# Supplementary material for: Comparative and parallel genome-wide association studies for metabolic and agronomic traits in cereals
Source: Nat Commun. 2016 Oct 4;7:12767. doi: 10.1038/ncomms12767 (PMC5059443; doi:10.1038/ncomms12767)
Supplement: Supplementary Data 1 — 502 rice varieties list. [file ncomms12767-s2.xlsx]

## Sheet: Supplementary Data 1
Supplementary Data 1. The list of collected 502 rice varieties.
ID	Name	Original producing area	Latitude	Longitude	Clean bases (Gb)	Sequencing depth	Base quality 20 (%)	Mapping rate (%)	Subpopulation component						Subpopulation (sequence-based)	ID	Year of release	Type (restorer/maintainer/landrace/wide compatible variety(WCV))	Genotype dataset	Note
									IndI	IndII	Aus	VI	TrJ	TeJ
C001	Sadu-cho	Philippines	14.6	121	1.02	2.7	96.9	92.75	0.857453	0.141676	1e-05	1e-05	0.000841	1e-05	IndI	C001			The entire set and the subset of indica
C002	Dom Sufid	Philippines	14.6	121	1.14	3.1	96.8	94.85	1e-05	1e-05	1e-05	0.99995	1e-05	1e-05	VI	C002			The entire set
C003	Gerdeh	Iran	35.45	51.3	1.14	3.1	96.9	96.83	1e-05	1e-05	1e-05	0.34929	1e-05	0.65067	Jap	C003			The entire set and the subset of japonica
C004	Li-Jiang-Xin-Tuan-Hei-Gu	China	39.54	116.28	1.15	3.1	97	97.49	1e-05	1e-05	1e-05	1e-05	0.081729	0.918231	TeJ	C004		inbred rice
C005	AZUCENA	Philippines	14.6	121	1.14	3.1	97	95.94	1e-05	1e-05	1e-05	1e-05	0.99995	1e-05	TrJ	C005
C007	Swarna	India	28.6	77.2	1.14	3.1	96.9	92.79	0.326868	0.673092	1e-05	1e-05	1e-05	1e-05	Ind	C007		inbred rice
C008	MOROBEREKAN	Guinea	9.3	-13.43	1.14	3.1	96.8	92.47	0.171266	0.819718	0.008986	1e-05	1e-05	1e-05	IndII	C008
C009	CYPRESS	United States	38.54	-77.02	1.15	3.1	97.1	92.81	0.349235	0.650725	1e-05	1e-05	1e-05	1e-05	Ind	C009
C010	IR64	Philippines	14.6	121	1.12	3	96.9	96.02	1e-05	0.035328	1e-05	0.000686	0.963956	1e-05	TrJ	C010	1983	inbred rice
C011	Tainong67	Taiwan	25.03	121.31	1.14	3.1	97	93.62	1e-05	0.913241	1e-05	1e-05	1e-05	0.086719	IndII	C011	1989	inbred rice
C012	N 22	Philippines	14.6	121	1.14	3.1	96.8	98.52	1e-05	0.017017	1e-05	1e-05	1e-05	0.982943	TeJ	C012		landrace
C013	M202	Philippines	14.6	121	1.14	3.1	97	92.88	1e-05	1e-05	0.99995	1e-05	1e-05	1e-05	Aus	C013		inbred rice
C014	Dular	India	28.6	77.2	1.05	2.8	95.5	96.7	0.018985	0.031682	1e-05	1.1e-05	0.329779	0.619534	Jap	C014		WCV
C016	Baimaodao	Heilongjiang	45.45	126.41	1.19	3.2	95.4	98.25	1e-05	1e-05	1e-05	1e-05	1e-05	0.99995	TeJ	C016
C017	AnnongwanjingB	Anhui	37.51	117.18	1.1	3	95.4	97.6	1e-05	1e-05	1e-05	1e-05	0.079584	0.920376	TeJ	C017
C018	Ajiaonante	Zhejiang	30.14	120.09	1.1	2.9	95.1	98.27	1e-05	1e-05	1e-05	1e-05	1e-05	0.99995	TeJ	C018	1950s	inbred rice
C019	Guangluai4hao	Guangdong	23.08	113.15	1.11	3	95.5	92.89	0.99995	1e-05	1e-05	1e-05	1e-05	1e-05	IndI	C019	1983	inbred rice
C021	Jing7623	Unknown	NA	NA	1.11	3	95.7	92.98	0.846942	0.153013	1e-05	1e-05	1.5e-05	1e-05	IndI	C021	1960s	inbred rice
C022	JinnanteB	Hunan	28.11	113	1.11	3	95.6	92.76	0.883292	0.11077	1e-05	1e-05	1e-05	0.005908	IndI	C022		maintainer
C023	Funingzipi	Hebei	38.02	114.28	1.11	3	95.7	97.21	1e-05	1e-05	1e-05	1e-05	0.092111	0.907849	TeJ	C023	1938	landrace
C026	Weiguo	Liaoning	41.5	123.24	1.02	2.7	96	98.6	1e-05	1e-05	1e-05	1e-05	1e-05	0.99995	TeJ	C026	1991	inbred rice
C027	Dianrui409B	Yunnan	25.04	102.41	1.12	3	96.1	92.55	0.339931	0.623015	0.004508	0.011596	0.020941	1e-05	Ind	C027	1980	maintainer
C028	Liaojing287	Liaoning	41.5	123.24	1.15	3.1	96	98.38	1e-05	1e-05	1e-05	0.006885	0.03151	0.961575	TeJ	C028	1988	inbred rice
C029	Huhui628	Unknown	NA	NA	1.12	3	96.1	96.64	0.020436	0.044517	1e-05	0.030648	0.352318	0.55207	Jap	C029		restorer
C030	88B	Jiangsu	32.02	118.5	1.11	3	95.8	92.64	0.350617	0.64331	0.002486	1e-05	1e-05	0.003566	Ind	C030		maintainer
C031	Xianghui91269	Hunan	28.11	113	1.11	3	95.8	92.73	0.599137	0.400823	1e-05	1e-05	1e-05	1e-05	Ind	C031		restorer
C032	Longhuamaohu	Hebei	38.02	114.28	1.11	3	95.8	97.48	1.3e-05	1e-05	1e-05	1e-05	1e-05	0.999947	TeJ	C032		landrace
C033	Lucaihao	Fujian	26.05	119.18	1.12	3	95.9	92.69	0.999939	1.4e-05	1e-05	1.7e-05	1e-05	1e-05	IndI	C033	1960s	inbred rice
C034	Zhonglouyihao1	Shanxi	37.52	112.34	1.09	2.9	95.4	97.65	1e-05	1e-05	1e-05	1e-05	1.6e-05	0.999944	TeJ	C034
C035	Yelicanghua	Hebei	38.02	114.28	1.11	3	95.8	97.57	1e-05	1e-05	1e-05	1e-05	0.013382	0.986578	TeJ	C035
C036	Shufeng101	Sichuan	30.39	104.05	1.01	2.7	95.5	92.31	0.684321	0.273504	0.042146	1e-05	1e-05	1e-05	IndI	C036		inbred rice
C037	Chengduai3hao	Sichuan	30.39	104.05	1.11	3	95.6	92.57	0.99995	1e-05	1e-05	1e-05	1e-05	1e-05	IndI	C037		inbred rice
C039	Gongju73	Yunnan	25.04	102.41	1.11	3	95.6	92.72	0.99995	1e-05	1e-05	1e-05	1e-05	1e-05	IndI	C039		landrace
C041	Taishannuo	Guangdong	23.08	113.15	1.11	3	95.6	92.37	0.873955	0.125998	1e-05	1.1e-05	1.3e-05	1.2e-05	IndI	C041		landrace
C042	Guichao2hao	Guangdong	23.08	113.15	1.12	3	95.8	92.69	0.552179	0.447781	1e-05	1e-05	1e-05	1e-05	Ind	C042	1970s	inbred rice
C043	Huke3hao	Shanghai	31.14	121.29	1.12	3	95.8	92.75	0.688537	0.311423	1e-05	1e-05	1.1e-05	1e-05	Ind	C043	1970s	inbred rice
C044	Teqingxuanhui	Unknown	NA	NA	1.12	3	95.9	92.75	0.116375	0.824434	0.016064	0.003405	0.002861	0.036861	IndII	C044	1980s	restorer
C045	Huangsiguizhan	Guangdong	23.08	113.15	1.12	3	95.8	92.48	0.179305	0.820655	1e-05	1e-05	1e-05	1e-05	IndII	C045		inbred rice
C046	Xiangwanxian3hao	Hunan	28.11	113	1.12	3	95.4	92.63	0.316675	0.67455	0.004606	1e-05	1e-05	0.004149	Ind	C046	1980s	inbred rice
C047	Taizhong65hao	Taiwan	25.03	121.31	1.11	3	95.4	92.68	0.999948	1.2e-05	1e-05	1e-05	1e-05	1e-05	IndI	C047		inbred rice
C048	Zaoshunonghu6	Hunan	28.11	113	1.1	3	95.2	98.29	1e-05	1e-05	1e-05	1e-05	1.4e-05	0.999946	TeJ	C048	1970s	inbred rice
C049	Jinyou1hao	Fujian	26.05	119.18	1.11	3	95.8	92.55	0.280461	0.686189	1e-05	1e-05	0.03332	1e-05	IndII	C049	1980s	inbred rice
C050	Chengnongshuijing	Sichuan	30.39	104.05	1.05	2.8	95	92.73	0.016149	0.964157	1e-05	1e-05	0.019664	1e-05	IndII	C050
C051	PeiC122	Unknown	NA	NA	1.1	3	95.2	95.59	0.00312	0.39339	1e-05	1e-05	0.009375	0.594095	Admix	C051	1970s	WCV
C052	Guihuahuang	Jiangsu	32.02	118.5	1.11	3	95.4	98.34	1e-05	1e-05	1e-05	1e-05	1.3e-05	0.999947	TeJ	C052	1950s	inbred rice
C053	Momi	Guangxi	22.48	108.2	1.11	3	95.5	92.6	0.285339	0.665941	0.006888	1e-05	0.022966	0.018856	Ind	C053
C054	Xiushui115	Zhejiang	30.14	120.09	1.09	2.9	95.4	98.03	0.017261	0.012528	1e-05	1e-05	1.8e-05	0.970173	TeJ	C054	2009	inbred rice
C055	Sanbaili	Hunan	28.11	113	1.12	3	95.6	93.19	0.956554	0.043406	1e-05	1e-05	1e-05	1e-05	IndI	C055		landrace
C062	Zhengdao5hao	Henan	34.48	113.42	1.11	3	95.6	92.88	0.778603	0.209619	1e-05	1e-05	0.005561	0.006197	IndI	C062		inbred rice
C064	Sugeng2hao	Jiangsu	32.02	118.5	1.12	3	95.7	98.2	1.2e-05	1.9e-05	1e-05	1e-05	1e-05	0.999939	TeJ	C064	1950s	inbred rice
C065	Hongwan1hao	Fujian	26.05	119.18	1.11	3	95.6	92.56	0.496719	0.502191	1e-05	1.7e-05	1e-05	0.001053	Ind	C065		inbred rice
C067	Muxiqiu	Jiangsu	32.02	118.5	1.12	3	95.7	97.92	1e-05	1e-05	1e-05	1e-05	1e-05	0.99995	TeJ	C067		inbred rice
C069	Dangyu5hao	Anhui	37.51	117.18	1.13	3	96.1	92.63	1.5e-05	0.999945	1e-05	1e-05	1e-05	1e-05	IndII	C069		inbred rice
C070	Youmangzaojing	Jiangsu	32.02	118.5	1.12	3	95.8	98.52	1e-05	1e-05	1e-05	1e-05	1e-05	0.99995	TeJ	C070		inbred rice
C071	Laohuzhong	Shanghai	30.4	120.5	1.13	3	96.1	97.81	1e-05	1e-05	1e-05	1e-05	1e-05	0.99995	TeJ	C071		inbred rice
C073	Esiniu	Guangdong	23.08	113.15	1.11	3	95.6	92.58	0.874952	0.125007	1e-05	1e-05	1e-05	1.1e-05	IndI	C073		landrace
C074	cunsanli	Jiangsu	32.02	118.5	1.11	3	95.7	96.96	1e-05	1e-05	1e-05	1e-05	0.236462	0.763498	TeJ	C074		landrace
C076	Nantiangangjiu	Sichuan	30.39	104.05	1.13	3	96.1	92.51	0.8659	0.13406	1e-05	1e-05	1e-05	1e-05	IndI	C076		landrace
C077	Benbanggu	Yunnan	25.04	102.41	1.13	3	95.9	92.33	0.868742	0.131218	1e-05	1e-05	1e-05	1e-05	IndI	C077		landrace
C078	Qitoubaigu	Yunnan	25.04	102.41	1.13	3	96.1	93.08	0.759072	0.218476	0.007195	0.005281	0.006559	0.003417	IndI	C078		landrace
C079	Muguanuo	Hunan	28.11	113	1.13	3	96.2	97.42	1e-05	1e-05	1e-05	1e-05	1e-05	0.99995	TeJ	C079		landrace
C080	Hanmadao	Henan	34.48	113.42	1.13	3	96.2	92.86	0.999942	1e-05	1e-05	1.8e-05	1e-05	1e-05	IndI	C080		landrace
C081	Heidu4	Guangdong	23.08	113.15	1.13	3	96.2	92.49	0.865015	0.134945	1e-05	1e-05	1.1e-05	1e-05	IndI	C081		landrace
C082	Gaoyangdiandao	Hebei	38.02	114.28	1.14	3.1	96.5	97.84	1.4e-05	1e-05	1e-05	1e-05	1e-05	0.999946	TeJ	C082		landrace
C083	chikenuo	Fujian	26.05	119.18	1.13	3	96.2	96.85	0.048912	0.020638	0.007732	0.033331	0.027666	0.86172	TeJ	C083		landrace
C084	Haobuka	Yunnan	25.04	102.41	1.13	3	96.2	96.82	1e-05	1e-05	1e-05	1e-05	0.673343	0.326617	Jap	C084		landrace
C085	Shanjiugu	Sichuan	30.39	104.05	1.13	3	96.2	97.2	1e-05	1e-05	1e-05	1e-05	0.336547	0.663413	Jap	C085		landrace
C086	Fanhaopi	Yunnan	25.04	102.41	1.13	3	96.3	92.91	0.098561	0.047312	0.85021	1e-05	0.003898	1e-05	Aus	C086		landrace
C087	Lixinjing	Sichuan	30.39	104.05	1.13	3	96.2	97.78	1e-05	1e-05	1e-05	1e-05	1e-05	0.99995	TeJ	C087	1991	landrace
C088	Baigedao	Jiangsu	32.02	118.5	1.14	3	96.4	92.56	0.89202	0.049931	0.058016	1.2e-05	1e-05	1.1e-05	IndI	C088		landrace
C089	Tieganwu	Zhejiang	30.14	120.09	1.14	3	96.3	97.49	0.015602	1e-05	1e-05	1e-05	1e-05	0.984358	TeJ	C089		landrace
C090	Sanlicun	Shanxi	34.16	108.54	1.13	3	96.2	92.44	0.235223	0.752309	0.012438	1e-05	1e-05	1e-05	IndII	C090		landrace
C091	Meihuanuo	Sichuan	30.39	104.05	1.13	3	96.2	93.01	0.99995	1e-05	1e-05	1e-05	1e-05	1e-05	IndI	C091		landrace
C092	Lamujia	Yunnan	25.04	102.41	1.13	3	96.3	92.86	0.99995	1e-05	1e-05	1e-05	1e-05	1e-05	IndI	C092		landrace
C094	Menjiagao1	Hainan	20.2	110.3	1.14	3	96.4	92.95	0.439596	0.487062	0.000628	1e-05	0.03314	0.039563	Ind	C094		landrace
C095	Xiaohonggu	Yunnan	25.04	102.41	1.14	3.1	96.5	92.61	0.918879	0.049265	0.031826	1e-05	1e-05	1e-05	IndI	C095		landrace
C096	Jinxibai	Jiangxi	28.41	115.52	1.14	3.1	96.6	92.79	0.437735	0.550396	1e-05	0.011839	1e-05	1e-05	Ind	C096		landrace
C097	Jinbaoyin	Fujian	26.05	119.18	1.13	3	96.3	92.74	0.483033	0.506652	1e-05	1e-05	0.00263	0.007665	Ind	C097		landrace
C099	Aizaizhan	Guangxi	22.48	108.2	1.14	3.1	96.7	92.7	0.42697	0.55637	1e-05	0.007209	0.001921	0.00752	Ind	C099	1953	landrace
C100	Dongtingwanxian	Hubei	30	114	1.14	3.1	96.5	92.68	0.452941	0.545113	1e-05	1e-05	0.001916	1e-05	Ind	C100	1974	inbred rice
C101	Babaili	Yunnan	25.04	102.41	1.14	3.1	96.6	97.46	1e-05	1e-05	1e-05	1e-05	0.032929	0.967031	TeJ	C101		landrace
C102	Qiyuexian	Guangxi	22.48	108.2	1.14	3.1	96.4	92.9	0.422706	0.557882	1e-05	1e-05	1e-05	0.019382	Ind	C102		landrace
C103	Yuyannuo	Yunnan	25.04	102.41	1.13	3	96.4	97.55	1e-05	1e-05	1e-05	1e-05	0.106479	0.893481	TeJ	C103		landrace
C105	Qingke	Yunnan	25.04	102.41	1.13	3	96.1	92.89	0.47112	0.304591	0.211967	1e-05	1e-05	0.012302	Ind	C105		landrace
C106	Hongkezhenuo	Guizhou	26.35	106.42	1.13	3	96.3	96.87	1e-05	1e-05	1e-05	1e-05	0.021774	0.978186	TeJ	C106		landrace
C107	Mowanggunei	Yunnan	25.04	102.41	1.12	3	95.9	92.44	0.365538	0.63384	0.000587	1.6e-05	1e-05	1e-05	Ind	C107		landrace
C108	Honggu	Sichuan	30.39	104.05	1.1	3	93.6	92.62	0.99995	1e-05	1e-05	1e-05	1e-05	1e-05	IndI	C108		landrace
C109	Zimi	Yunnan	25.04	102.41	1.12	3	95.8	92.98	0.812089	0.133195	0.037558	1e-05	0.016898	0.00025	IndI	C109		landrace
C111	Ximaxian	Yunnan	25.04	102.41	1.12	3	95.9	97.66	1e-05	1e-05	1e-05	1e-05	0.056437	0.943523	TeJ	C111		landrace
C112	Jinnante43B	Hunan	28.11	113	1.12	3	96.1	92.74	0.884317	0.115643	1e-05	1e-05	1e-05	1e-05	IndI	C112		maintainer
C113	Xiangzaoxian7hao	Hunan	28.11	113	1.13	3	96.1	92.6	0.566685	0.428751	0.004531	1.3e-05	1e-05	1e-05	Ind	C113	1980s	inbred rice
C114	80B	Hunan	28.11	113	1.12	3	95.9	92.61	0.522663	0.454785	0.010705	0.004098	1e-05	0.007739	Ind	C114		maintainer
C115	Baoxie123B	Hunan	28.11	113	1.12	3	96	92.47	0.112174	0.862539	1e-05	1e-05	1e-05	0.025257	IndII	C115	1950s	maintainer
C116	LimingB	Liaoning	41.5	123.24	1.13	3	96.1	98.49	1e-05	1e-05	1e-05	1e-05	1e-05	0.99995	TeJ	C116	1970s	maintainer
C117	Jiangnongzao1hao	Jiangxi	28.41	115.52	1.13	3	96.2	92.74	0.553857	0.41099	0.002429	0.002088	1e-05	0.030626	Ind	C117	1980s	inbred rice
C118	Gu154	Unknown	NA	NA	1.13	3	96.2	92.49	0.070185	0.911088	0.018697	1e-05	1e-05	1e-05	IndII	C118	1970s	restorer
C119	Ninghui21	Unknown	NA	NA	1.11	3	93.8	96.63	0.01523	0.238669	1e-05	1e-05	1e-05	0.746071	TeJ	C119	1980s	restorer
C120	Shuiyuan300li	Tianjin	39.09	117.11	1.13	3	96.3	98.67	1e-05	1e-05	1e-05	1e-05	1e-05	0.99995	TeJ	C120	1950s	inbred rice
C121	XiangaiB	Jiangxi	28.41	115.52	1.13	3	96.1	92.56	0.633945	0.350178	1e-05	1e-05	0.002547	0.013309	Ind	C121	1970s	maintainer
C122	Aituogu151	Sichuan	30.39	104.05	1.13	3	96.2	92.66	0.999949	1e-05	1e-05	1e-05	1.1e-05	1e-05	IndI	C122		inbred rice
C123	Taidongludao	Taiwan	25.03	121.31	1.12	3	96	96.37	0.028158	1e-05	1e-05	0.004132	0.767774	0.199916	TrJ	C123
C124	menjiading2	Hainan	20.2	110.3	1.12	3	96.3	93.06	0.387424	0.460595	1e-05	1e-05	0.055191	0.09677	Ind	C124
C125	Jiefangxian	Jiangxi	28.41	115.52	1.13	3	96.2	92.46	0.936623	0.063332	1e-05	1e-05	1e-05	1.4e-05	IndI	C125	1950s	landrace
C127	Baikehualuo	Guangdong	23.08	113.15	1.12	3	96.1	92.56	0.999944	1e-05	1e-05	1e-05	1.3e-05	1.3e-05	IndI	C127		landrace
C128	Liuyezhan	Hubei	30	114	1.1	3	93.5	92.51	0.99995	1e-05	1e-05	1e-05	1e-05	1e-05	IndI	C128		landrace
C129	Aihechi	Jiangxi	28.41	115.52	1.12	3	95.8	92.39	0.400871	0.58529	1e-05	0.006751	0.007069	1e-05	Ind	C129		landrace
C130	Xiangnuo	Guizhou	26.35	106.42	1.12	3	96.2	97.74	1.9e-05	1e-05	1e-05	1e-05	1.7e-05	0.999934	TeJ	C130		landrace
C132	Jinzhinuo	Yunnan	25.04	102.41	1.12	3	95.9	92.25	0.660344	0.334576	1e-05	1e-05	0.005051	1e-05	Ind	C132		landrace
C133	Laohongdao	Shanxi	34.16	108.54	1.13	3	96.3	97.14	1e-05	1e-05	1e-05	1e-05	1e-05	0.99995	TeJ	C133		landrace
C134	Wuzidui	Yunnan	25.04	102.41	1.12	3	95.9	98.12	1e-05	1e-05	1e-05	1e-05	0.003582	0.996378	TeJ	C134		landrace
C136	Zegu	Guizhou	26.35	106.42	1.12	3	96	93.1	0.99995	1e-05	1e-05	1e-05	1e-05	1e-05	IndI	C136		landrace
C137	Cungunuo	Guizhou	26.35	106.42	1.11	3	95.8	97.55	1.2e-05	1e-05	1e-05	1e-05	0.141505	0.858452	TeJ	C137		landrace
C138	Lengshuigu	Yunnan	25.04	102.41	1.12	3	96	96.16	0.043702	0.04432	1e-05	1e-05	0.174697	0.737261	TeJ	C138		landrace
C139	Banjiemang	Yunnan	25.04	102.41	1.11	3	95.8	93.58	0.743927	0.072217	1e-05	0.013936	0.020299	0.149611	IndI	C139		landrace
C141	Nanganggu	Yunnan	25.04	102.41	1.12	3	96.2	92.93	0.892686	0.050188	0.057095	1.1e-05	1e-05	1e-05	IndI	C141		landrace
C142	Mowanggunei	Yunnan	25.04	102.41	1.12	3	96	92.26	0.368708	0.630936	0.000319	1.7e-05	1e-05	1e-05	Ind	C142		landrace
C143	Qitougu	Yunnan	25.04	102.41	1.11	3	95.8	92.84	0.924422	0.027692	0.017487	1e-05	0.03038	1e-05	IndI	C143		landrace
C144	Huangpinuo	Yunnan	25.04	102.41	1.12	3	96	97.56	1e-05	1e-05	1e-05	1e-05	0.033532	0.966428	TeJ	C144		landrace
C145	ZS97	Zhejiang	30.14	120.09	1.12	3	96	92.89	0.956081	1e-05	1e-05	1e-05	1.3e-05	0.043875	IndI	C145		maintainer
C146	Nipponbare	Japan	35.7	139.8	1.12	3	96.2	99.28	1e-05	1e-05	1e-05	1e-05	1e-05	0.99995	TeJ	C146		inbred rice
C147	MH63	Unknown	NA	NA	1.11	3	93.9	92.25	0.06058	0.911561	0.00575	1e-05	0.019275	0.002823	IndII	C147	1980s	restorer
C148	9311	Hunan	28.11	113	1.1	3	93.8	92.21	0.201425	0.786424	0.012121	1e-05	1e-05	1e-05	IndII	C148	1980s	restorer
C149	Zhonghua11	Beijing	39.54	116.28	1.11	3	93.8	98.29	1.6e-05	0.015248	1e-05	0.015101	1e-05	0.969615	TeJ	C149	1980s	inbred rice
C150	Balila	Italy	41.52	12.37	1.11	3	93.9	98.72	1e-05	1e-05	1e-05	1e-05	1e-05	0.99995	TeJ	C150	1958
C151	Nanjing11	Jiangsu	32.02	118.5	1.11	3	94	92.37	0.9635	0.036452	1e-05	1.8e-05	1e-05	1e-05	IndI	C151	1979	inbred rice
C152	02428	Jiangsu	32.02	118.5	1.12	3	96.1	97.29	0.040224	0.077497	1e-05	1.7e-05	0.149578	0.732673	TeJ	C152	1980s	WCV
C153	IRAT109	Unknown	NA	NA	1.1	3	93.7	96.08	1e-05	1e-05	1e-05	1e-05	0.950822	0.049138	TrJ	C153	1992	inbred rice
C154	Heigeng2hao	Heilongjiang	45.45	126.41	1.06	2.8	94.1	98.08	1e-05	1e-05	1e-05	1e-05	1e-05	0.99995	TeJ	C154	1975	inbred rice
C155	Erjiunan1hao	Zhejiang	30.14	120.09	1.13	3	96.4	92.86	0.986421	1e-05	1e-05	1e-05	1e-05	0.013539	IndI	C155	1968	inbred rice
C156	ChaoyangyihaoB	Hunan	28.11	113	1.13	3	96.3	92.55	0.99995	1e-05	1e-05	1e-05	1e-05	1e-05	IndI	C156	1970s	maintainer
C157	L301B	Hunan	28.11	113	1.06	2.8	93.7	92.81	0.724132	0.228512	1e-05	1e-05	1e-05	0.047327	IndI	C157	1980s	maintainer
C158	Guangluai15	Guangxi	22.48	108.2	1.11	3	93.8	92.86	0.99995	1e-05	1e-05	1e-05	1e-05	1e-05	IndI	C158	1991	inbred rice
C160	Baoxie-7B	Hunan	28.11	113	1.12	3	96	93.02	0.404442	0.491824	1e-05	0.014664	0.08905	1e-05	Ind	C160		maintainer
C161	Gzhenshan97B	Sichuan	30.39	104.05	1.12	3	96.2	92.69	0.974018	0.025597	0.000354	1e-05	1e-05	1e-05	IndI	C161		maintainer
C162	Nanxiongzaoyou	Guangdong	23.08	113.15	1.13	3	96.2	92.69	0.569742	0.41327	0.003943	0.006575	0.004047	0.002424	Ind	C162
C163	Zaoshuxianghei	Guangxi	22.48	108.2	1.13	3	96.2	92.48	0.190237	0.73236	1e-05	0.016362	1e-05	0.061022	IndII	C163
C164	IR661-1	Unknown	NA	NA	1.12	3	96	93.11	0.136623	0.699524	1e-05	0.041679	1e-05	0.122153	IndII	C164	1970s	restorer
C165	Nanjing11	Jiangsu	32.02	118.5	1.13	3	96.2	92.52	0.99995	1e-05	1e-05	1e-05	1e-05	1e-05	IndI	C165	1950s	inbred rice
C166	Gui630	Unknown	NA	NA	1.13	3	96.5	92.36	0.418106	0.545746	1e-05	1e-05	0.034554	0.001575	Ind	C166	1970s	restorer
C167	76--1	Unknown	NA	NA	1.13	3	96.1	92.38	0.51257	0.48739	1e-05	1e-05	1e-05	1e-05	Ind	C167		inbred rice
C168	Xugunuo	Hunan	28.11	113	1.12	3	95.8	92.5	0.508882	0.491078	1e-05	1e-05	1e-05	1e-05	Ind	C168		landrace
C169	Taizhongzailai1	Taiwan	25.03	121.31	1.13	3	96.3	92.8	0.36584	0.63412	1e-05	1e-05	1e-05	1e-05	Ind	C169	1960s	inbred rice
C170	Xiangwanxian1hao	Hunan	28.11	113	1.12	3	95.8	92.41	0.731844	0.268115	1e-05	1.2e-05	1e-05	1e-05	IndI	C170	1980s	inbred rice
C171	Xingguo	Jilin	40.5	121.5	1.12	3	96	97.37	1e-05	1e-05	1e-05	1e-05	0.004845	0.995115	TeJ	C171
C172	Zhonghua8hao	Beijing	39.54	116.28	1.11	3	95.8	98.26	1e-05	0.015107	1e-05	0.014885	1e-05	0.969978	TeJ	C172	1970s	inbred rice
C173	Aimakang	Sichuan	30.39	104.05	1.12	3	96	92.57	0.98852	0.01144	1e-05	1e-05	1e-05	1e-05	IndI	C173
C174	JWR221	Unknown	NA	NA	1.13	3	96.2	92.5	0.202659	0.785216	0.012095	1e-05	1e-05	1e-05	IndII	C174
C175	Zhengxian232	Jiangsu	32.02	118.5	1.11	3	96.1	92.53	0.523403	0.448574	0.027989	1.4e-05	1e-05	1e-05	Ind	C175	1996	inbred rice
C176	Chenwan3hao	Hunan	28.11	113	1.12	3	96	92.81	0.584988	0.412579	1e-05	0.000457	1e-05	0.001956	Ind	C176		inbred rice
C177	Maguzi	Shanxi	34.16	108.54	1.12	3	95.9	97.45	1e-05	1e-05	1e-05	1e-05	0.070253	0.929707	TeJ	C177		landrace
C178	Aimi	Jiangxi	28.41	115.52	1.12	3	95.9	92.57	0.778226	0.207324	1e-05	1e-05	0.006817	0.007614	IndI	C178		landrace
C179	Haobayong1	Yunnan	25.04	102.41	1.12	3	96.1	97.46	1e-05	1e-05	1e-05	1e-05	0.311066	0.688894	Jap	C179		landrace
C180	Wanlixian	Hunan	28.11	113	1.07	2.9	94.4	92	0.99995	1e-05	1e-05	1e-05	1e-05	1e-05	IndI	C180		landrace
C181	Feidongtangdao	Anhui	37.51	117.18	1.1	3	94.6	97.46	1e-05	1e-05	1e-05	1.3e-05	0.062092	0.937865	TeJ	C181		landrace
C182	Hengxianliangchun	Guangxi	22.48	108.2	1.12	3	96.1	92.69	0.983912	0.015306	1e-05	1.4e-05	1e-05	0.000747	IndI	C182		landrace
C183	Leihuozhan	Anhui	37.51	117.18	1.12	3	96.1	92.69	0.99995	1e-05	1e-05	1e-05	1e-05	1e-05	IndI	C183		landrace
C184	Baikezaohe	Hunan	28.11	113	1.1	3	94.4	91.92	0.926454	0.067641	0.005873	1.2e-05	1e-05	1e-05	IndI	C184		landrace
C185	Haomake(K)	Yunnan	25.04	102.41	1.1	3	94.5	96.13	1e-05	1e-05	1e-05	1e-05	0.649565	0.350395	Jap	C185		landrace
C186	San**qishi	Yunnan	25.04	102.41	1.1	2.9	94.4	95.87	1.1e-05	1e-05	1e-05	0.005471	0.713505	0.280993	TrJ	C186		landrace
C187	Niankenuo	Guizhou	26.35	106.42	1.1	2.9	94.4	97.44	1e-05	1e-05	1e-05	1e-05	1e-05	0.99995	TeJ	C187		landrace
C188	Yangkenuo	Guizhou	26.35	106.42	1.11	3	94.6	97.68	1.3e-05	1.4e-05	1e-05	1e-05	1e-05	0.999943	TeJ	C188		landrace
C189	Putaohuang	Tianjin	39.09	117.11	1.1	2.9	94.4	97.39	1e-05	1.2e-05	1e-05	1.1e-05	1e-05	0.999947	TeJ	C189		landrace
C191	Younian	Guizhou	26.35	106.42	1.11	3	94.7	92.24	0.870264	0.120433	0.00519	1e-05	0.004093	1e-05	IndI	C191		landrace
C192	Wukezhan	Fujian	26.05	119.18	1.13	3	96.4	92.64	0.510653	0.489307	1e-05	1e-05	1e-05	1.1e-05	Ind	C192		landrace
C193	Zhongnong4hao	Sichuan	30.39	104.05	1.13	3	96.5	91.24	0.865291	0.082697	0.051982	1e-05	1e-05	1e-05	IndI	C193	1938	landrace
C194	Minbeiwanxian	Fujian	26.05	119.18	1.1	3	94.5	91.95	0.550916	0.446363	1e-05	1e-05	1e-05	0.002691	Ind	C194		landrace
C195	Hongmisandan	Jiangxi	28.41	115.52	1.09	2.9	94.3	96.98	0.009667	1e-05	0.003301	1e-05	1e-05	0.987001	TeJ	C195		landrace
C196	Yuyannuo	Yunnan	25.04	102.41	1.13	3	96.5	97.31	1e-05	1e-05	1e-05	1.1e-05	0.107255	0.892704	TeJ	C196		landrace
C197	Maweinian	Guizhou	26.35	106.42	1.13	3	96.6	92.58	0.99995	1e-05	1e-05	1e-05	1e-05	1e-05	IndI	C197		landrace
C198	Zinuo	Yunnan	25.04	102.41	1.13	3	96.6	92.29	0.706813	0.22959	0.023749	0.013827	0.021058	0.004962	IndI	C198		landrace
C199	Beizinuo	Yunnan	25.04	102.41	1.13	3	96.3	92.56	0.902891	0.048763	0.008762	1e-05	0.024646	0.014928	IndI	C199		landrace
C200	Biwusheng	Yunnan	25.04	102.41	1.13	3	96.4	92.55	0.894217	0.036797	0.068953	1e-05	1e-05	1.3e-05	IndI	C200		landrace
C201	Yizhixiang	Fujian	26.05	119.18	1.13	3	96.4	92.44	0.518837	0.481123	1e-05	1e-05	1e-05	1e-05	Ind	C201	before 1950	landrace
C202	Xiaobaimi	Guizhou	26.35	106.42	1.13	3	96.7	92.33	0.988698	0.011262	1e-05	1e-05	1e-05	1e-05	IndI	C202		landrace
C203	Zaoxian240	Anhui	37.51	117.18	1.13	3	96.6	93.05	0.909531	0.048232	1e-05	1.3e-05	1e-05	0.042203	IndI	C203	1994	inbred rice
W001	Mayang Khang	Indonesia	-6.08	106.45	1.16	3.1	97	92.26	0.996533	1e-05	1e-05	1e-05	0.003427	1e-05	IndI	W001
W002	E B Gopher	United States	38.54	-77.02	1.16	3.1	97.2	94.02	1e-05	1e-05	1e-05	1e-05	0.99995	1e-05	TrJ	W002
W003	C 5560	Thailand	13.5	100.29	1.16	3.1	97	95.52	1e-05	1e-05	1e-05	1e-05	0.761132	0.238828	TrJ	W003
W004	Quinimpol	Philippines	14.6	121	1.16	3.1	97.2	95.11	1e-05	1e-05	1e-05	1.1e-05	0.999944	1.5e-05	TrJ	W004
W005	TAICHU MOCHI 59	Taiwan	25.02	121.38	1.16	3.1	97.3	94.7	0.007992	0.003022	0.012382	0.015762	0.960832	1e-05	TrJ	W005
W006	WC 2811	Micronesia	6.55	158.1	1.16	3.1	97.3	94.84	1e-05	1e-05	1e-05	1e-05	0.99995	1e-05	TrJ	W006
W007	Criollo Chivacoa 2	Venezuela	10.3	-66.58	1.16	3.1	95.4	95.91	1e-05	1e-05	1e-05	1e-05	0.99995	1e-05	TrJ	W007
W008	Secano do Brazil	El Salvador	13.7	-89.19	1.16	3.1	97.2	94.23	1e-05	1e-05	1e-05	1e-05	0.99995	1e-05	TrJ	W008
W009	BERLIN	Costa Rica	10	-84	1.16	3.1	97.2	91.41	0.367153	0.574601	0.033731	1e-05	0.024496	1e-05	Ind	W009
W010	Sel. No. 388	Uruguay	-34.53	-56.09	1.16	3.1	97.2	95.17	1e-05	1e-05	1e-05	1e-05	0.455577	0.544383	Jap	W010
W011	SHIMIZU MOCHI	Japan	35.7	139.8	1.16	3.1	97.4	97.93	1e-05	1.2e-05	1e-05	1e-05	1e-05	0.999948	TeJ	W011
W012	KRASNODARSKIJ 424	Russian Federation	55.45	37.37	1.16	3.1	97.5	97.65	1e-05	1e-05	1e-05	1.4e-05	1e-05	0.999946	TeJ	W012
W013	Pergonil 15	Portugal	38.42	-9.05	1.16	3.1	97.4	53.85	1.5e-05	1.6e-05	1e-05	1e-05	0.124118	0.875831	TeJ	W013
W014	Red Khosha Cerma	Afghanistan	34.5	69	1.16	3.1	97.4	94.05	1e-05	1e-05	0.153484	0.846476	1e-05	1e-05	VI	W014
W015	Safut Khosha	Afghanistan	34.5	69	1.16	3.1	95.6	92.57	1e-05	1e-05	0.99995	1e-05	1e-05	1e-05	Aus	W015
W016	NORIN 11	Japan	35.7	139.8	1.16	3.1	97.2	97.78	1e-05	1.1e-05	1e-05	1e-05	1e-05	0.999949	TeJ	W016
W017	R 75	Senegal	14.38	-17.27	1.16	3.1	97	94.11	1e-05	1e-05	1e-05	1e-05	0.99995	1e-05	TrJ	W017
W018	UZ ROSZ M38	Uzbekistan	41.16	69.13	1.16	3.1	97.1	97.04	1e-05	1.1e-05	1e-05	1.9e-05	0.171051	0.8289	TeJ	W018
W019	H57-3-1	Argentina	-34.62	-54.84	1.16	3.1	97.2	95.39	1.8e-05	1e-05	1e-05	1e-05	0.578438	0.421515	Jap	W019
W020	IARI 6626	India	28.6	77.2	1.16	3.1	97.1	91.89	0.100025	0.048977	0.849954	1e-05	0.001024	1e-05	Aus	W020
W021	Khao Luang	Laos	17.96	102.61	1.16	3.1	97.4	95.72	1e-05	1e-05	1e-05	1e-05	0.682072	0.317888	Jap	W021
W022	C 8429	Papua New Guinea	-9.5	147.2	1.16	3.1	97.1	95.04	1e-05	1e-05	1e-05	1e-05	0.99995	1e-05	TrJ	W022
W023	Warrangal Culture 1252	India	28.6	77.2	1.02	2.7	95.1	90.18	0.296104	0.64138	0.005553	0.00512	0.046562	0.005281	Ind	W023
W024	Padi Pohon Batu	Malaysia	3.2	101.7	1.16	3.1	97.1	95	1e-05	1e-05	1e-05	1e-05	0.99995	1e-05	TrJ	W024
W025	NC 1/536	Pakistan	33.4	73.08	1.2	3.2	95.8	92.25	1e-05	1e-05	0.99995	1e-05	1e-05	1e-05	Aus	W025
W026	Won Son Zo No. 11	Korea	37.6	127	1.13	3	95.6	92.43	0.863429	0.136531	1e-05	1e-05	1e-05	1e-05	IndI	W026
W027	Chacareiro Uruguay	Uruguay	-34.53	-56.09	1.02	2.7	95.3	97.57	1.1e-05	1e-05	1e-05	1e-05	0.186257	0.813702	TeJ	W027
W028	Doble Carolina	Uruguay	-34.53	-56.09	1.08	2.9	95.3	92.16	1e-05	1e-05	0.99995	1e-05	1e-05	1e-05	Aus	W028
W029	Ai Chueh Ta Pai Ku	Taiwan	25.02	121.38	1.15	3.1	95.1	92.17	0.727662	0.268435	1e-05	1.2e-05	0.00387	1e-05	IndI	W029
W030	Thang 10	Vietnam	21.03	105.85	1.15	3.1	94.9	92.34	0.383885	0.548088	0.010146	0.017014	0.040641	0.000227	Ind	W030
W031	Sipirasikkam	Indonesia	-6.08	106.45	1.16	3.1	95.1	92.11	0.851208	0.148735	1e-05	1e-05	1.9e-05	1.8e-05	IndI	W031
W032	TJ	Guyana	6.46	-58.1	1.16	3.1	95.2	92.23	0.856285	0.143675	1e-05	1e-05	1e-05	1e-05	IndI	W032
W033	PD 46	Sri Lanka	6.55	79.52	1.16	3.1	95.2	92.22	0.904814	0.095146	1e-05	1e-05	1e-05	1e-05	IndI	W033
W034	PATNAI 6	Myanmar	16.8	96.15	1.15	3.1	95	91.04	0.016276	1e-05	0.965186	0.007566	0.010906	5.6e-05	Aus	W034
W035	K8C-263-3	Suriname	5.52	-55.14	1.16	3.1	95.2	91.25	0.458813	0.499385	0.006276	0.005447	0.011447	0.018632	Ind	W035
W036	Chun 118-33	China	39.9	116.4	1.16	3.1	95.3	92.32	0.928793	0.071167	1e-05	1e-05	1e-05	1e-05	IndI	W036
W037	Manga Kely 694	Madagascar	-19	48	1.16	3.1	95.5	92.88	0.219041	0.327194	0.336868	0.013262	0.103625	1e-05	Admix	W037
W038	BLUE STICK	Fiji	-18.08	178.25	1.15	3.1	95.2	97.84	1e-05	1e-05	1e-05	1e-05	1e-05	0.99995	TeJ	W038
W039	Nam Dawk Mai	Thailand	13.8	100.5	1.16	3.1	95.3	90.59	0.999945	1e-05	1e-05	1.5e-05	1e-05	1e-05	IndI	W039
W040	INIAP 7	Ecuador	-0.54	-89.36	1.16	3.1	95.5	91.87	0.0576	0.935498	1e-05	1e-05	0.006873	1e-05	IndII	W040
W041	Onu B	Zaire	-4.18	15.18	1.16	3.1	95	96	1e-05	1e-05	1e-05	1.4e-05	0.965887	0.034068	TrJ	W041
W042	Red	Pakistan	33.4	73.08	1.01	2.7	94.8	91.77	0.174732	0.269314	0.44033	1e-05	1e-05	0.115605	Admix	W042
W043	Dichroa Alef Uslkij	Kazakhstan	48	68	1.16	3.1	95	90.38	0.060861	0.939099	1e-05	1e-05	1e-05	1e-05	IndII	W043
W044	BKN 6987-68-14	Thailand	13.5	100.29	1.16	3.1	95.3	91.96	0.021099	0.978861	1e-05	1e-05	1e-05	1e-05	IndII	W044
W045	KUBANETS 508	Russian Federation	55.45	37.37	1.16	3.1	94.9	97.55	1e-05	1e-05	1e-05	1e-05	1e-05	0.99995	TeJ	W045
W046	IR 9660-48-1-1-2	Philippines	14.6	121	1.15	3.1	95.1	91.34	1e-05	0.992366	1e-05	0.000244	0.00736	1e-05	IndII	W046
W047	Jumli dhan	Nepal	27.7	85.3	1.15	3.1	94.5	94.96	1.5e-05	1e-05	0.032168	0.159593	0.267157	0.541057	Jap	W047
W048	N-2703	Nepal	27.7	85.3	1.16	3.1	95	91.14	0.133356	0.049733	0.782478	1e-05	0.034413	1e-05	Aus	W048
W049	PHUDUGEY	Bhutan	27.5	89.7	1.12	3	95.2	92.17	1e-05	1e-05	0.99995	1e-05	1e-05	1e-05	Aus	W049
W050	Ak Tokhum	Azerbaijan	40.22	49.53	1.15	3.1	94.9	94.25	1e-05	1e-05	1e-05	0.81614	1e-05	0.18382	VI	W050
W051	RP2151-173-1-8	India	28.6	77.2	1.12	3	94.7	91.8	1e-05	0.908244	0.08127	1e-05	0.007141	0.003325	IndII	W051
W052	HB-6-2	Hungary	47.26	19.15	1.16	3.1	95.2	97.55	1e-05	1e-05	1e-05	1e-05	0.043695	0.956265	TeJ	W052
W053	GPNO 1106	Guatemala	14.38	-90.22	1.15	3.1	94	95.41	1e-05	1e-05	1e-05	1e-05	0.99995	1e-05	TrJ	W053
W054	Toga	India	28.6	77.2	1.12	3	95	92.11	0.528745	0.465525	6.7e-05	1e-05	0.005642	1e-05	Ind	W054
W055	Ragasu	Taiwan	25.02	121.38	1.15	3.1	94.7	91.94	0.112511	0.362686	1e-05	1e-05	0.421257	0.103526	Admix	W055
W056	Tamanishiki	Japan	35.7	139.8	1.16	3.1	95.1	98.62	1e-05	1e-05	1e-05	1.2e-05	1e-05	0.999948	TeJ	W056
W057	Grassy	Haiti	18.32	-72.2	1.17	3.1	97	95.78	1e-05	1e-05	1e-05	1.2e-05	0.999948	1e-05	TrJ	W057
W058	Kao Chio Lin Chou	Taiwan	25	121.7	1.16	3.1	95.2	92.78	0.79024	0.200176	1e-05	1e-05	0.007899	0.001666	IndI	W058
W059	Niwahutaw Mochi	Japan	35.7	139.8	1.16	3.1	95.2	98.7	1e-05	1e-05	1e-05	1e-05	1e-05	0.99995	TeJ	W059
W060	Somewake	Japan	35.7	139.8	1.16	3.1	95.4	97.83	1e-05	1e-05	1e-05	1e-05	1e-05	0.99995	TeJ	W060
W061	Ardito	Italy	41.52	12.37	1.16	3.1	95.1	96.66	1e-05	1.5e-05	1e-05	1.2e-05	0.438113	0.561839	Jap	W061
W062	NANTON NO. 131	Taiwan	25.02	121.38	1.14	3.1	95.3	95.25	0.038299	1e-05	1e-05	0.137732	0.737189	0.08676	TrJ	W062
W063	Vary Tarva Osla	Portugal	38.42	-9.05	1.14	3.1	95.3	96.32	1e-05	1e-05	1e-05	1.8e-05	0.526673	0.473279	Jap	W063
W064	CSORNUJ	Hungary	47.26	19.15	1.15	3.1	95.6	97.31	1e-05	1e-05	1e-05	1e-05	1e-05	0.99995	TeJ	W064
W065	R 67	Senegal	14.38	-17.27	1.15	3.1	95.8	95.51	1e-05	1e-05	1e-05	1.1e-05	0.999949	1e-05	TrJ	W065
W066	IR 238	Philippines	14.6	121	1.15	3.1	95.6	92.66	0.069617	0.710236	0.012156	1e-05	0.207971	1e-05	IndII	W066
W067	Mitak	Indonesia	-6.08	106.45	1.15	3.1	95.9	95.81	1e-05	1e-05	1e-05	1e-05	0.99995	1e-05	TrJ	W067
W068	Gazan	Afghanistan	34.5	69	1.14	3.1	95.3	97.04	1e-05	1e-05	1e-05	0.080452	1e-05	0.919508	TeJ	W068
W069	99216	India	28.6	77.2	1.15	3.1	95.5	91.86	1e-05	0.031667	0.968293	1e-05	1e-05	1e-05	Aus	W069
W070	Shui Ya Jien	Hong Kong	22.17	114.08	1.15	3.1	95.5	91.74	0.335186	0.664774	1e-05	1e-05	1e-05	1e-05	Ind	W070
W071	AKP 4	India	28.6	77.2	1.15	3.1	95.5	91.81	0.511468	0.449607	0.029442	1e-05	0.009463	1e-05	Ind	W071
W072	SORNAVARI	Mali	12.4	-7.59	1.1	2.9	94.8	91.74	1e-05	1e-05	0.999948	1.2e-05	1e-05	1e-05	Aus	W072
W073	IR 2061-214-2-3	Philippines	14.6	121	1.18	3.2	95.8	71.6	1e-05	0.99995	1e-05	1e-05	1e-05	1e-05	IndII	W073
W074	TAINUNG 45	Taiwan	25.02	121.38	1.18	3.2	95	91.51	0.412781	0.587179	1e-05	1e-05	1e-05	1e-05	Ind	W074
W075	Sapundali Local	India	28.6	77.2	1.16	3.1	94.2	91.31	0.23252	0.52918	0.23048	0.0078	1e-05	1e-05	Ind	W075
W076	Tauli	Nepal	27.7	85.3	1.19	3.2	94.4	92	1e-05	1e-05	0.99995	1e-05	1e-05	1e-05	Aus	W076
W077	79	Guyana	6.46	-58.1	1.1	2.9	94.5	93.72	1e-05	1e-05	1e-05	0.999949	1e-05	1.1e-05	VI	W077
W078	B805D-MR-16-8-3	Indonesia	-6.08	106.45	1.13	3	94.5	91.37	0.056478	0.891935	1e-05	0.051557	1e-05	1e-05	IndII	W078
W079	A 152	Bangladesh	23.51	90.24	1.19	3.2	94	93.07	0.398873	0.041044	1e-05	0.175355	0.384708	1e-05	Admix	W079
W080	UZ ROS 59	Uzbekistan	41.16	69.13	1.12	3	94.1	91.61	0.99995	1e-05	1e-05	1e-05	1e-05	1e-05	IndI	W080
W081	Gasym Hany	Azerbaijan	40.22	49.53	1.17	3.1	93.8	94.22	1e-05	1e-05	1e-05	0.99995	1e-05	1e-05	VI	W081
W082	Celiaj	Azerbaijan	40.22	49.53	1.03	2.8	93.7	97.26	0.000639	1e-05	1e-05	0.006395	1e-05	0.992936	TeJ	W082
W083	CNTLR80076-44-1-1-1	Thailand	13.5	100.29	1.15	3.1	93.7	91.42	0.034886	0.965074	1e-05	1e-05	1e-05	1e-05	IndII	W083
W084	IR 58614-B-B-8-2	Philippines	14.6	121	1.15	3.1	93.9	91.87	0.087041	0.84658	0.066349	1e-05	1e-05	1e-05	IndII	W084
W085	KECHENGNUO NO. 4	China	39.9	116.4	1.19	3.2	95.6	91.96	0.372355	0.618007	0.004186	0.005431	1e-05	1e-05	Ind	W085
W086	4484	China	39.9	116.4	1.15	3.1	93.7	91.52	0.213585	0.786375	1e-05	1e-05	1e-05	1e-05	IndII	W086
W087	YOU-I B	China	39.9	116.4	1.15	3.1	95	91.65	0.726883	0.212188	1e-05	0.027188	1e-05	0.033721	IndI	W087		maintainer
W088	CHUNJIANGZAO NO. 1	China	39.9	116.4	1.15	3.1	94.9	96.38	1e-05	0.07741	1e-05	0.040008	0.004898	0.877663	TeJ	W088
W089	Egyptian Wild Type	Turkey	40.02	32.54	1.15	3.1	95.2	91.45	0.304716	0.632587	0.035061	0.002796	0.024334	0.000506	Ind	W089
W090	C.B. II	Japan	35.7	139.8	1.15	3.1	95.1	91.56	1e-05	1e-05	0.99995	1e-05	1e-05	1e-05	Aus	W090
W091	Gallawa	Sri Lanka	6.55	79.52	1.12	3	95	92.26	1e-05	1e-05	0.85649	0.02726	0.070996	0.045233	Aus	W091
W092	Karayal	Sri Lanka	6.55	79.52	1.12	3	94.8	92	1e-05	1e-05	0.887462	0.047352	0.065156	1e-05	Aus	W092
W093	Srav Prapay	Cambodia	11.35	104.55	1.15	3.1	95.2	90.03	0.305778	0.634615	0.033937	0.006572	0.012531	0.006567	Ind	W093
W094	Nang Bang Bentre	Vietnam	21.03	105.85	1.15	3.1	95.1	91.85	1e-05	1e-05	0.99995	1e-05	1e-05	1e-05	Aus	W094
W095	DJ 24	Bangladesh	23.51	90.24	1.14	3.1	94.6	90.3	1e-05	1e-05	0.99995	1e-05	1e-05	1e-05	Aus	W095
W096	DJ 102	Bangladesh	23.51	90.24	1.15	3.1	95.1	91.88	1e-05	1e-05	0.99995	1e-05	1e-05	1e-05	Aus	W096
W097	Santhi 990	Pakistan	33.4	73.08	1.15	3.1	95.2	90.8	0.018421	0.212307	0.391752	0.093639	0.047317	0.236563	Admix	W097
W098	UZ ROS 7-13	Uzbekistan	41.16	69.13	1.06	2.8	95.1	84.81	1e-05	1e-05	0.99995	1e-05	1e-05	1e-05	Aus	W098
W099	SL 22-620	Sierra Leone	8.48	-13.22	1.15	3.1	95	92.29	1e-05	1e-05	0.775571	0.066732	0.088228	0.069449	Aus	W099
W100	Spin Mere	Afghanistan	34.5	69	1.17	3.1	95.4	91.8	1e-05	1e-05	0.99995	1e-05	1e-05	1e-05	Aus	W100
W101	AMANE	Sri Lanka	6.55	79.52	1.15	3.1	95.2	91.24	0.409765	0.405849	0.184348	1e-05	1e-05	1.8e-05	Ind	W101
W102	Padi Tarab Arab	Malaysia	3.2	101.7	1.13	3	94.4	95.44	1e-05	1e-05	1e-05	1e-05	0.99995	1e-05	TrJ	W102
W103	P 35	India	28.6	77.2	1.07	2.9	94.3	91.83	1e-05	1e-05	0.981238	0.017971	1e-05	0.000761	Aus	W103
W104	CAROLINO 164	Chad	12.1	15.04	1.07	2.9	93.3	91.8	1e-05	1e-05	0.99995	1e-05	1e-05	1e-05	Aus	W104
W105	HKG 98	Mali	12.4	-7.59	1.03	2.8	94.6	92.58	1e-05	1e-05	0.799424	0.059795	0.11159	0.02917	Aus	W105
W106	Daudzai Field Mix	Pakistan	33.4	73.08	1.14	3.1	94.5	58.62	1e-05	1e-05	0.99995	1e-05	1e-05	1e-05	Aus	W106
W107	JP 5	Pakistan	33.4	73.08	1.17	3.1	94.1	91.5	0.158236	0.276572	0.565162	1e-05	1e-05	1e-05	Admix	W107
W108	Hi Muke	Kazakhstan	51.1	-71.3	1.14	3.1	94.4	91.66	1e-05	1e-05	0.99995	1e-05	1e-05	1e-05	Aus	W108
W109	WIR 911	Russian Federation	55.45	37.37	1.16	3.1	95.5	97	1e-05	1e-05	1e-05	1e-05	0.059209	0.940751	TeJ	W109
W110	Lua Chua Chan	Vietnam	21.03	105.85	1.11	3	95	95.32	1e-05	1e-05	1e-05	1e-05	0.99995	1e-05	TrJ	W110
W111	Sereno	Jamaica	17.58	-76.48	1.05	2.8	95.4	91.67	0.36426	0.577677	0.034109	1e-05	0.023935	1e-05	Ind	W111
W112	ARC 10633	India	28.6	77.2	1.2	3.2	95.5	91.32	0.319591	0.569814	0.110559	1.6e-05	1e-05	1e-05	Ind	W112
W113	Simpor	Brunei	4.52	114.55	1.09	2.9	94.6	95.54	1e-05	1e-05	1e-05	1.3e-05	0.979646	0.020311	TrJ	W113
W114	Heo Trang	Vietnam	21.03	105.85	1.12	3	95	91.54	0.34191	0.642086	0.001962	1.2e-05	0.014021	1e-05	Ind	W114
W115	THAVALU	Sri Lanka	6.55	79.52	1.14	3.1	94	91.62	0.020601	1e-05	0.895924	0.038399	0.028955	0.016111	Aus	W115
W116	WC 10253	Unknown	NA	NA	1.14	3.1	94.6	96.24	1e-05	1e-05	1e-05	1e-05	0.990359	0.009601	TrJ	W116
W117	KRASNODARSKIJ 3352	Russian Federation	55.45	37.37	1.13	3	94.4	97.72	1e-05	1e-05	1e-05	1e-05	1e-05	0.99995	TeJ	W117
W118	EMBRAPA 1200	Brazil	-15.45	-47.57	1.01	2.7	94.6	95.29	1e-05	0.020853	1e-05	1e-05	0.974564	0.004554	TrJ	W118
W119	WAB462-10-3-1	Cote D'Ivoire	6.81	-5.28	1.13	3	94.3	95.51	1e-05	0.050543	1e-05	0.003303	0.946121	1.4e-05	TrJ	W119
W120	Bombilla	Spain	40.26	-3.42	1.16	3.1	96.4	97.1	1e-05	1e-05	0.002528	1e-05	0.180902	0.81654	TeJ	W120
W121	TCHAMPA	Iran	35.45	51.3	1.13	3	94.3	92.47	0.013095	1e-05	0.977988	0.008887	1e-05	1e-05	Aus	W121
W122	BHIM DHAN	Nepal	27.42	85.19	1.14	3.1	94.6	96.37	1e-05	1e-05	0.024209	0.053413	0.363081	0.559277	Jap	W122
W123	WC 3532	Peru	-12.06	-76.55	1.15	3.1	95.6	95.64	1e-05	1e-05	1e-05	1e-05	0.99995	1e-05	TrJ	W123
W124	Kin Shan Zim	China	39.9	116.4	1.15	3.1	95.4	92.02	0.915735	0.076829	0.007406	1e-05	1e-05	1e-05	IndI	W124
W125	Yong Chal Byo	Korea, South	39	125.47	1.15	3.1	95.6	94.89	0.397381	1.2e-05	1e-05	1e-05	0.077542	0.525045	Admix	W125
W126	Pan Ju	China	39.9	116.4	1.15	3.1	95.5	92.03	0.99994	1e-05	1e-05	1e-05	1.9e-05	1e-05	IndI	W126
W127	Buphopa	Myanmar	16.8	96.15	1.15	3.1	95.4	96.05	1e-05	1e-05	1e-05	1e-05	0.689612	0.310348	Jap	W127
W128	TAINO 38	Taiwan	25.02	121.38	1.15	3.1	95.3	94.06	0.167649	0.027043	0.148201	1e-05	0.521773	0.135324	Admix	W128
W129	2	Afghanistan	34.5	69	1.14	3.1	95.3	94.25	1e-05	1e-05	1e-05	0.893415	0.018845	0.08771	VI	W129
W130	LUSITANO	Portugal	38.42	-9.05	1.14	3.1	95.4	95.54	1e-05	1e-05	1e-05	1e-05	1e-05	0.99995	TeJ	W130
W131	IARI 6621	India	28.6	77.2	1.15	3.1	95.4	92.22	0.132842	0.0477	0.814142	1e-05	0.005297	1e-05	Aus	W131
W132	Hsin Hsing Pai Ku	Taiwan	25.02	121.38	1.15	3.1	95.5	92.12	0.773897	0.214075	0.00229	0.003763	0.003097	0.002878	IndI	W132
W133	TD 70	Thailand	13.8	100.5	1.15	3.1	95.6	92.08	0.664808	0.329267	0.002603	0.002024	0.001288	1e-05	Ind	W133
W134	Dara	Indonesia	-6.08	106.45	1.15	3.1	95.7	91.8	1e-05	1e-05	0.99995	1e-05	1e-05	1e-05	Aus	W134
W135	Shimla Early	Iraq	33.14	44.22	1.15	3.1	95.8	91.68	0.208426	0.329877	0.422662	0.002284	0.036741	1e-05	Admix	W135
W136	LA PLATA GENA F.A.	Argentina	-34.62	-54.84	1.08	2.9	95.3	92.7	1e-05	0.109855	0.241022	0.649093	1e-05	1e-05	VI	W136
W137	CM1, HAIPONG	Vietnam	21.03	105.85	1.15	3.1	95.5	91.77	0.375248	0.549332	0.036262	1e-05	0.030283	0.008865	Ind	W137
W138	4595	China	39.9	116.4	1.15	3.1	95.2	91.42	0.850322	0.141891	0.007756	1.1e-05	1e-05	1e-05	IndI	W138
W139	A 5	Japan	35.7	139.8	1.14	3.1	95.4	97.63	1e-05	1e-05	1e-05	1e-05	1e-05	0.99995	TeJ	W139
W140	Ittikulama	Sri Lanka	6.55	79.52	1.12	3	95.3	92.14	1e-05	1e-05	0.878911	0.046117	0.057727	0.017224	Aus	W140
W141	DNJ 179	Bangladesh	23.51	90.24	1.15	3.1	95.6	91.79	1e-05	1e-05	0.999948	1.1e-05	1e-05	1.1e-05	Aus	W141
W142	DNJ 121	Bangladesh	23.51	90.24	1.15	3.1	95.4	91.85	0.020442	1e-05	0.979518	1e-05	1e-05	1e-05	Aus	W142
W143	Jyanak	Bhutan	27.5	89.7	1.16	3.1	96.3	96.46	1e-05	1e-05	0.007522	0.032933	0.505794	0.453731	Jap	W143
W144	Ao Chiu 2 Hao	China	39.9	116.4	1.17	3.1	96.5	92.19	0.96754	0.030342	1e-05	1e-05	1e-05	0.002089	IndI	W144
W145	GUYANE 1	Chad	12.1	15.04	1.17	3.1	96.4	92.16	0.589153	0.362051	0.044867	0.003909	1e-05	1e-05	Ind	W145
W146	10340	Italy	41.52	12.37	1.16	3.1	96.3	90.93	0.897928	0.09543	0.002878	0.000839	1e-05	0.002914	IndI	W146
W147	BR11	Bangladesh	23.51	90.24	1.16	3.1	96.3	91.88	0.356506	0.643452	1e-05	1.2e-05	1e-05	1e-05	Ind	W147
W148	BR24	India	28.6	77.2	1.16	3.1	96.3	91.85	0.692619	0.302996	1e-05	0.001315	0.003051	1e-05	Ind	W148
W149	93072	China	39.9	116.4	1.16	3.1	96.3	91.95	0.286336	0.713624	1e-05	1e-05	1e-05	1e-05	IndII	W149
W150	108S	Unknown	NA	NA	1.16	3.1	96.5	91.77	0.159556	0.706601	1e-05	0.02293	0.01045	0.100453	IndII	W150
W151	C418	China	39.9	116.4	1.16	3.1	96.1	92.35	0.171676	0.751164	1e-05	1e-05	0.019435	0.057706	IndII	W151	1970S	restorer
W152	CDR22	China	39.9	116.4	1.17	3.1	96.5	92.36	0.022016	0.957013	1e-05	1e-05	0.020941	1e-05	IndII	W152	1980S	restorer
W153	Chenghui448	Sichuan	30.39	104.05	1.17	3.1	96.5	92.11	0.118566	0.820903	0.005856	1e-05	0.054656	1e-05	IndII	W153	1980S	restorer
W154	Fengaizhan	Guangdong	23.08	113.15	1.17	3.1	96.4	92.21	0.211544	0.788416	1e-05	1e-05	1e-05	1e-05	IndII	W154	1990S	inbred rice
W155	Gang46B	China	39.9	116.4	1.16	3.1	96.1	92.3	0.402482	0.570192	1e-05	0.001506	1e-05	0.025799	Ind	W155	1970S	maintainer
W156	Gumei2hao	Sichuan	30.39	104.05	1.16	3.1	96.1	91.91	0.655702	0.332328	1e-05	1e-05	1.4e-05	0.011935	Ind	W156		inbred rice
W157	Huajingxian74	Guangdong	23.08	113.15	1.16	3.1	96.4	92.38	0.496702	0.471477	1e-05	1e-05	0.031791	1e-05	Ind	W157		inbred rice
W158	M3122	China	39.9	116.4	1.16	3.1	95.9	94.29	1e-05	0.566669	0.010646	1e-05	1e-05	0.422655	Admix	W158	1997	inbred rice
W159	R644	China	39.9	116.4	1.16	3.1	96.1	92.2	0.000262	0.968325	0.02417	1e-05	1e-05	0.007223	IndII	W159	1990S	restorer
W160	Shennong265	Unknown	NA	NA	1.16	3.1	96.2	97.91	1.5e-05	1.6e-05	1e-05	1e-05	1e-05	0.999939	TeJ	W160	1990S	inbred rice
W161	Y134	China	39.9	116.4	1.16	3.1	96.5	92.93	1e-05	0.837076	1e-05	1e-05	0.129209	0.033685	IndII	W161
W162	Yuanjing7	China	39.9	116.4	1.1	2.9	96.2	97.67	1e-05	0.034779	1e-05	1e-05	1e-05	0.965181	TeJ	W162		inbred rice
W163	Yuexiangzhan	Guangdong	23.08	113.15	1.14	3.1	94.9	92.11	0.404574	0.595386	1e-05	1e-05	1e-05	1e-05	Ind	W163	1990S	inbred rice
W164	Zaoxian14	Unknown	NA	NA	1.13	3	94.4	91.57	0.658083	0.30131	1e-05	0.008009	1e-05	0.032578	Ind	W164		inbred rice
W165	Zhong413	Zhejiang	30.14	120.09	1.13	3	94.6	91.53	0.392163	0.607797	1e-05	1e-05	1e-05	1e-05	Ind	W165	1990S	restorer
W166	Zhongyouzao81	Zhejiang	30.14	120.09	1.13	3	94.5	91.71	0.434275	0.512918	0.003134	0.025055	0.002295	0.022323	Ind	W166	1990S	inbred rice
W167	Zihui100	Anhui	37.51	117.18	1.13	3	94.4	90.03	0.437253	0.514551	1e-05	0.024111	0.004028	0.020046	Ind	W167		restorer
W168	Bg90-2	Brazil	-15.45	-47.57	1.13	3	94.6	90.32	1e-05	0.99995	1e-05	1e-05	1e-05	1e-05	IndII	W168	1970S	restorer
W169	IR72	Unknown	NA	NA	1.13	3	94.6	91.3	1e-05	0.99995	1e-05	1e-05	1e-05	1e-05	IndII	W169	1980S	inbred rice
W170	PR106	Pakistan	33.4	73.08	1.13	3	94.4	92.05	1e-05	0.99995	1e-05	1e-05	1e-05	1e-05	IndII	W170	1970S
W171	TKM9	Philippines	14.6	121	1.13	3	94.6	91.68	0.084898	0.74972	0.160687	0.004673	1e-05	1.2e-05	IndII	W171		landrace
W172	Amo13 (Sana)	Unknown	NA	NA	1.13	3	94.3	90.86	0.216394	0.773056	0.01052	1e-05	1e-05	1e-05	IndII	W172
W173	Khazar	Iran	35.45	51.3	1.14	3.1	94.6	94.92	0.062753	0.088329	1e-05	0.126995	0.576415	0.145498	TrJ	W173
W174	Gayabyeo	Korea	37.35	127.03	1.14	3.1	96	91.79	1.1e-05	0.976165	1e-05	1e-05	1e-05	0.023793	IndII	W174
W175	Iksan438	Korea	37.35	127.03	1.13	3	94.3	93.97	0.124217	0.497604	0.004407	1e-05	1e-05	0.373752	Admix	W175
W176	Milyang23	Korea	37.35	127.03	1.17	3.1	97.7	90.66	1e-05	0.914302	1e-05	1e-05	1e-05	0.085658	IndII	W176	1970S	restorer
W177	MR185	Malaysia	3.2	101.7	1.17	3.1	97.8	92.92	1e-05	0.914582	1e-05	1e-05	1e-05	0.085378	IndII	W177		restorer
W178	Manawthukha	Philippines	14.6	121	1.17	3.1	97.6	91.97	0.223998	0.764984	0.010988	1e-05	1e-05	1e-05	IndII	W178
W179	Shwe Thwe Yin Hyv	Myanmar	16.8	96.15	1.17	3.1	97.9	91.7	1e-05	0.99995	1e-05	1e-05	1e-05	1e-05	IndII	W179
W180	Bg300	Sri Lanka	6.55	79.52	1.17	3.1	97.7	91.8	0.144182	0.855778	1e-05	1e-05	1e-05	1e-05	IndII	W180
W181	Bg94-1	Sri Lanka	6.55	79.52	1.17	3.1	97.8	91.64	0.221423	0.778537	1e-05	1e-05	1e-05	1e-05	IndII	W181
W182	CR203	Viet Nam	21.03	105.85	1.13	3	94.5	91.65	1e-05	0.99995	1e-05	1e-05	1e-05	1e-05	IndII	W182
W183	OM997	VietNam	21.03	105.85	1.13	3	94.5	90.65	1e-05	0.99995	1e-05	1e-05	1e-05	1e-05	IndII	W183
W184	PSB RC 28	Philippines	14.6	121	1.13	3	94.7	90.59	1e-05	0.996304	1e-05	1e-05	0.003656	1e-05	IndII	W184		inbred rice
W185	PSB RC 66	Philippines	14.6	121	1.14	3.1	94.7	91.11	0.028643	0.971317	1e-05	1e-05	1e-05	1e-05	IndII	W185		inbred rice
W186	TEQING	Philippines	14.6	121	1.14	3.1	94.8	92.03	0.345972	0.653988	1e-05	1e-05	1e-05	1e-05	Ind	W186	1980S	inbred rice
W187	IR68552-55-3-2	Philippines	14.6	121	1.13	3	94.4	91.86	0.392148	0.607812	1e-05	1e-05	1e-05	1e-05	Ind	W187
W188	IR66897B	Unknown	NA	NA	1.13	3	94.3	91.53	0.11344	0.865281	0.01021	1e-05	0.011048	1e-05	IndII	W188	1990S	maintainer
W189	IR58025B	Unknown	NA	NA	1.17	3.1	97	91.79	0.056329	0.943631	1e-05	1e-05	1e-05	1e-05	IndII	W189	1990S	maintainer
W191	Pusa (Basmatil)	China	39.9	116.4	1.17	3.1	97	92.86	0.0142	0.532535	1e-05	0.453235	1e-05	1e-05	Admix	W191	1970S	inbred rice
W192	ASD16	India	28.6	77.2	1.17	3.1	97.1	92.73	0.013828	0.53543	1e-05	0.450712	1e-05	1e-05	Admix	W192
W193	Dianjing	Unknown	NA	NA	1.17	3.1	97	97.95	1e-05	0.003686	1e-05	1e-05	0.155918	0.840366	TeJ	W193
W194	F6	Japan	35.7	139.8	1.17	3.1	97	91.92	0.137504	0.839566	0.009868	1e-05	1e-05	0.013042	IndII	W194
W195	452	Unknown	NA	NA	1.17	3.1	96.9	92.31	0.157313	0.767318	1e-05	0.007318	0.031028	0.037013	IndII	W195
W197	Ai-Zi-DAO	China	39.9	116.4	1.17	3.1	97.1	91.95	0.058582	0.941378	1e-05	1e-05	1e-05	1e-05	IndII	W197
W198	Babaomi	China	39.9	116.4	1.16	3.1	96.8	92.02	0.711519	0.276783	0.007368	1e-05	0.00431	1e-05	IndI	W198
W199	Diantun502	云南	25.04	102.41	1.17	3.1	97	91.95	0.334105	0.660194	0.00567	1e-05	1e-05	1e-05	Ind	W199	1993	inbred rice
W200	Heiheaihui	Unknown	NA	NA	1.17	3.1	97	91.96	0.2704	0.72956	1e-05	1e-05	1e-05	1e-05	IndII	W200
W201	Jiangxisimiao	江西	28.41	115.52	1.17	3.1	97.1	78.75	0.268378	0.731582	1e-05	1e-05	1e-05	1e-05	IndII	W201	1990S	inbred rice
W202	Laohudao	浙江	30.14	120.09	1.17	3.1	97	91.89	0.263844	0.736116	1e-05	1e-05	1e-05	1e-05	IndII	W202	1965	inbred rice
W203	Linjintangdao	Unknown	NA	NA	1.17	3.1	97.2	92.01	0.438566	0.561394	1e-05	1e-05	1e-05	1e-05	Ind	W203
W204	Mengguandamagu	Unknown	NA	NA	1.17	3.1	97.1	89.56	0.99995	1e-05	1e-05	1e-05	1e-05	1e-05	IndI	W204		landrace
W205	Pengshantieganzhan	Unknown	NA	NA	1.17	3.1	97.2	91.56	0.99995	1e-05	1e-05	1e-05	1e-05	1e-05	IndI	W205		landrace
W206	Wumanggaonuo	Unknown	NA	NA	1.17	3.1	97.2	89.94	0.33653	0.65832	0.005119	1.1e-05	1e-05	1e-05	Ind	W206		landrace
W207	Yunguang8hao	云南	25.04	102.41	1.17	3.1	97.3	97.94	1e-05	1e-05	1e-05	1e-05	0.013675	0.986285	TeJ	W207	2000
W208	Zhongchao123	Unknown	NA	NA	1.13	3	94.6	96.58	1e-05	0.170089	1e-05	1e-05	0.005801	0.82408	TeJ	W208	2001
W209	Gizal159	Unknown	NA	NA	1.13	3	94.6	97.54	1e-05	1e-05	1e-05	0.003617	0.131162	0.865191	TeJ	W209
W210	Khao Daeng	Philippines	14.6	121	1.14	3.1	95	91.75	0.999949	1e-05	1e-05	1.1e-05	1e-05	1e-05	IndI	W210
W211	Basmati370	Philippines	14.6	121	1.14	3.1	95.1	91.5	1e-05	0.99995	1e-05	1e-05	1e-05	1e-05	IndII	W211	1930S
W212	Bhavani	India	28.6	77.2	1.13	3	94.8	91.71	0.634164	0.343902	0.007091	1e-05	0.002464	0.012369	Ind	W212
W213	IR50	India	28.6	77.2	1.13	3	95	90.9	0.021582	0.932309	1e-05	1e-05	0.046079	1e-05	IndII	W213	1980S	inbred rice
W214	Jhona349	Pakistan	33.4	73.08	1.12	3	94.3	89.26	1e-05	1e-05	0.99995	1e-05	1e-05	1e-05	Aus	W214
W215	Karnal Local	India	28.6	77.2	1.13	3	94.7	91.99	1e-05	1e-05	0.99995	1e-05	1e-05	1e-05	Aus	W215
W216	Type3	India	28.6	77.2	1.14	3.1	94.9	92.28	1e-05	0.968441	1e-05	1e-05	1.3e-05	0.031516	IndII	W216
W217	IRAT352	Indonesia	-6.08	106.45	1.13	3	94.7	91.37	0.096669	0.825169	1e-05	0.004781	0.073361	1e-05	IndII	W217
W218	TB154E-TB-2	Unknown	NA	NA	1.15	3.1	95.2	91.68	0.092717	0.827609	1e-05	1e-05	0.079644	1e-05	IndII	W218
W219	Domsiah	Netherlands	52.12	4.52	1.15	3.1	95.4	94.25	1e-05	1e-05	1e-05	0.99995	1e-05	1e-05	VI	W219
W220	Tarommolai1	Unknown	NA	NA	1.14	3.1	95.2	93.5	1e-05	1e-05	1e-05	0.99995	1e-05	1e-05	VI	W220
W221	MR77 (seberang)	Philippines	14.6	121	1.14	3.1	95	89.99	0.106293	0.885124	0.008554	1e-05	1e-05	1e-05	IndII	W221
W222	ir6	Pakistan	33.4	73.08	1.14	3.1	94.9	90.93	0.04351	0.947369	1e-05	1e-05	0.009092	1e-05	IndII	W222
W223	At354	Sri Lanka	6.55	79.52	1.14	3.1	94.8	89.83	0.145495	0.854465	1e-05	1e-05	1e-05	1e-05	IndII	W223
W224	BG304	Sri Lanka	6.55	79.52	1.14	3.1	94.9	89.37	0.088118	0.911842	1e-05	1e-05	1e-05	1e-05	IndII	W224
W225	Lemont	Philippines	14.6	121	1.14	3.1	94.8	94.31	1e-05	0.028117	1e-05	1e-05	0.921138	0.050715	TrJ	W225		inbred rice
W226	M401	Philippines	14.6	121	1.14	3.1	95.1	96.22	1e-05	1e-05	1e-05	1e-05	0.347165	0.652795	Jap	W226
W227	OM1706	Viet Nam	21.03	105.85	1.14	3.1	95.1	91.35	0.111478	0.888482	1e-05	1e-05	1e-05	1e-05	IndII	W227
W228	OM1723	Viet Nam	21.03	105.85	1.15	3.1	96	91.77	0.050286	0.949674	1e-05	1e-05	1e-05	1e-05	IndII	W228
W229	X21	Viet Nam	21.03	105.85	1.15	3.1	95.9	90.91	0.050793	0.949167	1e-05	1e-05	1e-05	1e-05	IndII	W229
W230	X22	Viet Nam	21.03	105.85	1.15	3.1	96.1	91.93	1e-05	0.99995	1e-05	1e-05	1e-05	1e-05	IndII	W230
W231	X23	Viet Nam	21.03	105.85	1.15	3.1	96.1	91.81	0.162401	0.837559	1e-05	1e-05	1e-05	1e-05	IndII	W231
W233	C70	Viet Nam	21.03	105.85	1.16	3.1	96.2	91.57	0.354097	0.645861	1e-05	1e-05	1e-05	1.2e-05	Ind	W233
W234	Q5	Viet Nam	21.03	105.85	1.16	3.1	96.3	91.84	0.350396	0.649564	1e-05	1e-05	1e-05	1e-05	Ind	W234
W235	Suiyangnian	Unknown	NA	NA	1.16	3.1	96.3	92.29	0.999949	1e-05	1e-05	1e-05	1.1e-05	1e-05	IndI	W235	1990
W236	Pokhreli	Philippines	14.6	121	1.15	3.1	96.1	92.29	1e-05	0.816082	1e-05	1e-05	0.183757	0.000131	IndII	W236
W237	Govnd	Unknown	NA	NA	1.16	3.1	96.2	90.97	0.006447	0.993513	1e-05	1e-05	1e-05	1e-05	IndII	W237
W238	UPR191-66	India	28.6	77.2	1.16	3.1	96	90.53	1e-05	0.999947	1e-05	1e-05	1.3e-05	1e-05	IndII	W238
W239	ASD18	India	28.6	77.2	1.16	3.1	96.2	92.1	0.229815	0.770145	1e-05	1e-05	1e-05	1e-05	IndII	W239
W240	TGMS29	India	28.6	77.2	1.16	3.1	96.3	92.26	0.66808	0.301991	1e-05	1e-05	0.020032	0.009876	Ind	W240
W241	Phalguna	India	28.6	77.2	1.16	3.1	96.2	90.6	0.082793	0.876452	0.040721	1.3e-05	1e-05	1e-05	IndII	W241
W242	Ajaya	India	28.6	77.2	1.15	3.1	96.1	91.84	0.035966	0.963994	1e-05	1e-05	1e-05	1e-05	IndII	W242
W243	Dodda	Unknown	NA	NA	1.16	3.1	96.3	92.27	1.1e-05	0.806641	1e-05	1e-05	0.193318	1e-05	IndII	W243
W244	Palung 2	Philippines	14.6	121	1.15	3.1	96.1	92.29	1.3e-05	0.808898	1e-05	1e-05	0.191059	1e-05	IndII	W244
W245	TKM6	India	28.6	77.2	1.16	3.1	96.2	90.56	1e-05	0.871647	0.008978	0.008852	0.110503	1e-05	IndII	W245
W246	RUSTYLATE/中413	Unknown	NA	NA	1.16	3.1	96.3	91.99	0.470736	0.529224	1e-05	1e-05	1e-05	1e-05	Ind	W246		inbred rice
W247	Yenfangghu	Unknown	NA	NA	1.16	3.1	96.3	92.12	0.999944	1.6e-05	1e-05	1e-05	1e-05	1e-05	IndI	W247
W248	Heimichut	Unknown	NA	NA	1.16	3.1	96.5	90.93	0.963568	0.016921	1e-05	1e-05	0.013699	0.005792	IndI	W248
W249	Teksichut	Philippines	14.6	121	1.16	3.1	96.7	97.42	1e-05	1e-05	1e-05	1e-05	0.170561	0.829399	TeJ	W249
W250	Eiko	Japan	35.7	139.8	1.16	3.1	96.6	97.03	1.8e-05	1e-05	1e-05	2e-05	0.168252	0.83169	TeJ	W250
W251	RUBIO	Philippines	14.6	121	1.16	3.1	96.7	94.09	1.4e-05	1e-05	1e-05	1e-05	0.984296	0.01566	TrJ	W251
W252	SADRI RICE 1	Iran	35.45	51.3	1.16	3.1	96.5	93.17	1e-05	1e-05	1e-05	0.99995	1e-05	1e-05	VI	W252
W253	Sereendan Kuning	Malaysia	3.2	101.7	1.16	3.1	96.5	95.56	1e-05	1e-05	1e-05	1e-05	0.99995	1e-05	TrJ	W253
W254	SAI-BUI-BAO	Viet Nam	21.03	105.85	1.16	3.1	96.3	95.61	1e-05	1e-05	1e-05	1e-05	0.99995	1e-05	TrJ	W254
W255	ZIRI	India	28.6	77.2	1.15	3.1	96.2	94.19	1e-05	1e-05	1e-05	0.99995	1e-05	1e-05	VI	W255
W256	Dacca6	United States	38.54	-77.02	1.16	3.1	96.4	94.55	1e-05	1e-05	1e-05	0.999941	1e-05	1.9e-05	VI	W256
W257	Latisai1	Unknown	NA	NA	1.15	3.1	96.1	94.97	0.028858	1e-05	0.072709	1e-05	0.898403	1e-05	TrJ	W257
W258	Amareles	Portugal	38.42	-9.05	1.15	3.1	96.3	94.5	1e-05	1e-05	1e-05	0.99995	1e-05	1e-05	VI	W258
W259	Up15	Japan	35.7	139.8	1.16	3.1	96.5	92.44	1.7e-05	0.819194	1e-05	1e-05	0.180759	1e-05	IndII	W259
W260	Uz-Rosz 275	Philippines	14.6	121	1.16	3.1	96.8	95.64	1e-05	1e-05	1e-05	1e-05	0.99995	1e-05	TrJ	W260
W261	Ginga	Japan	35.7	139.8	1.16	3.1	96.4	94.51	1e-05	1e-05	0.214895	0.492908	0.292166	1e-05	Admix	W261
W262	Bintapan	Philippines	14.6	121	1.16	3.1	96.5	92.45	0.991429	1e-05	1e-05	1e-05	0.008531	1e-05	IndI	W262
W263	SADAJIRA-19-303	Unknown	NA	NA	1.16	3.1	96.7	91.31	0.013211	0.977376	1e-05	0.009383	1e-05	1e-05	IndII	W263
W264	CHOROFA	Philippines	14.6	121	1.16	3.1	96.7	92.07	0.455443	0.529815	0.011791	1.3e-05	0.002927	1e-05	Ind	W264
W265	La110	United States	38.54	-77.02	1.16	3.1	96.5	91.76	0.014236	0.975657	1e-05	0.010077	1e-05	1e-05	IndII	W265
W266	Yunjiang35	Unknown	NA	NA	1.15	3.1	96.1	90.9	0.217283	0.767923	1e-05	0.007891	1e-05	0.006883	IndII	W266
W267	Yunhui72	China	39.9	116.4	1.16	3.1	96.6	92.05	0.391103	0.588611	0.01291	0.004682	0.002684	1e-05	Ind	W267
W268	Wudadaozhong	Korea, South	39	125.47	1.16	3.1	96.6	91.86	0.492572	0.507388	1e-05	1e-05	1e-05	1e-05	Ind	W268
W269	IR65600-27-1-2-2	Philippines	14.6	121	1.16	3.1	96.4	92.18	0.346831	0.624074	0.02216	1e-05	0.006916	1e-05	Ind	W269
W270	Yetuozai	Unknown	NA	NA	1.15	3.1	96.2	92.13	0.410323	0.589637	1e-05	1e-05	1e-05	1e-05	Ind	W270
W271	P59279	Unknown	NA	NA	1.16	3.1	96.3	92	0.480121	0.512203	0.000908	0.003623	1e-05	0.003136	Ind	W271
W272	Tsao wan ching	China	39.9	116.4	1.15	3.1	96	91.18	0.396729	0.588388	0.003271	0.005034	0.006567	1e-05	Ind	W272
W273	Anambae ndanggalasi	Indonesia	-6.08	106.45	1.15	3.1	96.2	95.19	1e-05	1e-05	1e-05	1e-05	0.985591	0.014369	TrJ	W273
W274	Er chiu ching	China	39.9	116.4	1.15	3.1	96	92.11	0.969208	0.030752	1e-05	1e-05	1e-05	1e-05	IndI	W274
W275	Heen goda wee	Sri Lanka	6.55	79.52	1.15	3.1	95.9	95.62	1.3e-05	1e-05	1e-05	0.0238	0.976157	1e-05	TrJ	W275
W276	Pathma wee	Sri Lanka	6.55	79.52	1.15	3.1	95.9	91.23	0.305284	0.558249	0.136435	1.2e-05	1e-05	1e-05	Ind	W276
W277	Lakkhi kajal	Bangladesh	23.51	90.24	1.15	3.1	96.1	91.95	1e-05	1e-05	0.99995	1e-05	1e-05	1e-05	Aus	W277
W278	Moisdol	Bangladesh	23.51	90.24	1.15	3.1	95.9	89.92	1e-05	1e-05	0.99995	1e-05	1e-05	1e-05	Aus	W278
W279	Jabor sail	Bangladesh	23.51	90.24	1.14	3.1	95.7	88.36	1e-05	1e-05	0.99995	1e-05	1e-05	1e-05	Aus	W279
W280	Sada solay	Pakistan	33.4	73.08	1.15	3.1	95.9	91.08	1e-05	1e-05	0.99995	1e-05	1e-05	1e-05	Aus	W280
W281	Sholay	Pakistan	33.4	73.08	1.14	3.1	95.7	96.48	0.00195	1e-05	0.015007	0.07536	0.099942	0.80773	TeJ	W281
W282	Ma ba you zhan	China	39.9	116.4	1.15	3.1	96.1	92.2	0.400008	0.583356	0.000329	1e-05	1e-05	0.016287	Ind	W282
W283	Daegujo	Korea, Republic of	37.35	127.03	1.15	3.1	95.8	97.61	1.1e-05	1e-05	1e-05	1.1e-05	1e-05	0.999949	TeJ	W283
W284	Paikasa	Malaysia	3.2	101.7	1.15	3.1	96	95.61	1e-05	1e-05	1e-05	1e-05	0.999356	0.000604	TrJ	W284
W285	Uwi	Indonesia	-6.08	106.45	1.16	3.1	96.3	95.08	1e-05	1e-05	1e-05	1e-05	0.974673	0.025287	TrJ	W285
W286	Garia	Bangladesh	23.51	90.24	1.14	3.1	94.2	89.83	1e-05	1e-05	0.99995	1e-05	1e-05	1e-05	Aus	W286
W287	AUS 449	Bangladesh	23.51	90.24	1.14	3.1	94.3	91.89	1e-05	1e-05	0.99995	1e-05	1e-05	1e-05	Aus	W287
W288	Dourado Precoce	Brazil	-15.45	-47.57	1.15	3.1	96.1	95.92	1e-05	1e-05	1e-05	1e-05	0.99995	1e-05	TrJ	W288
W289	IR 661-1-140-3-117	Philippines	14.6	121	1.15	3.1	95.8	92.01	1e-05	0.99995	1e-05	1e-05	1e-05	1e-05	IndII	W289
W290	Aichi Asahi	Japan	35.7	139.8	1.15	3.1	96.5	97.79	1e-05	1e-05	1e-05	1e-05	1e-05	0.99995	TeJ	W290
W291	IR 2071-625-1-252	Philippines	14.6	121	1.15	3.1	95.7	91.09	1e-05	0.99995	1e-05	1e-05	1e-05	1e-05	IndII	W291		inbred rice
W292	Khoia boro	Bangladesh	23.51	90.24	1.14	3.1	95.6	92.1	1e-05	1e-05	0.99995	1e-05	1e-05	1e-05	Aus	W292
W293	IR 8	Philippines	14.6	121	1.15	3.1	95.7	91.88	0.007263	0.992697	1e-05	1e-05	1e-05	1e-05	IndII	W293	1960S	inbred rice
W294	LABELLE	United States	38.54	-77.02	1.14	3.1	95.4	93.38	1e-05	0.579421	1e-05	1e-05	0.420539	1e-05	Admix	W294
W295	LEBONNET	United States	38.54	-77.02	1.14	3.1	95.5	91.73	1e-05	0.99995	1e-05	1e-05	1e-05	1e-05	IndII	W295
W296	AUS 371	Bangladesh	23.51	90.24	1.14	3.1	95.5	92.34	0.027851	1e-05	0.972109	1e-05	1e-05	1e-05	Aus	W296		WCV
W297	AUS 373	Bangladesh	23.51	90.24	1.14	3.1	95.5	91.9	0.023721	1e-05	0.976239	1e-05	1e-05	1e-05	Aus	W297	1980S	WCV
W298	IR 36	Philippines	14.6	121	1.14	3.1	95.2	91.41	1e-05	0.99995	1e-05	1e-05	1e-05	1e-05	IndII	W298	1970S	inbred rice
W299	JAYA	India	28.6	77.2	1.14	3.1	95.6	91.87	0.422847	0.562467	0.012164	0.002502	1e-05	1e-05	Ind	W299	1960S
W300	NEW BONNET	United States	38.54	-77.02	1.14	3.1	95.5	95.43	1e-05	1e-05	1e-05	0.012941	0.987019	1e-05	TrJ	W300
W301	IR 64	Philippines	14.6	121	1.14	3.1	95.6	91.81	1e-05	0.99995	1e-05	1e-05	1e-05	1e-05	IndII	W301	1980S
W302	KUNTLAN	Indonesia	-6.08	106.45	1.14	3.1	95.6	94.94	0.046444	0.034527	1e-05	0.052035	0.769378	0.097606	TrJ	W302
W303	British Honduras Creole	Belize	17.25	-88.46	1.16	3.1	96.4	95.06	1e-05	1e-05	1e-05	1e-05	0.99995	1e-05	TrJ	W303
W304	CPSLO 17	United States	38.54	-77.02	1.14	3.1	95.6	93.97	1e-05	0.364416	0.021375	1e-05	0.609545	0.004644	Admix	W304	1960S	restorer
W305	AKITAKOMACHI	Japan	35.7	139.8	1.14	3.1	95.6	97.5	1e-05	1e-05	1e-05	1.3e-05	1e-05	0.999947	TeJ	W305
W306	BASMATI 385	Pakistan	33.4	73.08	1.14	3.1	95.7	92.34	0.025489	0.225062	0.094309	0.65512	1e-05	1e-05	VI	W306
W307	AGNO (PSBRC28)	Philippines	14.6	121	1.14	3.1	95.6	91.4	1e-05	0.99995	1e-05	1e-05	1e-05	1e-05	IndII	W307
W308	PSBRC82	Philippines	14.6	121	1.15	3.1	95.9	91.59	1e-05	0.992383	0.007577	1e-05	1e-05	1e-05	IndII	W308
W309	NSICRC122	Philippines	14.6	121	1.15	3.1	95.8	91.86	0.01484	0.98512	1e-05	1e-05	1e-05	1e-05	IndII	W309
W310	BRRI DHAN 29	Bangladesh	23.51	90.24	1.15	3.1	95.9	91.58	0.020558	0.979402	1e-05	1e-05	1e-05	1e-05	IndII	W310
W311	PR 116	Punjab	29.3-32.32	73.55-76.5	1.14	3.1	94.3	91.35	0.089442	0.910518	1e-05	1e-05	1e-05	1e-05	IndII	W311
W312	CIGEULIS	Indonesia	-6.08	106.45	1.14	3.1	94.4	90.65	0.008183	0.991777	1e-05	1e-05	1e-05	1e-05	IndII	W312
W313	OM 2517	Viet Nam	21.03	105.85	1.14	3.1	94.4	91.47	1e-05	0.99995	1e-05	1e-05	1e-05	1e-05	IndII	W313
W314	BRRI DHAN 28	Bangladesh	23.51	90.24	1.15	3.1	94.7	89.77	0.053435	0.946525	1e-05	1e-05	1e-05	1e-05	IndII	W314
W315	CIBOGO	Indonesia	-6.08	106.45	1.14	3.1	94.4	91.25	1e-05	0.99995	1e-05	1e-05	1e-05	1e-05	IndII	W315
W316	NEDA	Iran, Islamic Republic of	35.45	51.3	1.14	3.1	94.4	90.29	0.085658	0.839265	0.011803	0.039126	0.024138	1e-05	IndII	W316
W317	CIHERANG	Indonesia	-6.08	106.45	1.14	3.1	94.2	91.35	1e-05	0.99995	1e-05	1e-05	1e-05	1e-05	IndII	W317
W318	Qiuqianbai	Anhui	37.51	117.18	1.14	3.1	94.4	92.06	0.956486	0.016873	1e-05	1e-05	1e-05	0.026611	IndI	W318		landrace
W319	Guangkexiangnuo	Guangxi	22.48	108.2	1.14	3.1	94.3	97.06	1e-05	1e-05	1e-05	1e-05	1.3e-05	0.999947	TeJ	W319		landrace
W320	Wenxiangnuo	Yunnan	25.04	102.41	1.13	3	94.1	91.53	0.582443	0.398961	0.013163	0.001443	0.003	0.000989	Ind	W320		landrace
W321	Laozaogu	Yunnan	25.04	102.41	1.14	3.1	94.3	91.3	0.36243	0.634677	0.002863	1e-05	1e-05	1e-05	Ind	W321		landrace
W322	Lengshuinuo	Yunnan	25.04	102.41	1.14	3.1	94.3	88.18	0.503681	0.463737	1e-05	1e-05	0.019514	0.013049	Ind	W322		landrace
W323	Feienuo2	Guizhou	26.35	106.42	1.14	3.1	94.4	96.32	1e-05	1e-05	1e-05	1e-05	0.585279	0.414681	Jap	W323		landrace
W324	Zimangfeie	Guizhou	26.35	106.42	1.13	3	94	96.61	1.7e-05	1.1e-05	1e-05	1e-05	0.423665	0.576286	Jap	W324		landrace
W325	Guantuibaihe	Guizhou	26.35	106.42	1.14	3.1	94.5	96.77	0.000668	1e-05	1e-05	0.007661	0.018158	0.973493	TeJ	W325		landrace
W326	Haolvguangnian	Guizhou	26.35	106.42	1.13	3	94.1	96.41	1.6e-05	2e-05	1e-05	1e-05	0.416989	0.582955	Jap	W326		landrace
W327	JinghuB	Anhui	37.51	117.18	1.14	3.1	94.3	97.04	1e-05	1e-05	1e-05	1e-05	1e-05	0.99995	TeJ	W327		maintainer
W328	Sibeitichao6	Beijing	39.9	116.4	1.14	3.1	94.2	94.55	0.351808	0.035656	1e-05	0.007942	0.033089	0.571494	Admix	W328
W329	GPNO 5055	United States	38.54	-77.02	1.16	3.1	96.4	95.05	0.126875	1e-05	1e-05	1e-05	0.794694	0.078401	TrJ	W329
W330	ASWINA 330	Bangladesh	23.51	90.24	1.16	3.1	96.3	91.59	0.000627	1e-05	0.999333	1e-05	1e-05	1e-05	Aus	W330
