# Supplementary material for: Comparative and parallel genome-wide association studies for metabolic and agronomic traits in cereals
Source: Nat Commun. 2016 Oct 4;7:12767. doi: 10.1038/ncomms12767 (PMC5059443; doi:10.1038/ncomms12767)
Supplement: Supplementary Data 3 — Data matrix of related metabolites and phenotypes. [file ncomms12767-s4.xlsx]

## Sheet: 2012-rep1
Supplementary Table 3. Data matrix of related metabolites and phenotypes in 502 accessions of rice germplasms.
ID	mr002	mr004	mr005	mr013	mr018	mr019	mr022	mr028	mr030	mr045	mr046	mr061	mr070	mr071	mr078	mr079	mr080	mr088	mr140	mr158	mr173	mr200	mr208	mr222	mr232	mr239	mr241	mr243	mr408	mr415	mr422	mr430	mr496	mr542	mr553	mr584	mr629	mr695	mr698	mr699	mr730	mr736	mr808	mr838	mr839	mr876	mr896	mr981	mr001
C001	7.02	14.7024	11.6334	19.3028	7.02	13.96	7.02	13.0559	13.0772	7.02	7.02	13.7439	7.02	12.345	14.2595	14.0992	15.1584	7.02	21.318	11.6951	22.4112	15.3019	13.3085	7.02	7.02	24.4173	22.4146	22.6241	12.7885	11.5671	7.02	13.4833	19.4618	16.1516	7.02	7.02	7.02	15.3678	10.8559	7.02	7.02	15.6649	16.5057	11.8439	13.0007	15.1253	14.0102	15.4508	7.02
C002	7.02	7.02	7.02	18.8207	7.02	7.02	7.02	13.5814	12.6019	7.02	7.02	11.0703	7.02	13.4688	13.7787	14.0498	13.2182	7.02	20.3594	7.02	21.5092	15.8588	12.8254	7.02	7.02	23.8732	21.9033	22.4899	12.124	7.02	7.02	10.398	14.7711	14.7384	7.02	7.02	7.02	12.0794	7.02	11.63	7.02	15.9494	16.6448	12.347	7.02	13.567	14.243	13.6728	14.937
C003	7.02	7.02	7.02	20.1277	7.02	12.8632	7.02	7.02	7.02	7.02	7.02	11.0065	7.02	11.2457	12.6984	7.02	11.3496	7.02	19.7246	7.02	22.5552	15.3016	12.4429	7.02	7.02	23.5507	22.5513	22.3049	11.7417	7.02	7.02	10.025	14.5575	16.3091	10.4804	7.02	7.02	7.02	12.4166	7.02	7.02	15.2507	16.3286	14.2288	7.02	13.7893	13.9347	13.0797	14.6124
C004	17.5615	7.02	7.02	21.1665	7.02	7.02	7.02	7.02	7.02	7.02	7.02	13.8685	7.02	12.7275	14.5039	14.03	7.02	12.9253	19.5904	12.0165	21.5078	15.2861	12.4079	7.02	11.931	23.6342	22.9252	21.9214	11.6121	7.02	11.4848	12.9327	17.0245	16.4815	7.02	7.02	7.02	13.5174	7.02	9.61249	18.5351	14.2613	16.5566	14.7915	7.02	15.8067	15.3504	12.0556	12.3783
C005	7.02	7.02	7.02	21.0236	7.02	7.02	7.02	7.02	7.02	7.02	7.02	10.9604	7.02	13.5147	11.6125	11.012	12.5985	7.02	19.3652	7.02	20.2671	13.7238	12.7678	7.02	14.6016	23.0719	21.2198	21.9903	7.02	7.02	7.02	10.207	16.1576	13.5697	11.2585	7.02	7.02	7.02	14.3607	7.02	7.02	16.1713	14.4567	13.0423	7.02	12.5823	14.1363	11.8952	7.02
C007	7.02	13.3474	13.2583	17.2419	7.02	13.628	7.02	16.5414	17.0228	7.02	7.02	11.1998	7.02	18.5321	18.5793	17.7358	15.3231	7.02	17.9703	10.2388	20.6504	12.6584	12.9115	7.02	11.4803	22.9984	20.9213	21.4996	11.3494	7.02	7.02	13.6679	15.7847	17.2995	10.664	7.02	15.3486	16.2201	7.02	7.02	7.02	15.4996	15.1552	7.02	12.9478	11.4575	13.5298	14.6757	12.68
C008	7.02	13.9008	13.1717	18.5271	7.02	13.8336	7.02	13.3899	13.2261	7.02	7.02	12.0071	7.02	18.4556	18.0317	18.4663	16.038	7.02	18.6082	10.0301	21.6557	12.696	11.5237	7.02	12.1981	23.1656	21.4835	22.1697	12.1408	7.02	15.1708	12.0932	19.0148	14.5064	12.078	10.4367	7.02	16.1396	7.02	7.02	7.02	15.2238	15.4163	10.36	7.02	12.1465	11.2293	13.9201	14.7444
C009	7.02	13.4721	11.3195	17.8371	7.02	14.4327	7.02	13.5187	12.7979	7.02	7.02	11.7631	7.02	13.7083	15.7786	16.356	11.3664	7.02	18.9862	7.02	21.4023	13.6525	12.9454	7.02	7.02	23.0871	21.2334	22.3298	12.0036	11.5644	7.02	14.6863	18.555	14.5163	11.84	7.02	14.1909	11.6428	11.2745	7.02	7.02	14.8767	14.2216	13.3635	7.02	14.4897	11.6621	13.9776	7.02
C010	7.02	7.02	7.02	12.2559	7.02	7.02	7.02	7.02	7.02	7.02	7.02	13.9888	7.02	12.2303	12.8731	12.1502	11.7388	7.02	19.2268	7.02	20.0048	14.2782	12.6001	7.02	7.02	22.8861	21.3446	21.4452	9.89735	7.02	7.02	11.9017	17.6321	15.1286	10.2622	7.02	7.02	7.02	11.2653	7.02	7.02	15.3213	14.0389	14.3455	7.02	11.8098	7.02	14.3073	15.8204
C011	7.02	15.6618	14.2801	19.2262	7.02	15.2311	7.02	13.2383	12.0478	7.02	7.02	14.3715	7.02	16.7605	18.446	18.3711	15.4348	7.02	22.048	10.4076	22.1856	14.456	15.9104	7.02	12.7791	23.7978	21.6456	22.6894	13.6666	12.7473	7.02	14.4628	18.2243	16.4247	14.0407	12.3142	7.02	14.6311	13.9345	7.02	7.02	17.7347	16.5159	15.4831	15.8664	15.1483	16.3555	17.5127	11.6996
C012	7.02	7.02	7.02	20.8566	7.02	7.02	7.02	7.02	12.0852	7.02	7.02	14.1445	7.02	18.7564	17.6599	17.7566	14.9442	7.02	20.1098	11.3692	21.1682	12.6222	13.9844	7.02	13.6102	23.7094	24.0204	24.6736	12.8172	7.02	7.02	16.0646	18.0899	17.1632	13.9527	13.9757	7.02	13.8583	15.9364	7.02	7.02	18.3025	16.086	15.2438	14.8621	15.5114	17.6236	12.9513	7.02
C013	7.02	10.824	7.02	18.5336	7.02	15.5075	7.02	14.206	7.02	7.02	15.106	13.1441	15.8192	17.3766	15.362	15.6436	7.02	15.4528	19.2656	11.0323	21.4937	12.4918	13.6202	7.02	15.1975	23.1256	20.7075	21.9781	12.9878	10.9586	7.02	13.7474	21.2408	16.3762	10.6996	7.02	7.02	14.1782	12.0879	10.9826	7.02	18.134	16.2374	10.6249	13.5716	7.02	13.9676	15.3541	7.02
C014	7.02	7.02	7.02	20.5241	7.02	7.02	7.02	7.02	7.02	7.02	7.02	12.5647	7.02	14.277	15.1496	14.587	13.2849	7.02	20.8594	9.85755	20.0928	14.9664	13.6534	7.02	10.7507	23.6198	22.4542	22.8935	13.8014	7.02	7.02	13.5845	15.3745	15.8135	10.832	11.3657	7.02	11.9887	7.02	7.02	7.02	16.7327	16.5148	14.1116	12.7248	14.958	15.2965	14.5627	16.7056
C016	7.02	7.02	7.02	19.3451	7.02	7.02	7.02	7.02	7.02	7.02	7.02	16.1488	7.02	12.5778	12.9833	13.0254	7.02	7.02	20.9157	14.147	21.5087	16.1141	13.2352	7.02	7.02	23.6775	23.1221	22.7088	13.2973	7.02	12.6161	11.7041	15.4341	18.9232	7.02	7.02	7.02	12.2514	12.8831	12.9924	7.02	15.9314	15.4085	16.2852	12.7985	17.368	17.4072	14.0127	7.02
C017	7.02	10.7467	7.02	21.1826	7.02	7.02	7.02	7.02	7.02	7.02	7.02	12.3712	7.02	13.2793	12.722	12.4337	11.9588	7.02	20.5973	11.8447	21.1707	16.0148	13.7304	7.02	7.02	23.0697	22.6043	22.4849	11.918	7.02	7.02	11.2527	15.5063	16.9319	11.3942	7.02	7.02	13.0196	11.6063	7.02	7.02	16.804	16.235	14.5192	13.2066	15.1793	15.3544	14.4339	15.6685
C018	7.02	7.02	7.02	19.7303	7.02	7.02	7.02	7.02	7.02	7.02	7.02	13.0061	7.02	12.9725	12.0247	11.145	11.0997	7.02	20.5653	11.7083	21.8466	14.969	13.6738	7.02	7.02	23.2118	22.8667	22.7618	11.205	7.02	7.02	11.5356	15.8181	16.3267	7.02	7.02	7.02	11.4898	12.8395	11.1145	7.02	16.9457	15.6071	13.86	12.9244	15.4517	17.0259	13.5811	7.02
C019	7.02	14.2826	12.3802	18.6177	7.02	15.4202	7.02	12.3866	12.054	7.02	7.02	13.3507	7.02	12.3561	15.5784	15.5558	14.0449	7.02	20.6774	9.89503	22.5488	14.6438	11.6952	7.02	9.13891	23.2152	20.9892	22.2654	12.9162	7.02	7.02	13.7767	13.795	15.1275	7.02	7.02	7.02	12.6893	7.02	7.02	7.02	16.377	15.4683	11.4673	13.3172	14.0751	15.8233	12.9804	7.02
C021	7.02	15.5261	13.6515	19.6013	7.02	15.5874	7.02	7.02	7.02	7.02	7.02	13.8807	7.02	12.6667	15.5659	15.5959	14.9524	7.02	20.9122	11.703	23.1447	15.7331	13.9304	7.02	7.02	24.2739	22.6418	22.9272	12.7815	7.02	7.02	13.5011	14.4317	16.2708	7.02	7.02	7.02	11.8476	7.02	12.2421	7.02	16.015	15.4824	12.3679	13.8008	15.0187	7.02	14.2177	7.02
C022	7.02	14.5967	11.5992	18.7732	7.02	14.2681	7.02	7.02	7.02	7.02	7.02	13.2685	7.02	11.6012	7.02	12.3598	13.558	7.02	19.8264	7.02	22.0999	14.0411	13.1536	7.02	7.02	23.4942	21.871	22.1609	12.0958	7.02	7.02	12.5363	15.1941	13.6649	7.02	7.02	7.02	11.7329	7.02	7.02	7.02	15.1789	13.9812	11.4566	7.02	13.9429	14.4786	13.0972	7.02
C023	7.02	7.02	7.02	20.1671	7.02	7.02	7.02	7.02	7.02	13.3564	15.2931	14.71	18.4911	13.6025	11.903	7.02	11.8274	16.562	19.9076	7.02	21.7045	15.2429	13.3622	10.025	15.0575	23.9213	23.0241	22.139	11.2185	7.02	7.02	13.1462	14.4928	17.6347	7.02	7.02	7.02	12.6517	12.2237	7.02	7.02	15.33	16.1814	15.2351	12.4456	16.423	15.1265	11.7458	13.1196
C026	7.02	7.02	7.02	19.7573	7.02	7.02	7.02	10.9031	7.02	7.02	7.02	10.1072	7.02	12.3299	14.0524	13.2086	11.5757	7.02	19.4877	10.4969	20.7769	15.3759	14.9628	7.02	7.02	23.2716	21.643	21.5822	7.02	7.02	7.02	7.02	13.8839	14.8455	9.88838	7.02	7.02	7.02	7.02	7.02	7.02	15.1481	13.802	12.2936	7.02	13.4433	14.8955	13.4707	7.02
C027	7.02	13.9061	10.8071	17.3406	7.02	14.0884	7.02	10.3804	12.3932	7.02	7.02	11.9808	7.02	11.6849	13.6862	13.5195	12.3564	7.02	18.8985	7.02	21.4141	12.9945	11.9016	7.02	7.02	23.1048	20.5661	21.9212	11.8317	7.02	7.02	13.3606	13.9868	15.1333	7.02	7.02	7.02	11.8019	7.02	7.02	7.02	14.7581	15.4056	10.4436	7.02	13.4481	13.916	10.6594	12.2709
C028	7.02	7.02	7.02	19.4927	7.02	7.02	7.02	10.907	7.02	7.02	7.02	11.6457	7.02	11.7853	13.6333	13.3221	11.9917	7.02	19.4495	7.02	20.3742	14.6138	13.0959	7.02	7.02	23.0543	22.0458	21.6679	11.2399	7.02	7.02	10.9355	15.2794	15.5584	9.64072	7.02	7.02	7.02	7.02	7.02	7.02	15.0495	14.0459	12.6471	7.02	13.3234	14.8069	12.4485	7.02
C029	7.02	11.1358	7.02	20.6133	7.02	7.02	7.02	10.8036	7.02	7.02	7.02	11.6093	7.02	15.5479	15.3343	15.4647	13.7278	7.02	18.0438	8.97621	20.6123	14.293	11.9721	7.02	12.5017	23.3648	22.0197	21.512	11.4158	7.02	7.02	10.4803	14.6109	15.4101	13.1482	7.02	7.02	12.081	11.7664	7.02	7.02	15.7273	14.4226	11.5262	12.6146	14.2602	14.0204	13.1538	17.9858
C030	7.02	7.02	7.02	17.2361	7.02	11.7783	7.02	14.314	12.4374	7.02	7.02	7.02	7.02	15.7471	15.8784	15.8722	12.8598	7.02	16.5483	7.02	19.5131	13.4071	12.3127	7.02	7.02	24.629	20.2048	20.3426	10.9757	7.02	7.02	11.0517	13.6645	12.9423	7.02	7.02	7.02	11.6918	7.02	12.9172	7.02	15.2961	14.0971	10.9626	13.3262	14.1013	13.8176	7.02	7.02
C031	7.02	7.02	7.02	17.4036	7.02	13.995	7.02	10.8021	7.02	7.02	7.02	11.2425	7.02	12.891	15.5074	15.3476	14.3697	7.02	16.948	7.02	20.3605	14.7829	13.9632	7.02	7.02	24.3547	20.8141	21.4056	11.8127	7.02	7.02	10.9509	14.5038	13.3126	7.02	7.02	7.02	11.6681	7.02	14.3957	7.02	15.3989	14.2837	13.0389	13.1621	14.0213	14.0933	12.6305	15.136
C032	15.618	7.02	7.02	19.1737	7.02	7.02	7.02	10.0967	7.02	7.02	7.02	11.2985	7.02	13.0541	7.02	7.02	10.8562	10.9711	19.1663	7.02	20.8951	13.6448	14.5688	7.02	7.02	22.9703	22.0028	21.881	11.2896	7.02	7.02	10.3599	15.0908	15.43	7.02	7.02	7.02	11.7897	7.02	7.02	16.2712	14.5526	15.4119	13.3613	7.02	13.1887	13.6775	12.3183	7.02
C033	7.02	13.7133	10.4469	18.4729	7.02	13.2298	7.02	11.0572	7.02	7.02	7.02	12.3929	7.02	11.0374	12.3892	12.3524	14.144	7.02	18.1441	7.02	21.7477	13.3739	12.2374	7.02	7.02	23.2405	21.836	21.9308	10.9585	7.02	7.02	11.7542	13.4505	14.1349	7.02	7.02	7.02	12.5862	7.02	7.02	7.02	15.2449	14.9108	7.02	7.02	7.02	12.8986	13.2569	7.02
C034	7.02	7.02	7.02	19.4481	7.02	7.02	7.02	7.02	7.02	7.02	7.02	15.4286	7.02	14.932	13.1168	12.1447	13.3533	7.02	19.2053	11.815	21.1643	15.5576	14.0771	7.02	7.02	22.9746	22.4286	21.9453	11.5301	7.02	7.02	10.5271	15.9104	16.812	11.2593	7.02	7.02	13.317	11.5731	7.02	7.02	14.8694	15.6756	14.7701	11.464	14.6606	14.7428	14.0654	7.02
C035	7.02	7.02	7.02	21.1225	7.02	14.0952	7.02	11.1309	7.02	7.02	7.02	11.8643	7.02	11.1831	12.623	12.8771	11.8733	7.02	18.3058	9.22566	20.4814	12.9278	13.0144	7.02	14.2031	23.0293	21.9054	21.2535	7.02	7.02	7.02	10.3762	14.0653	14.0478	11.927	7.02	7.02	12.5982	7.02	7.02	7.02	14.6761	15.106	12.7961	7.02	13.0121	14.8144	11.2209	7.02
C036	7.02	7.02	7.02	18.7789	7.02	15.6604	7.02	7.02	7.02	7.02	7.02	12.9485	7.02	13.0722	12.2105	12.6072	13.1064	7.02	19.2042	7.02	21.8859	15.4248	13.7161	7.02	7.02	23.2731	22.0506	21.8073	11.9911	7.02	7.02	12.4933	15.8917	15.0063	7.02	7.02	7.02	10.576	7.02	7.02	7.02	15.0921	14.8015	12.93	7.02	13.9438	13.4542	13.2495	7.02
C037	7.02	14.2479	12.4458	17.7372	7.02	14.5987	7.02	10.4791	11.2911	7.02	7.02	11.8387	7.02	11.6727	13.6225	13.4665	13.9482	7.02	19.0085	7.02	21.1679	15.5345	13.8594	7.02	7.02	22.8993	21.5638	21.8372	12.5605	7.02	7.02	9.72196	13.824	14.92	7.02	7.02	7.02	12.5025	7.02	7.02	7.02	14.8754	12.4112	11.2866	7.02	13.3263	13.3101	11.2234	13.2828
C039	7.02	15.1096	12.3242	18.2009	7.02	14.7279	7.02	12.5708	13.8513	7.02	7.02	13.3106	7.02	15.2563	15.7081	15.927	15.6957	7.02	19.7202	11.4012	21.5289	13.4452	13.1316	7.02	7.02	23.4285	21.3912	21.7602	12.9453	7.02	7.02	12.3631	15.2134	14.9201	10.8929	7.02	7.02	13.1229	10.8353	10.6609	7.02	16.1751	13.8388	12.5391	13.6992	12.0576	14.264	13.9599	7.02
C041	7.02	15.2034	13.2574	18.1381	7.02	15.8388	7.02	14.4985	10.5897	7.02	7.02	15.1952	7.02	18.2126	16.5328	18.4048	17.3362	7.02	18.2751	7.02	21.3273	14.285	15.1487	7.02	10.8922	24.9131	21.2199	21.896	12.6859	10.339	14.9951	14.6883	17.0935	18.4148	7.02	10.0057	7.02	18.4936	7.02	15.9204	7.02	16.5147	15.8231	7.02	13.6998	7.02	11.5158	12.0143	7.02
C042	7.02	15.6637	13.8932	18.7262	7.02	15.1086	7.02	16.0306	16.9104	7.02	7.02	14.2715	7.02	17.9034	16.3826	18.4986	16.039	7.02	19.2372	7.02	21.8659	14.0511	15.4565	7.02	11.8514	23.6562	22.3654	23.5893	13.8415	7.02	13.1123	16.5967	18.0539	15.073	11.5137	10.4129	15.9365	15.4632	12.5427	7.02	7.02	16.5586	15.7093	7.02	14.1861	12.9343	11.5728	13.1987	16.6375
C043	7.02	15.7503	11.9016	17.4777	7.02	13.7831	7.02	13.2565	14.4982	7.02	7.02	13.235	7.02	14.9845	14.3957	16.38	15.6235	7.02	20.0353	11.9077	21.0467	13.8517	14.3021	7.02	7.02	22.8287	20.4556	21.4598	12.5387	7.02	7.02	13.5866	14.4281	15.5212	7.02	7.02	12.3734	13.9054	11.9778	7.02	7.02	16.533	16.211	10.5708	13.5344	12.266	15.3338	10.4573	7.02
C044	7.02	14.6914	12.3964	17.8554	7.02	14.7831	7.02	15.0359	15.7468	7.02	7.02	13.5182	13.0553	17.2956	15.2127	17.4013	15.855	7.02	19.8446	11.8173	21.1821	14.015	13.8664	7.02	12.8329	22.8491	20.233	21.7596	12.0795	7.02	13.11	14.1121	20.0626	16.2063	14.4256	11.4241	15.0218	13.1713	11.4979	7.02	7.02	17.4292	14.8003	11.8142	14.117	12.3889	12.4733	15.0548	15.577
C045	7.02	14.7731	12.8344	17.7521	7.02	14.2978	7.02	15.0716	14.0486	7.02	7.02	13.2347	7.02	15.928	16.4726	17.7323	15.9041	7.02	20.1569	11.796	20.811	13.97	14.3266	7.02	10.0195	22.4671	21.5068	21.4019	13.0929	7.02	7.02	11.8274	15.2156	15.164	10.2489	7.02	7.02	15.7337	7.02	7.02	7.02	16.7903	15.4644	11.4792	13.3932	7.02	13.2671	13.7029	7.02
C046	7.02	7.02	7.02	17.9879	7.02	15.7175	7.02	12.1806	11.9268	7.02	7.02	13.1572	7.02	12.5652	16.0379	14.0503	14.0607	7.02	20.1638	11.9183	21.376	14.8487	14.5207	7.02	7.02	22.9008	20.3537	21.7914	11.5338	7.02	7.02	12.6158	15.6908	16.0562	7.02	7.02	7.02	11.317	7.02	7.02	7.02	16.3212	14.8507	12.1898	12.5185	14.8439	15.6632	16.1053	7.02
C047	7.02	14.925	12.8671	18.1894	7.02	13.9431	7.02	7.02	10.1793	7.02	7.02	13.0903	7.02	14.8547	15.9866	16.1164	15.3132	7.02	19.504	10.2899	21.6811	14.1039	15.183	7.02	7.02	22.8249	21.0569	21.6792	12.9552	7.02	10.5948	13.2195	16.2159	15.3764	7.02	7.02	7.02	13.1038	7.02	7.02	7.02	16.5336	15.4173	11.0271	14.4421	11.7647	13.924	15.4265	11.8124
C048	7.02	7.02	7.02	18.6901	7.02	7.02	7.02	11.8722	7.02	7.02	7.02	12.6473	7.02	13.4066	15.693	15.1876	12.7006	7.02	20.602	12.5795	21.5459	15.5557	14.118	7.02	7.02	23.531	22.3981	22.0536	11.5721	7.02	7.02	11.6713	14.768	17.0126	10.7111	7.02	7.02	7.02	12.8876	11.0872	7.02	16.0027	13.9956	14.3825	12.5938	16.1453	16.4673	14.1356	7.02
C049	7.02	14.9563	14.6324	17.9478	7.02	15.1276	7.02	12.8894	7.02	7.02	7.02	7.02	7.02	19.4939	15.8455	18.9899	15.7022	7.02	19.097	10.5395	20.7402	13.1284	14.1918	7.02	11.9633	22.5134	20.7382	22.1543	13.4127	7.02	14.6028	16.232	16.2832	15.0615	14.4662	9.17358	15.2486	13.7295	12.3886	7.02	7.02	17.338	14.2243	14.4596	15.6206	12.9897	14.8302	7.02	14.9535
C050	7.02	14.1661	14.125	17.2829	7.02	14.6654	7.02	7.02	13.3178	7.02	7.02	13.0506	7.02	18.6223	16.4006	18.8108	14.9404	7.02	19.974	10.7223	20.9062	14.7773	15.5915	7.02	11.6392	22.9209	21.2696	21.8042	12.6722	11.4839	12.7189	15.5126	17.6042	15.6543	13.9916	7.02	15.8164	13.1931	7.02	7.02	7.02	16.7661	15.6109	14.4749	14.714	11.2804	14.3148	15.0505	7.02
C051	7.02	10.4836	7.02	22.5435	7.02	7.02	7.02	17.8154	16.6104	7.02	7.02	14.95	7.02	16.6352	18.1963	18.728	13.7125	7.02	22.1853	10.9281	20.8664	15.7709	14.9759	7.02	12.9428	24.504	22.2033	23.4605	14.6101	7.02	7.02	15.6785	18.2355	17.1196	16.0861	9.52313	13.544	13.9149	14.7003	12.8323	7.02	17.8323	16.4117	16.282	15.7053	16.53	17.7573	16.6124	16.5008
C052	7.02	10.0945	7.02	20.2143	7.02	7.02	7.02	11.2391	7.02	7.02	7.02	13.3865	7.02	13.872	12.9242	7.02	14.1005	7.02	21.1306	12.8942	22.0331	15.7847	14.8716	7.02	7.02	23.5322	23.039	22.5516	12.7206	7.02	7.02	12.6339	15.1817	17.5836	12.0261	7.02	7.02	12.8951	13.2208	7.02	7.02	16.8953	15.2237	15.4035	13.9315	15.7381	16.2334	14.636	12.1043
C053	11.6575	12.8054	13.1334	18.3306	7.02	16.5144	7.02	12.6375	12.2399	16.9914	23.4652	12.7404	18.563	20.2219	15.8705	18.9984	16.8741	17.8633	19.3885	10.3671	21.6898	11.9716	15.6385	7.02	15.4864	23.9628	21.5317	23.087	13.6602	9.76829	14.0572	16.3642	21.3288	16.0673	13.4049	7.02	17.4568	16.9876	16.2591	12.0905	7.02	18.1301	16.278	7.02	16.0469	13.6435	11.5924	13.3737	7.02
C054	7.02	7.02	7.02	19.0705	7.02	7.02	7.02	7.02	7.02	7.02	7.02	16.6274	12.9687	14.0899	17.1819	17.2594	12.5301	7.02	20.8341	14.0471	21.1261	16.1059	14.6995	7.02	7.02	23.633	22.7387	22.5306	11.2954	7.02	7.02	11.5323	16.5777	19.2933	12.0919	7.02	7.02	13.3428	7.02	10.9186	7.02	16.2103	15.0662	16.3037	7.02	16.4777	17.8431	15.1492	7.02
C055	7.02	14.9527	12.853	18.6171	7.02	15.3338	7.02	7.02	7.02	7.02	7.02	14.6429	7.02	11.9849	12.1035	12.6896	14.364	7.02	20.0172	7.02	22.0764	15.7077	15.3102	7.02	10.0801	23.3258	21.8575	22.2156	13.6448	7.02	7.02	12.8713	16.5186	15.2851	7.02	7.02	10.9986	13.0112	7.02	7.02	7.02	16.5058	16.9253	11.1456	12.9042	14.6943	16.0108	15.7521	18.3734
C062	7.02	11.6489	9.48485	17.9269	7.02	15.3296	7.02	12.7221	13.5405	7.02	7.02	13.7059	7.02	12.83	13.0145	13.4389	14.8093	7.02	19.6713	8.95597	22.2035	15.6094	13.6127	7.02	7.02	23.0946	21.6833	22.2815	12.654	7.02	7.02	11.0753	15.0036	14.7354	9.27462	7.02	11.08	13.7783	7.02	7.02	7.02	17.2983	16.2432	12.1712	14.0623	14.9048	15.1454	12.9533	7.02
C064	7.02	7.02	10.1285	19.7149	7.02	7.02	7.02	7.02	7.02	7.02	7.02	12.5543	7.02	15.1916	17.0302	16.9245	13.6437	7.02	20.5296	9.7943	21.8394	16.1704	13.5046	7.02	20.4298	23.7604	23.0736	22.7597	12.7584	7.02	7.02	13.8809	18.0578	16.0149	13.3001	7.02	7.02	12.997	13.1258	9.49902	7.02	17.4564	16.2809	13.5986	13.2746	18.0701	17.823	14.1407	7.02
C065	7.02	10.3782	7.02	17.0453	7.02	16.0031	7.02	14.9256	15.077	7.02	7.02	13.6973	7.02	15.1658	15.5948	15.4516	16.1706	7.02	19.6423	11.4403	21.2736	14.3783	11.633	7.02	12.8898	23.0848	20.2077	21.5766	13.1582	7.02	7.02	12.3277	14.8984	15.3343	7.02	7.02	13.3223	17.3075	11.1902	10.2552	7.02	16.5404	15.7745	7.02	13.2735	14.3753	12.7717	12.4039	15.5957
C067	7.02	7.02	7.02	20.2917	7.02	7.02	7.02	7.02	7.02	7.02	7.02	15.9651	7.02	12.4321	11.0571	11.4378	12.4487	7.02	20.5659	12.6844	21.7623	15.6575	12.2353	7.02	7.02	23.2823	22.7709	22.845	12.5189	7.02	7.02	11.9146	15.1694	18.0142	7.02	9.73846	7.02	11.6344	12.9011	7.02	7.02	16.5861	15.0983	16.0052	12.0175	13.6603	15.2533	14.7751	7.02
C069	7.02	13.5747	10.6357	18.5201	7.02	14.7267	7.02	14.6193	14.0494	7.02	7.02	13.2013	7.02	13.8578	16.9151	17.1376	13.9292	7.02	20.4432	11.9877	21.0314	13.5242	11.1668	7.02	7.02	23.2646	19.5121	21.6418	12.7624	7.02	7.02	12.2786	16.0351	15.1884	7.02	7.02	7.02	12.7934	7.02	9.5734	7.02	16.3235	15.4699	11.2127	13.7025	7.02	14.3016	16.6875	7.02
C070	7.02	7.02	7.02	20.1103	7.02	7.02	7.02	11.4903	7.02	7.02	7.02	13.1365	7.02	13.3085	12.6591	12.8352	12.6004	7.02	20.5438	11.4399	21.7367	15.7224	14.1391	7.02	7.02	23.1913	22.7916	22.1168	11.7429	7.02	7.02	10.9508	14.4722	16.1551	9.9518	7.02	7.02	11.708	12.4082	9.6672	7.02	16.9179	15.267	13.9266	13.1952	14.9397	15.9139	13.3888	7.02
C071	7.02	7.02	7.02	18.642	7.02	7.02	7.02	7.02	7.02	7.02	7.02	15.4559	7.02	14.1471	13.4748	11.5746	13.9626	7.02	20.4963	12.2849	21.4537	14.729	14.3752	7.02	10.3436	23.2142	21.9481	21.9941	10.5552	7.02	7.02	7.02	15.3782	18.023	7.02	7.02	7.02	14.1377	13.6517	10.5294	7.02	16.0326	13.2668	15.1113	12.2996	16.2245	14.8511	13.9455	7.02
C073	7.02	14.8493	13.1101	18.0205	7.02	14.7118	7.02	11.7629	11.5651	7.02	7.02	13.7364	7.02	15.8161	16.7006	16.0738	15.5895	7.02	20.5506	7.02	21.5728	13.249	13.9657	7.02	7.02	23.1998	20.8562	21.9327	12.4661	9.89429	7.02	15.1048	15.4267	15.1559	10.3537	10.4841	7.02	15.9392	7.02	7.02	7.02	15.8855	16.208	10.7108	13.4572	14.0011	11.9637	14.0883	7.02
C074	7.02	7.02	7.02	20.9685	7.02	7.02	7.02	7.02	7.02	7.02	7.02	12.4739	7.02	12.9236	7.02	7.02	11.68	7.02	18.991	9.7755	19.6203	13.9267	13.79	7.02	7.02	24.7505	21.4254	21.1411	11.6297	7.02	7.02	11.9256	18.0896	15.8584	7.02	7.02	7.02	7.02	11.4534	14.8014	7.02	16.046	13.6487	13.4591	7.02	12.2853	13.3749	15.2359	7.02
C076	7.02	14.5438	13.2587	18.1583	7.02	14.8945	7.02	13.7302	14.9288	7.02	7.02	14.7943	7.02	16.5824	14.6242	17.173	14.6787	7.02	19.4368	7.02	20.951	14.3658	14.9808	7.02	7.02	23.0509	20.6266	21.4971	11.701	10.6889	12.5154	15.8182	16.1338	16.3453	11.8285	10.7792	14.0985	15.5657	7.02	10.8943	7.02	15.7336	16.1296	12.7593	14.1426	13.7738	15.7032	12.5283	7.02
C077	7.02	14.7644	12.4779	18.1143	7.02	15.2867	7.02	13.6121	14.4471	7.02	7.02	14.0787	7.02	16.248	14.7267	16.4994	14.3369	7.02	19.4301	7.02	21.1045	13.5196	14.7747	7.02	7.02	22.8951	20.2033	21.6005	12.1732	7.02	12.2171	15.1928	16.2682	15.9487	10.6088	7.02	12.7872	15.2567	7.02	10.3087	7.02	15.8173	15.6539	12.6446	14.2776	11.7421	13.3988	12.6425	7.02
C078	7.02	15.7949	14.4821	17.0848	7.02	14.6369	7.02	7.02	7.02	7.02	7.02	13.1162	7.02	12.5111	13.4034	13.2349	13.3712	7.02	19.7001	7.02	22.4015	14.2056	14.1716	7.02	7.02	23.2131	23.3373	22.213	11.1552	7.02	7.02	11.4918	15.0841	16.3172	7.02	7.02	7.02	11.6973	7.02	12.0151	7.02	15.9829	17.0766	13.1861	12.1775	12.6623	12.0659	15.4054	16.7497
C079	7.02	7.02	7.02	19.1013	7.02	7.02	7.02	7.02	7.02	7.02	7.02	15.5569	7.02	12.9494	13.6288	12.6253	7.02	7.02	18.4485	11.7468	21.031	15.4108	14.4645	7.02	7.02	24.5304	22.4946	22.0046	11.7702	7.02	12.1893	11.4521	14.9673	17.9601	10.8804	7.02	7.02	11.9786	13.3467	16.3143	7.02	16.2348	15.5928	15.4557	13.6163	17.1825	16.3806	13.8606	14.8236
C080	7.02	14.6817	11.2779	18.1996	7.02	13.2032	7.02	7.02	11.3209	7.02	7.02	13.1213	7.02	12.8223	14.907	15.3479	15.041	7.02	19.6265	7.02	21.6974	13.7513	14.6796	7.02	7.02	23.0165	21.102	21.2027	12.4875	7.02	7.02	12.2538	15.6044	15.0071	7.02	7.02	7.02	12.4543	7.02	7.02	7.02	16.6086	15.2375	11.0612	14.84	11.5265	13.2291	15.0184	7.02
C081	7.02	15.9706	12.5495	18.9091	7.02	16.1752	7.02	14.6777	15.2672	7.02	7.02	15.3431	7.02	16.2402	15.6252	17.0321	15.3246	7.02	20.9157	7.02	22.2506	15.0568	15.2083	7.02	7.02	23.6512	21.388	22.654	13.2415	12.4997	13.2573	15.9411	16.8596	16.751	10.7207	8.93339	14.0974	16.5944	11.7768	11.4594	7.02	16.6618	18.409	12.8104	14.3261	14.2863	16.3333	14.5866	7.02
C082	7.02	7.02	7.02	19.8624	7.02	7.02	7.02	7.02	7.02	7.02	7.02	16.5457	7.02	14.0221	12.2936	14.8324	13.5222	7.02	20.8268	12.7607	21.1043	14.1999	14.0701	7.02	12.0492	23.8514	22.0208	22.6137	12.3267	7.02	7.02	12.6575	16.6964	18.3285	7.02	7.02	7.02	12.2326	14.6798	7.02	7.02	17.7	16.404	15.9775	14.1966	14.2063	15.345	15.8849	7.02
C083	7.02	7.02	7.02	20.4306	7.02	16.0144	7.02	7.02	7.02	7.02	7.02	14.6779	7.02	17.7859	16.3769	16.316	16.5211	7.02	19.5979	10.4833	20.0449	15.281	14.678	7.02	19.7686	25.414	21.6705	22.2682	12.8092	7.02	13.785	12.452	16.9663	17.2269	12.8789	7.02	7.02	16.9779	12.7626	16.445	7.02	17.864	17.7045	13.9861	13.914	15.0454	16.2455	13.6718	13.0742
C084	7.02	7.02	7.02	14.9867	7.02	7.02	7.02	7.02	11.3348	7.02	7.02	15.1664	16.083	17.7701	15.3763	16.2111	13.6663	14.1859	19.5865	7.02	20.3836	14.1922	15.8389	7.02	21.5849	25.3689	21.937	22.6937	12.5495	7.02	7.02	18.1391	17.4173	15.8274	12.3641	12.317	7.02	13.9656	15.1361	14.418	7.02	17.9719	15.5008	14.588	14.4731	14.3421	16.3631	12.5784	16.5367
C085	7.02	7.02	7.02	20.3077	7.02	7.02	7.02	7.02	7.02	7.02	7.02	15.4678	7.02	17.1572	15.042	16.1306	14.1948	7.02	19.9037	11.1091	21.3142	14.873	15.0816	7.02	16.7886	25.4668	22.2189	22.3993	12.3838	7.02	7.02	13.6627	17.731	16.6819	12.9503	7.02	7.02	15.359	14.7453	17.0041	7.02	17.7183	16.8971	15.5675	14.9555	14.8352	15.4875	15.9538	7.02
C086	18.7117	7.02	7.02	18.5004	7.02	15.076	7.02	13.1983	12.3419	7.02	7.02	7.02	7.02	18.0685	15.8452	15.3272	16.5891	13.1492	20.2684	7.02	21.7053	15.7592	14.5892	7.02	13.4923	23.3214	21.4967	21.9371	14.1371	11.0399	7.02	14.302	17.9927	15.2625	11.8557	7.02	7.02	14.1465	14.1332	7.02	18.8175	17.612	18.1386	7.02	14.5104	14.4954	16.9481	14.5367	7.02
C087	7.02	7.02	7.02	20.672	7.02	7.02	7.02	7.02	7.02	7.02	7.02	14.3297	7.02	17.8209	16.4558	16.0193	15.4623	7.02	19.4907	10.9257	20.5554	15.0104	7.02	7.02	18.1942	25.312	22.2781	22.4033	12.5295	7.02	13.6105	12.3912	18.0458	17.1098	11.8963	9.20387	7.02	15.5676	14.11	15.0283	7.02	17.0324	17.4535	15.2462	13.9084	15.0157	17.0139	14.0742	7.02
C088	19.7893	16.9055	12.0176	18.4637	7.02	15.6196	7.02	7.02	11.8589	7.02	7.02	14.9095	7.02	14.8908	15.8197	14.7272	15.5785	13.8629	20.3631	12.5102	22.2612	13.5504	15.2583	7.02	12.6938	23.0999	23.1021	22.6429	13.8901	7.02	7.02	16.0738	16.101	17.0602	11.6123	7.02	7.02	14.0583	13.0885	7.02	19.1338	17.2599	17.6268	13.6988	14.8853	12.3576	12.5757	11.3368	7.02
C089	7.02	10.2311	7.02	19.9097	7.02	11.43	7.02	13.2408	7.02	7.02	7.02	17.1946	7.02	17.257	15.845	17.1468	14.9881	7.02	20.7607	14.1338	21.5051	15.088	15.2255	7.02	21.7508	23.7472	23.5972	23.4349	12.843	7.02	7.02	14.3603	16.9652	19.0452	13.0825	7.02	7.02	16.761	13.1156	7.02	7.02	16.9083	16.2089	16.3914	11.9461	17.8554	17.823	15.2952	7.02
C090	7.02	15.4285	12.7316	18.1639	7.02	12.01	7.02	11.6274	7.02	7.02	7.02	14.4678	7.02	15.4513	12.952	15.3418	16.6735	7.02	20.2526	11.2665	21.5108	14.681	15.5574	7.02	14.1569	23.4224	20.7689	21.8789	13.879	7.02	12.8912	13.4768	16.6781	14.4084	11.6042	7.02	13.8895	14.9016	12.8605	7.02	7.02	17.4076	16.6151	7.02	14.7557	14.7518	12.7798	14.4548	7.02
C091	7.02	15.6846	12.6345	19.0999	7.02	16.154	7.02	7.02	7.02	7.02	7.02	14.8261	7.02	14.3717	15.3872	15.1963	17.0095	7.02	21.1945	12.2813	23.2102	15.552	14.2275	7.02	10.6647	23.9301	22.6103	23.3181	13.7043	7.02	7.02	14.6141	15.8929	16.5905	11.5712	7.02	7.02	15.6157	7.02	7.02	7.02	18.1386	17.5364	13.5859	14.9253	15.825	16.4123	13.9308	7.02
C092	7.02	14.7708	12.5019	18.6213	7.02	15.1145	7.02	7.02	7.02	7.02	7.02	14.2112	7.02	12.9808	13.6148	14.1238	16.1565	7.02	20.3247	11.2437	22.6863	14.3801	13.9959	7.02	7.02	23.4007	22.2969	22.8707	13.3762	7.02	7.02	14.0861	15.5841	15.5534	9.85748	7.02	7.02	14.7393	11.3868	7.02	7.02	17.3852	16.7349	12.5964	13.8391	14.4292	15.7762	12.8125	7.02
C094	7.02	7.02	11.039	20.6409	7.02	15.2393	7.02	16.3453	17.9276	7.02	7.02	15.3841	7.02	18.7813	14.8725	15.2444	16.1029	7.02	19.4667	11.2651	22.2867	12.5496	13.7715	7.02	13.2277	24.0718	22.5026	23.9005	14.0203	14.7601	11.6371	15.7174	19.2132	15.2251	11.6539	10.7395	7.02	14.1668	13.7725	7.02	7.02	17.2692	15.1585	12.1934	15.5026	7.02	9.63602	11.3714	7.02
C095	17.8664	16.3991	13.0592	17.8847	7.02	15.839	7.02	7.02	7.02	7.02	7.02	15.4661	7.02	14.4548	13.8578	14.0098	14.7268	12.3853	18.4627	9.65461	22.3074	15.317	13.9995	7.02	7.02	23.1371	22.8121	22.5391	13.8374	7.02	7.02	14.5561	16.0766	14.675	10.7747	7.02	7.02	13.0444	10.9895	7.02	17.2353	16.3037	16.2726	14.3542	13.2742	12.7687	11.2878	12.8577	7.02
C096	7.02	7.02	10.0944	17.9871	7.02	14.6357	7.02	10.0341	7.02	7.02	7.02	10.8155	7.02	14.4467	12.9142	13.9904	13.883	7.02	20.1652	10.5615	22.4776	16.2778	7.02	7.02	7.02	23.1914	22.8563	22.741	13.2937	7.02	7.02	11.5654	15.4401	15.8821	7.02	7.02	7.02	13.4643	7.02	10.5575	7.02	16.4145	17.1293	7.02	12.4001	16.237	13.4801	13.6409	11.3254
C097	7.02	10.1373	9.67087	18.696	7.02	15.9638	7.02	14.1251	14.0662	7.02	7.02	12.2279	7.02	18.4092	15.0523	15.3576	15.5773	7.02	19.5795	11.2537	21.3602	15.0105	12.3683	7.02	7.02	23.0633	22.1368	22.4389	12.9383	7.02	7.02	11.0346	16.4414	16.6114	11.2196	7.02	10.1826	18.4283	11.8936	7.02	7.02	16.5734	16.0257	12.251	11.7672	17.4354	14.6621	12.8382	7.02
C099	11.9131	7.02	7.02	17.7512	7.02	12.6891	7.02	13.4086	13.2712	7.02	7.02	11.6471	7.02	14.4895	13.521	14.0834	15.3668	7.02	20.0641	7.02	22.1839	14.7393	12.8398	7.02	7.02	23.0208	21.0683	22.2668	12.5582	7.02	7.02	10.6998	16.3729	15.3783	9.8516	7.02	7.02	16.7904	7.02	7.02	7.02	16.2317	15.9229	10.2874	13.3318	15.7907	13.4877	15.559	7.02
C100	16.6982	7.02	7.02	18.2714	7.02	13.9374	7.02	7.02	7.02	7.02	7.02	11.3674	7.02	14.9559	11.856	12.352	14.2016	7.02	19.148	9.36031	21.8633	13.8311	12.7342	7.02	7.02	23.3922	21.4199	21.8685	12.9989	7.02	7.02	13.1459	14.4764	13.6526	11.1424	7.02	10.3761	16.0662	7.02	7.02	16.7418	16.029	16.9553	11.1158	10.7699	12.8011	11.3574	10.6849	7.02
C101	7.02	7.02	7.02	19.3545	7.02	7.02	7.02	7.02	7.02	7.02	7.02	7.02	7.02	13.7747	12.6077	12.3271	11.3555	7.02	19.2188	7.02	21.2241	16.8555	14.7511	7.02	11.422	25.2534	23.1632	22.9428	13.4271	7.02	7.02	12.4498	17.3843	14.6385	9.73169	7.02	7.02	13.0693	14.3384	16.3267	7.02	16.6102	17.3396	12.8072	12.9984	17.2011	16.5674	14.5949	7.02
C102	17.4393	12.839	7.02	18.3427	7.02	15.117	7.02	14.6549	15.0908	7.02	7.02	13.4682	7.02	15.8648	13.8741	16.0867	15.8828	12.5613	20.1035	7.02	22.0689	14.9482	15.3012	7.02	9.90337	23.1438	21.4742	22.5491	14.1316	7.02	12.635	12.6268	16.914	15.4496	11.1236	7.02	7.02	17.7896	11.912	7.02	17.6106	16.497	16.8645	12.1547	7.02	14.2674	12.2136	16.6937	12.2918
C103	7.02	7.02	7.02	20.9993	7.02	7.02	7.02	7.02	7.02	7.02	7.02	14.021	7.02	14.3831	14.6698	13.2043	15.145	7.02	18.6469	7.02	20.4449	15.0591	14.5608	7.02	11.2789	25.0982	22.1482	22.9766	12.9283	7.02	7.02	13.3096	16.9208	17.1084	12.3948	10.9232	7.02	14.0122	14.4452	16.6372	7.02	17.3001	17.045	14.8476	14.3075	16.9046	18.8513	12.5658	7.02
C105	18.5219	15.8841	11.769	18.1878	7.02	14.8324	7.02	14.3525	15.645	7.02	7.02	14.3048	7.02	17.2377	15.7729	15.6507	15.7017	13.1735	19.4703	10.4124	22.0011	15.3649	14.4501	7.02	7.02	23.1599	21.5607	22.3637	13.5638	11.2967	7.02	15.6938	18.2147	15.7729	10.815	7.02	12.723	16.3035	13.0442	7.02	18.5507	16.882	17.6475	15.0427	14.2877	14.5266	15.1417	13.8949	7.02
C106	7.02	7.02	7.02	18.8166	7.02	7.02	7.02	11.2252	10.5421	7.02	7.02	15.607	7.02	16.8452	18.2398	17.2553	14.7537	7.02	18.4865	10.3153	21.556	15.7683	14.554	7.02	20.3773	25.3064	22.5733	22.7318	11.8196	7.02	7.02	14.4919	16.0115	16.8218	12.737	10.9296	7.02	15.5829	12.3127	15.9188	7.02	17.4139	17.3941	14.4274	12.3345	15.6126	16.7871	13.8348	7.02
C107	17.7568	9.78552	7.02	18.5902	7.02	15.9338	7.02	13.6899	12.8866	7.02	7.02	14.4988	7.02	15.0485	14.442	13.5072	14.3933	12.709	19.6068	7.02	22.1743	14.0668	15.2287	7.02	14.3156	22.9421	21.7119	22.4522	13.8961	7.02	7.02	16.0326	15.9732	16.0712	7.02	12.8237	7.02	13.089	12.2243	7.02	17.2544	17.1772	17.5478	13.2355	13.8516	13.4333	13.7807	14.3343	7.02
C108	7.02	15.5405	12.3802	19.1088	7.02	15.4511	7.02	11.2024	7.02	7.02	7.02	14.3108	7.02	14.8493	16.9361	17.0699	15.4563	7.02	19.818	10.8264	22.2951	15.11	15.1354	7.02	11.8132	23.4913	21.4462	22.4036	14.149	7.02	7.02	13.543	16.623	15.7815	9.91413	7.02	7.02	13.0781	7.02	7.02	7.02	16.8638	17.0061	12.3311	14.749	15.2112	17.7911	15.9324	7.02
C109	18.552	16.242	13.8057	19.07	7.02	15.0531	7.02	7.02	7.02	7.02	7.02	13.4758	7.02	13.9606	12.3954	15.5241	15.4982	12.6568	19.6088	7.02	22.0247	14.7511	16.2309	7.02	7.02	24.6989	22.738	22.5498	14.298	7.02	7.02	15.0872	19.1957	15.5197	10.0921	10.6852	7.02	13.9751	12.0208	15.3928	18.4369	16.7162	17.4413	12.6676	13.932	13.506	15.4825	16.1441	7.02
C111	7.02	7.02	7.02	22.4371	7.02	7.02	7.02	13.0459	7.02	7.02	7.02	14.3511	7.02	13.3361	14.0482	13.4526	13.4135	7.02	18.6822	11.1929	22.3066	16.2303	14.3776	7.02	7.02	26.1301	23.5909	23.1412	11.9715	7.02	12.0189	11.606	18.1077	18.0023	11.0955	7.02	7.02	12.9167	13.4174	15.9416	7.02	16.3553	15.8775	15.6037	13.2905	17.2289	15.7079	15.3638	7.02
C112	7.02	14.5824	11.5785	19.0361	7.02	13.936	7.02	7.02	7.02	7.02	7.02	13.3102	7.02	7.02	7.02	7.02	13.7625	7.02	19.7053	7.02	22.2908	15.1722	13.9429	7.02	7.02	23.7709	22.768	22.1607	12.1861	7.02	7.02	11.7851	14.9988	15.276	10.3349	7.02	7.02	7.02	11.1985	7.02	7.02	15.0413	14.5402	12.3323	11.1284	15.3641	16.1162	13.6464	7.02
C113	7.02	14.0793	11.9466	18.2815	7.02	12.6059	7.02	7.02	7.02	7.02	7.02	11.4179	7.02	11.6639	13.5572	14.2238	13.21	7.02	19.3563	7.02	21.6219	14.6024	12.5904	7.02	7.02	23.5113	22.4562	22.2044	11.7261	7.02	7.02	7.02	13.8996	14.1649	7.02	7.02	7.02	12.7296	7.02	7.02	7.02	15.0927	15.0235	11.0588	12.3807	12.5454	12.3921	10.238	7.02
C114	7.02	13.8151	11.8271	17.0114	7.02	12.4719	7.02	7.02	7.02	7.02	7.02	7.02	7.02	10.0056	13.5331	13.6761	13.4739	7.02	18.8422	7.02	20.7528	14.6735	11.6579	7.02	7.02	23.6909	20.9802	21.4742	11.472	9.95855	7.02	10.8162	15.1794	12.3046	7.02	7.02	7.02	11.8527	7.02	7.02	7.02	15.3818	13.6356	7.02	11.6972	13.2471	7.02	14.3453	7.02
C115	7.02	13.7026	10.8927	17.0601	7.02	13.2256	7.02	7.02	7.02	7.02	7.02	11.5207	7.02	12.5789	12.7253	12.572	10.62	7.02	19.3709	9.88867	20.9909	14.8933	11.616	7.02	7.02	23.3568	21.3577	22.1467	11.8629	7.02	7.02	11.433	15.4862	14.5237	7.02	7.02	10.452	11.7697	7.02	7.02	7.02	14.9002	14.5757	14.1746	7.02	13.9578	10.1565	13.7244	12.9064
C116	7.02	7.02	7.02	20.4466	7.02	7.02	7.02	7.02	7.02	7.02	7.02	10.8943	7.02	11.5502	15.5011	15.4168	7.02	7.02	18.8231	7.02	20.887	14.0946	12.2078	7.02	7.02	23.3767	22.42	21.886	7.02	7.02	7.02	11.0789	13.8498	14.581	7.02	7.02	7.02	7.02	7.02	7.02	7.02	14.7356	13.9796	12.6461	7.02	14.3105	14.2578	7.02	7.02
C117	7.02	11.2909	7.02	17.163	7.02	10.6789	7.02	7.02	7.02	7.02	7.02	10.7456	7.02	11.7449	12.911	12.331	13.2581	7.02	18.5975	10.3412	20.9838	15.063	12.4879	7.02	7.02	22.971	21.62	21.4755	11.5795	7.02	7.02	10.6399	15.1488	14.939	7.02	7.02	7.02	7.02	7.02	7.02	7.02	15.2266	13.5384	7.02	7.02	7.02	12.7077	14.3769	14.3377
C118	7.02	13.744	13.3471	17.8709	7.02	12.4636	7.02	14.1817	13.8523	7.02	7.02	11.6357	7.02	16.2759	17.7857	17.5295	13.7874	7.02	18.6214	11.2714	20.2774	12.7283	12.1735	7.02	7.02	23.2944	20.3231	21.2555	11.6866	12.6297	7.02	13.054	16.6422	14.8354	7.02	7.02	7.02	12.1392	7.02	7.02	7.02	15.6766	14.5749	7.02	13.3228	12.2111	7.02	11.2027	7.02
C119	7.02	7.02	7.02	20.1804	7.02	7.02	7.02	12.9126	11.8875	7.02	7.02	11.074	7.02	15.1109	15.6003	15.2192	11.4196	7.02	18.6103	9.82426	19.5847	14.6842	12.2074	7.02	7.02	23.2348	21.5882	21.6331	11.0344	7.02	7.02	10.9432	15.9407	14.6749	7.02	7.02	7.02	11.4779	11.7138	7.02	7.02	16.0881	14.6948	12.4828	11.782	13.6016	11.3023	14.8364	15.3293
C120	7.02	7.02	7.02	19.4056	7.02	7.02	7.02	7.02	7.02	7.02	7.02	11.2215	7.02	11.5803	12.527	12.535	7.02	7.02	18.6891	8.70425	20.3198	15.8303	12.5536	7.02	7.02	23.4462	22.3256	21.8181	11.7277	7.02	7.02	10.718	14.0608	15.3896	7.02	7.02	7.02	7.02	7.02	7.02	7.02	14.2988	13.067	12.8834	7.02	17.4858	14.9967	7.02	7.02
C121	7.02	14.8126	13.4923	17.5891	7.02	14.5505	7.02	14.7836	14.9982	7.02	7.02	13.8424	7.02	16.678	16.1654	16.4544	15.044	7.02	18.9429	12.1807	21.2465	12.9938	12.368	7.02	12.9363	23.6838	20.4957	21.9073	12.9329	12.4853	7.02	15.3591	15.8254	15.9666	10.2149	10.6529	7.02	13.1506	10.525	7.02	7.02	15.7582	15.7542	12.3629	12.9764	12.1471	14.4072	11.6574	7.02
C122	7.02	13.359	11.5837	17.9989	7.02	14.3482	7.02	7.02	7.02	7.02	7.02	11.4895	7.02	14.2829	15.5913	15.1191	14.9144	7.02	18.8887	7.02	21.3492	15.2452	12.2651	7.02	7.02	23.0525	21.5339	21.775	12.5092	10.9986	7.02	13.6138	14.9585	13.5383	10.0737	7.02	12.1863	11.7188	7.02	7.02	7.02	15.531	15.0868	7.02	13.2102	13.4954	14.7053	10.9908	7.02
C123	7.02	7.02	7.02	21.3583	7.02	7.02	7.02	7.02	7.02	7.02	7.02	14.017	7.02	12.7658	13.3256	13.8437	12.8919	7.02	18.4928	11.7608	20.3947	15.1403	12.7365	7.02	7.02	23.5133	21.6132	21.8478	11.6143	7.02	7.02	13.516	14.5398	16.4348	7.02	7.02	7.02	10.4093	7.02	7.02	7.02	15.3772	15.0274	14.356	7.02	12.2441	10.9617	13.9734	7.02
C124	7.02	13.9677	7.02	17.7806	7.02	12.0456	7.02	7.02	7.02	7.02	7.02	11.807	7.02	15.225	15.4984	15.7207	14.1047	7.02	18.2898	7.02	20.0793	12.9053	11.0179	7.02	7.02	23.0196	20.2593	20.9801	11.8691	7.02	7.02	12.5188	18.5387	13.53	11.7331	7.02	7.02	12.5514	7.02	7.02	7.02	14.9391	14.5288	12.8448	12.4032	10.8293	12.8114	15.3252	7.02
C125	15.9797	13.5739	11.4021	18.5002	7.02	13.8921	7.02	12.7669	10.847	7.02	7.02	13.0122	7.02	11.56	13.9859	13.773	14.5185	7.02	18.4872	7.02	21.2139	14.3782	12.9873	7.02	7.02	23.3659	21.029	21.7501	12.4725	10.8105	7.02	13.6826	14.4551	15.2725	11.3895	7.02	9.38874	13.0191	7.02	7.02	16.4449	14.2816	14.7654	11.7137	7.02	7.02	12.2352	11.9033	7.02
C127	7.02	14.9806	11.878	17.8882	7.02	13.8803	7.02	7.02	7.02	7.02	7.02	10.2591	7.02	10.3707	11.551	11.4136	13.2234	7.02	18.5469	7.02	21.6951	13.8612	11.6736	7.02	7.02	23.2581	22.4699	21.8612	11.6187	7.02	7.02	11.7729	14.1552	14.2391	7.02	7.02	7.02	13.6024	7.02	7.02	7.02	14.6784	15.4841	7.02	7.02	11.2969	12.7415	11.8507	7.02
C128	7.02	13.8347	12.0454	17.608	7.02	13.693	7.02	7.02	12.2206	7.02	7.02	12.26	7.02	12.7342	12.7732	11.8114	13.3667	7.02	18.1969	9.94155	21.2237	14.8688	13.8591	7.02	7.02	23.4053	22.2988	21.7039	13.4243	10.6382	7.02	12.4692	14.8199	15.8485	7.02	7.02	7.02	11.3941	7.02	7.02	7.02	14.4391	14.2946	7.02	7.02	13.0775	14.3399	13.5382	7.02
C129	7.02	7.02	7.02	17.4715	7.02	13.4181	7.02	7.02	7.02	7.02	7.02	11.5266	7.02	14.022	10.4881	7.02	14.0513	7.02	18.3463	8.55366	21.3828	14.7874	11.5692	7.02	7.02	23.3098	22.4431	22.3983	10.7012	7.02	7.02	10.5746	14.835	15.1379	7.02	7.02	9.56404	14.4622	7.02	7.02	7.02	14.537	15.5367	7.02	7.02	13.2701	12.5009	11.7361	7.02
C130	7.02	7.02	7.02	18.8796	7.02	7.02	7.02	7.02	7.02	7.02	7.02	14.3812	7.02	12.0158	11.1568	12.1454	11.7481	7.02	16.8323	12.4457	20.8525	13.6369	12.6229	7.02	11.5686	24.8064	21.3313	21.4472	11.0397	7.02	7.02	7.02	14.2592	17.0194	10.0868	7.02	7.02	13.1475	7.02	14.7842	7.02	14.8516	13.9277	13.769	7.02	13.0581	13.7703	13.2662	11.4119
C132	7.02	15.1473	14.3109	17.86	7.02	15.2771	7.02	7.02	7.02	7.02	7.02	13.7718	7.02	15.1111	15.1849	15.4675	14.3002	7.02	16.0882	7.02	20.6419	13.0524	12.1707	7.02	7.02	24.7313	20.8503	21.5036	11.6377	7.02	7.02	14.3198	16.2804	16.5914	10.2164	7.02	13.4243	13.2848	7.02	14.2884	7.02	15.0001	15.7108	12.2298	7.02	11.2279	12.158	12.6029	7.02
C133	7.02	7.02	7.02	18.5961	7.02	7.02	7.02	7.02	7.02	7.02	7.02	14.5238	7.02	13.9937	12.9071	13.9929	12.752	7.02	17.1951	9.94712	20.0777	14.259	12.591	7.02	19.7818	24.8097	21.9222	21.9913	11.7518	7.02	7.02	14.4763	15.2793	16.8805	10.7935	7.02	7.02	13.8072	10.8168	16.0441	7.02	14.7443	14.8034	15.0819	7.02	13.9301	14.8749	13.6286	16.7663
C134	7.02	7.02	7.02	18.754	7.02	7.02	7.02	7.02	7.02	7.02	7.02	13.5975	7.02	14.6427	12.2547	12.2937	10.8775	7.02	18.5067	7.02	19.3341	12.4941	12.6468	7.02	16.4259	23.0342	20.4135	21.3733	10.7766	7.02	7.02	13.1851	19.2	14.3823	12.374	11.6733	7.02	7.02	14.5773	10.7525	7.02	16.2136	15.9858	12.0382	11.9113	13.0978	14.2479	13.1912	7.02
C136	7.02	14.9342	11.3062	17.5408	7.02	13.3705	7.02	7.02	7.02	7.02	7.02	12.5397	7.02	11.6903	7.02	12.4149	13.5965	7.02	18.3067	9.44127	21.2002	14.5079	12.1693	7.02	7.02	23.0547	22.5349	21.5932	11.7282	7.02	7.02	12.2797	13.7075	14.9779	7.02	7.02	7.02	13.0262	7.02	7.02	7.02	13.9087	14.237	7.02	7.02	7.02	13.4889	12.8633	7.02
C137	7.02	7.02	7.02	17.8666	7.02	7.02	7.02	7.02	7.02	7.02	7.02	14.6891	7.02	13.122	13.3967	13.2221	7.02	7.02	16.476	12.19	19.3082	14.3918	12.4427	7.02	7.02	24.884	20.6411	21.1711	12.2225	7.02	7.02	10.7138	16.1568	16.3995	9.79555	7.02	7.02	11.1977	12.1739	14.9285	7.02	15.1593	14.6231	13.5646	7.02	13.5116	14.7969	10.8033	7.02
C138	18.4396	7.02	7.02	21.0553	7.02	13.782	7.02	7.02	7.02	7.02	13.7248	14.0698	7.02	13.1979	11.5022	13.1045	11.4816	7.02	18.0665	7.02	21.2953	16.1446	13.9566	7.02	13.6696	23.7	22.3094	22.3518	11.4082	7.02	7.02	14.9884	16.7508	14.915	10.9592	11.7839	7.02	11.1432	10.6991	10.6478	18.5697	13.7273	16.0552	13.8216	7.02	14.149	12.7651	10.8158	10.7418
C139	13.7488	14.3766	12.7712	18.6717	7.02	13.4512	7.02	10.3004	7.02	7.02	7.02	12.116	7.02	14.7449	15.1718	15.6574	13.9923	7.02	18.0868	9.87439	21.3029	14.9747	11.4162	7.02	7.02	23.0769	22.4876	22.3402	12.1492	7.02	7.02	15.9392	16.176	15.7664	9.86979	7.02	12.9841	13.0527	11.3992	7.02	12.8961	14.4307	15.7645	7.02	7.02	14.0209	15.4166	12.2887	7.02
C141	18.115	15.7126	7.02	17.9689	7.02	13.8067	7.02	7.02	7.02	7.02	7.02	12.9115	7.02	13.5662	13.6566	12.8236	14.4976	11.1574	18.0636	10.9146	21.2237	14.6406	11.7637	7.02	7.02	23.1158	22.1374	22.38	12.3878	7.02	7.02	13.1592	14.5839	15.6593	7.02	7.02	7.02	12.1134	10.6725	7.02	17.7762	15.4318	16.0163	12.776	12.3828	12.3851	10.2375	7.02	7.02
C142	20.2325	10.444	10.9139	18.7843	7.02	13.2984	7.02	14.8363	15.4963	7.02	7.02	11.4284	7.02	17.0995	13.3286	12.7445	14.7095	14.2825	18.6664	7.02	21.7366	13.3088	12.1133	7.02	10.6989	23.4313	21.2004	22.3417	13.315	12.7233	7.02	15.2184	19.6669	16.0108	11.332	7.02	7.02	12.6699	13.0706	10.628	19.606	17.3285	16.1816	7.02	13.294	12.6978	10.6521	10.6507	7.02
C143	17.7183	15.1719	11.1782	18.6886	7.02	14.4631	7.02	7.02	7.02	7.02	7.02	13.3406	7.02	11.7779	13.4113	13.701	13.7417	12.408	17.9863	7.02	22.1369	14.2436	7.02	7.02	7.02	22.7702	22.3433	21.8514	13.3591	7.02	7.02	12.8089	15.6824	16.9631	9.99899	7.02	7.02	14.1315	10.7869	7.02	17.4083	15.3993	16.6227	12.7462	11.9358	13.5749	13.7047	11.7169	7.02
C144	7.02	7.02	7.02	20.5037	7.02	7.02	7.02	7.02	7.02	7.02	7.02	14.629	7.02	15.3012	13.3519	13.9245	13.842	7.02	16.4323	10.2283	20.1463	14.4442	12.4667	7.02	18.8688	25.0458	21.3593	23.0047	11.2539	7.02	7.02	14.8837	16.321	16.6882	11.2216	7.02	7.02	13.5805	7.02	14.527	7.02	16.2046	15.3971	13.645	7.02	14.5607	15.3413	12.7257	7.02
C145	7.02	14.4208	12.8149	18.0179	7.02	14.4234	7.02	7.02	10.9161	7.02	7.02	11.3698	7.02	13.3473	14.8458	15.0611	15.5516	7.02	18.6127	7.02	21.8486	14.0255	13.0636	7.02	12.7328	23.3591	22.2058	21.7781	11.751	7.02	7.02	15.183	15.0596	13.9544	9.91843	7.02	7.02	12.21	7.02	10.0336	7.02	15.852	14.2695	10.2247	12.7991	13.7072	15.598	10.6402	15.1918
C146	7.02	7.02	7.02	20.215	7.02	7.02	7.02	7.02	7.02	7.02	7.02	12.3086	7.02	12.4112	15.7589	15.5026	12.0196	7.02	19.1244	10.5732	20.0757	15.7826	12.0228	7.02	7.02	23.5558	21.9055	22.1342	11.6408	7.02	7.02	10.4243	14.671	15.6927	7.02	7.02	7.02	7.02	7.02	9.81242	7.02	15.5207	14.1226	14.2511	11.1462	14.9894	15.399	12.4815	7.02
C147	7.02	13.1412	13.1555	17.6076	7.02	13.9282	7.02	13.1469	7.02	7.02	7.02	13.268	7.02	17.5039	17.7541	17.4786	15.3958	7.02	18.5874	7.02	20.6015	13.2734	11.7823	7.02	7.02	23.1925	21.2789	21.973	11.9499	10.4012	7.02	15.5343	18.0223	14.5423	10.7606	7.02	15.5331	14.3893	11.4782	7.02	7.02	15.8519	14.6751	7.02	14.4911	11.838	10.7864	14.5563	7.02
C148	7.02	14.8471	12.6395	18.3085	7.02	12.4305	7.02	14.4802	13.3554	7.02	7.02	12.3316	7.02	13.6643	15.6507	15.5895	12.9092	7.02	18.6643	10.0669	21.2443	13.9462	13.8046	7.02	7.02	22.9238	20.9266	21.5995	10.9296	10.6913	7.02	12.717	18.1088	13.9591	7.02	7.02	7.02	11.9771	7.02	7.02	7.02	15.7528	14.0705	13.5333	12.6876	7.02	7.02	14.5379	7.02
C149	7.02	7.02	7.02	19.9115	7.02	7.02	7.02	7.02	7.02	7.02	7.02	11.7313	7.02	12.3183	12.9408	13.5455	12.1065	7.02	19.2856	10.9417	21.2199	15.4799	13.6011	7.02	7.02	23.2726	21.6829	22.0992	7.02	7.02	7.02	11.3761	14.601	15.8639	10.4575	10.4827	7.02	11.2677	10.9182	7.02	7.02	15.3408	14.6027	13.0817	7.02	16.4546	16.2826	11.6738	10.8513
C150	7.02	7.02	7.02	19.4997	7.02	7.02	7.02	7.02	7.02	7.02	7.02	11.5278	7.02	12.2272	10.7378	7.02	7.02	7.02	19.3582	10.328	21.0005	15.3591	13.9726	7.02	7.02	23.5435	21.8993	22.0229	11.0132	7.02	7.02	11.1914	14.4503	15.6104	7.02	7.02	7.02	7.02	11.5197	7.02	7.02	14.9315	15.1	12.6529	7.02	15.8764	14.9544	12.977	15.111
C151	7.02	15.8992	13.4061	18.5788	7.02	15.0738	7.02	7.02	12.8058	7.02	7.02	14.776	7.02	17.3153	17.6485	17.2197	15.9176	7.02	19.0481	10.2245	21.6818	13.2001	14.5017	8.47313	10.0593	23.509	21.5998	23.194	13.4531	11.0403	7.02	16.15	18.0421	16.5989	11.3698	7.02	15.5421	13.4755	14.1726	7.02	7.02	16.7636	14.7501	11.5843	14.8976	14.7669	15.109	11.883	12.6489
C152	7.02	11.5818	7.02	21.0266	7.02	7.02	7.02	10.7138	7.02	7.02	7.02	14.6272	7.02	16.1271	17.4572	17.35	12.9725	7.02	19.6096	12.1639	20.0816	15.3794	13.5447	7.02	17.3465	23.5952	22.4931	22.5408	11.6548	7.02	7.02	14.9346	15.2848	16.8434	10.0287	7.02	7.02	12.9792	13.0762	10.3668	7.02	16.6844	14.5063	15.0182	14.4555	14.6977	15.8235	13.4051	18.2617
C153	7.02	7.02	7.02	18.9524	7.02	7.02	7.02	7.02	7.02	7.02	7.02	12.2971	7.02	13.5475	10.6697	7.02	12.1744	7.02	19.4981	10.3231	21.1946	14.0172	13.1764	7.02	7.02	23.0867	20.8316	21.6833	11.2489	7.02	7.02	11.8174	15.3353	15.0168	11.0505	7.02	7.02	11.3016	7.02	7.02	7.02	16.2585	15.0791	13.8157	11.4276	12.1495	13.6805	13.2379	7.02
C154	7.02	7.02	7.02	19.8892	7.02	7.02	7.02	11.8249	7.02	7.02	7.02	12.5247	7.02	12.744	15.8399	15.9984	10.8104	7.02	19.6624	9.45702	21.3749	16.831	12.6107	7.02	7.02	23.7801	22.7075	22.4428	12.6708	7.02	7.02	12.1835	15.2178	15.8689	10.9302	7.02	7.02	10.8869	11.194	7.02	7.02	16.07	14.8259	13.0392	12.8351	17.686	17.1984	13.3979	13.066
C155	7.02	13.5276	11.4665	18.8242	7.02	13.9718	7.02	13.0499	14.0701	7.02	7.02	12.4356	7.02	14.4087	14.7965	15.1692	13.7466	7.02	19.2118	10.0677	21.9989	16.1494	12.6384	7.02	7.02	23.0373	22.2704	22.1711	10.962	9.4889	7.02	13.9651	14.7498	14.3054	7.02	7.02	7.02	12.0275	10.7152	7.02	7.02	16.4732	14.2914	10.9739	13.9966	14.6151	15.1324	10.1056	7.02
C156	7.02	14.148	11.5217	18.0766	7.02	12.899	7.02	7.02	7.02	7.02	7.02	12.1756	7.02	12.1237	12.5811	11.9712	14.2678	7.02	19.1444	10.7068	22.4631	14.6411	13.5146	7.02	7.02	23.0483	21.2959	21.9993	13.3431	7.02	7.02	10.6705	14.4255	14.4997	7.02	7.02	7.02	12.383	7.02	7.02	7.02	16.4474	13.8576	11.3767	13.1705	11.763	13.7197	13.4671	7.02
C157	7.02	14.8222	12.5533	17.8338	7.02	13.687	7.02	13.7164	14.0465	7.02	7.02	12.6795	7.02	15.0861	14.8282	14.2189	14.0443	7.02	18.3625	11.4133	22.4171	14.6154	12.5633	7.02	7.02	23.0004	21.8311	22.263	12.5142	7.02	7.02	14.7468	12.8218	15.6847	7.02	7.02	7.02	12.3579	7.02	8.67383	7.02	16.1321	16.1145	11.3402	11.8042	11.9476	12.2181	10.6035	7.02
C158	7.02	14.3212	12.4755	18.5182	7.02	14.7087	7.02	7.02	7.02	7.02	7.02	13.3409	7.02	12.1445	15.0014	14.589	15.0251	7.02	18.1835	10.1	22.1833	14.9668	12.891	7.02	7.02	22.9271	21.5318	21.7149	13.0875	7.02	7.02	11.8147	13.9588	14.0533	11.1486	7.02	9.16338	12.8172	7.02	7.02	7.02	16.2584	14.0548	7.02	13.5859	15.8966	15.7707	12.9435	15.7946
C160	7.02	7.02	7.02	17.4394	7.02	17.0385	7.02	13.8705	13.3825	7.02	7.02	13.6255	7.02	12.8265	16.0583	16.2907	13.4175	7.02	19.3881	12.0905	21.5032	15.204	12.257	7.02	7.02	23.0729	20.9754	21.9352	13.4131	11.8934	7.02	14.1082	15.52	15.4679	10.4196	7.02	7.02	12.3593	7.02	11.3263	7.02	15.8471	16.5435	12.5068	12.8288	13.9967	14.7167	11.5547	14.7383
C161	7.02	10.2389	7.02	19.1288	7.02	16.1602	7.02	12.9607	12.8449	7.02	7.02	13.5845	7.02	14.4361	16.4461	16.2412	15.4038	7.02	20.1887	11.1616	22.7168	15.7044	13.4299	7.02	7.02	24.5331	22.0027	22.8012	13.5302	7.02	7.02	11.747	15.348	15.4203	7.02	7.02	11.0302	13.8159	10.2492	7.02	7.02	15.9201	15.7928	12.33	12.8366	13.6533	16.3347	14.8652	7.02
C162	7.02	7.02	7.02	18.2924	7.02	14.6954	7.02	12.7823	12.067	7.02	7.02	12.1894	7.02	12.7642	14.5372	14.3879	14.5894	7.02	19.4757	10.54	21.3051	14.9748	13.1343	7.02	7.02	23.358	21.1541	21.8455	12.3081	10.9925	7.02	7.02	16.1772	15.689	7.02	7.02	7.02	11.5813	7.02	7.02	7.02	15.7004	15.6916	7.02	12.813	13.7706	14.2008	15.0655	7.02
C163	7.02	13.5065	13.1433	18.3811	7.02	14.3061	7.02	11.3847	7.02	7.02	7.02	11.8442	7.02	17.0887	16.8536	16.0993	13.211	7.02	19.0798	7.02	20.9927	14.0777	12.7589	7.02	11.3249	23.2953	21.8343	22.8736	12.6828	7.02	7.02	14.2672	15.7111	14.6231	10.2868	10.3366	12.0167	11.9446	7.02	10.4449	7.02	15.1506	15.655	13.2663	13.4461	14.574	12.3109	7.02	12.3557
C164	7.02	14.5744	12.5874	18.2844	7.02	14.4096	7.02	10.3273	7.02	7.02	7.02	12.1846	7.02	14.9807	16.9065	16.9004	13.0162	7.02	19.1321	7.02	21.4009	15.4574	13.0946	7.02	9.8658	23.6045	21.9341	22.4668	12.6589	10.7738	7.02	13.3764	17.1149	15.625	13.5997	12.3563	7.02	11.2108	7.02	7.02	7.02	14.7267	15.1337	14.3535	12.8666	15.7742	15.3969	10.7019	13.1759
C165	7.02	14.8694	12.4282	18.0908	7.02	13.419	7.02	10.3022	11.1521	7.02	7.02	12.4689	7.02	14.4658	14.7357	15.3987	14.7289	7.02	18.5576	9.69585	21.2016	13.8492	11.9222	7.02	7.02	23.0752	20.9731	22.2304	12.5879	11.7186	7.02	13.3392	14.8822	15.132	7.02	7.02	13.1647	11.0963	7.02	7.02	7.02	14.7535	14.6967	7.02	12.7478	13.9849	15.6452	10.5838	12.2493
C166	7.02	14.4963	11.8377	17.8797	7.02	13.7652	7.02	13.6138	14.2465	7.02	7.02	12.627	7.02	14.8943	17.174	17.2713	14.3962	7.02	18.2995	7.02	20.8593	13.8345	12.4341	7.02	7.02	23.099	20.672	21.9059	12.3225	7.02	7.02	15.123	16.3659	14.0819	7.02	7.02	13.6076	11.5723	7.02	7.02	7.02	14.7518	15.0897	7.02	7.02	13.3718	12.6723	12.0236	15.8913
C167	7.02	14.0154	11.9124	18.5565	7.02	13.7313	7.02	13.3077	14.932	7.02	7.02	12.1379	7.02	15.5922	16.6941	16.6239	14.8752	7.02	18.3017	10.5119	21.4146	12.2553	7.02	7.02	11.2918	23.2404	21.2776	22.7072	12.4981	7.02	7.02	15.692	18.1538	14.0961	9.95712	7.02	14.4443	12.0266	12.3272	9.13764	7.02	14.3047	14.4904	7.02	12.0769	7.02	9.73049	12.9086	7.02
C168	7.02	13.5376	12.0287	18.3355	7.02	13.1426	7.02	13.2279	14.3977	7.02	7.02	13.0393	7.02	15.2058	16.064	16.8336	13.9162	7.02	18.3116	7.02	21.0915	13.0403	11.7344	7.02	7.02	22.9128	21.1841	22.5175	11.8238	7.02	7.02	13.8762	17.3877	14.514	7.02	10.3743	14.0662	10.72	11.1345	7.02	7.02	14.2349	14.8046	7.02	11.3953	12.4	11.0904	12.5316	7.02
C169	7.02	7.02	7.02	18.0487	7.02	14.5334	7.02	7.02	7.02	7.02	7.02	11.2058	7.02	11.0697	13.7377	13.9105	11.8136	7.02	18.8679	10.2925	20.6599	14.2707	11.7311	7.02	7.02	22.9832	21.0161	21.2949	7.02	8.94266	7.02	11.7424	14.3139	14.2918	7.02	7.02	9.63349	10.776	7.02	10.3005	7.02	14.2342	15.1937	10.0688	7.02	13.4203	15.2524	12.2782	7.02
C170	7.02	14.7329	11.7118	18.1607	7.02	13.9511	7.02	13.903	14.9012	7.02	7.02	13.5919	7.02	15.5338	16.7722	17.6674	15.371	7.02	18.0431	11.6539	20.9012	13.6999	10.8615	7.02	7.02	23.1715	20.8757	22.2421	11.763	7.02	7.02	14.4922	16.9954	16.3497	7.02	7.02	14.0104	11.7748	7.02	7.02	7.02	14.2975	14.9137	7.02	12.0511	7.02	13.5749	11.4074	11.7639
C171	7.02	12.434	7.02	19.3333	7.02	18.6139	7.02	7.02	11.4752	7.02	12.6893	17.8664	13.4262	17.2893	15.7397	16.0852	14.6964	12.4633	22.0173	13.6728	21.7082	16.6534	15.0737	7.02	22.9229	24.4196	22.9274	22.9893	12.6425	7.02	13.1435	15.734	15.9323	19.8457	13.2922	7.02	7.02	16.3699	14.4081	7.02	7.02	16.9226	16.6345	17.3332	13.7796	16.4482	16.6157	14.3303	7.02
C172	7.02	10.0495	7.02	20.4468	7.02	7.02	7.02	13.0489	7.02	7.02	7.02	14.5362	7.02	14.0015	14.1634	15.0983	11.689	7.02	21.1287	12.1162	21.6706	16.5948	14.7923	7.02	14.8054	23.7247	22.4236	22.7293	12.619	7.02	7.02	13.6795	16.6589	17.4818	11.4463	7.02	7.02	11.9702	11.8656	11.2427	7.02	16.5595	15.6137	15.5091	12.9349	18.7195	18.2377	14.1929	10.6891
C173	7.02	15.4736	13.9425	17.9574	7.02	15.6386	7.02	12.9721	12.8581	7.02	7.02	14.6699	7.02	17.0623	15.5994	16.322	16.8617	7.02	19.7358	7.02	22.1186	14.0172	15.4885	7.02	12.3722	23.0934	21.4583	22.29	13.7276	7.02	14.5695	15.42	15.6201	15.69	11.9491	7.02	7.02	17.257	11.4007	7.02	7.02	16.9332	16.2898	12.5663	13.4553	12.0451	15.5375	13.142	7.02
C174	7.02	15.9438	13.7007	18.2779	7.02	13.7292	7.02	16.7145	16.2606	7.02	7.02	13.0766	7.02	15.1058	13.3867	17.6139	13.8243	7.02	19.8703	10.7193	21.4931	14.2487	15.452	7.02	11.6759	23.4517	21.6513	22.8027	12.7064	10.9811	7.02	13.7924	19.3646	15.3991	12.9213	7.02	7.02	11.8999	11.9467	7.02	7.02	16.8321	14.9588	14.2765	13.822	14.1673	7.02	14.6573	7.02
C175	7.02	14.863	12.6461	18.0239	7.02	13.4883	7.02	7.02	11.4576	7.02	7.02	14.1763	7.02	13.6447	15.1095	16.2597	15.764	7.02	19.397	10.8009	21.8122	15.3355	14.3725	7.02	10.4557	23.0742	22.0602	22.8729	11.9763	7.02	7.02	12.6416	16.2117	15.6564	11.2757	7.02	7.02	13.0593	7.02	7.02	7.02	15.8301	16.0437	11.0592	13.6418	14.6197	14.8931	12.1507	12.3261
C176	7.02	7.02	7.02	18.6087	7.02	15.4491	7.02	16.5041	16.4496	7.02	7.02	13.4724	7.02	18.6176	12.425	15.2911	15.9613	7.02	19.2954	11.4465	22.7177	14.1328	14.5314	7.02	13.2043	23.4316	21.6323	22.6429	13.3931	7.02	13.0645	13.1503	19.909	16.0393	11.875	7.02	12.1638	14.9423	12.3674	7.02	7.02	17.7715	17.3196	12.1539	14.9664	11.3004	11.8343	11.1696	15.9904
C177	7.02	7.02	7.02	19.542	7.02	7.02	7.02	12.9417	7.02	7.02	7.02	11.0262	7.02	14.0656	12.6377	13.3442	11.0882	7.02	19.9075	7.02	21.3315	14.166	13.8876	7.02	16.8056	23.5688	22.1066	21.532	7.02	7.02	7.02	12.183	15.4057	14.4303	11.4899	7.02	7.02	12.2089	12.6394	7.02	7.02	16.2189	16.6958	12.3366	12.7406	13.241	13.6857	14.1642	7.02
C178	7.02	16.0175	12.3823	18.2551	7.02	13.4479	7.02	7.02	7.02	7.02	7.02	15.5383	7.02	12.0939	14.5273	14.9236	15.5678	7.02	19.8386	10.5314	21.969	15.1479	14.0595	7.02	9.38922	22.8951	22.5637	23.3347	12.9936	7.02	7.02	12.7257	15.7773	17.6639	7.02	10.7351	7.02	13.1649	10.8661	7.02	7.02	16.3312	15.1009	13.9544	13.7908	16.6138	17.7864	7.02	7.02
C179	7.02	7.02	7.02	18.2389	7.02	7.02	7.02	11.9779	11.5214	7.02	7.02	15.057	7.02	15.6267	16.0463	15.9176	13.9336	7.02	19.7088	12.378	20.4849	13.4604	14.3853	7.02	7.02	23.7172	21.5962	22.0677	11.4299	7.02	7.02	13.3772	20.3163	17.0735	13.4496	12.8148	7.02	14.568	14.0435	11.8737	7.02	17.2498	15.8064	14.6945	13.3383	12.4386	14.9166	14.2785	7.02
C180	7.02	13.7177	7.02	18.4192	7.02	14.1198	7.02	7.02	7.02	7.02	7.02	14.1221	7.02	13.3759	13.7871	14.0281	14.9169	7.02	19.5423	7.02	21.8522	13.8415	14.6682	7.02	7.02	22.7885	22.4022	21.8906	14.0234	10.0259	7.02	13.5621	14.7687	14.8463	7.02	7.02	7.02	12.7539	7.02	7.02	7.02	15.6815	15.5303	10.9335	13.0258	11.991	14.028	12.8794	7.02
C181	20.0189	7.02	7.02	21.5158	7.02	7.02	7.02	12.4251	7.02	7.02	14.8349	16.0335	14.0795	15.191	16.037	16.0586	13.4963	15.5228	19.1726	11.5311	21.4312	14.9	14.4068	7.02	14.0944	24.6362	22.0635	22.5948	12.315	8.70385	11.8166	15.2808	21.5414	18.5117	12.4669	10.1971	7.02	13.8346	14.1911	12.1867	20.7147	16.3692	14.3145	16.7111	12.9272	14.4415	15.7954	14.1683	7.02
C182	16.7122	14.3391	12.6952	18.4036	7.02	14.9841	7.02	7.02	7.02	7.02	7.02	13.5043	7.02	13.561	15.2622	15.2831	14.7727	10.6067	19.3772	10.4171	22.1566	13.3266	12.8439	7.02	7.02	23.6873	21.2302	22.1173	13.8407	7.02	7.02	12.9995	15.8562	15.6815	7.02	7.02	7.02	12.7393	10.9483	7.02	16.8859	15.2548	16.3081	11.6263	13.1052	11.5765	11.9513	13.255	7.02
C183	7.02	13.9124	11.8289	18.7185	7.02	13.4076	7.02	12.2018	13.5227	7.02	7.02	12.2107	7.02	12.6131	13.4587	14.0092	14.0216	7.02	18.994	10.0143	21.7446	14.1132	12.7756	7.02	7.02	23.4251	21.6848	22.1177	13.015	11.9146	7.02	12.0258	14.5898	15.6665	7.02	7.02	7.02	11.5132	7.02	7.02	7.02	15.1606	15.683	11.17	11.3323	13.568	14.5106	10.7889	7.02
C184	18.9214	14.1292	12.0327	18.0018	7.02	14.4255	7.02	14.1249	14.6754	7.02	7.02	14.1599	7.02	16.0701	16.1855	16.5881	14.5436	13.3588	17.7009	7.02	21.7278	12.1397	11.3305	7.02	7.02	22.9909	21.2113	21.8881	12.2509	12.7475	7.02	17.0623	17.6698	15.6047	7.02	10.9595	10.4575	12.8953	11.8885	7.02	19.0141	14.8999	15.5832	12.2532	12.5272	12.4917	14.209	10.5048	12.0981
C185	7.02	7.02	7.02	19.4194	7.02	7.02	7.02	10.777	7.02	7.02	7.02	11.6357	7.02	16.3084	13.9762	13.9969	10.9798	7.02	18.0088	7.02	21.4485	14.4346	12.1902	7.02	19.295	25.055	21.7984	22.5596	10.5526	7.02	7.02	13.3439	16.0868	14.7607	10.8327	7.02	7.02	13.4395	12.7861	14.6643	7.02	15.646	15.3252	12.0401	7.02	13.6565	14.7628	12.3791	12.3437
C186	7.02	7.02	7.02	20.2448	7.02	7.02	7.02	11.5432	7.02	7.02	7.02	13.2067	7.02	16.3433	14.8002	15.0676	13.733	7.02	18.8764	9.49923	20.2512	13.6319	11.6821	7.02	13.0818	23.8284	20.5941	21.3326	10.4701	7.02	7.02	12.3747	18.0588	16.1482	11.5208	7.02	7.02	13.7656	7.02	7.02	7.02	15.2048	15.2085	13.8819	7.02	13.6615	11.7359	13.8952	7.02
C187	7.02	7.02	7.02	19.6018	7.02	7.02	7.02	7.02	7.02	7.02	7.02	14.1647	7.02	14.7785	11.2661	12.3899	12.8744	7.02	16.7089	11.1543	20.2803	10.8439	10.1768	7.02	15.4219	24.679	21.3592	21.0565	7.02	7.02	7.02	13.3175	17.7804	15.9936	12.5608	7.02	7.02	7.02	13.3892	15.3121	7.02	16.4959	14.9952	14.6659	12.8222	13.0306	13.5801	13.4082	7.02
C188	7.02	7.02	7.02	18.8939	7.02	7.02	7.02	12.0285	7.02	7.02	7.02	12.6875	7.02	12.959	7.02	11.0771	11.174	7.02	16.3766	7.02	19.533	13.2668	11.9638	7.02	7.02	24.9093	20.9925	21.2847	7.02	7.02	7.02	7.02	15.4933	16.4788	10.1005	7.02	7.02	11.1158	7.02	13.7314	7.02	14.6873	15.2433	14.3949	7.02	12.7155	14.4044	13.573	12.2159
C189	7.02	7.02	7.02	18.7655	7.02	7.02	7.02	10.8636	7.02	7.02	7.02	10.9399	7.02	13.2728	7.02	10.0991	11.178	7.02	19.7755	7.02	20.5237	15.1902	7.02	7.02	15.668	23.374	21.6314	21.6905	7.02	7.02	7.02	7.02	17.255	15.4126	7.02	7.02	7.02	7.02	7.02	7.02	7.02	14.3033	15.176	13.1664	7.02	13.8584	17.2003	13.322	7.02
C191	7.02	12.4041	7.02	19.8605	7.02	17.8232	7.02	14.1245	12.8924	7.02	7.02	15.9695	7.02	17.1125	18.2389	18.4241	16.1199	7.02	19.3971	11.0086	22.6668	15.0891	14.3964	7.02	11.5419	23.9954	22.1546	22.6613	13.5284	7.02	14.3759	16.1982	17.1462	17.065	11.0531	11.2477	15.5159	14.4224	7.02	11.5814	7.02	16.8119	17.8347	13.5013	15.0908	13.9009	16.8075	14.5498	7.02
C192	20.4002	11.2501	7.02	19.1635	7.02	15.4075	7.02	13.7035	13.6081	7.02	7.02	13.9225	7.02	17.6964	14.8312	15.116	16.0236	13.3491	19.8982	10.2778	23.0366	15.3832	13.2081	7.02	12.7762	23.7843	22.4824	23.4295	14.6431	11.1219	7.02	15.5059	18.8193	17.2383	11.4011	13.5155	16.7512	13.3473	15.0662	11.2263	19.2346	17.6167	17.3728	11.9729	13.8315	13.7576	13.7696	12.5812	13.7251
C193	7.02	14.7588	11.2909	18.6793	7.02	14.4001	7.02	7.02	11.828	7.02	7.02	14.3106	7.02	16.9396	17.5418	17.4616	16.0241	7.02	19.0955	11.5604	21.6918	13.3368	7.02	7.02	12.7546	23.3706	21.5448	22.4438	13.1088	12.4399	7.02	15.9405	20.9719	15.1806	11.0894	11.6778	7.02	13.2778	13.509	10.1031	7.02	17.8268	16.4547	11.2379	13.9471	13.2016	14.7486	15.4225	7.02
C194	7.02	7.02	7.02	17.3468	7.02	14.0514	7.02	12.7229	12.7826	7.02	7.02	13.0133	7.02	13.2292	12.6124	12.6756	14.7891	7.02	19.3568	9.12516	21.4269	15.3063	12.4987	7.02	7.02	22.8524	20.8863	21.9561	12.0828	7.02	7.02	11.9167	16.1078	16.0677	7.02	7.02	7.02	12.9486	11.3044	7.02	7.02	15.468	16.2563	10.584	13.5671	15.331	13.2047	13.0448	14.8325
C195	7.02	7.02	7.02	19.6264	7.02	7.02	7.02	7.02	7.02	7.02	7.02	15.2284	7.02	15.0464	14.3034	14.28	13.9787	7.02	18.1491	10.6884	20.981	12.5348	12.0585	7.02	10.9804	23.8021	21.9879	22.6507	11.7203	7.02	7.02	15.9848	18.8049	15.9655	13.0055	14.6734	7.02	12.1	13.1468	12.8581	7.02	18.4673	16.9067	13.3547	14.5467	12.5241	16.2281	7.02	7.02
C196	7.02	7.02	7.02	20.1769	7.02	7.02	7.02	7.02	7.02	7.02	7.02	13.5587	7.02	15.9853	14.4606	13.6784	13.9533	7.02	17.5743	10.0976	19.9235	15.2164	12.5853	7.02	11.6	25.1026	21.8079	22.251	11.8812	7.02	7.02	13.3629	15.7093	16.6492	13.4145	12.3636	7.02	13.4576	11.3852	16.0602	7.02	16.6862	16.4001	14.7193	13.0926	16.803	16.3364	12.5561	7.02
C197	7.02	14.998	13.0809	17.8029	7.02	13.7215	7.02	7.02	7.02	7.02	7.02	12.1736	7.02	12.8981	14.2808	14.6148	14.548	7.02	18.9216	7.02	22.0921	16.8086	13.3703	7.02	10.2877	23.153	22.0224	23.0313	13.411	7.02	7.02	11.2974	14.8785	15.3101	7.02	10.1952	7.02	13.1519	10.9522	7.02	7.02	15.7562	16.5299	7.02	14.0748	16.8983	16.1322	12.7272	7.02
C198	7.02	12.9665	10.7372	18.5063	7.02	16.0917	17.9898	7.02	7.02	18.2124	22.7742	16.7343	7.02	13.2129	15.5691	15.2042	13.5776	12.1037	18.3241	7.02	21.2334	14.9772	12.6013	10.8957	11.3483	24.6933	21.8139	22.3286	12.7719	7.02	7.02	15.1866	17.3918	14.9673	10.4937	7.02	7.02	13.232	7.02	15.2207	7.02	14.4765	16.5525	11.7544	11.9401	13.0272	12.4514	12.5245	7.02
C199	19.223	15.3561	13.2319	18.3458	7.02	15.0274	7.02	7.02	7.02	7.02	7.02	14.1197	7.02	15.8096	15.5461	15.4459	14.57	12.2669	18.4051	7.02	21.7803	13.9985	13.5314	7.02	7.02	23.2004	22.8431	22.6786	13.5334	7.02	7.02	15.8045	17.7629	14.7289	7.02	10.973	7.02	13.3045	7.02	7.02	18.5464	16.1808	15.9886	13.334	12.7717	11.7941	12.3295	12.833	7.02
C200	18.1589	15.3762	9.7713	17.6119	7.02	14.7119	7.02	7.02	7.02	7.02	7.02	13.8098	7.02	11.8215	14.8189	13.839	13.7384	12.1566	18.6044	7.02	22.0306	14.1663	12.8754	7.02	7.02	22.867	21.5567	21.8481	13.2248	7.02	7.02	13.4726	16.0746	15.2309	10.9702	7.02	7.02	12.0033	11.5073	7.02	17.9668	15.8302	16.6943	12.4844	13.2292	14.647	13.6744	11.6883	7.02
C201	14.8896	12.1344	7.02	17.9689	7.02	15.5082	7.02	13.3078	13.2755	7.02	7.02	12.799	7.02	13.1371	13.1264	12.8615	13.9438	7.02	19.098	10.4074	22.8788	15.6686	13.1801	7.02	7.02	22.9021	23.4635	22.4164	12.4784	9.77462	7.02	12.2273	17.2836	15.5221	9.98969	7.02	7.02	13.3336	12.1413	7.02	14.2617	16.2527	16.9929	11.6002	12.8474	16.9657	14.4228	15.5371	14.6562
C202	17.3405	15.5597	14.7209	17.9116	7.02	15.2354	7.02	12.0595	12.014	7.02	7.02	13.9971	9.78264	13.05	13.9783	14.6558	13.9801	7.02	18.2695	11.0883	21.7547	13.6651	12.8393	7.02	7.02	22.8611	21.2992	22.0889	13.4714	7.02	7.02	14.6966	16.7294	16.1325	10.7469	7.02	7.02	13.778	7.02	10.3858	17.1231	16.1801	15.7505	13.6157	13.0008	13.0109	14.1563	12.7396	11.8706
C203	7.02	13.8087	11.3142	18.7287	7.02	12.4906	7.02	11.3257	7.02	7.02	7.02	12.6453	7.02	10.2553	13.5306	13.7474	11.3931	7.02	19.792	10.3323	22.8823	16.4291	12.3236	7.02	7.02	23.3246	22.6187	22.2337	12.3488	7.02	7.02	11.3194	15.8008	14.3068	7.02	7.02	7.02	11.7388	7.02	10.5003	7.02	16.2629	14.4476	10.2785	12.6668	17.2162	17.1004	12.6399	11.2133
W001	7.02	15.7512	14.2206	19.1984	7.02	16.1884	7.02	11.4541	11.5446	7.02	7.02	13.7458	7.02	15.7119	17.3635	17.7401	16.6015	7.02	21.1032	10.4617	22.3179	15.8929	15.7194	7.02	7.02	23.5605	21.763	22.6035	13.0524	11.9395	7.02	15.5899	16.5264	16.2585	10.0597	11.252	13.831	13.5054	7.02	7.02	7.02	16.0973	16.8384	12.9479	13.2876	14.0058	15.6451	13.4225	17.1994
W002	7.02	7.02	7.02	21.4398	7.02	7.02	7.02	13.5265	12.7167	11.948	15.3766	14.1818	17.204	16.6829	15.4909	15.4688	13.981	17.003	21.1416	11.0886	21.4849	15.2078	15.4284	7.02	16.1716	23.7109	21.4234	22.1356	11.302	7.02	7.02	15.2152	18.3558	16.7666	12.0964	7.02	10.0072	13.9956	16.1447	7.02	7.02	17.4604	14.5087	15.4703	7.02	14.5711	11.146	13.1483	12.2331
W003	7.02	9.95505	7.02	18.7292	14.5571	16.1171	7.02	10.7087	11.9992	7.02	13.9904	12.7626	11.0249	18.0304	15.0592	15.2089	14.9549	7.02	19.3483	9.98838	20.3667	16.2533	15.6891	7.02	11.6087	25.4249	23.839	24.0161	12.685	7.02	7.02	12.1282	16.978	16.2533	11.2646	7.02	7.02	14.1975	13.5185	15.2934	7.02	17.6063	15.7983	14.4733	14.5116	16.4402	15.674	12.3039	7.02
W004	7.02	7.02	7.02	21.4362	12.2111	7.02	7.02	12.9117	11.6556	7.02	12.7205	15.2758	7.02	16.8603	7.02	15.011	15.5869	13.2043	19.5078	9.28915	21.3524	15.4179	17.4808	7.02	14.3978	25.2634	23.8236	24.3449	13.329	7.02	7.02	15.2898	18.2605	16.7788	13.8817	12.3853	15.205	13.7417	15.9815	14.9746	7.02	17.9314	15.6701	15.7975	7.02	15.4318	15.4287	12.0224	19.2377
W005	7.02	7.02	7.02	12.6301	7.02	7.02	7.02	11.296	12.3955	7.02	13.6055	14.8569	15.9835	17.0046	17.8301	17.8421	16.1208	15.1932	20.9141	10.6027	21.5504	14.0871	16.8439	7.02	14.5811	24.1561	22.8739	23.7276	11.87	7.02	13.2606	15.991	19.9632	17.0346	11.7236	13.1981	12.9871	13.1124	15.435	7.02	7.02	18.0019	15.0454	15.4391	15.1054	15.86	16.0105	12.7358	17.5374
W006	7.02	7.02	7.02	21.3035	7.02	7.02	7.02	7.02	7.02	7.02	7.02	13.6109	7.02	16.0411	17.8492	18.0801	16.0936	7.02	20.6668	9.39652	19.7723	15.284	15.3999	7.02	7.02	23.5472	21.5218	22.969	11.9191	7.02	11.1148	13.8296	16.9376	15.9833	13.5005	12.8254	7.02	13.7557	12.9257	7.02	7.02	17.361	15.7412	14.6642	13.5654	15.109	15.1055	14.018	7.02
W007	7.02	7.02	10.6022	20.1417	7.02	7.02	7.02	12.8619	10.6491	7.02	7.02	13.5718	7.02	17.2474	17.0719	16.9682	16.1556	9.39247	20.9541	11.38	21.2603	15.7325	15.9044	7.02	7.02	23.5253	22.0022	22.9431	9.99929	7.02	7.02	13.05	17.42	16.5909	11.085	7.02	9.74111	13.9228	13.8222	7.02	7.02	17.4812	15.3516	15.2358	12.1743	13.7596	12.9368	14.5486	7.02
W008	7.02	7.02	7.02	12.0902	7.02	7.02	7.02	12.3371	11.4429	7.02	7.02	13.5481	7.02	16.8834	17.9536	7.02	15.2366	7.02	20.8526	11.7644	21.6163	14.4538	15.8913	7.02	7.02	24.0492	23.223	23.4187	12.8293	7.02	12.5378	12.9993	18.1291	17.2968	13.4666	7.02	7.02	14.1878	13.3672	11.6831	7.02	17.5584	15.3416	15.2292	12.2854	13.3191	15.0611	13.9615	7.02
W009	7.02	11.4598	7.02	18.7295	7.02	16.3022	7.02	7.02	7.02	7.02	7.02	13.0506	7.02	15.1959	13.5925	13.5891	13.7735	7.02	21.2095	11.606	21.8702	16.7581	15.0992	7.02	7.02	23.4364	21.4679	21.9237	12.9576	7.02	7.02	13.2646	15.7503	15.5046	7.02	7.02	7.02	12.8287	7.02	7.02	7.02	16.6315	17.3703	12.3255	13.0995	13.1741	11.538	14.8285	12.7931
W010	7.02	7.02	7.02	21.3361	7.02	7.02	7.02	13.1744	7.02	7.02	7.02	11.8096	7.02	17.2266	16.305	16.2622	15.9349	7.02	20.9621	10.4847	20.9858	15.4752	15.6048	7.02	12.8501	23.9258	22.0831	22.1528	11.3363	7.02	11.5951	13.9961	16.0828	16.5371	11.9226	12.5072	11.772	13.6798	15.2607	7.02	7.02	17.0139	16.4411	14.8026	14.6192	16.9881	16.8	13.2349	16.617
W011	7.02	7.02	7.02	19.2239	7.02	13.2501	7.02	14.9745	13.7736	7.02	7.02	12.5503	7.02	15.3592	16.2062	16.1603	14.2312	7.02	21.172	10.0169	22.6525	17.8357	16.2561	7.02	7.70368	23.7629	22.4936	22.5389	13.5171	7.02	12.8699	10.2183	16.5334	15.6219	7.97276	10.7385	7.60364	14.1682	13.4419	10.9389	7.02	17.6345	17.2825	13.3745	15.1683	14.1338	14.0868	14.5258	13.3378
W012	7.02	7.02	7.02	19.805	7.02	8.39111	7.02	9.52708	7.02	7.02	7.02	16.585	7.02	15.5434	16.9015	16.826	14.2127	7.02	19.9891	14.6369	21.2179	17.5607	15.7392	7.02	19.7435	25.3902	22.8183	22.2661	12.86	7.02	11.7314	14.6295	16.3814	19.2798	12.8924	12.9922	7.02	13.9455	14.2057	15.3977	7.02	16.8422	16.5531	16.7299	14.3679	17.0261	18.0316	14.1602	18.3232
W013	7.02	7.02	7.02	20.4997	7.02	10.1967	7.02	9.09471	7.02	7.02	7.02	14.1939	7.02	13.4321	16.4121	16.5942	14.1666	7.02	21.7843	12.6279	21.36	17.2012	16.3257	7.02	12.8172	23.9919	23.0763	22.9136	12.5538	7.02	11.2205	13.3633	16.041	17.6522	11.4049	11.8273	7.97239	12.8052	13.3446	10.7314	7.02	16.7371	16.0343	14.9255	14.2298	18.2783	17.9239	14.4353	12.8745
W014	7.02	7.02	7.02	21.3023	7.02	8.40107	7.02	12.4261	7.02	7.02	7.02	12.2695	7.02	14.5807	15.0052	14.7985	15.0936	7.02	22.0363	10.0004	21.7233	17.1653	15.9526	7.02	17.0026	23.9373	22.4879	22.4301	12.8881	7.02	11.038	13.2031	15.6414	15.7393	10.8879	9.26249	8.75365	13.0786	13.2369	7.02	7.02	16.9156	16.2482	14.1266	14.6338	16.3738	17.0186	14.5658	7.02
W015	7.02	13.8969	12.2608	18.7432	7.02	14.3075	7.02	15.4122	14.4693	7.02	7.02	12.6905	7.02	17.4634	18.3609	18.3497	16.5973	7.02	21.3924	8.56649	22.6231	15.2605	15.2976	7.02	18.3143	23.7811	22.4048	22.1129	11.9954	7.02	13.8542	14.0923	16.4076	16.126	11.6908	9.65618	15.238	14.8743	11.7195	7.02	7.02	16.9553	17.9451	14.5142	14.166	15.536	14.8188	15.4488	13.6465
W016	7.02	7.02	7.02	21.6757	7.02	9.72013	7.02	12.6593	13.1422	7.02	7.02	15.0433	7.02	18.0921	17.4794	17.795	17.3827	7.02	20.8375	11.746	21.6215	11.8864	16.2371	7.02	13.6131	23.6013	21.9275	22.8695	12.7549	7.02	13.6542	16.1705	19.0928	16.8874	11.1856	16.1616	13.92	14.2025	16.3213	7.02	7.02	19.0899	15.084	15.0981	16.1161	12.9196	15.98	13.398	7.02
W017	7.02	11.9412	7.02	20.8041	7.02	10.7626	7.02	11.9181	7.02	7.02	7.02	13.7632	7.02	14.0833	17.7196	17.6898	13.4365	7.02	21.8954	12.5341	22.1779	17.8445	16.396	7.02	16.6917	24.2569	23.3419	22.4876	12.9894	7.02	9.37998	15.0188	15.943	17.4032	12.1344	13.7765	7.02	12.5526	12.8313	11.0532	7.02	15.9458	16.922	14.531	14.3131	17.1981	18.1032	13.8053	16.4197
W018	7.02	7.02	7.02	21.6457	7.02	7.75328	7.02	10.9966	7.02	7.02	7.02	15.1149	7.02	15.414	17.1564	16.9062	15.0377	7.02	20.6312	11.9394	20.0735	16.6367	16.1866	7.02	10.0209	23.9175	22.9258	22.4001	13.4777	8.67786	14.3801	13.664	18.271	17.4491	11.7431	13.6593	7.98742	13.7746	13.8499	7.02	7.02	17.659	15.7073	15.7723	14.0721	15.6195	7.02	14.4323	18.0942
W019	7.02	12.0179	7.02	20.3566	10.3176	10.8011	7.02	11.4865	7.02	7.02	7.02	14.2808	7.02	17.1477	16.6279	16.5852	15.6366	7.02	21.6341	10.3754	21.8807	16.494	17.3633	7.02	20.6647	23.8265	23.5392	22.7235	13.0332	7.02	12.0402	15.0164	16.2867	17.143	13.0048	11.2132	11.7123	16.7243	14.2031	7.02	7.02	16.6372	16.558	15.36	13.4846	16.1537	16.4751	14.3977	7.02
W020	7.02	7.02	7.02	20.477	7.02	10.3836	7.02	12.4866	10.6228	7.02	7.02	14.8959	7.02	17.6162	17.3741	17.2782	15.7424	7.02	21.3363	11.5389	21.5657	16.0415	15.9689	7.02	13.3996	23.9043	22.6721	22.3042	12.5821	7.02	11.3862	14.1559	16.8455	17.9746	12.6525	10.3582	9.70958	15.7357	14.7142	11.8063	7.02	17.0006	15.8413	15.573	15.383	15.8665	17.8855	15.3222	17.1641
W021	7.02	11.1964	7.02	19.5358	7.02	7.02	16.4402	13.0424	12.9228	7.02	14.4461	16.4403	7.02	20.4834	18.2808	18.4454	14.4226	11.869	19.0482	11.2837	20.7952	16.1277	15.6859	7.02	24.0155	25.1808	22.8612	23.489	13.5294	7.94569	7.02	20.6926	21.8987	17.9644	14.5541	11.7535	12.2806	16.6102	16.1685	14.9204	7.02	17.4868	15.6573	15.325	12.6851	16.503	17.8331	14.6815	10.8954
W022	7.02	7.02	7.02	20.8874	7.02	7.02	7.02	7.02	10.4515	7.02	7.02	12.9062	7.02	16.1752	12.5472	13.1451	14.5039	7.02	20.3947	9.39703	21.002	14.428	15.387	7.02	17.263	23.3615	20.7346	21.8531	11.4797	7.02	7.02	15.4827	18.0126	15.2991	12.3736	7.02	7.02	12.8147	14.144	7.02	7.02	17.5657	14.8458	13.7822	12.3004	12.9194	14.716	13.4623	12.7013
W023	7.02	10.2136	7.02	18.7368	7.02	16.6613	7.02	10.9395	7.02	7.02	7.02	7.02	7.02	14.427	17.7511	15.5878	16.8881	7.02	20.5963	11.1516	21.5616	14.8821	14.0175	7.02	13.4412	23.5663	20.9341	22.5231	13.7909	7.02	13.8259	13.0189	15.1937	15.3012	11.3656	9.07984	7.02	15.1096	11.0864	7.02	7.02	17.027	15.1599	7.02	14.4524	11.7697	7.02	14.5624	14.2348
W024	7.02	7.02	7.02	21.1271	7.02	7.02	7.02	7.02	7.02	7.02	7.02	13.9623	11.2828	15.2493	15.0875	15.0764	14.1637	7.02	20.4603	11.3486	20.9403	14.1239	14.96	7.02	15.0315	23.4617	21.6108	22.058	11.935	7.02	7.02	13.5929	16.2946	16.6358	12.2907	11.0119	7.02	12.6676	13.1372	7.02	7.02	17.0785	14.9429	14.7958	10.814	14.6377	14.8936	13.8574	7.02
W025	7.02	10.3483	7.02	19.2295	19.7238	15.5524	8.76443	12.3057	9.71124	7.02	7.02	11.4495	7.02	17.3683	15.3699	15.2085	16.5596	7.02	20.6997	9.04881	21.746	15.827	15.0985	7.02	13.4722	23.429	21.094	21.6287	12.7118	7.02	21.4708	12.3295	14.9215	16.8428	7.02	7.02	7.02	15.5467	12.8737	11.1211	7.02	16.4049	16.5742	7.02	13.7144	16.1262	16.8439	14.7525	7.02
W026	7.02	15.611	16.1153	19.1628	7.02	15.8856	7.02	17.7967	18.3247	7.02	7.02	13.75	7.02	20.7465	19.1818	19.2727	17.5853	7.02	21.0455	7.02	22.4191	12.9132	15.4574	7.02	13.9158	23.5376	21.0339	21.9665	12.8657	7.02	16.8484	16.0619	19.2352	19.9001	12.4969	11.4053	16.0568	18.6833	12.2901	11.2973	7.02	17.5988	16.3415	12.4679	13.7898	13.8925	15.6946	14.3413	7.02
W027	7.02	11.0768	7.02	19.6162	7.02	7.02	7.02	7.02	7.02	7.02	7.02	7.02	7.02	15.3778	14.2196	14.5157	15.2933	7.02	21.1177	9.02999	20.57	15.8805	17.059	7.02	12.3093	23.8092	22.3646	22.3402	12.7543	7.02	7.02	12.5535	16.2208	14.6702	10.234	7.02	7.02	13.4944	17.2113	11.6807	7.02	16.6697	15.9564	13.3341	14.5866	15.4121	16.54	14.766	7.02
W028	7.02	7.02	7.02	18.0066	10.2302	15.4319	9.49103	7.02	7.02	7.02	7.02	10.9905	7.02	14.2541	16.0631	14.988	16.8491	7.02	20.1482	10.346	20.7799	15.5453	14.3146	7.02	11.6353	23.2004	21.1307	21.2863	12.8078	7.02	18.9626	7.02	16.3127	14.5062	9.95682	7.02	7.02	15.0678	7.02	7.02	7.02	16.6496	16.3249	7.02	13.5107	13.5619	14.4506	14.8773	15.6128
W029	7.02	14.434	11.5863	18.0378	7.02	14.7394	7.02	7.02	7.02	7.02	7.02	11.3372	7.02	14.3987	15.4647	14.9753	15.5083	7.02	20.6273	7.02	21.8581	14.9225	15.7564	7.02	12.0639	23.4179	21.1394	21.4578	13.1075	7.02	7.02	11.4395	13.6187	14.1393	7.02	7.02	7.02	14.5219	12.0338	7.02	7.02	16.3085	16.804	11.3913	13.9459	14.5142	13.0391	13.1773	14.0065
W030	11.8522	13.3863	11.5067	18.7996	7.02	14.8779	9.06993	18.1683	17.7874	7.02	12.6701	14.3772	7.02	19.6775	16.8376	16.7981	17.0961	11.4679	19.9029	12.4297	21.6151	13.4985	14.6964	7.02	14.6503	23.5408	21.36	22.3289	13.9656	13.0064	15.3219	14.6568	17.6266	16.2522	12.3544	7.02	10.3906	15.7756	14.4691	7.02	7.02	17.2301	16.3477	12.0921	15.5218	13.4956	14.5729	12.9248	7.02
W031	7.02	15.1116	10.8076	17.6557	7.02	15.6184	7.02	12.1212	7.02	7.02	7.02	7.02	7.02	16.5137	17.545	17.7602	17.103	7.02	20.8267	9.51523	22.6477	15.0431	14.9391	7.02	7.02	23.3811	20.8319	22.2222	13.2194	7.02	15.2711	13.8508	15.2297	14.8547	7.02	7.02	13.2078	18.4302	12.1109	7.02	7.02	16.5247	17.3656	11.2507	14.2078	13.6021	11.0477	11.7066	11.3162
W032	7.02	15.1818	11.8419	17.5655	7.02	15.7374	7.02	12.139	11.2577	7.02	7.02	7.02	7.02	16.0059	18.3894	18.1678	16.6672	7.02	20.7033	9.95761	22.4139	15.2052	14.5609	7.02	7.02	23.3488	20.8203	21.7294	13.7505	7.02	14.1061	13.5625	15.034	16.8323	7.02	7.02	12.8313	17.6353	11.9053	7.02	7.02	16.1871	16.9088	11.2144	13.3544	13.8589	7.02	12.644	7.02
W033	7.02	16.3133	13.682	18.1102	7.02	15.8385	7.02	7.02	7.02	7.02	7.02	14.9472	7.02	13.5443	14.7483	16.0018	15.9351	7.02	20.102	11.9642	21.5148	14.472	14.6892	7.02	7.02	23.397	21.5289	22.3941	12.1265	7.02	11.6588	12.9704	15.4028	15.8227	9.87512	9.5812	7.02	14.7214	11.2799	7.02	7.02	16.3408	16.9649	12.1246	13.7019	12.9243	13.7878	13.7665	7.02
W034	7.02	7.02	7.02	16.9654	7.02	16.0049	7.02	11.3477	11.0254	7.02	7.02	12.1833	7.02	12.4673	13.3079	14.0382	17.5711	7.02	20.8119	9.32161	22.2392	16.6985	14.6507	7.02	7.02	23.654	23.4577	22.0247	13.3146	7.02	7.02	12.6098	15.1906	14.3905	7.02	7.02	11.4717	14.7555	7.02	7.02	7.02	17.2439	16.3602	10.0983	13.5451	14.6773	14.8076	13.9212	15.7211
W035	7.02	10.6095	7.02	19.4358	7.02	14.4342	8.44074	14.5001	14.0807	7.02	14.6265	14.3632	7.02	19.3365	17.0929	17.034	17.2242	14.6092	20.4377	12.2145	21.7941	14.607	17.9306	7.02	15.8342	23.8668	21.4608	22.4874	14.2369	12.6008	15.734	15.4145	20.1647	17.084	13.1273	7.02	13.3403	15.6353	14.0649	7.02	7.02	17.293	16.8104	12.0874	15.2855	12.6525	15.529	13.3682	7.02
W036	7.02	16.8043	14.7786	18.9649	7.02	17.5887	8.78093	15.1566	15.8971	7.02	7.02	15.6195	7.02	18.394	18.3537	18.5061	15.6863	7.02	20.3554	12.18	22.3419	13.0677	15.9568	7.02	10.6476	23.4076	22.8417	22.6094	12.78	12.3568	7.02	16.0042	18.0193	17.856	7.02	7.02	14.1992	14.7947	12.3121	7.02	7.02	17.1786	16.4549	14.5423	15.3857	12.1458	14.4482	14.7556	7.02
W037	11.3065	13.041	7.02	20.5287	7.02	15.2178	7.02	7.02	7.02	7.02	7.02	14.1797	7.02	16.2715	18.9333	19.0009	17.9763	7.02	20.1049	12.1616	21.2977	15.533	15.2433	7.02	11.2727	23.6992	22.6605	22.1958	13.675	12.4251	14.3681	13.709	18.6041	16.1334	11.5745	11.6976	12.9887	15.1053	12.8143	7.02	7.02	16.6032	15.9909	12.9181	13.7632	14.4554	12.8063	14.058	7.02
W038	7.02	7.02	7.02	20.1111	7.02	7.02	7.02	7.02	11.2566	7.02	7.02	16.5593	7.02	14.2945	14.433	14.9	15.1784	7.02	20.9682	14.7701	22.1486	15.3869	15.7134	7.02	7.02	23.3267	23.0423	22.6134	12.6246	7.02	13.3231	12.8101	16.6625	19.3624	11.7219	7.02	7.02	14.6124	13.2776	7.02	7.02	17.1816	14.8127	16.62	12.5004	15.8321	16.21	15.6265	7.02
W039	7.02	16.9852	13.1375	18.7871	7.02	16.0821	7.02	7.02	7.02	7.02	7.02	14.3959	7.02	13.9977	14.5854	14.3822	16.335	7.02	20.7698	9.39218	22.0931	15.2113	15.7098	7.02	7.02	23.627	22.6151	22.5746	13.4239	10.4806	11.9013	13.6367	16.744	15.3917	10.578	7.02	7.02	14.6767	11.8014	11.5518	7.02	16.4829	15.6664	14.5239	14.7593	13.0126	16.8335	14.9334	15.749
W040	7.02	7.02	7.02	17.9844	7.02	13.7031	7.02	7.02	7.02	7.02	7.02	12.7524	7.02	14.1253	16.3443	16.0535	15.7884	7.02	21.0445	12.8607	20.7894	14.8237	14.9559	7.02	7.02	23.0955	19.7543	21.4309	12.1822	9.4159	7.02	10.8507	15.0616	16.3055	9.73901	7.02	11.2825	12.8486	12.0585	7.02	7.02	17.0423	17.038	12.8547	14.1662	12.8539	12.1172	14.0882	7.02
W041	7.02	7.02	7.02	21.5621	7.02	7.02	7.02	13.4641	11.0344	14.0416	15.5591	15.6394	17.2778	17.9508	17.9778	7.02	14.6214	15.3497	20.697	11.631	21.7949	13.6506	15.5947	7.02	15.2739	23.9826	21.1557	21.8619	7.02	7.02	11.1293	15.8316	17.8038	17.4426	13.9612	11.2022	7.02	14.7636	14.1727	10.762	7.02	17.9597	14.2047	15.6393	7.02	12.2544	13.4944	14.2999	10.7635
W042	7.02	7.02	7.02	19.2082	7.02	14.6102	7.02	7.02	7.02	7.02	7.02	12.2572	12.4355	13.4652	13.5509	13.0798	17.0715	7.02	20.8864	11.0665	21.5635	15.6972	7.02	7.02	7.02	23.7472	22.0672	21.6898	13.5498	7.02	7.02	7.02	14.4602	15.4431	12.4654	7.02	12.5039	13.2522	7.02	7.02	7.02	16.597	15.7624	10.8171	14.1078	12.3353	14.0847	11.8254	7.02
W043	7.02	15.6588	14.8069	17.6968	7.02	7.02	7.02	12.6557	11.3316	7.02	7.02	12.7901	7.02	18.5889	17.3846	18.6273	17.8393	7.02	20.3363	11.8956	20.8065	15.1461	15.9918	7.02	10.7042	23.3451	21.6511	22.0447	12.8257	12.6621	15.0132	14.0322	17.7208	16.069	12.7492	7.02	7.02	17.8285	7.02	7.02	7.02	16.709	16.1466	11.7206	14.2662	13.2245	7.02	15.1788	7.02
W044	7.02	7.02	10.5878	18.3132	9.6909	16.2088	7.02	7.02	7.02	7.02	7.02	13.0469	7.02	15.9849	16.2716	16.5055	14.6947	7.02	20.1445	11.0836	21.5776	13.7289	15.9861	7.02	10.3291	23.1529	20.7624	22.1179	13.335	10.5029	7.02	13.453	15.6462	15.5038	7.02	7.02	7.02	13.9486	7.02	11.3505	7.02	16.0924	16.989	15.4708	14.8513	13.1663	11.4927	15.5756	7.02
W045	7.02	7.02	7.02	19.1245	7.02	7.02	7.02	11.085	7.02	7.02	7.02	14.9406	7.02	14.3008	13.2526	7.02	13.1967	7.02	21.0063	12.2814	21.0425	16.2048	15.1177	7.02	18.2625	23.3833	22.703	22.5791	13.3026	7.02	7.02	12.4108	16.8694	17.7114	11.7653	7.02	7.02	15.3538	13.2173	10.564	7.02	16.7603	16.6688	15.2278	13.7207	17.8704	18.6382	13.7777	7.02
W046	7.02	11.3058	9.45844	18.3276	10.8591	15.6185	8.32048	16.5107	16.9645	7.02	7.02	14.4212	7.02	18.4811	16.3064	19.1642	17.2994	7.02	20.4838	11.4371	21.7536	13.2101	16.1844	7.02	13.0932	23.764	23.1368	23.5497	13.6599	13.552	14.2375	13.4568	16.7294	16.2677	12.3656	13.1076	12.297	15.1068	13.028	7.02	7.02	16.4892	16.2866	12.7709	16.4289	14.7484	16.5823	11.4245	11.5399
W047	7.02	11.0282	7.02	19.8045	7.02	7.02	7.02	10.9392	7.02	13.4288	13.7753	17.2454	16.0471	14.3495	12.6335	13.8676	12.96	7.02	21.3601	14.1555	22.5851	16.4076	14.8178	8.39101	14.3479	23.6869	23.1482	23.0075	13.8476	7.02	13.5444	15.5154	17.0216	18.7714	7.02	12.703	7.02	13.208	13.7287	7.02	7.02	16.7397	17.0849	15.8693	13.0418	16.3834	17.5742	11.6175	16.7496
W048	7.02	7.02	7.02	17.4694	7.02	7.02	7.02	11.6868	7.02	7.02	7.02	13.3964	13.5489	16.6734	15.5149	16.5827	15.7977	10.1036	20.5991	7.02	21.6846	15.648	14.619	7.02	13.3464	23.2524	22.5979	21.7988	13.1467	11.4975	7.02	15.2457	16.938	14.9243	10.846	7.02	7.02	14.054	11.4587	7.02	7.02	17.1636	16.9049	10.3851	14.8024	14.5486	15.9076	15.1403	7.02
W049	7.02	7.02	7.02	18.155	7.02	15.1025	7.02	7.02	7.02	7.02	7.02	12.0142	7.02	7.02	14.8543	12.6676	13.2878	7.02	20.4234	7.02	20.1436	16.5395	15.1737	7.02	7.02	23.4446	22.0655	21.5512	12.7624	7.02	7.02	12.1807	17.347	14.2057	7.02	7.02	10.596	11.4292	7.02	7.02	7.02	16.43	16.4014	10.6818	12.6543	14.3662	15.9524	15.5405	7.02
W050	7.02	7.02	7.02	18.6055	7.02	15.6985	7.02	16.05	7.02	7.02	7.02	7.02	7.02	18.5555	17.2562	17.3676	7.02	7.02	20.9436	11.2463	23.063	15.7288	14.9641	7.02	19.3618	23.3316	20.9628	21.6758	12.7758	7.02	7.02	12.9476	15.4148	17.2454	7.02	7.02	9.24509	15.4453	7.02	7.02	7.02	16.703	16.6498	7.02	13.7554	14.0555	15.2429	13.7521	11.8034
W051	7.02	17.1711	7.02	18.3463	7.02	17.737	7.02	16.6166	7.02	7.02	7.02	15.03	7.02	17.2154	20.5735	20.5596	9.02867	7.02	20.2321	13.1889	22.4883	14.1813	16.9152	7.02	12.9923	23.6284	22.3184	22.8912	13.9977	14.2187	15.2222	18.0708	17.6302	17.0148	13.7255	7.02	7.02	15.5533	13.2419	7.02	7.02	17.0048	16.695	13.2878	16.7284	12.4594	14.1698	15.2498	13.0565
W052	7.02	7.02	7.02	19.534	7.02	7.02	7.02	12.5804	7.02	7.02	7.02	13.2323	7.02	12.679	14.3624	14.4523	11.7317	7.02	21.8334	9.82315	21.9369	17.5999	16.6856	7.02	7.02	23.8924	24.2125	23.5327	13.2004	7.02	7.02	14.2428	17.0624	16.4973	11.4358	7.02	7.02	11.8951	14.0427	12.5526	7.02	16.7252	14.8574	14.5061	7.02	19.7786	18.5339	14.293	7.02
W053	7.02	7.02	7.02	20.7274	7.02	7.02	7.02	7.02	7.02	7.02	7.02	13.0966	7.02	17.1941	18.1403	18.164	16.3955	8.9528	20.511	10.6947	19.9608	15.9232	15.5699	7.02	7.02	23.4965	21.5865	21.6885	12.9853	7.02	13.5944	13.188	17.5747	16.1939	13.1765	12.0958	9.62029	14.7553	13.2041	7.02	7.02	17.6541	15.0402	14.4544	12.2305	12.8935	15.2558	15.06	13.7808
W054	7.02	11.1017	7.02	18.0594	7.02	15.7503	7.02	7.02	7.02	7.02	7.02	12.2377	7.02	15.1491	16.5439	16.6662	16.6045	7.02	21.33	11.3558	21.8938	15.5368	16.1672	7.02	7.02	23.6199	21.7133	21.7605	14.1106	7.02	12.6618	13.0341	15.2446	14.9019	7.02	7.02	7.02	14.1615	7.02	7.02	7.02	16.937	16.8558	11.9446	13.9658	13.2206	10.5678	13.1617	7.02
W055	7.02	13.928	13.5976	19.3179	7.02	12.7429	7.02	15.1321	15.8238	7.02	7.02	12.1714	7.02	16.9959	18.1219	18.0573	16.6019	7.02	20.612	11.5563	22.6066	15.7647	15.4077	7.02	7.02	23.4082	21.7522	21.81	12.9444	10.9834	13.7236	11.9877	17.4089	15.8183	10.6595	7.02	12.552	14.2072	14.2379	7.02	7.02	16.7518	15.6632	7.02	15.7946	13.153	12.1255	14.7553	7.02
W056	7.02	7.02	7.02	20.1687	7.02	7.02	7.02	7.02	7.02	7.02	7.02	15.8633	7.02	15.1057	17.0553	16.7768	12.0326	7.02	20.9878	13.7892	21.8797	15.3839	14.6271	7.02	18.8917	23.9395	22.4811	22.4926	12.8082	7.02	7.02	14.0516	16.1483	18.4569	12.5113	10.3606	7.02	12.7446	12.3074	12.9274	7.02	16.2768	16.6333	15.9471	12.4598	17.4743	17.1799	12.7819	16.2967
W057	7.02	7.02	7.02	20.9144	7.02	7.02	7.02	7.02	7.02	7.02	7.02	12.8024	7.02	14.9449	16.647	16.4641	15.3461	7.02	20.563	11.5142	20.9454	14.8332	15.6959	7.02	7.02	23.5608	20.7511	21.1517	11.9934	7.02	7.02	12.1772	15.3542	16.3067	7.02	7.02	9.68305	12.5477	11.7927	7.02	7.02	17.7628	14.5695	14.4147	13.056	13.4917	13.7342	14.0621	7.02
W058	7.02	15.7639	14.1994	18.5774	7.02	16.455	7.02	14.5819	15.8855	7.02	7.02	13.6076	7.02	16.2629	17.6081	17.874	16.5478	7.02	20.3553	13.5694	21.0545	13.147	15.3472	7.02	11.6657	23.4553	21.0292	22.009	12.6659	11.5705	12.1887	16.2703	18.249	17.9663	7.02	11.8831	14.3741	14.4419	12.4938	7.02	7.02	16.6948	15.44	12.3139	15.2298	12.0188	15.3444	13.5749	7.02
W059	7.02	7.02	7.02	19.4271	7.02	7.02	7.02	7.02	7.02	7.02	7.02	16.0173	7.02	12.7507	12.7507	12.7275	12.6773	7.02	19.5142	13.8579	22.2604	15.7444	15.5309	7.02	7.02	25.3408	23.0434	22.4289	12.6498	7.02	12.8458	12.5355	16.2777	18.5787	7.02	10.2269	7.02	11.9783	12.1154	15.8224	7.02	16.1569	15.2668	16.2413	12.9182	15.9882	15.8807	14.2221	7.02
W060	7.02	7.02	7.02	20.702	7.02	7.02	7.02	11.0543	7.02	13.7476	15.5421	15.1692	18.9515	15.5863	15.2738	15.4771	15.8487	15.4814	21.1734	12.9409	23.2522	16.0645	16.9592	7.02	17.0316	24.0009	23.6509	23.0777	12.4432	7.02	7.02	15.9813	19.0865	17.6519	11.8246	13.1669	10.7368	13.512	14.7512	13.9637	7.02	17.4445	17.578	15.6689	14.7922	19.7611	19.4487	14.1765	18.091
W061	7.02	7.02	7.02	19.372	7.02	7.02	7.02	7.02	7.02	7.02	7.02	11.2343	7.02	16.2357	15.5538	15.6094	15.417	7.02	21.3615	9.19889	21.67	15.8681	17.2922	7.02	19.1352	23.6671	22.4035	22.4866	13.2854	7.02	7.02	14.3387	16.3187	15.955	7.02	7.02	7.02	14.1741	14.2442	7.02	7.02	16.8118	15.1504	13.7953	13.0601	15.7984	16.1568	13.3425	15.4407
W062	7.02	14.3023	10.9716	19.7154	7.02	7.02	7.02	7.02	11.0603	7.02	13.1713	7.02	14.8393	16.2174	18.847	18.9217	16.0205	14.0885	19.3331	9.24543	21.9792	13.8936	16.1125	7.02	14.229	25.3988	22.9258	23.6307	12.7516	7.02	14.1065	14.6949	17.8262	16.0243	11.2081	13.1404	9.69508	12.1404	15.8593	14.909	7.02	18.2844	15.4881	14.7607	14.9877	13.2022	15.2226	12.3722	14.706
W063	7.02	7.02	7.02	20.6817	7.02	7.02	7.02	11.5919	7.02	7.02	7.02	7.02	7.02	15.3658	15.8868	15.4026	15.1773	7.02	21.2348	9.48803	22.0312	16.985	16.7032	7.02	10.5105	23.791	22.5953	22.3866	13.7225	7.02	7.02	12.5023	15.2056	14.7363	7.02	7.02	11.0849	13.701	13.7458	7.02	7.02	16.6112	15.309	12.2477	14.3621	16.5629	16.3648	12.9731	13.2442
W064	7.02	7.02	7.02	19.6547	7.02	16.9963	7.02	7.02	7.02	7.02	7.02	16.4225	7.02	15.0113	15.9171	15.658	13.1848	7.02	21.4609	13.6097	22.1942	15.0533	15.8721	7.02	13.2927	23.6125	23.565	22.4771	11.727	7.02	7.02	13.484	14.61	19.0714	10.1669	10.8758	7.02	16.2035	13.0451	7.02	7.02	15.9675	15.3131	16.6493	12.4387	14.2874	15.8593	13.9777	7.02
W065	7.02	7.02	7.02	20.5065	7.02	7.02	7.02	7.02	7.02	7.02	7.02	12.3926	7.02	14.2283	15.302	15.2471	15.239	7.02	20.3952	9.27108	21.8744	15.7273	14.6397	7.02	7.02	23.3089	21.1568	21.4361	12.5505	7.02	7.02	11.941	18.0601	15.0275	10.1329	10.992	7.02	12.6191	12.8124	7.02	7.02	16.8885	15.5209	13.4982	7.02	16.2093	13.7614	13.0308	7.02
W066	7.02	7.02	7.02	13.6988	7.02	7.02	7.02	7.02	7.02	7.02	7.02	11.2549	7.02	13.3209	12.9204	12.5863	13.2742	7.02	21.5253	7.02	21.5047	15.1128	16.2992	7.02	7.02	23.5867	22.0497	21.5199	13.0661	7.02	7.02	7.02	16.0166	10.8518	7.02	7.02	7.02	12.8762	12.8591	7.02	7.02	16.7176	15.6115	7.02	14.1818	16.2467	13.3344	15.12	7.02
W067	14.397	11.3852	10.3564	20.9546	7.02	7.02	14.5441	11.063	7.02	17.7368	21.9846	7.02	7.02	16.0781	17.4715	10.0182	15.7768	12.6632	20.2589	10.7892	21.5277	14.3468	15.4476	7.02	12.2382	23.4151	21.6845	22.1688	12.0821	7.02	7.02	14.6384	17.7586	16.0618	12.5418	7.02	7.02	14.6269	16.3536	7.02	7.02	17.5342	15.2747	15.1556	13.5523	13.7127	15.2251	7.02	11.334
W068	7.02	7.02	7.02	19.4507	7.02	16.1862	9.75983	7.02	7.02	7.02	7.02	14.4926	7.02	13.8489	13.3255	13.0482	13.8229	7.02	21.515	13.8483	21.4726	14.7749	13.9361	7.02	13.5409	23.6438	22.0924	21.7799	11.5648	7.02	12.3581	12.7005	14.4308	17.847	10.9785	7.02	7.02	11.5318	12.2732	7.02	7.02	16.6709	15.5818	15.5693	11.1941	14.1462	16.0464	14.2189	18.0511
W069	7.02	9.67417	7.02	17.6115	9.60338	16.315	7.02	12.026	11.1912	7.02	7.02	7.02	7.02	14.3845	15.4486	13.929	16.2645	7.02	20.7468	7.02	21.3076	15.2067	13.4708	7.02	10.7994	23.1053	21.0376	21.5726	12.7485	7.02	11.7355	12.2228	17.9933	14.139	10.7433	7.02	7.02	14.1128	11.639	11.2811	7.02	16.8455	16.436	7.02	13.562	13.8062	15.9307	16.2788	7.02
W070	7.02	15.875	11.6508	17.9136	7.02	15.9736	7.02	15.5307	13.9912	7.02	7.02	14.2431	7.02	15.7902	14.4818	14.9114	16.6123	7.02	19.7728	11.9032	22.0439	14.9539	15.7999	7.02	7.02	23.3826	22.1909	22.3059	12.4545	10.0179	7.02	14.9333	15.3848	16.3085	7.02	10.4733	12.442	13.4527	7.02	7.02	7.02	16.7293	16.5309	13.304	13.5689	13.4453	15.1733	12.2638	7.02
W071	7.02	7.02	7.02	18.9459	7.02	15.4592	7.02	13.4151	13.9961	7.02	7.02	12.9281	13.5041	14.5462	15.9348	15.2263	15.1362	7.02	20.4167	12.9663	22.2163	15.8885	15.3136	7.02	7.02	23.8878	22.1081	22.462	13.4465	10.5554	7.02	11.9161	15.6882	15.6202	7.02	7.02	12.7856	14.8794	12.4673	7.02	7.02	16.3512	16.7099	13.2138	14.5479	13.933	13.536	13.2523	7.02
W072	7.02	14.926	7.02	17.9034	7.02	15.7879	9.00266	12.5295	7.02	7.02	13.6785	12.2576	13.1404	15.4728	16.1511	16.0221	7.02	10.7344	20.2859	10.5636	20.8184	15.5599	13.4437	8.80499	11.9645	23.3731	23.4372	22.0192	12.5674	9.89952	14.1573	12.3496	15.43	15.9947	9.60025	7.02	7.02	16.2719	11.8282	7.02	7.02	16.4651	16.9856	11.3559	12.4358	15.2568	15.7258	13.1809	11.9098
W073	7.02	15.435	13.1144	17.9275	7.02	15.0487	7.02	13.7609	13.7518	7.02	7.02	12.8143	7.02	14.2691	15.7691	16.0941	15.6561	7.02	18.5171	13.35	20.8955	15.7177	15.7113	7.02	7.02	25.1839	21.3392	21.8555	12.705	7.02	11.8902	12.7864	16.2263	16.4926	10.4357	7.02	12.3309	14.5298	7.02	15.8256	7.02	16.7846	16.2842	12.4716	14.2147	12.6654	14.8231	14.1394	16.2974
W074	7.02	11.6699	7.02	18.2083	7.02	16.2304	7.02	7.02	11.1609	7.02	7.02	13.0791	7.02	15.3574	15.1102	14.6489	16.2122	7.02	20.2133	7.02	21.5728	15.3806	14.6377	7.02	7.02	23.5288	21.0369	21.5614	13.3423	7.02	7.02	13.0853	16.5459	16.7371	9.9788	7.02	7.02	14.6923	12.2711	7.02	7.02	17.04	16.1716	12.1942	14.265	12.554	11.7902	14.4032	7.02
W075	7.02	11.3617	7.02	18.9168	7.02	7.02	7.02	7.02	7.02	7.02	7.02	13.3814	7.02	14.6874	13.9009	14.3366	17.1455	7.02	20.1139	7.02	22.3001	15.0276	14.8651	7.02	7.02	23.406	21.7119	22.2134	13.5025	7.02	7.02	12.4635	17.7388	16.1597	7.02	7.02	7.02	14.4125	7.02	7.02	7.02	16.4802	17.3833	11.8756	13.4265	14.1565	15.5398	16.3158	7.02
W076	7.02	7.02	7.02	17.3888	7.02	14.011	7.02	12.5376	7.02	7.02	7.02	7.02	7.02	18.418	16.4832	15.5262	17.1796	7.02	19.6838	7.02	22.2342	15.2778	14.8067	7.02	10.232	23.0496	21.5086	22.595	13.1007	7.02	15.3233	7.02	17.2324	17.5956	11.1693	7.02	14.0239	17.6078	12.2065	10.4811	7.02	17.0612	15.914	7.02	14.1635	14.748	13.565	13.9929	7.02
W077	7.02	7.02	7.02	18.0844	7.02	13.3539	7.02	13.5597	12.8876	7.02	7.02	7.02	7.02	15.5146	14.4891	14.8993	13.5024	7.02	20.2632	7.02	22.8742	16.1372	15.289	7.02	7.02	23.1903	21.7991	22.4343	13.3094	7.02	13.4249	7.02	15.5302	14.4189	10.4102	7.02	7.02	15.7487	12.5408	7.02	7.02	16.6532	16.7518	12.9042	14.0795	15.6266	14.5661	12.7186	16.4152
W078	7.02	14.8978	14.5114	18.7577	7.02	15.7588	7.02	16.1361	15.8812	7.02	7.02	12.6195	7.02	17.045	14.4105	18.2917	17.1399	7.02	19.9831	12.8724	21.2442	15.4583	15.6081	7.02	7.02	23.367	20.965	22.2405	13.4978	11.8903	13.9143	13.0696	16.8233	16.3027	11.1045	7.02	7.02	14.6902	13.0685	7.02	7.02	17.2376	14.6652	12.186	15.7829	12.1966	14.1229	13.8839	7.02
W079	7.02	7.02	7.02	18.7227	7.02	15.7209	7.02	13.9266	14.8978	7.02	7.02	13.0224	7.02	15.2575	15.4927	18.1627	15.2355	7.02	20.0214	12.521	21.7294	15.1409	13.9738	7.02	14.0874	23.6652	21.6264	21.9744	12.5003	7.02	7.02	13.6802	16.8002	16.9171	7.02	7.02	12.1402	12.8953	7.02	11.4153	7.02	17.4598	16.2589	10.2237	13.3653	12.8044	15.0118	14.0941	15.0659
W080	7.02	14.9752	12.4402	18.6524	7.02	15.1234	7.02	7.02	12.6704	7.02	7.02	13.6158	7.02	11.8557	12.7255	13.4175	15.3882	7.02	20.1709	11.7181	22.6695	16.2825	7.02	7.02	7.02	23.497	23.1234	22.7354	14.8726	7.02	10.3412	12.4004	16.1796	16.2644	9.67348	7.02	7.02	14.2384	7.02	7.02	7.02	16.2801	16.6502	11.2627	13.5897	11.5992	13.7691	15.6521	7.02
W081	7.02	7.02	7.02	18.3313	7.02	13.1861	7.02	14.7108	7.02	7.02	7.02	7.02	7.02	16.085	16.0727	16.3565	7.02	7.02	20.5596	7.02	22.5663	16.0958	14.7637	7.02	15.4937	23.5191	22.2703	22.2686	12.6732	7.02	7.02	7.02	14.2961	15.1123	7.02	7.02	7.02	13.791	11.5001	7.02	7.02	16.8517	16.8061	7.02	13.4453	14.6774	14.0875	13.3228	12.0186
W082	7.02	7.02	7.02	21.4051	7.02	7.02	7.02	7.02	7.02	7.02	7.02	16.0921	7.02	13.8308	14.1588	14.1643	12.2156	7.02	21.8689	13.6201	21.9849	17.7901	15.5725	7.02	7.02	25.0365	23.4959	23.1799	14.4672	7.02	12.6669	11.5235	17.6368	17.9968	12.0729	7.02	7.02	12.0711	14.0883	13.6647	7.02	16.7791	16.7289	15.9803	12.8465	15.7497	16.1842	14.8731	7.02
W083	7.02	14.6242	11.6422	14.8592	7.02	14.6167	8.03747	7.02	7.02	7.02	7.02	12.9168	7.02	13.3951	12.9901	14.2347	15.9332	7.02	20.9207	11.5758	21.4977	16.8657	15.4656	7.02	7.02	23.8287	22.3161	22.0716	14.0668	10.0089	7.02	11.3029	15.5912	13.6834	7.02	7.02	7.02	13.5257	12.8641	7.02	7.02	16.7537	16.7278	12.2441	14.5057	16.6085	15.4026	13.2404	13.8924
W084	7.02	15.365	13.5924	17.6915	7.02	14.6845	7.02	7.02	12.7119	7.02	7.02	13.1225	7.02	12.8264	13.8362	15.0634	15.4042	7.02	20.4524	11.9532	21.4599	15.982	15.4746	7.02	7.02	23.3188	21.4877	21.7584	13.7172	7.02	7.02	11.8615	17.941	15.5883	10.7588	7.02	10.1351	13.6073	7.02	7.02	7.02	16.6977	16.2793	12.5121	15.0637	14.6391	15.3499	15.5422	15.9901
W085	7.02	7.02	7.02	18.1208	7.02	7.02	7.02	14.126	13.2519	7.02	7.02	12.8374	7.02	14.6395	17.1934	17.0473	16.387	7.02	18.6114	11.8744	21.8077	15.1619	14.9879	7.02	7.02	25.1707	21.7228	21.717	13.6093	7.02	7.02	13.0318	16.7308	15.8254	10.6091	7.02	7.02	14.7605	11.3051	16.4809	7.02	16.7657	17.3441	7.02	14.2668	11.5441	14.2598	14.2765	7.02
W086	7.02	15.2863	13.5952	18.5867	7.02	14.4525	7.02	15.1089	15.7893	7.02	7.02	7.02	7.02	17.4906	17.178	18.1599	16.5576	7.02	21.1039	7.02	21.126	15.7716	15.2004	7.02	7.02	23.8272	21.2826	21.6414	13.0463	7.02	7.02	14.337	17.298	16.0634	11.5843	7.02	14.5889	15.2879	13.6895	11.0425	7.02	16.7277	16.2276	7.02	15.7012	12.6709	15.0217	16.5635	15.5623
W087	7.02	7.02	7.02	18.4496	7.02	17.2946	7.02	13.5608	14.0859	7.02	7.02	7.02	7.02	15.1867	15.6863	17.2673	16.5012	7.02	20.753	9.35497	22.2159	15.3006	14.8437	7.02	7.02	23.6717	22.4567	21.8269	12.5453	7.02	7.02	11.7944	15.3888	15.2404	7.02	7.02	7.02	13.1928	7.02	7.02	7.02	16.7889	14.853	10.4447	14.1038	15.8158	13.2672	13.738	7.02
W088	7.02	15.6123	13.129	18.3636	7.02	12.231	7.02	10.1218	7.02	7.02	7.02	13.562	7.02	13.3866	15.0487	13.4955	13.824	7.02	21.5735	13.0538	21.4359	15.7543	14.8289	7.02	7.02	23.9857	23.0288	22.5793	13.1258	7.02	7.02	12.1441	17.2846	17.5234	11.1593	7.02	7.02	12.2872	12.4928	7.02	7.02	16.199	15.5317	15.2083	13.8054	17.7975	16.9589	15.6274	7.02
W089	17.22	7.02	9.573	19.1054	7.02	13.4495	7.02	11.6968	12.9119	7.02	7.02	11.7686	7.02	13.9684	13.8037	13.1306	14.9592	12.1952	20.795	7.02	21.4397	16.3121	15.0705	7.02	7.02	23.5883	21.354	22.1039	14.5125	7.02	7.02	7.02	15.7021	14.8489	9.80921	7.02	11.0873	13.4854	7.02	7.02	17.4104	16.3096	16.6522	7.02	13.4931	14.3221	12.2701	14.4217	7.02
W090	17.6927	7.02	7.02	19.6926	7.02	15.3444	7.02	12.5575	7.02	7.02	7.02	13.6797	7.02	13.7897	15.9919	15.5751	7.02	11.7926	20.1553	7.02	21.4472	14.7896	14.1909	7.02	7.02	23.8297	21.4636	21.4653	13.1206	11.3239	13.6234	14.462	17.028	14.3405	7.02	7.02	11.9353	18.0034	11.9492	10.9876	18.5085	15.5259	16.5458	12.0299	13.0993	14.4675	16.0215	13.537	7.02
W091	18.6976	12.0836	7.02	20.2043	7.02	12.6235	7.02	13.3531	7.02	7.02	7.02	12.1508	7.02	16.8793	16.9761	16.9281	7.24184	12.2066	20.7968	7.02	21.5751	16.4066	15.4027	7.02	9.21794	23.599	22.159	21.7158	13.6545	9.86757	18.0628	13.0568	16.5417	12.7177	11.7026	7.02	13.7376	19.0879	11.5003	11.839	19.5923	16.3541	17.2035	7.02	13.81	15.6989	17.1212	15.157	7.02
W092	19.6677	14.1743	7.02	19.9422	7.02	12.1311	7.02	13.0359	7.02	7.02	7.02	11.9913	7.02	15.5046	16.1085	16.0564	7.02	14.9809	20.6362	7.02	22.1217	14.803	15.1682	7.02	9.54726	23.4921	20.8515	21.5288	12.5019	9.33368	15.8219	12.6636	18.0541	14.6361	11.8889	9.59172	14.8577	18.2403	12.4292	7.02	20.7059	16.6358	15.4067	7.02	14.0651	13.7812	13.6619	15.5755	7.02
W093	17.3068	11.4525	7.02	18.9382	7.02	13.3387	7.02	12.0129	13.6494	7.02	7.02	11.8337	7.02	14.5956	13.4065	13.8367	15.6614	11.5562	21.1068	7.02	21.7072	15.4046	14.8733	7.02	7.02	23.4767	21.004	21.7743	14.1169	8.67035	10.7857	11.8764	16.0813	14.3728	11.6361	7.02	13.9186	13.383	7.02	7.02	17.5776	15.9593	16.522	7.02	13.8715	13.5183	11.0223	14.5041	7.02
W094	16.0808	12.2824	7.02	18.27	7.02	14.3745	7.02	11.6669	7.02	7.02	7.02	12.5917	7.02	12.7615	14.4768	14.5504	14.5823	11.8533	20.9614	8.72589	22.3635	16.2081	15.2652	7.02	11.009	23.3724	21.1857	21.5761	13.554	9.45333	10.9508	13.0027	16.5447	14.8553	11.7917	7.02	12.154	15.4943	12.3533	7.02	17.0373	16.3881	17.4605	10.635	14.7067	14.5581	15.0003	14.7742	13.0134
W095	17.1685	10.0184	7.02	18.8959	7.02	14.1478	7.02	11.7787	7.02	7.02	7.02	11.7833	7.02	15.7989	12.9029	12.5031	7.02	10.8613	20.7506	10.729	22.5637	16.8203	15.7053	7.02	7.45036	23.7469	21.8785	22.2493	13.3166	7.02	10.7361	10.7947	15.5086	14.1442	11.7529	7.02	12.263	13.761	12.8901	7.02	17.7469	16.7896	17.1166	10.2541	14.6021	14.989	16.0743	13.4453	10.4963
W096	18.0559	12.0393	7.02	19.8472	7.02	13.122	7.02	13.0862	7.02	7.02	7.02	11.8861	7.02	16.1621	15.6876	15.6004	8.95818	7.02	20.6419	7.02	21.9949	16.2249	15.5517	7.02	7.70564	23.6012	22.0423	21.7124	13.5841	7.02	17.5067	13.9011	16.474	12.8468	11.6704	9.56288	13.1408	19.161	11.2045	7.02	18.9523	16.1504	16.7651	7.02	13.6946	15.1272	14.2363	15.0299	7.02
W097	20.5228	10.3502	7.02	20.9091	7.02	14.2434	7.02	11.6916	7.02	7.02	7.02	11.6953	12.5346	10.7037	15.134	13.9148	7.02	14.6901	21.7142	7.02	22.2702	13.2273	14.5285	7.02	10.4103	23.5904	22.8251	22.3237	13.3788	10.6982	10.4263	15.2816	19.1131	14.4662	9.65321	7.02	6.83033	14.6352	15.8004	7.02	20.3705	18.2894	14.8796	10.2332	15.1265	13.732	13.3585	15.2509	13.8192
W098	18.0969	10.2282	7.02	19.4321	7.02	16.096	7.02	13.1431	7.02	11.2057	14.3063	13.3559	16.8339	13.0969	15.6706	15.6697	7.02	15.0144	20.678	9.70363	21.5623	14.508	14.2466	7.02	15.2765	23.7194	21.0967	21.426	12.8996	7.02	12.9916	15.1565	15.6047	16.9675	11.4485	7.02	14.8232	17.9864	12.1689	7.02	18.9674	15.7325	16.6936	11.7549	13.0184	14.3144	14.8286	13.7176	7.02
W099	18.6688	12.6049	7.02	18.5503	7.02	13.1851	7.02	12.4364	7.02	7.02	7.02	12.6308	7.02	13.9721	14.9929	15.3513	7.02	13.1455	20.2308	7.02	22.0416	15.0014	14.1105	7.02	9.42957	23.4707	21.3935	21.5734	12.8011	7.02	13.8139	14.348	17.2192	13.1737	13.9873	9.62466	10.8689	19.3859	7.02	11.2846	19.367	16.2246	16.671	7.02	14.4889	13.671	12.685	13.5964	7.02
W100	17.9971	7.02	7.02	18.9673	7.02	13.5728	7.02	11.163	7.02	7.02	7.02	12.4054	7.02	13.5332	14.3827	14.1769	7.02	12.0878	20.2562	7.02	21.2645	16.1148	15.1107	7.02	10.5679	23.7552	21.5934	22.0138	14.0924	11.036	10.8375	12.194	16.3104	14.2081	11.5642	7.02	12.7765	13.779	7.02	12.13	18.4588	15.9469	17.3093	7.02	13.744	14.9483	16.2966	14.7436	7.02
W101	17.1482	7.02	7.02	18.9432	7.02	7.02	7.02	11.5842	11.6674	7.02	7.02	11.8108	7.02	15.5283	16.6576	16.5562	17.7952	12.4438	20.6181	10.0975	21.2128	16.3567	15.3136	7.02	11.2749	23.4499	21.0527	21.6756	13.7165	7.02	14.9382	12.335	16.1895	18.2896	7.02	7.02	7.02	18.602	12.4296	7.02	17.7514	16.4138	17.0775	11.6968	14.3405	12.749	11.1676	15.0412	14.6462
W102	20.1208	7.02	7.02	12.1791	7.02	7.02	10.1871	14.7848	13.4487	7.02	7.02	14.819	7.02	19.8169	15.6605	15.3791	13.077	14.2774	20.5419	11.6839	21.6812	15.689	16.45	7.02	12.4416	23.8727	22.5734	23.0068	13.1578	7.02	12.3471	16.2407	19.1518	17.3551	11.8779	7.02	13.1208	14.6064	14.0709	11.5162	20.1418	18.2702	15.4277	15.6852	15.2241	14.6025	16.7889	13.1773	15.859
W103	19.3316	16.2133	7.02	18.8203	7.02	17.5153	7.02	12.219	7.02	7.02	7.02	14.4686	7.02	14.0468	15.8301	16.025	7.02	15.0507	20.3816	9.8602	21.7858	15.4186	15.0306	7.02	7.02	23.3922	23.1272	21.5941	12.9896	8.58704	7.02	13.8561	16.9959	15.5237	10.7334	7.02	14.2823	17.2018	11.3712	7.02	20.1708	15.9582	15.9106	12.252	13.6168	12.5373	12.8025	14.677	16.4867
W104	19.2413	7.02	7.02	18.7481	7.02	13.3419	7.02	13.2101	7.02	10.5054	14.3933	12.7797	11.8468	15.9538	15.0526	14.8408	7.02	13.8253	20.97	9.83346	22.4949	14.0354	14.9442	7.02	13.4812	23.0506	19.8632	21.1241	12.6973	8.41903	7.02	12.9744	18.9698	14.3344	7.02	7.02	15.0336	13.3909	14.6033	7.02	19.0162	17.6845	17.9722	7.02	15.3838	14.5735	14.2697	13.5166	7.02
W105	18.3856	7.02	7.02	19.6127	7.02	14.6966	7.02	12.7061	7.02	7.02	7.02	13.5069	7.02	12.2003	15.2144	15.62	7.02	12.938	20.6826	7.02	22.4913	16.1004	15.2074	7.02	7.02	23.5879	22.4884	22.1601	12.9538	10.8138	7.02	16.4707	15.9933	12.7892	10.5604	7.02	12.8019	19.1462	12.024	7.02	19.1624	15.486	16.0023	7.02	13.7581	14.4825	14.7553	13.024	7.02
W106	17.8899	15.9207	7.02	17.9906	7.02	13.1952	7.02	12.1935	7.02	7.02	7.02	11.7428	7.02	13.4949	14.886	14.8427	7.02	12.486	20.3085	10.8048	22.5575	14.8366	15.3972	7.02	7.02	23.4003	22.0609	21.4222	12.3835	8.59156	7.02	13.4121	15.1085	14.8389	7.02	7.02	12.7184	14.4863	7.02	7.02	18.1692	16.1485	17.192	11.1463	12.4589	12.6322	13.7004	13.4875	7.02
W107	18.0496	14.6218	7.02	18.7335	7.02	14.0109	7.02	7.02	7.02	7.02	7.02	7.02	7.02	13.3775	16.62	16.6709	7.02	12.6755	20.3613	7.02	21.1821	15.7698	14.4174	7.02	7.02	23.4672	22.0242	22.2759	13.6256	8.46965	7.02	13.2429	16.2714	14.2451	7.02	7.02	12.2768	14.36	7.02	7.02	18.0111	16.1908	16.292	7.02	12.5443	11.3684	7.02	14.4595	15.5469
W108	17.165	7.02	7.02	18.7109	7.02	12.8736	7.02	7.02	7.02	7.02	7.02	9.86601	7.02	13.2763	11.8331	12.7206	7.02	7.02	20.2465	7.02	21.0772	14.2604	14.7621	7.02	7.02	23.3563	20.3392	21.0566	12.1485	7.02	7.02	10.9265	14.4098	13.4943	7.02	7.02	10.5517	15.2079	7.02	7.02	17.3072	15.429	16.8873	7.02	11.8262	13.4652	13.5177	14.3226	7.02
W109	20.8003	11.4403	7.02	20.6818	7.02	10.8314	7.02	13.4467	7.02	7.02	7.02	16.9494	7.02	14.6898	13.2063	13.5373	14.1293	14.7284	20.4322	12.5478	22.266	13.3256	15.2638	7.02	12.733	25.3663	22.3526	22.4082	13.1373	7.02	13.6748	14.2896	17.7751	19.4383	9.71529	12.7409	7.02	14.1522	16.2047	16.7085	20.4369	17.9761	16.1106	16.4515	15.1984	13.243	16.1266	12.8217	7.02
W110	14.0778	13.6933	12.7043	12.1889	7.02	7.02	16.5076	14.0867	13.2417	17.2901	24.9887	17.032	17.3833	18.1741	18.1174	18.0379	16.3218	17.4347	20.112	11.115	21.881	13.865	16.4354	7.02	16.6017	23.7165	21.8116	22.7037	12.2794	7.02	12.9374	16.8786	18.1344	17.2574	12.9036	7.02	9.45505	15.6007	16.9229	7.02	7.02	17.7166	15.0331	15.0167	14.8778	14.5338	11.7358	11.4589	12.7259
W111	7.02	11.6525	7.02	18.9866	7.02	16.2805	7.02	9.94074	7.02	7.02	7.02	14.2061	9.94298	16.1756	12.5601	12.7417	14.7622	7.02	21.5414	11.8285	22.2073	17.5985	15.6249	7.02	14.2885	23.9304	21.9068	22.192	14.1728	7.02	9.99227	15.9987	15.9143	15.431	9.5696	14.2672	8.25498	14.1623	12.7572	7.02	7.02	16.8454	17.923	13.0646	14.8906	15.0956	12.6305	15.4547	7.02
W112	18.1631	7.02	7.02	18.4217	7.02	16.4039	7.02	12.6794	12.3504	7.02	7.02	14.1844	10.9046	16.6005	15.6912	15.5195	17.9744	12.6386	20.6621	10.4103	21.8693	15.2201	16.2383	7.02	12.7393	23.7779	21.7152	22.3985	14.3378	7.02	14.9396	14.0769	16.3741	18.967	12.4435	13.9569	15.7314	19.9277	11.8715	7.02	18.6511	16.3764	17.6666	13.769	14.1986	14.2957	13.0541	15.1355	7.02
W113	7.02	7.02	10.1356	12.3521	7.02	8.28158	7.02	16.0949	13.3185	7.02	16.19	17.915	21.5513	20.6476	16.8156	16.7504	14.2617	19.2444	21.4155	11.3609	22.611	13.6898	17.0318	7.02	18.3791	24.5041	22.2238	23.8274	13.1307	7.02	13.7978	18.1674	19.8134	19.3236	16.3417	14.0213	11.8255	16.4159	18.4287	11.9041	7.02	18.7546	15.1894	16.6845	12.1019	12.8299	15.594	13.4117	20.0817
W114	7.02	12.0801	10.8936	20.0611	7.02	15.1402	7.02	18.8123	19.2457	7.02	15.1454	14.8145	17.1018	19.7447	20.8591	20.4373	17.3688	12.2682	20.6289	12.0582	22.1583	15.8332	16.0193	7.02	15.4483	23.9345	22.2443	23.1159	14.6087	13.6494	16.511	16.5858	20.3678	16.9799	12.6539	13.8076	11.4059	16.2929	14.1804	7.02	7.02	18.0049	16.0266	11.4241	16.6409	12.94	14.9953	14.6445	12.498
W115	17.8624	16.2449	11.3951	19.6349	7.02	12.4521	7.02	7.02	7.02	7.02	7.02	13.5915	15.0437	15.2679	13.9163	14.2303	7.44171	12.46	20.9314	10.4342	22.0596	14.409	16.0275	7.02	11.9837	23.6091	21.6922	22.3536	13.0775	7.02	13.1951	14.1974	15.4284	15.5385	12.1395	12.7855	7.02	17.2384	11.5897	11.3592	18.4818	15.54	17.7771	9.95398	13.5	14.2459	12.8301	12.574	7.02
W116	7.02	7.02	7.02	20.6878	7.02	9.45072	7.02	14.2578	11.8525	7.02	7.02	16.0934	14.5687	16.0603	16.5302	16.8205	15.864	7.02	20.8874	12.1035	22.0313	15.6295	16.3281	7.02	12.3486	24.1242	21.514	22.5774	12.911	7.02	11.3319	14.349	19.9531	18.1887	13.8264	14.1438	7.1673	14.8793	16.1632	12.6525	7.02	17.5153	16.0822	15.9258	14.1673	16.586	17.175	15.8778	12.5885
W117	9.73556	10.2811	7.02	21.5035	7.02	9.05116	7.02	12.8041	9.77243	7.02	7.02	14.841	12.6966	15.9604	15.3047	15.9359	14.8793	7.02	21.8984	13.1192	21.4854	13.8879	14.7961	7.02	15.5661	24.1582	21.3699	21.8078	12.2695	7.02	11.2134	15.8592	16.4787	17.4768	14.5602	14.4269	7.415	14.4007	14.9379	11.7284	7.02	18.4614	17.6631	15.3021	15.819	15.1225	18.3338	13.5373	7.02
W118	7.02	10.1194	7.02	13.2752	7.02	8.80692	7.02	12.9327	9.84549	7.02	7.02	12.7216	12.739	16.2691	15.4779	15.5991	14.7603	7.02	21.3747	11.6535	21.3757	16.882	15.5026	7.02	11.131	23.9363	21.8402	22.1547	14.0739	7.02	9.73206	13.3782	16.8704	16.2826	11.5637	12.7516	7.02	12.717	14.8402	7.02	7.02	17.3242	15.8952	15.0073	12.5873	15.6094	13.6451	14.7063	14.1716
W119	7.02	7.02	7.02	18.4644	7.02	9.57398	7.02	13.7901	12.1044	7.02	7.02	14.2669	12.189	15.7517	17.8745	14.9422	14.632	7.02	21.4395	9.89667	22.0679	16.7034	16.433	7.02	10.6306	24.1869	22.8703	23.2243	13.2419	7.02	9.05518	14.2217	17.1556	16.3147	10.1239	14.0177	9.67189	13.9092	15.405	7.02	7.02	17.3517	16.1977	14.7599	9.14252	15.9562	14.7391	14.8006	7.02
W120	7.02	7.02	7.02	20.8224	7.02	6.15469	7.02	13.7868	7.02	7.02	7.02	15.8469	7.02	14.828	14.4503	14.447	16.274	7.02	21.6848	12.262	21.7395	13.9121	16.018	7.02	11.3752	23.8712	21.9471	22.0002	12.5591	7.02	12.6521	16.1483	17.8761	17.4368	13.7204	15.3384	7.02	13.7896	15.9025	7.02	7.02	18.1183	16.1437	15.6876	15.4726	15.018	16.5918	13.5274	18.6474
W121	7.02	7.02	7.02	17.5144	7.02	15.8849	7.02	10.9016	7.02	7.02	7.02	11.7291	7.02	13.4266	16.6733	15.2062	7.02	7.02	20.6156	11.1149	21.4953	15.8134	14.6853	7.02	12.9597	23.2659	21.9998	21.2497	13.549	10.6362	7.02	11.9169	14.3546	15.2555	7.02	7.02	7.02	13.0718	11.7888	7.02	7.02	16.6868	17.5706	7.02	13.7296	14.5301	15.5327	14.2622	7.02
W122	7.02	11.792	7.02	17.4222	7.02	11.2304	7.02	7.02	7.02	7.02	7.02	14.5316	7.02	11.7035	12.3982	12.9618	14.2746	7.02	21.2845	11.8189	21.5406	17.1213	16.2367	7.02	7.02	23.4519	23.0357	22.0443	13.0061	7.02	11.4108	7.02	14.8281	17.015	10.2469	7.02	7.02	13.3171	13.3751	7.02	7.02	16.5202	16.6416	15.3886	13.2986	15.9006	15.497	13.6841	7.02
W123	7.02	7.02	7.02	20.4807	7.02	7.02	7.02	12.614	7.02	7.02	7.02	12.5611	7.02	14.09	13.2892	13.7147	13.2944	7.02	20.5436	7.02	19.6562	13.1753	15.4313	7.02	10.5274	23.1153	20.665	21.6183	11.533	7.02	10.7298	14.1611	18.6271	15.1988	11.9135	13.0021	7.02	12.279	14.3833	10.6734	7.02	18.5365	15.3596	13.3472	7.02	12.1005	13.7196	14.053	14.3295
W124	7.02	12.9839	11.2502	18.3504	7.02	12.8548	7.02	12.6454	12.5027	7.02	7.02	12.7096	7.02	13.8211	14.7833	15.7107	15.5429	7.02	20.8755	12.3109	21.8761	16.3629	15.3232	7.02	11.1763	23.2377	22.6509	22.0238	13.3271	7.02	7.02	7.02	16.253	16.5319	10.0147	7.02	7.02	13.9404	7.02	7.02	7.02	16.4966	17.2369	12.4169	14.5896	14.7459	15.7629	12.8637	7.02
W125	17.4007	12.8447	10.924	18.744	7.02	15.4105	7.02	13.8916	14.9062	7.02	7.02	13.8803	7.02	15.7229	16.2112	16.8422	17.1619	11.6899	20.2083	10.884	21.7619	14.1124	16.4693	7.02	7.02	23.8118	20.5361	21.0529	13.3432	11.2321	11.5993	13.3005	16.0721	17.0503	11.8515	7.02	12.1	16.1755	12.8501	12.8974	18.4431	15.9668	16.821	13.17	14.8102	12.8814	13.1592	14.7826	7.02
W126	7.02	7.02	7.02	18.19	7.02	16.3825	7.02	13.6578	14.3308	7.02	7.02	12.5914	7.02	14.7274	16.4846	16.5331	16.8849	7.02	18.6805	12.3477	21.8401	14.5286	16.8564	7.02	7.02	25.2647	21.2827	21.736	13.5634	11.5931	7.02	12.9358	14.4917	16.937	9.77214	7.02	7.02	13.6961	7.02	16.4242	7.02	16.4629	17.2481	12.3169	14.6667	14.2669	15.5463	13.8987	7.02
W127	7.02	7.02	7.02	21.339	11.1646	7.02	15.9089	12.9843	13.154	7.02	14.4237	15.831	12.625	20.2686	19.3606	19.279	17.3412	11.3581	20.5662	10.4629	21.158	15.9027	17.4271	7.02	24.1906	24.0147	23.6732	24.3808	14.0658	7.02	14.2931	19.7268	17.7139	18.2963	14.8457	12.0375	7.02	16.7453	16.3879	12.0822	7.02	17.5195	16.2089	15.9229	13.6949	15.7099	16.1635	13.4734	13.5801
W128	7.02	7.02	7.02	20.0911	7.02	7.02	7.02	13.3323	11.7789	7.02	7.02	12.5244	7.02	18.5389	15.566	16.7858	16.2156	7.02	20.6709	7.02	20.5773	7.02	14.5423	7.02	13.4138	23.2158	22.251	21.2372	13.1538	7.02	13.6603	13.4903	16.0958	13.636	15.6353	7.02	9.73886	14.8883	12.5087	7.02	7.02	17.9976	15.788	14.0579	14.5205	12.2823	11.4717	13.625	7.02
W129	7.02	15.5984	13.4372	18.6168	9.82323	17.0205	7.02	7.02	7.02	7.02	7.02	14.1814	7.02	18.1642	16.5257	17.5365	16.9387	7.02	20.653	11.4953	22.6211	15.1847	15.6677	7.02	19.5225	23.3688	23.244	21.6922	12.6792	7.02	14.3922	13.078	14.8587	17.2075	7.02	7.02	7.02	16.1208	12.1665	7.02	7.02	16.4103	17.2256	14.6642	12.0879	14.8675	14.5301	13.5925	7.02
W130	7.02	7.02	7.02	19.7534	12.1513	7.02	7.02	11.4338	7.02	7.02	7.02	7.02	7.02	14.2775	13.3281	14.0218	13.7607	7.02	21.5354	11.3509	21.5111	16.9092	14.954	7.02	14.36	23.4892	22.6551	22.6327	11.43	7.02	7.02	11.3116	16.1369	16.2594	11.4892	7.02	7.02	11.5668	14.7757	11.1092	7.02	16.4322	16.6426	14.1004	14.7219	16.2073	16.8374	14.6338	7.02
W131	7.02	7.02	7.02	18.8995	7.02	15.2271	7.02	12.7674	11.403	7.02	7.02	13.3835	7.02	17.0233	13.5707	13.8098	16.6095	7.02	21.0923	12.376	21.0844	16.1132	14.5221	7.02	12.4435	23.5641	21.4555	21.8567	13.3891	7.97444	10.7474	12.7516	16.1881	15.5466	11.2636	12.9792	7.02	14.6518	15.3038	7.02	7.02	17.0224	17.225	11.7564	13.6552	14.7723	16.5597	14.3675	7.02
W132	7.02	15.4728	13.0729	19.2149	7.02	15.1366	7.02	14.1922	14.2929	7.02	7.02	15.2998	7.02	12.2976	12.501	11.7922	17.1285	7.02	21.4927	13.5651	22.1414	15.8271	15.8132	7.02	8.26464	23.6591	20.902	22.1619	13.7484	7.02	9.13125	12.2976	15.9854	17.0179	10.7889	12.1214	8.06488	14.1983	12.5612	7.02	7.02	15.6087	17.6136	13.3785	14.0243	14.9369	16.9268	14.0923	7.02
W133	7.02	15.8281	14.994	19.4244	7.02	15.914	7.02	16.3606	17.6085	7.02	7.02	16.2118	7.02	18.0273	19.6154	19.7848	16.8212	7.02	21.4396	13.1081	22.5312	15.503	16.2033	7.02	12.9084	23.8572	22.5376	23.2559	13.8384	7.02	13.9481	15.9562	16.4759	17.0917	12.7103	15.0746	16.8281	15.9949	13.8364	7.02	7.02	16.2106	17.7113	13.7816	15.0408	14.9409	16.7645	12.7975	12.9201
W134	7.02	12.1152	7.02	19.1603	7.02	14.9717	7.02	14.285	14.3429	7.02	7.02	12.2927	7.02	16.9847	15.4952	15.394	17.0561	7.02	21.68	10.2944	22.4851	15.1846	15.5899	7.02	11.1228	24.0885	21.4452	22.6084	12.9658	12.9116	10.2235	13.1661	18.8948	15.1353	8.16191	12.928	10.2395	12.6513	14.2349	12.9763	7.02	17.2813	18.1143	12.15	15.2141	14.14	14.9943	13.5308	18.9497
W135	7.02	11.0565	7.02	18.6027	7.02	17.4448	7.02	13.9282	7.02	7.02	7.02	13.4726	7.02	14.9674	19.0395	18.7619	8.96572	7.02	21.364	13.0719	22.2704	16.2098	16.6545	7.02	12.9214	23.6146	21.8091	22.0192	12.8607	7.02	14.3607	13.1769	17.0527	17.0549	10.3147	11.6076	9.02626	18.1211	11.5871	7.02	7.02	16.2777	17.9669	11.9292	14.9386	14.8507	15.2795	16.0355	7.02
W136	7.02	9.75751	7.02	20.0529	7.02	15.5867	7.02	13.4878	7.02	7.02	7.02	13.4368	7.02	19.5816	17.1321	17.2662	6.46425	7.02	22.0367	12.4629	22.9807	14.6561	16.401	7.02	15.2056	23.8501	21.288	22.1377	11.5686	7.02	15.9197	12.83	16.0793	16.244	10.4465	12.0148	13.4388	18.5109	13.5294	7.02	7.02	17.7847	18.6867	9.8103	15.2136	14.4528	17.0088	14.7369	17.0468
W137	7.02	13.423	13.028	18.8892	7.02	16.4335	7.02	16.3188	16.8883	7.02	7.02	12.8986	7.02	20.1048	13.1116	19.4128	15.7066	7.02	19.4577	10.6216	21.2985	12.1705	14.2355	7.02	12.1788	22.8518	20.5227	22.1945	13.1923	10.0591	14.3852	16.3643	16.7326	15.308	12.5363	7.02	7.02	14.7779	13.206	7.02	7.02	17.8798	15.0292	11.256	15.5492	7.02	14.6523	10.5135	14.9123
W138	7.02	15.6532	13.3617	19.1882	7.02	15.6568	7.02	15.0268	15.7802	7.02	7.02	13.8581	7.02	15.9433	17.2436	17.8235	17.0117	7.02	20.8518	11.8028	22.6738	14.6602	16.0006	7.02	12.9679	24.0239	22.1495	22.8525	13.37	10.6593	12.1651	15.3426	15.0502	16.1035	10.7237	11.3651	8.99279	15.1614	12.7878	7.02	7.02	16.42	15.7645	12.7789	14.9625	14.5199	15.0377	13.1477	7.02
W139	19.2214	7.02	7.02	20.3465	7.02	8.73408	7.02	14.2101	7.02	7.02	7.02	16.7754	7.02	16.3762	16.2677	16.1878	13.8265	13.652	21.4678	13.9067	22.0152	16.499	16.0431	7.02	10.4888	23.9863	22.9576	22.3846	12.5806	7.02	12.1176	14.7644	16.6914	19.5108	12.6188	12.9517	7.02	17.8506	14.2886	7.02	20.1256	16.1325	16.5058	16.8125	14.4851	17.9408	18.8888	11.8778	13.5014
W140	19.9552	7.02	7.02	20.035	7.02	14.1585	7.02	13.8795	7.02	7.02	7.02	14.1448	7.02	15.6204	14.8857	15.6089	7.02	15.0952	20.654	9.11959	22.2936	14.8993	15.8	7.02	8.94061	23.67	21.4902	21.9697	13.9108	7.02	15.0549	12.791	16.9426	15.58	12.806	11.5923	14.7826	18.2771	11.6771	7.02	20.8617	15.7327	15.9073	11.1627	13.4408	14.7457	15.4339	15.3164	7.02
W141	19.112	7.02	7.02	18.3416	7.02	13.3731	7.02	14.5198	7.02	7.02	12.572	13.3444	13.5927	16.4847	17.0234	17.0995	7.02	14.1821	21.0514	9.11842	22.2393	15.6914	15.9954	7.02	14.511	23.3642	20.7823	21.9599	13.7298	7.02	12.8351	14.5423	18.2065	14.6259	11.9452	10.6922	17.4036	14.5799	14.2863	7.02	19.7999	16.5807	16.2914	9.03022	15.526	14.7165	15.9404	13.1302	11.9229
W142	18.1132	7.02	7.02	18.6211	7.02	16.353	7.02	14.1813	7.02	7.02	13.484	13.2185	14.6294	14.3379	16.9271	17.1725	7.02	13.5074	21.061	10.7198	21.3892	15.595	15.1228	7.02	13.9604	23.3776	20.8233	21.3071	13.7127	7.02	14.3172	14.7084	16.8314	17.5707	12.8193	10.1494	9.98615	18.9588	13.7378	7.02	19.2316	16.1655	17.3721	10.4686	13.7163	15.1271	16.9761	14.0753	12.4505
W143	20.553	7.02	7.02	21.4442	7.02	10.7572	7.02	7.02	7.02	14.6706	16.7239	15.5006	20.1294	13.2359	13.6056	13.873	13.4634	16.2777	21.5557	10.7185	22.7065	17.6838	16.8367	7.02	16.9919	24.3398	24.1313	24.1114	13.862	7.02	7.02	18.4925	19.5006	16.8486	10.6712	10.9697	7.82729	13.7162	16.3215	11.7413	20.6221	17.3954	17.7198	15.2285	15.553	17.9495	18.014	15.0197	16.4666
W144	7.02	16.6985	14.1603	18.6318	7.02	16.9819	7.02	16.4942	17.0262	7.02	13.5835	15.0805	15.2124	17.1574	14.9941	15.4181	17.5206	10.9664	20.6605	13.5385	22.6486	16.0657	17.087	7.02	12.6873	23.9958	22.6579	23.3971	13.6095	7.02	12.4648	16.7528	16.8564	17.0269	12.1248	12.3636	15.4663	17.8317	12.5288	12.3575	7.02	16.4705	18.2297	13.615	14.7738	15.5017	16.4513	13.3226	13.3588
W145	7.02	15.0449	12.1358	18.1183	7.02	15.1245	7.02	11.9314	11.6525	7.02	7.02	12.9581	12.9809	15.8967	16.8129	16.9298	16.8567	7.02	20.9131	12.1075	22.5461	16.1592	15.6547	7.02	10.7116	23.5465	21.4301	22.0836	13.5996	7.02	11.5373	14.5605	15.301	16.2973	9.21763	11.1626	14.7632	14.9189	10.8138	7.02	7.02	16.5616	16.0502	12.2625	15.1532	14.6307	12.9091	14.0028	13.5259
W146	7.02	11.9969	7.02	19.5166	7.02	15.6154	7.02	12.9701	14.6364	7.02	7.02	13.8326	7.02	14.0826	15.9212	15.8357	15.6285	7.02	21.2336	12.9232	22.2093	15.2144	15.8474	7.02	9.94712	23.8522	22.3465	22.7076	13.1205	11.4249	9.83609	13.0382	15.8329	17.4719	9.99317	11.3371	11.6891	13.3198	10.4771	7.02	7.02	16.3052	16.4643	13.7651	14.6113	13.0469	12.8317	14.135	7.02
W147	7.02	16.5947	15.0627	19.325	7.02	15.7394	7.02	16.5745	17.5933	7.02	7.02	15.1139	7.02	16.9788	18.8405	18.7739	17.6567	7.02	21.0795	12.3623	22.6893	15.8348	15.4958	7.02	11.9575	24.0787	22.2555	22.6604	14.1613	12.7676	12.1217	15.284	16.2396	17.4151	11.7895	9.74861	16.2913	13.7812	12.5337	7.02	7.02	16.5089	16.9401	13.5608	15.8912	15.2554	17.923	11.9309	14.6969
W148	7.02	15.8797	13.7909	18.9095	7.02	16.644	7.02	15.5806	16.2986	7.02	7.02	14.475	7.02	16.5783	18.1199	18.1225	17.2678	7.02	20.8173	12.2319	22.104	16.413	16.1593	7.02	11.1156	24.044	22.0556	22.9626	13.6027	7.02	12.1553	15.2304	17.0833	16.8589	10.7231	11.5052	14.6765	15.1454	11.7227	7.02	7.02	16.8292	17.2496	13.0075	14.8669	14.5211	16.0878	14.467	7.02
W149	7.02	7.02	7.02	18.7559	7.02	15.7627	7.02	17.0311	15.8316	7.02	7.02	13.291	7.02	15.4427	18.2148	18.6612	14.9889	7.02	19.2296	11.4578	21.4218	15.6172	15.5536	7.02	11.8076	25.3697	22.3621	22.3776	13.3476	11.473	12.0961	13.3865	17.8466	16.1725	10.0231	11.73	7.02	14.5227	12.2562	16.5195	7.02	16.6209	16.7988	15.2505	14.8161	14.4952	14.7121	14.8579	7.02
W150	7.02	15.2016	11.9463	19.3955	7.02	14.703	7.02	15.0702	15.5278	7.02	7.02	12.4805	7.02	13.5932	18.4964	18.5271	17.0821	7.02	21.1939	10.95	22.4962	15.7244	16.5267	7.02	7.02	23.9051	21.1067	22.641	13.2908	9.6317	13.0596	12.4101	16.9052	15.9299	12.2797	10.4672	10.1312	14.3449	12.6193	12.0551	7.02	16.6663	15.2796	12.5347	13.658	13.4841	15.0712	14.3849	11.2481
W151	7.02	16.178	15.0806	19.7262	7.02	16.4938	7.02	18.3048	17.2276	7.02	7.02	15.1154	7.02	18.7459	15.3438	19.0715	14.1769	7.02	21.0496	12.1332	23.0766	13.7452	17.1364	7.02	12.4538	24.4191	23.1329	23.6747	14.3841	12.058	14.389	17.5172	18.3979	16.8014	16.3421	12.4514	7.02	14.4944	15.4015	13.1313	7.02	17.4821	17.2794	15.8221	16.139	13.0839	15.5844	13.4142	14.8589
W152	7.02	16.0194	15.2293	18.4099	7.02	14.2001	9.59594	7.02	12.2369	7.02	7.02	13.0871	7.02	17.979	15.893	18.5428	16.3588	7.02	20.741	11.415	21.934	14.3125	15.4487	7.02	11.823	23.5211	23.0342	24.017	14.3711	10.8113	14.0719	14.4595	17.6969	16.417	14.6369	10.9565	10.4139	15.3012	13.7337	7.02	7.02	16.7149	16.9514	15.3128	16.0919	13.724	16.7165	15.0389	16.2281
W153	7.02	15.1082	13.7118	18.5025	7.02	14.5181	7.02	11.9924	12.7563	7.02	7.02	13.2907	7.02	17.8353	15.9038	19.287	17.5051	7.02	20.9246	11.3046	21.709	14.9149	14.7357	7.02	12.5148	24.148	21.9635	22.6657	13.612	7.02	12.6533	15.1428	17.8143	15.8173	12.0149	7.02	15.1103	15.3215	12.9472	11.8367	7.02	16.5308	16.6566	7.02	16.062	14.6043	13.8002	16.2868	14.9675
W154	7.02	16.041	16.0024	19.0979	7.02	16.8316	7.02	19.0274	18.3431	7.02	7.02	7.02	7.02	20.4678	17.2006	20.0816	18.3254	8.33362	20.3759	12.0799	21.7077	14.9427	15.4519	7.02	10.571	23.3662	21.7951	22.7341	13.7345	13.0194	17.6621	15.8307	17.2844	16.5157	13.7115	7.02	13.6151	17.8743	13.365	7.02	7.02	17.6158	15.7139	12.7077	14.7134	14.5893	16.0704	13.0242	16.1175
W155	7.02	15.3705	14.5981	18.039	7.02	15.6357	9.67548	17.8753	17.5984	7.02	7.02	7.02	7.02	19.27	16.6852	19.132	17.8457	7.02	20.3622	9.87909	22.2709	14.0792	15.4013	7.02	11.7441	23.4353	21.6892	22.7043	13.0591	13.1046	15.642	16.3258	19.0312	17.7989	12.8288	11.27	12.5114	15.8819	14.0955	7.02	7.02	18.7421	14.9986	7.02	16.5151	14.1693	16.6635	14.6098	12.7548
W156	7.02	15.4717	13.9281	19.0161	7.02	15.0163	7.02	15.9378	16.5377	7.02	7.02	13.9542	7.02	16.6957	15.3256	18.3316	17.5891	7.02	20.4633	11.009	21.9482	13.6336	16.7029	7.02	7.02	23.4038	21.2562	22.2861	12.787	10.3475	7.02	14.9964	15.8683	16.1071	11.2788	7.02	11.6518	13.6799	13.0801	7.02	7.02	18.0225	15.348	12.8513	16.2863	11.7427	7.02	11.7029	17.8055
W157	7.02	15.7759	14.0161	18.3294	7.02	15.1416	7.02	15.2063	16.9512	7.02	7.02	13.2154	7.02	15.9058	16.2876	18.8662	16.8708	7.02	20.5221	11.9768	21.5894	13.6316	15.6919	7.02	12.3799	23.2366	20.9369	22.2104	13.5797	12.2567	13.0704	13.9774	16.9612	16.1265	11.4575	12.825	9.72	13.5463	12.8006	7.02	7.02	18.2647	16.1356	11.5801	16.2552	11.798	7.02	12.3843	7.02
W158	17.4253	15.6274	12.1057	19.4626	7.02	14.2635	7.02	11.7283	12.7909	7.02	7.02	13.5484	7.02	13.6477	15.5416	17.4981	17.2609	11.8399	19.9297	11.0923	21.4694	12.9904	13.1048	7.02	11.2519	23.11	19.7159	21.435	13.0954	7.02	7.02	13.7165	16.4928	15.5856	11.1177	11.1193	7.02	13.7577	11.0102	7.02	18.0203	15.3873	16.6606	11.8422	13.5799	7.02	12.5986	13.453	7.02
W159	7.02	16.376	7.02	19.1833	7.02	15.1937	7.02	14.8485	14.1948	7.02	7.02	13.2488	7.02	14.5549	16.0678	12.3095	13.3873	7.02	21.1504	13.7224	21.8327	14.7658	15.6273	7.02	7.02	24.4972	21.1535	22.3563	13.6248	7.02	7.02	13.386	15.4373	16.7451	13.8266	7.02	7.02	13.5212	11.968	12.2453	7.02	16.3529	16.4492	15.968	14.4452	11.0344	12.4004	12.5134	7.02
W160	7.02	7.02	7.02	21.3854	7.02	7.02	7.02	10.9851	7.02	7.02	7.02	12.2765	7.02	14.6252	18.5678	18.0325	13.8844	7.02	20.9697	13.0195	21.4791	14.4503	15.1918	7.02	10.9473	23.879	22.8992	22.2985	11.7004	7.02	7.02	12.6741	16.0373	17.4384	13.3677	7.02	7.02	12.5775	13.3492	7.02	7.02	16.8388	15.3478	15.5329	13.4327	16.4159	16.8657	14.7121	7.02
W161	7.02	15.829	15.0226	18.3251	7.02	7.02	7.02	15.2037	13.7962	7.02	7.02	12.6406	7.02	19.3299	18.6577	18.6134	16.1399	7.02	21.2728	11.4511	21.7442	16.3105	16.005	7.02	7.02	23.4258	21.419	22.1335	13.9081	7.02	14.5047	14.5167	17.0176	14.6152	7.02	7.02	12.5957	14.9885	14.5713	7.02	7.02	17.1297	15.9968	15.5402	14.6685	14.7435	15.0445	15.0652	14.8001
W162	7.02	7.02	7.02	19.5107	7.02	7.02	7.02	11.9987	9.64372	7.02	7.02	13.623	7.02	14.0242	16.3617	15.0372	14.3032	7.02	20.3982	11.9282	21.4012	16.2136	13.4871	7.02	15.1553	23.9146	22.3938	22.2133	12.5265	7.02	7.02	12.9183	16.7612	17.5278	7.02	7.02	7.02	12.4163	11.3543	7.02	7.02	16.0644	14.6535	15.0894	13.1718	16.7811	16.1615	14.7583	7.02
W163	7.02	15.9016	17.1819	18.7672	7.02	7.02	7.02	17.6956	15.1175	7.02	7.02	13.3276	7.02	21.5735	20.8064	20.7732	17.3993	7.02	20.9729	7.02	22.1435	14.8465	16.0754	7.02	13.906	23.3218	21.6911	22.1832	13.6574	7.02	16.5003	15.5471	18.0213	16.7922	13.6541	7.02	10.8925	16.9787	15.2948	7.02	7.02	17.6864	16.5393	15.5686	13.9913	14.4819	15.0077	14.1492	7.02
W164	7.02	7.02	7.02	19.8066	7.02	16.3667	9.18565	14.3705	15.2129	7.02	7.02	14.0979	7.02	18.9578	19.5956	19.5289	18.1535	7.02	22.2102	11.151	23.2895	12.9355	16.7582	7.02	11.6192	24.1138	22.621	23.6304	14.0802	12.3806	14.6624	16.4991	19.1746	15.5963	12.3386	13.8289	10.2681	15.5376	14.0779	12.9907	7.02	18.0921	15.6713	11.3204	15.9412	12.5812	13.5202	14.7622	16.2839
W165	7.02	15.2199	14.307	19.0543	7.02	15.5263	9.50969	15.5399	15.8968	7.02	7.02	13.8865	7.02	16.7629	18.9211	18.901	17.5146	7.02	20.2041	11.1154	22.1706	15.1999	15.6429	7.02	7.02	23.5398	21.6904	22.5922	14.1212	11.4575	7.02	13.4997	17.6334	16.1748	7.02	11.7115	11.6533	13.805	14.5899	7.02	7.02	16.5071	15.8826	12.5075	14.5209	15.1722	12.5089	14.1711	7.02
W166	7.02	15.4476	14.4668	19.5777	7.02	15.9253	7.02	15.9109	16.1858	7.02	7.02	15.3176	7.02	17.8806	17.898	17.9608	16.4036	7.02	20.5332	12.7809	22.2684	14.7894	16.5498	7.02	11.5381	23.3684	20.7737	22.5837	13.7455	7.02	7.02	14.7565	18.0569	17.1987	10.8947	11.132	7.02	13.5623	7.02	7.02	7.02	16.9771	16.2004	13.5288	13.2273	12.9697	14.124	14.8165	13.4598
W167	7.02	15.8134	14.7597	19.6262	7.02	16.0891	7.02	16.7602	17.2123	7.02	7.02	15.5955	7.02	18.4286	18.761	18.6208	16.4837	7.02	20.243	13.3297	22.1169	15.2093	16.8324	7.02	12.2769	23.6075	21.8158	22.7304	14.2238	7.02	15.3197	15.2071	18.0922	17.3125	10.8025	11.8365	7.02	13.6195	11.8634	7.02	7.02	17.0976	16.0926	13.6327	13.4934	12.8787	15.4781	14.6597	7.02
W168	7.02	15.0538	13.8712	18.8638	7.02	15.4136	7.02	7.02	12.3034	7.02	7.02	14.3558	7.02	15.7754	17.4625	17.3483	16.5392	7.02	20.3538	13.6473	21.0125	15.6299	16.1872	7.02	7.02	23.6173	21.6709	22.5429	14.1133	11.7193	16.4044	14.1567	18.2419	17.3656	7.02	12.5212	12.9249	16.0611	7.02	7.02	7.02	16.1781	15.822	12.2886	13.8331	14.6972	13.1338	15.6109	15.132
W169	7.02	16.122	13.124	18.1555	7.02	14.0281	7.02	13.792	14.8342	7.02	7.02	13.6342	7.02	16.5194	19.3467	19.0347	17.6289	7.02	20.255	11.05	20.6667	15.1154	15.97	7.02	7.02	23.1445	20.6837	21.541	13.3735	7.02	14.0748	13.1145	15.92	15.3506	12.66	7.02	7.02	14.6197	12.7062	7.02	7.02	16.7728	16.7625	12.12	14.3825	12.8468	14.2202	14.2885	7.02
W170	7.02	14.92	14.1548	18.0168	7.02	14.1882	7.02	16.4602	13.5646	7.02	7.02	13.3896	7.02	18.6894	15.6791	18.2086	13.2959	7.02	20.411	11.8051	20.5126	14.7476	15.3749	7.02	11.5672	22.8863	21.265	22.3312	13.3024	7.02	14.1789	12.3855	16.021	15.4278	14.0628	11.9384	7.02	13.8715	13.0952	7.02	7.02	16.9485	15.662	14.7055	14.6255	13.3314	14.7379	14.1504	12.4995
W171	17.5902	15.5679	11.9086	19.3332	7.02	14.0877	10.0307	7.02	11.7886	7.02	7.02	13.31	7.02	13.6838	16.9455	17.095	17.0907	11.8273	20.1525	11.1721	21.2228	13.9468	14.3104	7.02	13.5102	23.1201	19.6744	21.2934	13.2102	7.02	11.1315	14.1427	16.1445	15.069	7.02	10.2272	9.37534	13.6633	7.02	7.02	18.0721	15.7497	16.6795	11.1507	13.3957	7.02	13.6061	14.2143	7.02
W172	7.02	16.1552	14.0701	18.0507	7.02	15.4611	7.02	7.02	7.02	7.02	7.02	13.3382	7.02	15.813	17.1658	17.0934	15.6683	7.02	20.2789	12.8666	20.4321	15.6211	15.6525	7.02	11.3174	23.4159	22.0965	23.2218	13.3194	11.2954	12.3716	15.4745	16.3204	15.8833	7.02	11.0779	9.0241	14.1767	12.0547	7.02	7.02	16.3137	16.8104	13.057	7.02	14.8923	16.9838	15.2415	12.678
W173	7.02	14.3134	9.97786	11.7815	7.02	17.2387	7.84211	11.5874	10.9363	7.02	7.02	13.7321	7.02	17.6167	15.1916	14.7983	15.4299	7.02	20.5209	10.6541	22.5512	14.8119	16.5095	7.02	12.7081	23.6301	23.3553	23.5785	14.1824	12.1695	7.02	14.8911	15.5892	16.9443	15.0504	11.6689	7.02	15.3126	14.0115	7.02	7.02	17.2599	16.9973	15.0598	14.4505	14.4221	14.3298	11.2933	18.5881
W174	7.02	15.8484	14.6247	18.1764	7.02	14.8201	7.02	13.9494	15.0356	7.02	7.02	13.7176	7.02	15.2989	17.7335	17.9716	15.9849	7.02	21.0002	11.076	22.0434	14.9095	17.2085	7.02	7.02	23.4603	21.2158	22.6569	13.5701	10.2263	11.7677	12.6544	17.4335	16.1849	9.93817	7.02	10.0181	13.1595	7.02	7.02	7.02	16.1948	16.538	12.8704	14.4366	14.8116	15.0419	17.5826	16.196
W175	7.02	16.1118	13.4193	18.4046	7.02	15.9206	7.02	13.2285	12.4137	7.02	7.02	16.3509	7.02	17.8769	18.4894	18.2869	16.735	7.02	20.5561	14.2265	21.2886	15.0044	15.4965	7.02	12.3156	23.6886	22.3844	22.5201	11.4172	7.02	13.0057	17.3201	16.6985	17.9619	7.02	12.9845	7.02	14.8587	12.5599	12.0635	7.02	17.46	16.1093	13.6577	14.7188	14.3673	16.7159	14.9653	16.987
W176	7.02	15.9028	13.324	18.3903	7.02	14.4308	7.02	11.9746	10.3531	7.02	7.02	14.0658	7.02	16.1198	17.9068	17.8166	15.3766	7.02	21.1111	11.1623	20.9579	15.2464	16.9179	7.02	11.3533	23.431	21.666	22.8917	13.2996	11.2786	12.5932	14.4652	17.2618	15.1041	14.4666	12.4684	7.02	14.0132	12.9829	7.02	7.02	16.1067	15.161	14.9093	14.5983	14.6345	16.6705	16.8592	15.8021
W177	7.02	15.2892	13.1073	18.3347	7.02	14.6215	7.02	12.4652	10.9136	7.02	7.02	13.5535	7.02	15.5373	18.0148	18.0431	15.5303	7.02	21.4906	10.3841	21.7768	16.1585	17.9348	7.02	7.02	23.6885	21.3625	22.2218	13.4805	11.6143	13.1929	13.4485	18.5499	15.6273	10.5643	7.02	10.5988	13.9576	13.6236	7.02	7.02	16.5235	15.2351	14.5212	7.02	17.5665	18.2433	16.3688	13.6831
W178	7.02	14.7943	13.9522	19.5248	7.02	13.6969	7.02	17.0043	17.089	7.02	7.02	10.2729	7.02	16.8424	19.649	19.7228	17.4327	7.02	21.2048	13.2111	22.2046	15.3769	16.2521	7.02	12.568	23.4071	21.3972	21.4102	13.7304	10.9738	15.3722	12.2013	16.3511	16.9497	12.2148	7.02	15.1522	15.7514	13.637	12.5048	7.02	18.3677	17.0438	11.8654	15.9978	15.3825	13.8511	13.5115	18.6295
W179	7.02	15.9193	10.3634	17.9023	7.02	15.4445	7.02	15.0907	15.0163	7.02	7.02	13.7448	7.02	15.0905	17.6129	17.5487	16.2434	7.02	20.6054	11.5421	21.3775	16.9949	16.0379	7.02	7.02	23.4371	21.813	21.7207	13.466	9.91339	7.02	14.2318	15.555	16.0688	10.4158	7.02	7.02	13.4438	12.0157	12.9721	7.02	16.2834	16.825	12.9701	14.1062	15.8721	15.719	14.9134	18.5562
W180	16.5906	15.3809	13.578	18.2844	7.02	14.7167	7.02	11.6314	11.3737	7.02	7.02	13.7275	7.02	13.6589	15.2035	14.9697	14.7403	10.6399	19.4559	11.8429	21.9359	14.2971	14.3339	7.02	7.02	23.0433	21.4956	22.1596	13.7012	7.02	7.02	14.4283	17.1108	15.7356	10.9392	7.02	7.02	13.6998	11.358	7.02	16.4329	16.2258	16.9478	12.0298	14.1187	11.9411	13.4957	15.1988	7.02
W181	7.02	15.147	14.312	19.3592	7.02	14.4137	7.02	12.5633	12.7573	7.02	7.02	12.8832	7.02	13.4247	12.8155	15.1001	16.2358	7.02	20.279	12.4936	22.0188	15.8258	15.0511	7.02	7.02	23.2977	21.3483	21.9054	12.9498	7.02	7.02	11.7843	16.9115	16.9818	10.0628	7.02	7.02	14.3147	7.02	10.5949	7.02	17.2542	16.2247	12.9322	14.5491	12.5479	7.02	14.9	18.4376
W182	7.02	16.56	12.731	18.5022	7.02	15.2453	7.02	11.0382	12.2859	7.02	7.02	13.2442	7.02	15.4677	15.0807	17.4542	16.4948	7.02	20.1316	12.8826	20.3844	15.6816	16.9159	7.02	7.02	23.6132	20.5629	21.9284	13.5667	12.0169	12.9578	12.8181	15.81	16.2431	11.2307	10.615	9.35145	14.4763	12.1752	10.8333	7.02	16.1136	17.3986	12.4773	14.878	15.0777	15.2148	13.8731	7.02
W183	7.02	15.1799	13.6161	18.3432	7.02	15.1148	7.02	13.1264	12.3393	7.02	7.02	12.7538	7.02	16.8335	17.6326	18.7424	16.4331	7.02	19.4387	11.4998	20.4683	14.035	15.6754	7.02	7.02	23.2164	20.7007	22.4108	12.7171	11.4622	13.244	12.5016	14.9177	15.291	7.02	7.02	15.3552	14.3897	12.2014	7.02	7.02	15.9754	17.1263	14.652	14.6368	12.9816	13.8554	13.9982	7.02
W184	7.02	15.0418	14.0528	18.2669	7.02	7.02	7.02	7.02	7.02	7.02	7.02	12.6036	7.02	13.6454	14.859	16.4914	15.0653	7.02	20.1871	11.3934	20.1512	15.8085	15.6312	7.02	7.02	23.4056	20.8027	21.4587	13.6377	11.5668	7.02	12.6518	15.2601	15.5601	7.02	7.02	12.344	12.869	7.02	7.02	7.02	16.0114	15.8628	15.3519	13.9355	12.6523	12.721	13.6868	7.02
W185	7.02	16.2858	13.1152	18.5056	7.02	15.7588	7.02	11.4993	12.3404	7.02	7.02	14.4058	7.02	17.0124	15.8872	19.2291	16.8072	7.02	19.9954	12.2827	21.3372	13.3006	13.9942	7.02	11.2381	23.3646	21.032	22.2725	12.8057	11.986	13.5495	15.3171	19.4316	15.6667	9.72533	7.02	7.02	15.1496	13.7667	7.02	7.02	16.4036	16.4339	12.39	15.4478	12.5995	11.0245	15.1114	16.4004
W186	7.02	15.1969	13.6553	18.5877	7.02	15.9745	7.02	16.4409	14.0849	7.02	7.02	13.528	7.02	16.4881	16.2088	18.5935	13.9256	7.02	19.4654	9.87284	21.8549	12.7427	14.2388	7.02	10.0297	22.8343	21.03	22.5833	13.3857	7.02	7.02	15.44	19.0669	15.6099	12.4544	7.02	15.5457	13.006	7.02	7.02	10.5341	16.2569	15.2751	15.3258	14.0543	7.02	7.02	14.7181	7.02
W187	7.02	15.3511	14.0934	19.2342	7.02	15.8295	7.02	15.4192	15.542	7.02	7.02	13.6669	7.02	16.6685	16.6781	18.8398	16.7277	7.02	20.0508	7.02	22.1065	15.2354	15.4579	7.02	10.7541	23.6418	21.8601	22.9783	13.696	12.2346	7.02	14.7323	18.5355	16.4592	11.384	11.8374	13.6055	13.4741	12.4898	7.02	7.02	16.7739	15.9723	14.4806	14.8276	13.1066	7.02	13.8312	7.02
W188	7.02	16.2038	13.6477	17.992	7.02	14.6134	7.02	10.5896	7.02	7.02	7.02	15.6876	7.02	15.4413	14.7689	17.1028	16.0948	7.02	19.3823	14.4186	22.3607	16.0876	16.1964	7.02	7.02	23.7086	22.5137	23.1686	14.208	7.02	11.2317	15.3748	19.7602	18.2131	9.90092	7.02	14.0628	13.9426	13.1139	12.3875	7.02	16.0357	17.4736	14.1162	13.7636	16.6341	17.3148	15.7054	11.6858
W189	7.02	14.6058	13.8651	18.134	7.02	15.7179	7.02	16.8525	16.4662	7.02	7.02	13.4729	7.02	18.0381	16.5308	18.2481	16.4938	7.02	20.4155	12.2643	21.9477	7.02	14.3262	7.02	10.5999	23.1124	20.0348	21.037	13.0708	11.7197	13.1943	15.2431	17.7319	15.5967	11.658	7.02	11.7261	14.3218	12.5639	7.02	7.02	17.3801	17.4333	12.0113	16.0167	12.8902	14.442	15.6152	7.02
W191	7.02	16.2416	14.3804	18.9443	7.02	14.29	7.02	18.8584	19.1854	7.02	7.02	14.8329	7.02	19.6687	20.7219	20.5983	19.2013	7.02	20.3844	11.5283	22.3734	15.5571	15.7636	7.02	12.9546	23.9352	21.9668	22.7619	13.3468	14.4801	15.7587	15.547	18.1954	15.9776	13.6119	15.769	11.8752	16.4719	13.0336	7.02	7.02	17.3742	16.312	12.8507	15.1808	13.0844	15.7692	14.4105	16.024
W192	7.02	16.0382	13.7024	18.5146	7.02	14.3392	7.02	18.3543	18.3926	7.02	7.02	14.2775	7.02	18.954	20.2641	20.2162	18.4751	7.02	20.3868	11.0038	22.3195	15.5772	15.5149	7.02	12.2063	23.6129	21.8663	22.5355	13.1155	13.5276	15.4558	15.0151	17.5186	15.4581	12.9588	15.4778	10.5507	16.1248	12.4087	7.02	7.02	16.9876	16.329	12.6442	15.0233	12.7695	15.1058	14.2722	11.7655
W193	7.02	9.2871	7.02	18.0928	10.4073	7.29378	7.02	11.5489	10.9442	7.02	7.02	17.4949	7.02	15.6908	18.8809	18.5177	15.8632	7.02	21.0027	12.993	20.3971	16.8129	15.7475	7.02	11.4945	23.9588	22.6882	22.6542	13.1818	7.02	11.0906	15.6958	17.7215	20.3259	13.6755	14.7916	10.3084	13.3933	14.7724	11.9143	7.02	17.2303	15.2851	17.1306	12.8462	14.974	15.6054	14.5698	15.2407
W194	7.02	14.6203	13.2758	18.5775	7.02	14.4521	7.02	11.264	11.6118	7.02	7.02	14.1219	7.02	14.0959	17.0637	17.2399	16.973	7.02	21.2229	7.02	21.8405	16.6595	14.7909	7.02	7.80085	23.9395	21.5655	22.1011	13.5341	10.21	11.5216	12.2401	16.1617	16.1189	11.3778	11.1875	7.1004	13.6971	7.02	11.9909	7.02	16.6352	15.9708	13.141	14.7886	12.7682	13.5595	14.764	13.5764
W195	7.02	16.1123	13.258	18.5735	7.02	14.0424	7.02	14.8434	14.8408	7.02	7.02	14.3054	7.02	15.0523	17.4733	17.6568	15.8145	7.02	20.9928	12.0705	21.3471	16.1702	15.7472	7.02	8.27448	23.736	22.216	22.2831	14.024	7.02	8.85004	13.6067	17.3228	16.5811	11.1592	10.7735	14.3547	13.2985	12.2666	11.629	7.02	15.9915	15.9222	7.02	14.421	14.9972	15.8579	14.8888	15.7679
W197	7.02	7.02	7.02	18.0482	7.02	15.8046	7.02	13.8982	14.2759	7.02	7.02	13.7515	7.02	17.3822	18.4804	18.7471	17.6315	7.02	20.2716	12.267	21.1453	15.9246	15.3912	7.02	8.09647	23.4119	22.1865	22.6334	14.1203	12.7775	13.3318	13.4906	16.4188	16.4611	12.0532	9.26378	9.17844	14.109	12.6807	7.02	7.02	16.6086	16.4927	13.1644	14.659	14.8561	15.7162	14.9829	15.1869
W198	7.02	16.2946	14.3642	18.4868	7.02	15.9951	7.02	13.204	14.2717	7.02	7.02	13.7845	7.02	16.9114	16.4869	16.5195	15.9945	7.02	20.4703	11.7313	22.0568	15.8313	16.0618	7.02	7.02	23.882	22.357	22.1943	14.1176	9.39244	12.8102	14.9539	16.1845	16.5203	9.49282	11.6759	12.6339	14.1386	11.8427	11.4661	7.02	16.9602	17.1302	13.894	14.1507	12.758	11.3694	13.9389	7.02
W199	7.02	15.1069	13.5046	18.4343	7.02	13.5088	7.02	9.18428	7.02	7.02	7.02	13.1129	7.02	12.8692	14.8886	14.597	15.6689	7.02	20.9955	12.4318	21.9523	16.0202	16.0977	7.02	7.02	23.5985	21.2587	22.185	13.4215	10.7956	10.9366	11.9965	15.9734	16.2809	11.0445	7.02	11.6932	13.2937	7.02	7.02	7.02	16.4968	16.5664	13.358	13.6495	14.5712	14.7544	14.4864	7.02
W200	7.02	10.3876	7.02	18.489	7.02	16.4406	7.02	15.1802	14.531	7.02	7.02	12.9952	7.02	14.7424	18.49	18.3463	16.8142	7.02	20.4547	10.2286	22.2249	16.0937	15.5016	7.02	9.85208	23.6695	21.7261	21.5247	13.606	11.6284	11.228	15.3949	16.9998	15.176	10.0256	12.1848	10.3666	14.2305	7.02	7.02	7.02	16.4815	15.3693	12.1332	14.6211	13.4554	7.02	16.4161	7.02
W201	7.02	10.8104	7.02	18.3624	7.02	16.2385	7.02	14.4723	14.3361	7.02	7.02	13.2121	7.02	14.7407	17.544	17.6203	16.8541	7.02	20.8765	10.5701	22.5807	16.1766	14.7498	7.02	9.58226	23.8779	22.0922	22.256	12.7483	10.9507	12.1515	14.9371	17.1633	15.4303	7.02	12.2539	9.20305	14.4212	7.02	7.02	7.02	16.4454	15.3699	12.44	14.8136	14.5991	12.0157	16.8368	7.02
W202	7.02	10.1567	7.02	17.896	7.02	15.5536	7.02	14.0105	14.3261	7.02	7.02	12.7084	7.02	15.7369	17.1454	17.0858	16.7612	7.02	20.8333	7.02	22.132	16.4336	14.4172	7.02	7.86944	23.7272	22.0084	22.2137	14.2189	10.157	11.8257	15.2051	16.937	15.5875	11.9215	10.4902	10.3212	14.4084	13.0782	7.02	7.02	16.1623	15.7712	12.9873	14.7925	16.71	12.9095	16.775	7.02
W203	7.02	12.3647	11.7965	19.5635	7.02	17.0517	7.02	19.1005	18.7084	7.02	7.02	14.4701	7.02	21.0699	20.0015	20.2198	17.3338	7.02	20.897	11.905	22.394	16.1893	16.6736	7.02	12.308	23.9443	22.6178	23.3126	13.8194	8.21786	15.8357	16.2513	15.4742	16.0941	12.7419	7.02	11.4134	19.1383	13.161	7.02	7.02	16.9803	17.4275	12.9808	14.3692	14.1023	16.5263	12.4189	7.02
W204	7.02	14.4774	12.3643	19.1068	7.02	14.3956	7.02	10.0278	7.02	7.02	7.02	12.9754	7.02	12.6547	13.4672	13.4179	15.3198	7.02	20.7064	9.79379	22.493	16.0088	16.1048	7.02	6.31667	23.6199	22.4142	22.3373	13.4577	7.02	10.1466	13.4845	15.7808	15.1366	9.5867	7.02	11.2282	14.663	7.02	7.02	7.02	16.1573	15.0348	11.9007	14.0551	13.5904	14.9608	13.8906	7.02
W205	7.02	14.7017	12.0788	19.3728	7.02	14.4315	7.02	8.11954	7.02	7.02	7.02	13.1101	7.02	12.2862	13.5109	13.3698	15.2724	7.02	20.8386	10.8662	22.8143	15.9138	16.1677	7.02	9.06267	23.6122	22.5004	22.2544	13.6406	7.02	9.99833	12.705	15.7783	15.1504	8.41177	7.02	11.4756	14.504	7.02	7.02	7.02	15.7774	15.5157	11.5737	14.0665	14.8194	14.7845	14.1699	7.02
W206	7.02	14.8484	13.2776	18.2254	7.02	13.638	7.02	10.199	7.02	7.02	7.02	12.7404	7.02	12.5256	14.6653	14.9341	15.8358	7.02	21.293	12.1441	22.0414	15.2102	15.5351	7.02	8.30234	23.7361	21.8053	22.417	12.9133	8.35738	9.97104	12.3372	16.6708	15.554	11.4049	7.02	11.6994	14.0026	7.02	7.02	7.02	16.3461	16.3574	12.9413	13.7004	17.5805	16.5722	15.0321	7.02
W207	7.02	10.0447	7.02	20.5699	7.02	9.95771	13.0424	10.9407	7.02	7.02	7.02	12.9683	7.02	16.8709	19.2745	19.4819	15.8775	7.02	20.7548	11.9651	21.4141	14.6257	15.2424	7.02	21.0429	24.2151	22.0784	22.196	12.4686	7.02	12.3023	15.1914	19.9762	17.2987	14.7446	13.9534	9.20003	14.7981	14.4128	12.1136	7.02	18.3777	16.2812	15.4671	14.7528	14.8165	17.8589	16.5053	16.3606
W208	7.02	10.875	7.02	21.8548	7.02	8.81244	7.02	15.0138	13.7388	7.02	7.02	14.3917	7.02	14.2381	18.6036	18.3241	13.1148	7.02	21.5594	11.7408	21.9808	17.3757	16.6539	7.02	13.8674	24.1949	22.7272	22.5423	14.7811	7.02	12.4175	12.4005	15.1057	17.6837	12.0579	10.9663	12.7813	12.549	14.9308	12.3773	7.02	17.4366	15.5252	15.696	15.2433	18.187	17.9249	14.2882	14.4726
W209	7.02	7.02	7.02	20.3744	7.02	8.275	7.02	9.53053	7.02	7.02	7.02	14.185	7.02	13.5633	15.0255	14.7202	14.743	7.02	20.9316	12.4876	21.4436	16.8163	15.9784	7.02	12.5844	23.7252	22.1277	22.0603	13.3967	7.02	10.4888	12.698	16.9014	16.8438	10.8654	10.9756	8.66356	13.0737	14.277	7.02	7.02	17.1678	14.8329	15.0537	14.7954	16.7027	16.6785	15.8001	12.9435
W210	7.02	16.1124	14.1401	18.5334	7.02	15.2474	7.02	8.76434	7.02	7.02	7.02	13.4345	7.02	13.2539	14.0293	13.6492	15.7317	7.02	20.5162	7.02	22.6111	16.6897	16.1125	7.02	10.5575	23.3523	23.2022	22.5998	13.7065	7.02	8.94282	12.7319	16.6751	12.7165	10.7796	8.71772	7.32682	13.0487	11.0066	7.02	7.02	16.8827	16.6283	13.2963	14.2717	14.3762	15.6233	14.8375	7.02
W211	7.02	16.0418	12.4268	18.1875	7.02	16.0019	7.02	14.8157	15.4151	7.02	7.02	14.2747	7.02	15.3112	17.6482	17.5653	16.802	7.02	20.5427	12.6646	21.4149	16.0421	15.1874	7.02	7.94987	23.6313	22.0196	22.4356	13.9317	10.5864	13.2575	13.9783	15.9593	15.8935	9.63246	9.75492	10.6838	14.1391	12.1434	7.02	7.02	16.7691	16.9093	13.1481	14.8477	15.8653	16.9537	15.1104	17.795
W212	7.02	15.7464	14.1784	19.0101	7.02	14.8186	7.02	11.3726	11.7294	7.02	7.02	13.3318	7.02	13.8281	11.2829	12.5588	17.425	7.02	20.7889	11.5635	22.3449	15.3513	15.5609	7.02	8.67663	23.6585	21.9032	22.4744	13.921	10.8627	8.13707	13.2061	14.9254	17.0622	11.1257	9.92902	13.9513	15.2716	13.7715	7.02	7.02	16.3133	16.5304	12.0333	14.1947	15.3424	16.0189	12.0558	7.02
W213	7.02	14.2094	12.5129	18.9451	7.02	13.5881	7.02	13.0943	15.0039	7.02	7.02	11.9915	7.02	14.6511	14.7844	14.9396	15.2438	7.02	20.6872	11.069	20.8622	17.2776	16.2618	7.02	6.91462	23.8288	22.4034	22.2873	14.3801	10.5717	9.82854	11.8692	17.5053	14.7375	11.3614	9.71943	12.7288	12.9002	10.9277	11.0301	7.02	16.5534	16.5523	11.6713	14.589	13.0284	11.6971	17.0412	13.6156
W214	7.02	7.02	7.02	18.7115	7.02	13.4295	7.02	9.58073	10.4916	7.02	7.02	12.3681	7.02	11.1087	12.9742	13.0323	16.2604	7.02	20.5422	10.7656	21.8373	16.4838	14.6731	7.02	7.91164	23.7539	23.3385	21.7537	14.1959	7.02	10.4923	10.2519	15.4057	14.2391	11.1045	9.08905	12.0753	12.339	7.02	7.02	7.02	16.3883	16.102	7.02	12.8258	16.1401	16.0085	14.6443	7.02
W215	7.02	7.02	7.02	18.2831	7.02	14.0138	7.02	11.2827	10.3641	7.02	7.02	12.96	7.02	12.8239	14.5664	15.0433	16.5361	7.02	20.0504	10.6757	21.7755	16.1865	14.0927	7.02	7.33089	23.065	22.895	22.2184	12.9649	7.02	10.3552	12.7306	15.4846	14.5896	7.02	10.5112	13.1109	12.3332	7.02	7.02	7.02	16.558	16.388	7.02	12.9197	14.4305	15.3508	13.9134	16.3913
W216	7.02	15.9051	14.2131	18.34	7.02	15.0733	7.02	12.9634	7.02	7.02	7.02	13.4788	7.02	15.3686	17.5076	17.6106	14.8164	7.02	20.6885	12.0628	21.8455	15.8752	17.2153	7.02	9.97589	23.9518	22.5775	22.8549	14.2219	11.9577	12.3594	13.7851	15.7347	16.1804	14.1863	7.02	9.84694	13.6297	13.1986	7.02	7.02	16.594	15.4173	15.3069	14.5138	13.8436	15.5297	12.7361	7.02
W217	7.02	7.02	7.02	18.7301	7.02	14.9173	7.02	13.3809	13.2899	7.02	7.02	14.3346	7.02	18.1057	18.351	18.242	17.3915	7.02	20.4399	11.7032	23.0095	13.8446	14.3055	7.02	10.4756	23.5075	20.8252	22.2336	10.7573	7.02	14.0994	14.2888	17.6851	16.663	12.2382	10.8196	7.9776	14.4419	12.6102	7.02	7.02	17.4693	15.6788	12.858	15.3949	12.9759	11.4671	14.1237	7.02
W218	7.02	7.02	7.02	18.8117	7.02	15.4943	7.02	14.3663	15.1306	7.02	7.02	14.5204	7.02	18.809	19.0347	19.3484	17.1492	7.02	20.0471	12.7322	22.5561	14.5923	14.7558	7.02	11.8645	23.7146	22.2583	22.4507	12.3464	7.02	14.8587	13.6706	19.6559	17.436	11.2873	9.85491	11.2297	15.1551	13.9655	12.2439	7.02	18.0007	15.2802	13.5745	16.1013	11.5373	11.9668	15.0603	10.5017
W219	7.02	7.02	7.02	18.6189	7.02	11.617	7.02	14.3816	7.02	7.02	7.02	12.0702	7.02	14.9779	14.6356	14.5779	8.86357	7.02	21.0822	9.39726	22.2374	16.4604	15.9408	7.02	15.5209	23.53	21.3489	22.0971	12.9722	7.02	12.0329	8.70898	15.3586	14.9258	7.02	9.14628	7.02	13.5435	11.1821	7.02	7.02	17.0577	16.8847	7.02	13.9641	14.1625	15.7947	13.8466	7.02
W220	7.02	7.02	7.02	18.7936	7.02	13.2518	7.02	15.1656	13.7511	7.02	7.02	12.188	7.02	15.1479	15.9702	15.752	14.1413	7.02	21.0984	8.95721	22.8676	17.7883	16.2747	7.02	10.6962	23.886	22.4973	22.6072	13.7937	7.02	12.7636	11.202	16.5827	15.559	9.35464	9.88813	7.02	14.5454	13.1718	11.3674	7.02	17.5982	17.218	13.7254	14.8612	13.8568	14.1195	14.7865	12.9922
W221	7.02	14.6588	14.0481	18.1932	7.02	13.8058	7.02	14.1897	14.7579	7.02	7.02	13.048	7.02	17.8528	16.9934	18.1238	17.686	7.85642	19.2633	14.6949	21.0911	12.8087	14.8526	7.02	11.8147	23.2152	20.4634	21.8067	13.3989	12.7994	13.8862	14.5754	17.9633	17.4129	11.6058	10.8408	16.4334	13.7356	12.0331	11.1531	7.02	16.467	15.6866	13.3554	15.0589	12.3291	14.3897	14.4578	7.02
W222	7.02	7.02	7.02	17.6333	7.02	15.3553	7.02	10.9614	12.1538	7.02	7.02	13.524	7.02	15.8552	17.4107	17.6228	16.6435	7.02	18.7422	13.4484	20.7526	14.9784	15.0338	7.02	11.0306	23.4008	20.8115	21.3566	13.7007	11.7535	11.7067	11.7238	15.7636	16.6768	10.9448	7.02	13.81	13.118	7.02	7.02	7.02	16.9413	15.6167	12.7074	13.9396	12.38	10.5719	13.7851	12.3828
W223	7.02	16.3857	14.7297	18.6095	7.02	15.1304	7.02	15.4135	15.6394	7.02	7.02	15.1056	7.02	17.4721	16.3662	17.8282	17.1825	8.02666	19.6841	13.0649	20.9048	13.7317	15.5603	7.02	10.9781	23.1158	20.7818	22.3571	13.1257	10.0091	11.7493	12.4255	15.8625	16.8921	11.35	7.02	7.02	14.3513	12.718	7.02	7.02	16.701	16.0198	13.4504	15.1996	11.7537	14.133	12.3431	7.02
W224	7.02	14.7907	13.5014	17.2186	7.02	15.3815	7.02	14.0849	15.269	7.02	7.02	13.6853	7.02	16.1291	15.5554	16.6484	16.0174	7.02	19.3916	11.8808	21.2856	15.6232	15.1354	7.02	11.0381	22.94	20.5659	21.7195	13.6275	10.6013	11.8279	15.891	17.5149	16.3962	11.1817	10.9289	7.02	13.4606	11.3718	11.374	7.02	16.9006	16.1206	12.4354	14.319	15.155	14.099	14.747	13.1882
W225	7.02	7.02	7.02	7.02	7.02	7.02	7.02	7.02	7.02	7.02	7.02	11.9677	7.02	16.143	14.7996	14.3814	15.1483	7.02	19.6829	10.1274	21.011	15.6719	14.8659	7.02	11.4928	23.5356	21.361	21.3772	13.5699	7.02	7.02	12.3871	15.756	16.1636	11.9603	7.02	9.04608	12.5971	13.0889	7.02	7.02	17.7049	14.3251	14.6059	11.6728	12.3709	7.02	14.2404	14.5431
W226	7.02	7.02	7.02	20.4035	7.02	7.02	7.02	7.02	7.02	7.02	7.02	11.7095	7.02	14.5656	14.616	14.2999	14.3897	7.02	20.5171	12.4674	21.126	15.9682	15.2242	8.64879	7.02	23.4793	22.2635	21.8732	11.9866	7.02	7.02	12.1258	14.8423	16.6869	7.02	7.02	7.02	12.4029	7.02	7.02	7.02	16.1121	14.5784	14.529	11.8151	16.005	15.1769	14.2766	16.3949
W227	7.02	7.02	7.02	17.7446	7.02	14.1217	7.02	11.2131	11.0038	7.02	7.02	13.1106	7.02	13.2488	13.8675	15.531	15.1453	7.02	19.4371	11.7732	20.9827	13.704	16.1246	7.02	7.02	23.4049	19.8095	21.5333	12.1964	7.02	7.02	7.02	15.4664	15.6303	10.3535	7.02	11.5008	12.1382	11.3822	7.02	7.02	16.4137	15.5168	11.636	13.4468	11.2335	13.0849	15.28	12.2463
W228	7.02	7.02	7.02	17.5311	9.16318	15.3271	7.02	10.9484	13.2647	7.02	7.02	12.3242	7.02	14.4271	14.278	15.3164	14.918	7.02	18.9908	12.689	20.3276	13.995	16.0404	7.02	7.02	23.2204	20.545	21.7307	13.1845	10.0265	7.02	13.0057	16.4847	16.3338	10.7044	7.02	12.051	13.0032	11.3064	7.02	7.02	16.3012	15.557	12.5772	13.7052	11.1366	12.9921	15.8886	7.02
W229	7.02	15.6346	13.6399	17.5877	7.02	13.9342	7.02	14.3577	15.6193	7.02	7.02	13.9605	7.02	16.0502	15.9226	18.0557	16.7809	7.02	19.1093	9.78112	21.0002	12.9181	15.6429	7.02	10.8047	22.8973	20.5957	21.8273	12.4835	10.686	13.1993	12.6874	18.7111	15.9776	9.88858	7.02	13.7267	13.299	12.9947	7.02	7.02	16.138	14.2796	12.5387	14.9767	7.02	12.1045	15.0342	7.02
W230	7.02	15.8788	14.1658	18.0313	7.02	15.4577	7.02	13.9018	14.7548	7.02	7.02	13.9921	7.02	16.5594	15.5075	17.5757	15.9438	7.02	19.0091	12.0651	21.2428	13.3044	15.2601	7.02	7.02	23.2183	21.58	22.356	12.8809	7.02	11.7975	15.1603	15.6227	16.2519	10.1862	7.02	7.02	13.6855	11.2156	7.02	7.02	15.8071	15.5937	13.2942	13.967	12.1064	13.8272	13.2992	7.02
W231	7.02	17.2263	15.6657	18.8902	7.02	14.719	7.02	17.2611	18.8223	7.02	7.02	15.4795	7.02	18.6362	19.6646	19.7519	17.9156	7.02	19.9714	13.3748	22.3215	13.6119	16.0263	7.02	12.352	23.9995	22.066	23.1619	13.407	13.1354	14.3636	15.7982	19.8811	16.9476	12.4647	13.8909	11.6543	15.3926	14.4835	11.3341	7.02	17.3112	15.8404	13.34	16.9125	13.4899	16.8863	13.829	14.1716
W233	7.02	15.5001	14.0643	18.5305	7.02	15.1562	7.02	16.107	17.2643	7.02	7.02	13.7575	7.02	17.2761	18.33	18.2936	17.8695	7.02	19.1714	11.4631	21.7372	14.7186	15.9589	7.02	10.3691	23.4327	22.0366	21.9294	13.7423	11.0354	12.8035	16.3055	16.4606	16.3518	11.1965	11.2845	16.3978	15.0891	12.8056	7.02	7.02	16.6956	15.7572	12.4864	14.8657	12.7178	11.3335	12.5897	7.02
W234	7.02	15.6719	14.2522	18.4144	7.02	14.7856	7.02	15.761	16.9238	7.02	7.02	13.8177	7.02	17.1737	17.9609	17.8872	17.4182	7.02	19.3798	11.9037	21.7606	15.1089	15.4864	7.02	9.47553	23.5762	21.5318	22.1449	13.8933	12.2821	12.1812	15.8916	16.0873	16.5691	12.2091	11.0311	16.0437	14.9021	12.8193	7.02	7.02	16.5247	15.8271	12.6882	15.0271	14.4674	11.8382	12.6746	7.02
W235	17.9279	16.1329	14.2385	18.3135	7.02	15.3199	7.02	7.02	10.172	7.02	7.02	14.5716	7.02	14.3772	12.5581	15.1171	14.8832	12.2543	18.7554	10.2692	21.949	14.9025	14.9388	7.02	7.02	22.4476	21.608	22.1636	13.1855	7.02	7.02	15.0319	17.4946	15.8241	10.0146	7.02	7.02	14.1037	11.8776	7.02	17.5909	16.4588	16.9694	12.7649	13.7089	12.5528	14.169	14.9259	10.9024
W236	7.02	12.1636	7.02	18.2126	7.02	14.898	7.02	11.0399	10.697	7.02	7.02	13.194	7.02	18.1505	10.7332	10.9299	17.6744	7.02	20.1672	12.41	21.8651	14.4732	15.6507	7.02	7.6784	23.1962	21.4275	21.8836	13.8202	7.02	12.1532	12.8745	14.4915	16.7993	11.1139	10.4205	15.679	16.0763	12.9201	11.4057	7.02	17.2077	16.9185	7.02	15.0709	13.3424	16.0783	12.7123	11.8792
W237	7.02	14.3589	13.6428	18.2674	7.02	12.6161	7.02	16.0024	16.4765	7.02	7.02	12.8135	7.02	14.9904	17.9022	17.6923	16.6784	7.02	20.853	11.3737	22.1046	15.9883	15.6489	7.02	9.27021	23.4802	21.2838	21.7034	13.3525	11.0812	13.0204	12.9184	15.1914	15.082	10.9455	11.2033	8.88566	14.9165	12.6361	7.02	7.02	16.8916	16.5108	12.4462	14.8887	14.0777	16.1287	14.7285	15.1983
W238	7.02	15.3227	13.3286	17.8724	7.02	14.8275	7.02	14.0309	11.5653	7.02	7.02	12.3058	7.02	14.2328	15.3089	15.023	14.2147	7.02	19.9782	10.2097	21.759	16.4111	16.4319	7.02	8.66995	23.5369	22.6449	22.6285	14.4006	7.02	10.1852	9.85001	13.9875	15.4432	12.2873	9.30522	8.22025	13.757	10.9198	7.02	7.02	16.6463	15.7192	14.9421	15.0952	13.182	13.8948	11.3505	7.02
W239	7.02	16.8798	11.7802	18.5128	7.02	14.2091	7.02	13.3413	15.2244	7.02	7.02	14.2219	7.02	14.7745	13.8464	14.2176	16.666	7.02	19.6592	11.9356	22.0547	15.8052	15.9932	7.02	7.94313	23.5569	21.883	22.5799	14.0821	8.44879	7.02	13.9168	17.4752	15.3111	10.9068	9.0941	12.5479	15.5097	11.755	7.02	7.02	16.2173	16.6532	12.4976	14.7333	15.3436	15.5718	14.9599	7.02
W240	7.02	15.6043	11.1717	18.6086	7.02	14.999	7.02	14.4785	15.5744	7.02	7.02	12.8405	7.02	15.4139	14.3205	14.1263	17.493	7.02	19.9324	11.4639	21.8814	15.0742	15.9143	7.02	9.51503	23.6308	21.3913	21.7496	13.7404	7.02	8.67524	13.1758	18.6842	15.012	8.7463	9.65427	14.6905	14.1412	13.0675	7.02	7.02	16.8519	16.6062	7.02	14.7303	16.2612	16.0494	16.7077	7.02
W241	7.02	17.3351	7.02	18.0996	7.02	17.2072	7.02	14.0289	13.6696	7.02	7.02	14.9426	7.02	16.0186	17.2572	18.9174	17.1086	7.02	19.0137	13.3451	21.4741	15.0622	15.9914	7.02	13.3666	23.3874	22.072	22.1808	13.6203	12.1751	13.376	16.8323	18.6448	17.4396	10.661	7.02	10.1527	15.1083	7.02	7.02	7.02	16.4675	16.0116	14.1643	14.7304	12.9405	13.8458	15.3984	7.02
W242	7.02	16.9837	15.7366	18.07	7.02	15.2896	7.02	17.393	17.1478	7.02	7.02	15.2246	7.02	18.0665	15.2027	19.667	16.9101	7.02	19.639	13.1331	21.6604	13.3359	15.6968	7.02	11.7284	23.4864	21.1313	22.0334	14.0748	13.2066	14.6804	15.6709	17.6287	17.31	12.3101	7.02	12.0795	14.8509	13.2148	7.02	7.02	16.9782	16.2497	13.4008	16.265	11.74	14.4125	12.7743	14.9223
W243	7.02	11.5042	7.02	17.6226	7.02	13.9446	8.79224	10.9668	7.02	7.02	7.02	12.3566	7.02	17.7131	15.0929	13.7373	16.7629	7.02	19.9625	11.6497	21.4774	14.5001	14.7135	7.02	10.4734	22.7516	21.0261	21.3334	13.8887	7.02	11.6113	12.0356	14.1866	16.0038	10.3397	7.02	14.0542	15.261	12.3217	10.2485	7.02	16.6836	16.7124	7.02	14.5697	12.0807	14.7508	12.5484	16.2491
W244	7.02	11.2803	7.02	17.6232	9.545	14.4752	7.02	7.02	7.02	7.02	7.02	11.8095	7.02	18.1895	16.3452	9.86286	16.921	7.02	20.3539	11.1911	21.6214	13.9023	15.1734	7.02	7.02	23.1512	21.3451	21.1916	13.4764	7.02	7.02	7.02	14.9661	16.31	11.45	7.02	14.0897	15.0419	13.1826	10.9685	7.02	16.8386	16.9293	7.02	14.3603	12.9882	15.6197	13.1277	7.02
W245	7.02	14.6072	14.0798	17.6299	7.02	14.4194	7.02	11.47	12.9571	7.02	7.02	7.02	7.02	14.6841	14.7299	17.7328	15.6286	7.02	20.7434	11.2086	21.5679	13.033	14.7893	7.02	11.215	22.8611	20.8099	21.078	11.7401	11.9178	7.02	12.7575	18.1912	15.8821	10.5426	7.02	7.02	13.5933	10.9285	7.02	7.02	17.4323	15.112	12.1074	16.2088	12.2082	7.02	16.3195	7.02
W246	16.3582	7.02	7.02	18.1932	7.02	15.9294	7.02	7.02	11.2626	7.02	7.02	10.826	7.02	12.9146	7.02	7.02	14.9737	9.87697	19.4863	10.8851	22.2361	15.6528	14.5072	7.02	7.02	23.226	21.1616	21.8139	13.4723	7.02	7.02	11.9098	14.5192	14.9752	7.02	7.02	9.00717	12.0993	11.5047	7.02	16.8405	16.3849	16.7333	7.02	7.02	13.6706	12.7595	12.8558	7.02
W247	7.02	16.1961	12.7535	18.2165	7.02	14.9387	7.02	7.02	10.3219	7.02	7.02	13.7881	7.02	12.7016	11.4435	13.1883	15.5643	7.02	20.0782	7.02	22.4837	15.7665	16.0987	7.02	7.02	23.4958	23.0688	22.4631	13.9993	7.02	7.02	12.5103	16.8256	15.3275	10.4582	7.02	7.02	13.4072	7.02	10.528	7.02	16.1508	16.5837	13.0112	13.8247	13.7526	15.2944	14.585	7.02
W248	11.762	15.4337	13.5788	18.5701	10.1216	16.677	16.1056	7.02	11.0818	20.4321	23.9263	7.02	18.446	15.4659	12.9216	15.9027	16.1078	16.5383	20.4258	11.3334	22.1169	14.8915	15.8238	7.02	14.7172	23.5696	21.8273	22.3956	13.2098	7.02	12.1334	17.075	16.5002	16.0819	11.9405	7.02	10.2341	16.2123	10.8326	10.2123	7.02	16.0825	16.1842	13.4935	13.7251	11.9119	7.02	14.1931	7.02
W249	7.02	7.02	7.02	19.6641	10.2208	7.02	7.02	7.02	7.02	15.0846	7.02	13.753	7.02	14.3907	13.4983	7.02	14.6023	7.02	21.0376	12.0067	21.8239	15.5575	14.8553	7.02	7.02	23.3485	21.8377	22.0252	12.655	7.02	7.02	12.1285	14.4678	16.2936	10.6706	7.02	7.02	13.7774	15.4346	7.02	7.02	16.8937	14.9805	14.428	14.6337	14.7309	15.646	12.3752	12.4293
W250	7.02	7.02	7.02	19.408	7.02	7.02	7.02	11.2052	7.02	7.02	12.4354	7.02	7.02	15.3158	7.02	11.5807	14.6293	7.02	21.089	10.6624	21.19	15.1283	15.8998	7.02	7.02	23.1217	22.9324	22.4546	12.0865	7.02	11.4154	11.6702	15.9315	16.3462	12.3077	7.02	7.02	13.6053	14.3316	7.02	7.02	16.786	16.4314	13.6456	14.0332	18.7773	17.642	13.3322	12.5886
W251	7.02	12.1326	10.9475	21.9182	7.02	7.02	7.02	7.02	7.02	7.02	7.02	15.3427	7.02	17.1745	16.0053	16.0452	17.0635	7.02	20.4118	10.8461	22.2726	13.3099	17.3094	7.02	13.2084	24.7762	22.6518	23.5663	13.8616	7.02	7.02	16.6323	18.2964	17.0505	11.3901	16.256	12.9377	13.7913	14.2836	13.2601	7.02	17.8121	15.221	15.1497	15.5319	12.9352	15.3211	15.92	17.4746
W252	7.02	7.02	7.02	19.0395	7.02	11.5376	7.02	14.7124	11.7109	7.02	7.02	7.02	7.02	14.8016	15.0538	14.9803	7.02	7.02	20.5738	9.06848	22.3296	17.2114	15.8388	7.02	7.02	23.5824	21.846	21.9155	13.5476	7.02	12.966	12.3253	15.7232	15.1989	15.4026	11.6455	7.02	13.4935	11.0395	7.02	7.02	17.409	17.3328	7.02	14.1809	13.3866	13.7159	14.8435	15.2238
W253	7.02	7.02	7.02	21.2149	7.02	7.02	7.02	7.02	7.02	7.02	7.02	12.3292	7.02	15.9303	14.275	13.5546	15.774	7.02	20.2201	9.78749	20.6921	15.7393	15.834	7.02	7.02	23.4196	21.504	21.3714	12.1954	7.02	7.02	11.7891	16.6578	15.7531	7.02	7.02	9.48047	13.4612	13.0676	7.02	7.02	17.4739	15.7147	14.1855	13.5957	13.1514	15.0723	14.4048	7.02
W254	7.02	11.1754	7.02	21.1295	7.02	7.02	7.02	7.02	7.02	7.02	7.02	12.5117	7.02	15.7516	13.2845	13.026	15.3758	7.02	20.1065	10.157	20.0434	15.486	15.6169	7.02	7.02	23.2215	21.4125	21.1871	11.9145	7.02	7.02	7.02	16.6004	15.889	7.02	7.02	7.02	13.3786	12.1523	7.02	7.02	17.4713	15.8069	13.7495	11.3464	13.5865	15.2834	13.9796	7.02
W255	7.02	7.02	7.02	17.8722	7.02	14.1986	7.02	7.02	7.02	7.02	7.02	7.02	7.02	14.0541	11.0481	9.9373	16.1793	7.02	20.1102	9.77761	21.2889	16.1204	14.2802	7.02	7.02	23.2788	22.0574	21.4548	13.2668	7.02	7.02	10.1286	16.0385	14.277	7.02	7.02	7.02	12.6131	7.02	11.5353	7.02	16.5387	16.416	10.4523	12.2185	13.1384	13.5193	13.9213	14.4583
W256	7.02	7.02	10.0455	19.4209	7.02	14.212	7.02	16.126	7.02	7.02	7.02	13.8589	7.02	16.2022	16.9116	16.9873	7.02	7.02	20.1704	10.9381	22.5265	16.1429	15.456	7.02	19.2759	23.5915	21.8627	22.2474	12.869	7.02	7.02	11.924	15.5743	16.4614	7.02	7.02	7.02	14.1113	7.02	10.9974	7.02	17.0017	17.2844	7.02	13.0465	13.6526	14.1127	15.1764	11.336
W257	7.02	14.3005	12.5981	18.5029	7.02	14.0558	7.02	11.3408	11.8008	7.02	7.02	12.4838	7.02	16.0453	17.0687	16.7465	16.8626	7.02	19.9733	12.1369	22.3546	14.9247	15.0716	7.02	12.6331	23.5663	23.1791	23.7388	14.1878	11.9323	7.02	15.0926	16.1782	15.5147	7.02	7.02	14.1769	13.0607	12.5198	7.02	7.02	16.2275	16.7028	13.3693	14.3275	12.6189	14.4758	12.6122	7.02
W258	7.02	7.02	7.02	19.4326	7.02	14.4732	7.02	16.4545	7.02	7.02	7.02	13.6463	7.02	16.2693	15.4046	15.0998	7.02	7.02	20.2013	11.718	22.8725	14.3441	15.0466	7.02	19.4439	23.5241	21.496	22.0767	11.5079	7.02	7.02	13.58	15.5861	16.7648	9.78715	7.02	10.5492	13.5116	7.02	10.9219	7.02	16.8436	17.6806	10.331	12.9731	12.7161	13.3009	14.4055	7.02
W259	7.02	7.02	7.02	17.8018	7.02	14.6972	9.40212	11.3833	7.02	7.02	7.02	12.4729	7.02	16.7641	14.6312	7.02	16.485	7.02	20.9165	12.3888	21.4643	15.5722	15.1087	7.02	13.0791	23.4545	21.5274	21.6991	13.5467	9.45626	7.02	11.4923	15.126	16.1656	7.02	7.02	13.8982	14.2954	12.1688	7.02	7.02	16.5191	17.267	7.02	14.5451	14.0561	15.9171	11.7772	7.02
W260	7.02	7.02	7.02	20.149	7.02	7.02	7.02	7.02	7.02	7.02	7.02	12.4938	7.02	15.0102	16.1976	15.9631	15.3443	7.02	20.3695	9.50601	21.2412	15.5535	15.3636	7.02	11.1072	23.8915	22.5056	21.4944	13.6947	7.02	12.4138	12.5055	17.5651	16.4199	7.02	7.02	7.02	13.1457	12.6737	7.02	7.02	17.6019	15.4303	14.4842	12.2802	11.8361	14.5651	14.4867	7.02
W261	7.02	7.02	7.02	19.3865	7.02	8.2918	7.02	13.8847	7.02	7.02	7.02	12.2177	7.02	12.4293	16.0412	16.3201	7.02	7.02	20.9002	7.02	21.0674	14.6728	14.2609	7.02	13.074	23.7146	20.9368	21.8919	12.6605	7.02	10.0115	13.2987	14.3592	13.4173	12.8432	9.93706	8.63995	13.1209	7.02	7.02	7.02	16.2999	16.8451	7.02	12.9977	13.3997	15.032	13.6832	13.1633
W262	7.02	16.4109	14.0423	19.6029	7.02	16.4475	7.02	11.4908	10.0354	7.02	7.02	14.9342	7.02	14.1432	15.3004	15.3971	17.1261	7.02	21.0635	12.9997	24.4986	17.2638	16.7832	7.02	10.6917	24.4829	24.3233	23.4991	15.1685	7.02	8.39322	14.2078	16.7459	17.2169	11.6224	7.02	11.9262	14.4411	13.6347	14.7895	7.02	17.455	17.8797	13.6749	16.0493	16.2718	17.7119	14.0589	20.2452
W263	7.02	15.6741	13.5734	18.444	7.02	15.9684	7.02	17.0117	16.4807	7.02	7.02	14.2683	7.02	16.671	17.7876	18.1037	16.2836	7.02	20.531	12.181	22.0451	14.7405	17.1481	7.02	11.2474	23.6423	21.0018	22.0377	13.0675	11.798	13.2877	14.8371	18.9838	17.1379	11.709	8.61952	11.7509	14.1388	11.2407	7.02	7.02	16.9926	16.6872	13.3973	14.8037	12.8623	7.02	16.5416	15.3293
W264	7.02	16.515	14.2781	19.6072	7.02	16.0359	7.02	16.1052	16.8478	7.02	7.02	14.9429	7.02	16.5294	18.972	18.9721	17.3652	7.02	19.5717	13.0366	21.8616	14.6208	15.7448	7.02	10.4825	23.4567	21.5654	22.2043	12.8719	7.02	12.5155	15.1881	15.9622	16.4037	12.3088	10.8746	8.33075	14.2429	11.9547	7.02	7.02	16.4135	16.6484	12.9246	14.9321	12.7368	14.7681	12.4335	7.02
W265	7.02	14.2889	13.2912	18.1127	7.02	15.6601	7.02	17.1303	16.0874	7.02	7.02	14.3351	7.02	17.4685	16.0648	18.2014	15.2821	7.02	19.3541	12.076	21.1571	13.9059	14.9365	7.02	10.9193	22.9729	21.435	21.8646	12.3202	10.4447	7.02	15.4992	18.2377	16.4412	11.7155	7.02	12.118	14.3113	12.6105	7.02	7.02	15.8254	16.7745	12.6751	14.8254	13.6116	12.4805	15.3512	7.02
W266	7.02	15.7848	16.442	19.0609	7.02	15.6879	7.02	20.704	20.8642	7.02	7.02	15.2093	7.02	21.566	17.4057	17.4053	18.7046	7.02	20.871	12.2825	22.8374	14.7553	16.7105	7.02	14.6417	24.169	22.8836	24.0085	14.7165	12.3797	15.703	15.6824	19.0837	20.2222	14.0733	11.1479	18.3964	18.5063	15.0943	11.9292	7.02	18.0157	16.7485	12.5628	15.6514	12.2426	12.986	14.8383	7.02
W267	7.02	15.3737	13.4481	18.6572	7.02	13.7182	7.02	12.8642	12.2004	7.02	7.02	13.4286	7.02	13.7525	15.5301	15.9082	14.3878	7.02	21.3358	11.0229	22.8307	16.4325	15.8509	7.02	8.97751	24.2483	21.9485	22.0442	11.8518	7.02	11.0235	12.7415	15.2762	15.8906	10.5381	8.33567	9.39288	13.1437	10.8684	13.8275	7.02	15.2621	16.1078	13.1727	14.0525	16.3551	16.7286	14.0694	7.02
W268	7.02	16.1186	14.0216	19.332	7.02	16.4544	7.02	15.2997	16.4733	7.02	7.02	15.0522	7.02	16.7025	18.4699	18.6821	17.5731	7.02	20.5495	12.8697	22.0627	13.056	15.1742	7.02	7.02	23.6134	21.4312	22.1509	13.5519	12.1943	13.3165	15.4554	18.0207	17.0389	11.0963	10.4896	9.296	13.8305	13.9058	11.7263	12.0966	18.0417	16.0058	13.5472	15.7268	12.5658	11.505	12.8446	19.2983
W269	7.02	14.5205	12.031	18.5932	7.02	14.6206	7.02	13.3895	13.1187	7.02	7.02	13.5838	7.02	14.2177	16.0476	16.0932	16.743	7.02	21.0656	11.0533	21.6605	16.1663	14.5725	7.02	7.6496	23.8134	21.3922	22.0236	13.4148	8.96472	11.182	12.2651	15.0835	15.8522	10.497	9.29602	9.62702	14.6078	7.02	12.7072	7.02	16.123	15.613	12.6477	14.0361	15.6875	15.9632	14.9195	15.4163
W270	7.02	15.3138	12.5713	18.5785	7.02	15.4548	7.02	13.0695	7.02	7.02	7.02	14.1425	7.02	13.2142	15.1267	15.3306	17.0531	7.02	20.617	7.02	22.0225	16.5442	15.5997	7.02	8.2856	23.494	22.0393	22.3411	13.8217	7.02	10.6816	12.5074	17.6882	14.9163	9.79651	9.10195	9.18253	13.8402	7.02	11.7256	7.02	16.7889	15.4848	7.02	14.8322	15.4298	13.0346	16.1706	7.02
W271	7.02	7.02	7.02	18.3473	7.02	17.4457	10.1476	12.7806	13.2471	7.02	7.02	13.4899	7.02	13.6024	15.7613	15.8243	16.0736	7.02	20.4803	12.4979	22.3815	16.19	16.4357	7.02	11.9356	23.943	22.0559	23.2098	14.3295	7.02	7.02	12.8214	16.2166	16.6582	11.2581	7.02	11.581	13.7921	11.9544	7.02	7.02	16.7729	16.1426	12.7666	14.329	15.5064	17.0763	13.8036	12.6256
W272	7.02	11.8464	11.1838	18.8127	7.02	15.8706	7.02	7.02	10.4796	7.02	7.02	13.4169	7.02	17.3113	15.96	14.4433	15.6528	7.02	20.504	12.7367	23.0443	16.0728	14.6381	7.02	7.02	24.1101	23.5013	23.0131	13.8877	11.1129	7.02	12.6555	17.2619	16.7831	11.7549	7.02	12.14	17.1021	12.1595	10.4754	7.02	16.1123	17.8408	13.9527	13.9151	15.7136	13.4912	13.3044	7.02
W273	7.02	7.02	7.02	20.7534	7.02	7.02	7.02	12.3649	7.02	7.02	14.0668	12.5695	15.4507	17.703	17.403	16.0372	16.3831	11.2208	20.3434	7.02	21.8998	13.9636	15.7099	8.03104	14.4032	23.7584	21.1063	22.5067	11.9213	7.02	7.02	15.1023	17.8985	17.0985	14.862	11.4556	7.02	13.7793	15.6344	7.02	7.02	17.8935	15.063	15.2353	15.5589	12.5016	15.2411	13.44	16.7382
W274	7.02	15.9505	13.6323	18.695	7.02	15.966	7.02	7.02	7.02	7.02	7.02	13.8229	7.02	14.5636	15.0177	16.8358	16.7366	7.02	20.5251	11.0328	22.4413	15.681	15.4199	7.02	7.02	23.7597	22.355	23.0938	12.9445	7.02	7.02	14.1602	15.1089	16.4213	10.2156	7.02	7.02	13.5004	7.02	7.02	7.02	16.613	15.8764	12.3675	14.272	16.2694	14.9693	13.5191	7.02
W275	19.9801	7.02	7.02	20.7241	7.02	7.02	7.02	11.9722	11.5794	7.02	7.02	14.9637	7.02	15.2805	16.9993	14.3599	15.214	13.0047	19.64	12.6305	21.2387	14.7724	14.9607	7.02	11.6475	23.8803	22.0437	22.8557	12.9668	7.02	11.7621	15.0236	19.6632	17.5151	11.6493	13.8321	7.02	13.1234	14.7239	10.9516	20.1193	17.9669	15.6591	15.7739	14.0312	14.6285	14.3342	15.4122	7.02
W276	18.5791	15.6461	12.0123	18.8555	7.02	7.02	7.02	15.0705	15.3273	7.02	7.02	13.181	7.02	15.1573	16.433	16.75	16.5695	12.527	20.0922	11.9497	21.0827	14.4455	15.5905	7.02	7.02	23.3504	20.3123	21.3525	13.5989	7.02	7.02	12.8367	16.247	15.2639	11.2344	7.02	9.21189	14.1833	12.5098	7.02	18.9683	15.9785	17.2499	12.0564	14.1849	12.9059	7.02	14.2747	7.02
W277	16.7879	7.02	7.02	18.503	7.02	16.1534	7.02	12.5098	7.02	7.02	13.0813	12.4658	16.0662	7.02	15.9628	15.5869	7.02	13.9623	20.126	7.02	21.4469	15.8507	7.02	7.02	17.35	23.1686	20.9443	22.0924	12.4777	7.02	7.02	15.673	17.1621	17.0864	10.0518	7.02	13.278	15.6967	12.3541	7.02	17.3109	15.8927	17.5459	7.02	13.7038	14.1762	13.2801	14.0724	14.4556
W278	16.7247	7.02	7.02	18.3875	7.02	18.0749	7.02	13.5278	7.02	14.5005	16.1391	13.2409	19.819	12.7034	17.9519	16.1043	7.02	16.7345	20.1723	11.2213	20.5897	15.0764	14.1504	7.02	18.3	22.9043	19.8881	20.9349	12.6145	7.02	7.02	17.6262	17.3566	18.3797	7.02	7.02	14.3113	16.959	11.7053	7.02	17.5605	15.7124	17.6251	11.101	13.8794	14.7299	15.2875	14.4304	7.02
W279	16.8425	7.02	7.02	17.4158	7.02	14.8249	7.02	13.4009	7.02	7.02	7.02	12.3271	7.02	13.4192	15.9343	7.02	7.02	11.6074	19.1768	7.02	21.0198	15.3891	14.5136	7.02	7.02	22.4337	22.1643	22.918	13.0386	7.02	7.02	12.7955	16.3327	13.6023	7.02	7.02	11.1758	13.4264	11.7265	7.02	17.3631	16.6668	18.5448	7.02	14.3846	15.0807	15.4382	14.5951	11.0265
W280	18.0764	14.6384	7.02	19.3815	7.02	13.5989	7.02	11.6908	7.02	7.02	7.02	7.02	15.3546	7.02	14.5022	14.6639	7.02	12.6327	20.2178	7.02	21.5302	15.5925	14.7037	7.02	11.2408	23.5165	21.8858	21.5619	13.3799	7.02	7.02	13.5456	16.2961	15.0107	11.0442	7.02	11.5968	13.2219	7.02	7.02	18.5816	16.1154	17.3159	7.02	13.62	12.4459	7.02	14.0164	7.02
W281	18.5852	7.02	7.02	20.172	7.02	18.1152	7.02	7.02	7.02	7.02	7.02	15.2098	7.02	15.2296	14.3176	7.02	14.6035	13.8987	20.787	12.9724	21.8916	16.3067	15.9537	7.02	12.449	24.1476	23.1014	23.1366	12.8445	7.02	7.02	13.4557	17.7605	18.2051	7.02	7.02	7.02	13.1976	13.7851	11.0724	19.0656	16.5688	15.9588	15.8332	12.2482	14.5717	14.805	12.8591	15.4809
W282	7.02	7.02	7.02	19.4638	7.02	16.7292	7.02	15.5052	14.7318	7.02	7.02	13.4494	7.02	16.0506	16.4018	7.02	16.5658	7.02	21.4071	12.6464	22.3835	15.7769	14.6817	7.02	7.02	23.6961	22.0825	22.5413	13.7382	7.02	13.7467	11.9446	13.6961	17.1352	11.0261	9.23905	7.02	19.4648	12.2342	10.371	7.02	16.5033	17.3532	13.3578	14.1317	15.6935	13.6889	13.6736	7.02
W283	7.02	12.4198	7.02	20.8923	7.02	7.02	7.02	11.1453	7.02	7.02	7.02	13.5688	7.02	14.8129	17.6964	17.1774	12.8389	7.02	21.0585	13.111	21.4847	17.081	16.4183	7.02	7.02	24.2693	23.1328	22.8363	12.7721	7.02	11.3819	12.9163	17.1841	18.0285	12.5235	7.02	7.02	13.2882	13.1569	13.0659	7.02	16.3206	16.4914	15.3859	14.3269	17.8232	18.8986	14.3163	7.02
W284	7.02	10.6489	7.02	20.7047	7.02	12.3235	7.02	11.4121	7.02	7.02	7.02	12.3933	7.02	16.1295	14.942	13.1861	14.1734	7.02	20.7234	10.9911	21.8792	14.1747	15.7228	7.02	10.3445	23.702	22.0332	22.1526	12.6231	7.02	7.02	11.193	16.9696	16.0588	12.5015	7.02	7.02	13.7987	12.6803	7.02	7.02	17.406	15.5557	14.6721	11.4786	11.6776	14.2965	14.1614	7.02
W285	7.02	13.5088	13.6785	13.2424	7.02	7.02	7.02	16.0908	13.0246	7.02	7.02	14.2384	7.02	20.4123	17.5135	18.7379	14.2707	7.02	20.1236	11.919	21.7346	13.6629	15.494	7.02	13.3705	23.8312	22.3867	23.2394	13.2711	7.02	14.8002	16.5442	17.6787	18.0466	14.9356	10.028	7.02	14.8683	16.5602	11.7852	7.02	18.4418	15.8149	15.898	12.6595	13.9349	16.3351	12.1354	13.1771
W286	18.1126	9.19454	7.02	18.2147	9.94837	14.2681	7.02	13.4264	7.02	7.02	7.02	12.3042	7.02	12.3424	17.5073	16.107	7.02	13.6935	20.35	7.02	21.7683	14.4634	14.6349	7.02	10.4476	23.102	21.4919	21.3611	12.3264	7.02	12.9961	14.6669	16.9457	15.3171	11.0904	7.02	7.02	18.2506	12.1444	7.02	18.5864	15.9815	15.8536	7.02	14.2954	13.0645	7.02	13.4218	11.1702
W287	17.278	13.7146	7.02	18.223	20.1782	15.4423	7.02	13.9213	7.02	7.02	7.02	12.264	7.02	18.8187	16.0964	17.1618	7.02	7.02	20.2611	12.3278	21.103	15.2012	14.8039	7.02	12.4188	23.1435	20.8735	21.2999	11.3387	7.02	22.073	14.726	16.8538	15.8463	14.2306	7.02	7.02	16.7874	12.9233	7.02	17.8374	16.1768	17.1422	7.02	13.0719	13.3819	12.5636	13.584	16.6679
W288	7.02	7.02	7.02	19.9594	7.02	7.02	7.02	11.1287	7.02	7.02	7.02	13.0076	7.02	14.1659	17.1799	14.9982	12.8638	7.02	20.0442	7.02	21.1195	16.6394	14.9301	7.02	7.02	23.7502	22.2302	21.9421	13.4002	7.02	7.02	12.4488	17.2701	15.646	7.02	7.02	7.02	12.8444	12.3844	7.02	7.02	17.0146	15.3695	14.0484	7.02	12.6105	11.43	14.2377	11.8221
W289	7.02	15.7583	13.33	18.6148	7.02	13.6129	7.02	14.9401	15.2751	7.02	7.02	12.6461	7.02	16.8737	15.5948	18.7205	16.0254	7.02	21.0823	12.2298	21.1917	13.1323	16.1786	7.02	11.0696	23.5696	20.6429	21.5155	13.2882	11.198	13.3597	11.9461	15.339	15.8247	11.3894	11.5896	7.02	13.6183	11.0481	7.02	7.02	15.9519	16.7575	12.1462	15.2381	11.9346	13.1579	12.2126	14.705
W290	7.02	7.02	10.2474	19.8255	7.02	7.02	7.02	7.02	7.02	7.02	7.02	15.6971	7.02	13.6924	15.1136	16.247	12.2007	7.02	21.169	14.1556	21.1234	16.2548	14.8619	7.02	7.02	24.0249	22.7222	22.7661	11.9544	7.02	7.02	13.8837	17.0816	19.0615	12.3067	12.9144	7.02	12.7911	12.2693	11.7639	7.02	16.0525	16.2595	16.0002	12.2312	17.9095	18.4881	14.329	16.7576
W291	7.02	15.6251	11.1911	17.8156	7.02	14.3665	7.02	7.02	11.8164	7.02	7.02	13.499	7.02	15.0307	15.4206	17.3706	16.0013	7.02	20.3095	10.8301	20.4541	15.0017	14.426	7.02	7.02	23.3669	20.4168	21.9643	12.7443	11.4559	7.02	12.7419	17.511	14.5835	10.6803	10.8853	7.02	13.5929	10.8181	7.02	7.02	16.1391	17.0103	11.8289	14.3541	15.4192	15.1602	15.3525	16.0796
W292	16.6876	7.02	7.02	19.3001	7.02	13.7634	7.02	7.02	7.02	7.02	7.02	7.02	7.02	14.2865	13.8972	14.2884	7.02	10.5343	19.7242	7.02	21.2496	14.7191	7.02	7.02	10.0287	23.6521	20.8264	21.5722	12.9871	7.02	7.02	12.2707	14.7969	14.6772	11.3221	7.02	10.7314	17.5173	7.02	7.02	17.4217	15.4774	16.9714	7.02	7.02	13.0127	13.9347	14.3119	7.02
W293	7.02	16.4429	14.7474	18.8814	7.02	15.0522	7.02	16.4917	16.7476	7.02	7.02	14.2707	7.02	17.5939	15.1152	19.3542	17.0292	7.02	19.9434	12.2331	21.6269	7.02	15.4512	7.02	11.874	23.7988	21.6481	22.7734	14.1626	12.5416	7.02	13.0882	16.303	16.9901	11.7093	12.753	10.9287	13.6503	12.4719	10.2693	7.02	16.3405	16.5314	12.5281	16.3265	12.8266	15.1518	11.3164	17.7396
W294	7.02	13.2616	11.9507	17.7091	7.02	17.9152	7.02	7.02	10.1	7.02	7.02	14.6425	7.02	16.6658	14.8575	15.235	15.1567	7.02	20.5988	12.278	20.6132	14.2663	15.1808	7.02	7.02	23.5578	21.5964	22.6874	11.0065	10.077	7.02	14.2432	15.5929	16.5221	9.54367	9.97123	7.02	12.4412	7.02	7.02	7.02	16.3243	15.9698	12.4814	12.6556	11.6356	10.8375	15.8099	13.9186
W295	7.02	15.3493	13.7018	18.3839	7.02	15.1985	7.02	7.02	7.02	7.02	7.02	12.0824	7.02	15.0209	15.6151	16.7307	14.9284	7.02	19.8538	12.9749	20.7028	14.2631	15.6442	7.02	7.02	23.2514	20.4014	22.1708	13.1227	10.4428	7.02	11.7437	14.9801	15.5458	9.83629	10.4385	14.3246	14.158	11.8661	7.02	7.02	15.7656	16.4351	15.3188	12.9274	13.9781	13.8888	14.46	7.02
W296	7.02	14.719	7.02	18.1025	19.0609	14.5541	7.02	11.6554	10.6873	7.02	7.02	14.4831	7.02	15.8522	15.1329	16.1181	15.8388	7.02	19.6096	7.02	21.3301	15.3428	14.37	7.02	7.02	23.5371	20.9161	21.7299	13.711	7.02	21.0047	7.02	16.2566	17.8948	11.8207	7.02	7.02	15.5445	7.02	7.02	7.02	16.4473	16.2745	7.02	13.8876	14.8849	14.6093	14.3606	7.02
W297	7.02	7.02	7.02	18.5993	19.9552	15.0579	7.02	10.7653	10.8146	7.02	7.02	7.02	7.02	15.2068	14.9648	16.5865	16.1554	7.02	20.2228	7.02	21.2271	15.2846	14.1329	7.02	7.02	23.0135	20.9778	21.2966	12.8266	7.02	20.6367	7.02	16.5746	17.4299	7.02	7.02	7.02	15.6353	11.5256	7.02	7.02	16.2325	16.5259	7.02	13.5104	14.4168	14.3	15.7942	7.02
W298	7.02	16.0523	12.0751	17.9456	7.02	14.3718	7.02	7.02	11.2897	7.02	7.02	12.6251	7.02	15.332	16.469	17.196	16.0542	7.02	20.0581	10.3281	20.4806	15.3683	14.9593	7.02	7.02	23.3909	20.9175	22.2105	12.8527	10.2238	7.02	12.5786	16.7904	16.4144	11.1921	7.02	7.02	13.6411	7.02	7.02	7.02	15.9076	17.3149	11.9054	13.886	12.9254	14.1861	15.2323	14.6314
W299	7.02	16.2926	13.6765	19.7112	7.02	15.1642	7.02	14.4555	15.5332	7.02	7.02	14.1857	7.02	17.0935	16.6425	18.0698	16.6575	7.02	19.9574	13.3206	22.0151	14.0866	15.2426	7.02	11.3498	23.7858	20.7694	22.2158	13.3863	7.02	7.02	15.1522	16.2152	17.6201	11.3556	10.5264	14.4659	13.7069	13.0765	7.02	7.02	15.719	16.3794	12.8143	14.3412	13.6489	12.9601	13.4303	7.02
W300	7.02	9.66435	7.02	19.9263	7.02	16.2721	7.02	12.6594	7.02	7.02	7.02	12.9216	7.02	16.7043	15.4673	16.0676	14.5464	7.02	20.2963	9.98501	20.6132	15.4726	14.574	7.02	7.02	23.3686	21.2251	21.4106	12.4006	7.02	7.02	13.3688	17.8476	15.5604	12.4491	7.02	7.02	13.249	12.0904	7.02	7.02	17.199	15.5121	14.3598	7.02	13.2238	9.96398	14.4686	12.284
W301	7.02	15.8983	15.0985	18.5406	7.02	16.1376	7.02	12.6359	11.8636	7.02	7.02	13.9797	7.02	14.9717	17.5297	17.7385	16.0737	7.02	20.4383	13.5616	21.0714	16.1798	15.9261	7.02	11.2943	23.671	21.3664	22.0421	13.6812	10.7211	11.8791	12.1508	14.9818	16.8816	9.89347	12.4031	15.6438	14.6448	11.9802	7.02	7.02	16.0373	17.2065	16.4974	14.0668	12.432	14.1429	14.1941	7.02
W302	7.02	9.80097	7.02	21.8532	7.02	9.0808	7.02	11.2528	10.4575	7.02	7.02	13.4681	7.02	16.0155	10.638	10.8033	16.9801	7.02	21.0498	10.0268	22.8364	14.3918	16.1553	7.02	11.3406	24.0561	21.8709	21.8757	13.1975	7.02	10.2257	14.6597	18.7155	15.1277	13.6535	14.0029	8.23049	14.3824	15.7503	7.02	7.02	17.7155	15.0982	14.5819	15.0983	12.7854	14.8284	13.2421	7.02
W303	7.02	12.3358	7.02	20.9704	7.02	8.3039	7.02	12.4647	12.2505	7.02	7.02	15.3669	7.02	16.6359	18.2174	17.6441	16.9911	7.02	21.0555	11.1029	22.0315	13.3748	16.244	7.02	11.8374	24.008	21.8631	22.6142	12.3085	7.02	12.5286	16.4914	18.2894	17.1237	9.44746	16.4208	10.1239	13.8878	14.4973	7.02	7.02	18.2342	16.6496	15.403	14.6842	13.1294	15.9164	14.4707	16.9763
W304	7.02	7.02	7.02	12.265	7.02	9.84479	7.02	12.138	7.02	7.02	7.02	11.7865	7.02	16.8514	17.0922	17.0792	15.6357	7.02	21.676	10.3483	21.7944	14.2682	15.9033	7.02	10.2269	24.3366	21.7464	22.1336	12.7919	7.02	11.8321	13.2607	18.9257	15.847	13.7512	13.0328	7.16956	12.485	15.8753	12.1413	7.02	17.7133	16.4669	15.0076	13.3195	12.784	12.2564	15.2171	15.8073
W305	7.02	11.7551	7.02	20.5065	7.02	10.4611	7.02	14.6198	10.3504	7.02	7.02	14.014	7.02	14.6318	18.6732	18.7347	13.9727	7.02	21.2215	12.9635	21.7375	16.2485	15.3532	7.02	9.56816	24.046	22.6647	22.327	11.7583	7.02	10.9491	14.0925	15.5113	17.2097	13.3739	12.9516	8.37509	12.5041	12.6999	11.8865	7.02	16.2519	16.3154	15.4847	13.2961	17.5415	17.8891	13.4864	14.9798
W306	7.02	7.02	7.02	17.8165	7.02	16.6431	7.02	12.6099	13.5006	7.02	7.02	11.3388	7.02	16.3361	15.1017	15.1294	15.7167	7.02	21.2754	9.35849	22.3351	16.2963	15.3822	7.02	16.3166	23.8912	21.9783	22.1294	14.1179	7.02	12.491	12.0218	15.583	14.0304	9.96147	11.4228	12.0805	15.2261	15.371	7.02	7.02	17.0043	17.3144	7.72416	13.7067	14.7602	15.5703	14.7812	12.0446
W307	7.02	15.9863	14.0012	18.3997	7.02	11.7338	7.02	13.3444	12.612	7.02	7.02	13.7125	7.02	15.9205	18.1402	18.3741	16.2007	7.02	20.8023	12.2585	20.5409	14.1241	15.746	7.02	9.72524	23.5119	20.4822	21.4221	14.077	9.82182	11.5159	13.1316	14.581	15.5599	9.7666	11.1015	9.23439	13.2737	12.3701	7.02	7.02	15.7201	16.5256	16.1874	13.9464	12.7266	13.7643	13.3787	7.02
W308	7.02	15.7467	13.6666	18.6554	7.02	14.0572	7.02	12.8335	10.7251	7.02	7.02	13.6713	7.02	14.6383	18.1107	17.5939	15.5385	7.02	20.6275	12.0461	21.4582	15.75	15.7048	7.02	7.35297	23.4212	20.5632	21.4377	13.6015	7.02	11.2451	12.8077	14.8717	15.8786	9.04425	14.5592	9.02401	13.9731	11.3092	7.02	7.02	16.6543	16.4159	16.0474	14.4626	13.3503	13.7813	15.4605	7.02
W309	7.02	15.1987	13.1622	18.6555	7.02	14.2088	7.02	12.4195	13.1319	7.02	7.02	13.3941	7.02	16.0948	14.7599	17.7703	17.202	7.02	18.5392	12.6168	20.5067	13.6127	15.1783	7.02	7.02	22.9179	20.8726	22.1759	13.5629	10.2609	12.9801	13.0423	17.1742	15.7661	10.8439	10.4154	15.7163	14.0892	7.02	7.02	7.02	15.9585	15.887	12.9181	15.0599	12.3352	13.217	14.5204	11.3744
W310	7.02	16.2922	14.8722	19.0902	7.02	15.7	7.02	16.343	15.8634	7.02	7.02	14.5261	7.02	18.1868	20.6492	20.2221	18.2916	7.02	20.6319	13.1324	22.0844	15.2536	16.2697	7.02	10.4115	23.7275	22.2457	22.7076	13.5746	12.5831	15.6671	13.8022	18.9252	17.3772	13.5609	13.2436	7.02	15.8004	12.5087	7.02	7.02	16.5354	16.546	13.2941	15.5212	11.9124	11.2611	16.424	13.956
W311	7.02	10.4934	10.7152	18.3248	7.02	16.6333	7.02	15.3901	15.7377	7.02	12.924	13.858	7.02	17.5876	18.0347	18.1312	16.1063	7.02	19.76	12.5735	21.7956	15.5564	15.8568	7.02	7.02	23.177	21.3495	21.8814	12.7669	11.229	7.02	14.8081	16.8579	16.3817	12.1652	7.02	10.3053	15.3103	12.1134	7.02	7.02	16.3073	15.9623	13.2716	15.2845	11.5074	7.02	15.4875	14.9811
W312	7.02	15.3046	13.8781	18.2635	7.02	16.2846	7.02	15.6555	14.9692	7.02	7.02	11.1386	7.02	16.3357	18.0471	18.1474	14.4962	7.02	19.9982	10.8605	21.3248	15.4031	15.8389	7.02	7.02	23.3132	21.1005	22.1372	13.5999	10.2886	7.02	13.2062	15.1682	15.3862	7.02	7.02	7.02	16.1342	11.3904	7.02	7.02	15.8114	16.3682	15.4498	13.8371	12.6505	13.2723	14.197	7.02
W313	7.02	15.6301	13.7574	17.8458	7.02	14.0642	7.02	13.9931	14.3207	7.02	7.02	13.1359	7.02	14.14	17.5119	17.2936	15.2248	7.02	19.7637	11.3815	20.7648	14.8041	15.4841	7.02	7.02	23.2095	19.9752	21.2476	12.8729	10.3985	7.02	12.01	14.8276	15.2053	9.48104	7.02	13.7789	14.3065	7.02	7.02	7.02	16.4071	16.2367	11.6357	13.5318	14.2801	14.6271	14.2664	7.02
W314	7.02	14.1388	13.2826	18.2281	7.02	14.7946	7.02	14.549	15.0175	10.4457	7.02	12.4357	7.02	15.6693	16.1536	16.2441	15.7245	7.02	20.6687	10.9472	21.9408	15.0928	15.6112	7.02	7.02	23.3021	21.1216	22.0443	13.3711	7.02	7.02	14.0443	17.1128	15.4027	10.269	7.02	14.3261	13.6686	7.02	7.02	7.02	16.8095	16.3084	12.453	12.4657	17.6252	18.0282	17.1449	7.02
W315	7.02	14.6592	13.0831	17.9409	7.02	16.0971	7.02	14.7572	14.0687	7.02	7.02	7.02	7.02	15.8127	17.0462	17.06	14.281	7.02	20.1827	11.6205	20.9579	15.0981	15.2637	7.02	7.02	23.2254	20.4742	21.3079	12.841	11.2823	7.02	13.4583	15.5286	15.5148	10.3367	7.02	7.02	14.9303	7.02	7.02	7.02	15.7933	16.2487	15.4825	14.3065	12.0082	14.8527	13.6392	7.02
W316	7.02	14.7651	11.9629	17.5145	7.02	15.0434	7.02	13.3483	13.8021	8.58487	7.02	12.8794	7.02	14.122	16.2339	15.8557	15.6098	7.02	19.9167	12.5615	21.7077	13.7267	14.0575	7.02	7.02	23.2514	19.9775	21.1481	12.4914	7.02	11.1288	13.4981	15.1362	16.6039	7.02	9.54497	7.02	13.3755	7.02	7.02	7.02	15.7712	16.2331	12.6618	13.1862	13.6407	14.236	14.5442	12.4313
W317	7.02	14.8533	12.8966	18.1228	7.02	16.0566	8.39465	14.7263	13.7637	7.02	7.02	12.0763	7.02	15.208	16.9927	17.2443	14.1678	7.02	20.2271	11.3581	20.3602	16.0043	15.4797	7.02	7.02	23.1776	20.9311	21.1392	13.0344	11.1914	7.02	12.8683	14.9902	14.7791	7.02	7.02	7.02	13.8664	7.02	7.02	7.02	16.0694	15.8921	15.2025	13.6803	11.6252	12.4163	13.8818	7.02
W318	20.3519	16.0683	14.3464	19.2174	7.02	15.3965	7.02	13.4955	15.6586	7.02	7.02	14.0827	7.02	18.3854	18.019	18.222	17.5113	14.0276	19.9451	12.5244	22.3254	13.9773	16.7489	7.02	12.0789	23.4736	23.1152	23.3789	13.9473	11.4857	15.3831	16.9228	16.9615	16.817	10.8006	13.5391	16.7443	15.5478	15.1885	10.9229	19.9902	17.2987	16.2937	12.7406	14.5619	15.0242	16.1652	7.02	18.4236
W319	7.02	7.02	7.02	19.7695	7.02	7.02	10.7961	7.02	7.02	7.02	7.02	14.5724	7.02	16.3533	15.3454	15.4447	16.0217	7.02	19.6699	7.02	21.3293	16.749	15.4219	7.02	20.3125	25.2428	22.63	22.209	13.6048	7.02	7.02	14.0713	16.2093	18.0053	13.5139	7.02	10.8677	14.8357	13.3978	16.273	7.02	17.069	16.4921	15.4216	13.1043	16.5348	17.6748	13.9873	11.1951
W320	7.02	16.0338	12.6955	19.0152	7.02	15.1332	7.02	12.2438	12.4156	7.02	7.02	14.0636	7.02	13.5815	15.6388	15.8515	14.2545	7.02	19.1758	7.02	21.8265	16.4985	17.0446	7.02	13.7186	25.4194	22.6345	22.1995	13.9579	7.02	7.02	13.3377	16.9253	16.3577	7.02	7.02	7.02	14.241	12.7321	16.4726	7.02	16.4597	17.8877	13.4675	7.02	15.9768	13.8129	14.6294	7.02
W321	18.2968	7.02	11.8718	19.0707	7.02	16.0586	7.02	14.2289	7.02	7.02	7.02	14.0415	7.02	20.0864	15.7429	14.8533	16.7876	12.7561	20.1225	10.2841	22.4111	13.7769	14.6048	7.02	10.4911	23.5527	22.0471	22.4834	13.3978	9.67184	14.2723	14.1864	16.8079	18.8304	11.9471	7.02	7.02	17.6572	13.8166	7.02	18.7397	17.5632	17.0521	12.6151	13.5755	14.1865	13.0051	14.4901	10.8443
W322	7.02	15.922	13.7018	18.6581	7.02	16.2182	7.02	14.032	13.3358	7.02	7.02	12.1542	7.02	17.4406	15.3264	17.2809	16.0903	7.02	19.6971	7.02	21.9677	14.3402	14.9157	7.02	11.7535	23.5406	22.573	22.6575	12.4968	7.02	13.6901	15.2119	14.589	14.8785	10.5926	7.02	7.02	17.141	11.6835	11.3904	7.02	16.3355	15.6545	14.0246	13.903	7.02	13.0922	11.2716	7.02
W323	7.02	7.02	7.02	18.2967	7.02	7.02	7.02	7.02	7.02	7.02	7.02	14.0843	7.02	15.6333	13.1889	12.62	13.4054	7.02	19.6401	11.3183	20.4337	16.3163	14.6772	7.02	15.4598	24.9476	22.191	22.2036	13.4747	7.02	7.02	11.6727	16.2021	15.9071	12.2852	7.02	7.02	12.9678	13.0759	14.8722	7.02	16.602	16.2741	14.7003	13.4778	13.6085	14.4485	11.8092	13.3904
W324	7.02	7.02	7.02	19.2203	7.02	7.02	7.02	7.02	7.02	7.02	7.02	13.8291	7.02	16.1413	17.1281	17.796	13.398	7.02	19.0272	7.02	20.7224	15.3866	15.0802	7.02	16.7935	24.7901	21.9558	22.0768	12.044	7.02	7.02	12.1633	16.2365	15.2837	10.6799	7.02	7.02	13.2479	12.0625	14.8549	7.02	16.4715	16.1417	13.9649	13.4779	16.6591	16.5554	14.3308	7.02
W325	7.02	7.02	7.02	20.1725	7.02	7.02	7.02	7.02	7.02	7.02	7.02	12.0828	7.02	14.1755	15.0104	13.271	14.4063	7.02	18.014	9.72944	19.6652	13.2432	14.3584	7.02	10.9296	24.6838	21.9757	22.5416	12.1663	7.02	7.02	13.2863	18.1583	14.5403	13.0105	9.73198	7.02	12.7808	11.4987	15.3619	7.02	15.2782	14.6713	13.0472	12.4537	13.0372	15.8317	13.4254	7.02
W326	7.02	9.85313	7.02	19.208	7.02	7.02	7.02	7.02	10.8494	7.02	7.02	14.0585	7.02	16.8477	16.384	16.9551	13.9604	7.02	19.0786	7.02	20.7251	15.8626	15.2965	7.02	16.6142	24.5626	21.7822	22.1265	12.4368	7.02	7.02	13.2974	15.7573	15.3368	11.8065	7.02	7.02	12.7596	12.0516	14.4813	7.02	16.1521	15.7995	14.4542	12.953	15.7174	15.3075	14.4184	7.02
W327	7.02	7.02	7.02	19.623	7.02	7.02	7.02	7.02	7.02	7.02	7.02	13.5456	7.02	13.681	16.1767	16.1949	12.0911	7.02	20.1416	11.4276	20.5987	15.4725	14.3917	7.02	14.6353	23.2158	21.4544	21.5222	12.1614	7.02	7.02	14.0147	14.2798	16.1249	11.4171	11.4119	7.02	11.744	11.6894	7.02	7.02	16.2003	14.754	14.7897	12.4082	16.1086	15.8225	13.8144	13.3154
W328	7.02	14.4391	13.1225	19.4706	7.02	14.1276	7.02	14.3114	12.7283	7.02	7.02	7.02	14.9589	15.8439	18.1927	18.3212	13.1497	12.4655	18.9975	7.02	22.8859	15.2959	16.5388	7.02	20.4936	23.881	23.9056	23.2527	14.8003	7.02	7.02	16.6301	18.7316	14.7981	13.6093	11.6792	7.02	12.5054	13.756	12.416	7.02	17.1343	15.9587	12.2312	13.4987	16.761	17.7297	13.5108	13.5878
W329	7.02	7.02	7.02	20.2386	7.02	7.02	7.02	12.5903	10.1783	7.02	7.02	11.2955	7.02	15.6975	15.6437	15.7453	14.4428	7.02	19.1472	7.02	19.3994	12.9888	14.5205	7.02	13.1786	23.1228	20.2994	21.0155	12.3585	7.02	7.02	12.8753	19.6102	14.867	14.0374	10.7127	7.02	12.8627	15.4275	11.7104	7.02	17.0434	15.336	13.8989	12.9893	13.4832	12.7404	13.6831	14.0607
W330	21.0047	7.02	7.02	18.9361	7.02	13.5632	7.02	13.7202	7.02	7.02	7.02	7.02	7.02	14.2434	15.7777	13.1058	7.02	14.5821	19.7141	7.02	21.5206	11.6143	14.0334	7.02	11.4786	23.3321	20.2765	22.2182	12.7553	7.02	7.02	13.2979	18.5653	13.5876	7.02	7.02	15.725	13.3115	12.2884	11.884	19.9967	17.0116	14.4358	7.02	14.6583	12.8471	14.5728	11.7521	7.02
[truncated: 788 more columns]

## Sheet: 2012-rep2
ID	mr002	mr004	mr005	mr013	mr018	mr019	mr022	mr028	mr030	mr045	mr046	mr061	mr070	mr071	mr078	mr079	mr080	mr088	mr140	mr158	mr173	mr200	mr208	mr222	mr232	mr239	mr241	mr243	mr408	mr415	mr422	mr430	mr496	mr542	mr553	mr584	mr629	mr695	mr698	mr699	mr730	mr736	mr808	mr838	mr839	mr876	mr896	mr981	mr001
C001	8.07682	15.6211	13.0651	19.5878	7.10852	15.1674	8.28077	13.2877	13.2378	9.35975	8.87958	15.4252	6.52669	14.0014	13.3718	12.9944	15.2549	8.42626	20.764	12.8464	22.8587	16.2146	12.6442	8.97962	11.0107	23.7056	22.3008	23.6238	14.2409	11.7149	9.84862	14.3549	15.8055	17.4909	11.0073	9.96913	7.02	16.1365	11.6289	10.9593	6.65037	17.0281	17.7137	12.8359	14.6633	15.6828	14.494	16.0504	7.06609
C002	8.54689	11.0293	7.70044	19.3189	8.71768	13.9012	8.42626	15.8965	13.7731	6.36982	7.40088	14.1277	6.52042	15.5296	15.624	15.4576	14.0276	8.69697	21.2462	10.1286	22.3281	17.6716	12.3897	9.06531	11.022	23.5689	22.2522	23.6586	14.6675	6.86364	12.0493	11.9721	15.0306	15.8767	9.37158	9.05917	8.92833	13.6396	13.0829	11.524	8.27446	17.387	18.1896	14.4102	14.9973	14.7141	14.8988	14.2757	16.2895
C003	9.14211	10.7566	8.51175	20.8191	11.1485	15.0701	8.9571	9.56796	7.67243	9.21432	8.3966	14.0362	7.07	14.2659	15.2805	15.2985	13.6773	10.7814	21.2793	12.7055	23.5309	17.3518	13.1333	8.53789	10.4588	23.5175	23.2935	23.6414	14.1007	8.96578	12.8995	12.5936	15.9534	17.8209	13.8321	10.3783	10.4638	12.3076	14.7152	11.4497	7.02	17.3039	18.3662	15.5717	14.853	15.7515	15.3438	14.5276	16.3321
C004	20.0691	12.6416	10.1799	21.7995	11.4252	10.6165	10.0362	10.9366	9.99435	10.5603	9.5216	16.8846	14.4704	15.3198	16.5805	15.7419	9.62571	15.6828	21.1663	13.4408	22.5097	17.5852	13.0754	9.48345	14.7829	23.7818	23.7388	23.3144	13.6573	7.84793	14.2181	15.5731	18.0271	19.3174	12.6209	10.7585	15.1105	15.7301	13.4004	11.1886	19.6807	16.9195	18.6888	17.0805	11.7343	18.0327	17.1355	14.7228	14.5805
C005	10.1674	10.8918	7.65105	22.0821	11.1799	11.1861	5.86542	13.3987	12.0634	7.94251	9.46148	13.6211	7.43463	15.8823	11.6484	11.6073	14.8337	9.67772	21.2336	11.0941	21.1859	15.8796	12.671	8.59603	16.5807	23.9875	22.5213	23.5821	13.5088	6.99216	11.6109	13.9371	17.5034	16.4973	13.2645	10.6432	10.8073	13.1177	16.4558	10.0175	9.95056	17.8425	16.5527	14.7692	14.0814	15.1808	16.0904	14.2953	9.24317
C007	9.16742	16.0319	15.3478	18.4656	11.2467	17.2877	9.07414	19.5185	19.3581	8.51175	8.75822	14.9339	7.52356	20.5638	20.3211	20.0821	17.5657	8.12928	20.4744	12.9887	21.5915	15.3848	13.2836	9.54898	14.8641	23.9814	22.0791	22.7944	14.2438	8.06042	8.96578	16.2299	17.6231	19.9671	14.8594	10.8112	7.85379	18.5507	13.9509	10.4259	7.02	17.8755	18.0981	12.4265	16.1973	13.8192	15.5876	16.0701	15.3512
C008	8.20457	16.6937	15.1635	19.6731	9.65642	17.2512	9.90238	16.3163	16.0211	7.91289	10.2761	14.8088	6.52826	20.895	20.1457	19.6364	18.3624	7.56224	20.3643	12.2273	22.135	13.565	12.6285	10.0995	15.7788	23.5824	22.8919	23.6475	14.7561	7.87828	8.96578	15.4191	17.3142	19.9216	13.4488	13.926	10.2811	18.1463	14.5338	10.9584	7.02	17.8576	17.8244	13.3196	16.4031	14.7222	13.6658	16.1905	17.0638
C009	10.9944	16.5356	14.4956	19.1556	9.87191	17.8361	8.71425	16.8238	14.9476	8.94251	10.0901	15.0058	7.07	17.6869	18.7699	18.8817	14.5687	9.20701	21.0638	11.5772	22.0498	15.6018	12.6731	7.67156	10.9848	23.8797	22.5045	23.849	15.3117	12.5112	11.5623	17.0208	20.7978	18.1885	13.394	12.3275	9.04212	13.8522	13.5992	11.2955	11.6795	17.556	16.2965	15.9664	15.1683	17.1307	13.8699	16.2855	8.62205
C010	9.33985	12.6662	11.3276	14.2949	9.19722	11.769	8.86728	10.4615	9.67596	9.20212	9.20701	16.0297	10.0901	16.0743	14.9703	15.1115	15.0014	6.64241	20.8749	12.1263	21.1981	16.6001	13.2555	8.62983	11.3167	23.0471	22.746	22.4076	12.7195	7.03047	12.9377	14.7687	20.1686	18.7051	12.3026	11.7979	9.22235	13.0869	14.3075	9.44035	7.02	17.8595	16.3731	16.5878	13.573	14.0083	10.5698	15.8583	17.7667
C011	8.8392	17.4972	14.9431	19.7796	9.87958	16.9316	9.05528	13.9106	12.1	8.36632	9.17991	15.3056	8.46761	17.6311	18.9573	18.3878	16.2194	8	21.8084	12.0326	22.2639	14.8831	15.1815	9.08262	12.7919	23.9038	21.9983	22.9603	14.5364	13.6458	12.421	15.7013	7.02	17.6895	15.3438	13.5038	12.3527	15.0316	14.1052	11.4059	7.9004	17.9027	16.662	16.1588	17.1986	15.5847	16.7854	18.2801	11.6707
C012	10.2992	11.6751	9.20945	21.5545	11.7855	9.62753	9.85953	12.2527	9.81858	7.63662	9.19722	15.7731	6.53916	19.8066	18.6382	18.265	15.601	8.74147	20.2969	13.2272	20.0431	15.2734	13.9409	10.7809	14.1433	24.4946	24.5964	25.1976	13.9501	7.27647	13.0291	17.2316	17.5942	18.7605	14.7681	15.8105	12.6319	15.2044	16.4558	10.6048	6.83725	18.7314	16.8724	15.6112	17.3481	16.6025	18.1846	13.9425	6.60585
C013	11.0084	12.8474	9.92035	19.4775	10.1421	17.3408	13.0751	15.5356	8.28077	14.2732	16.0362	14.8138	18.7602	18.8817	16.786	16.1012	8.65105	19.3962	20.0125	12.4996	20.8001	11.0615	14.7989	10.942	16.4731	23.9521	21.2872	23.0709	14.3046	13.0756	8.96578	16.0866	18.5018	18.337	10.3302	8.52786	11.419	14.9702	12.4329	11.737	8.72074	18.6842	17.1644	11.7912	15.2219	11.4581	14.429	16.7064	7.04439
C014	8.29462	12.3581	7.72792	21.4221	10.8218	8.65105	8.81698	12.7814	9.09276	9.65642	8.75154	14.0189	11.5555	16.5775	16.0167	16.0659	15.3853	9.24317	21.1607	12.6778	20.6298	16.2522	12.864	7.95773	11.0114	23.7458	23.0815	24.0352	14.5794	6.39462	12.6822	15.1629	16.5373	17.1683	13.1386	13.8841	9.21723	12.8945	11.6769	10.9268	6.75243	17.401	17.2333	14.479	14.1773	16.1295	16.3553	15.7757	17.2419
C016	8.89178	11.1861	8.49985	20.2184	9.7039	10.4818	8.66178	10.4818	7.04439	8.61471	8.14975	18.2232	8.7879	14.2061	13.031	14.0532	11.1861	8.14466	21.2879	15.8314	21.481	16.7537	12.6959	6.93414	12.7683	23.7346	23.6221	23.6395	13.8866	7.25459	15.0517	13.5594	14.6403	20.5626	10.577	11.4955	9.20331	13.4	12.9651	13.3391	6.9469	16.5962	16.519	16.7756	14.1246	18.9064	18.1173	14.8658	10.2288
C017	9.72962	13.5627	9.94105	22.2184	10.7056	11.2046	8.633	11.5507	7.05528	8.47978	8.85487	14.7313	9.24793	16.0889	13.2122	13.1405	14.6268	7.47573	20.7455	13.4152	21.3888	17.2741	12.7796	6.87514	10.9825	23.4472	23.4225	23.209	13.6755	7.77929	14.0426	13.4551	16.1627	18.7532	13.6306	10.9201	10.4219	14.127	12.2464	11.0499	7.89749	17.2485	17.2425	15.8177	14.3694	16.3426	16.0536	15.5806	16.5731
C018	8.62936	11.2107	9.25267	20.8727	10.2167	10.6439	9.66356	11.1485	7.05528	7.70736	10.0901	14.8918	7.07	14.6495	13.1501	12.7142	13.26	7.63662	20.8928	13.6908	22.2992	16.3641	13.2061	8.36572	10.199	23.6099	23.4189	23.4269	13.6056	6.33394	13.0756	13.1494	16.692	18.5068	11.9909	10.3832	10.6496	12.8969	12.6458	11.5891	6.93244	17.687	16.8944	14.6666	14.1167	16.8252	17.5733	14.3599	8.02237
C019	7.80735	16.7731	14.3512	19.4496	11.2819	17.0743	8.56224	14.2586	13.9658	8.76155	8.49185	15.0868	8.70044	14.8138	16.5922	16.8606	16.0617	7.45943	21.1547	12.0425	22.7383	15.7798	13.1899	7.79378	12.1235	23.179	21.6041	23.8101	14.5658	7.13571	8.96578	16.2466	11.6721	18.1473	10.5398	11.2559	7.76332	14.1039	11.8168	11.9618	7.02	16.9612	16.6277	12.5351	14.8033	15.4649	16.5998	14.5388	10.6707
C021	9.21675	17.528	15.1946	20.2989	10.42	17.3752	8.24317	11.9908	11.5699	9.2503	8.12928	16.0102	8.75489	14.1277	16.6662	16.8606	16.7207	6.64241	21.7038	13.1002	23.9051	17.0055	12.8243	7.71119	11.1126	24.1699	23.1859	23.8638	14.9314	7.32546	11.2754	15.3752	9.36803	18.6802	11.1777	10.3205	9.97536	13.4771	12.0125	12.6655	7.75553	17.7307	16.7233	14.2324	16.0078	16.6037	11.0103	14.7417	8.10329
C022	10.2644	17.5356	14.7313	20.2535	8.41785	17.0319	9.80735	10.5887	10.6528	7.39232	8.54303	16.1713	6.43463	14.0868	14.0532	13.8337	16.8727	8.20457	20.9002	12.1058	23.2088	16.3932	12.9701	7.59261	10.7885	24.1859	22.9546	23.3493	14.6326	7.37079	11.8992	15.4156	12.9881	17.7256	9.98694	8.25277	9.05603	14.26	11.7093	10.9229	7.14259	17.4443	16.4664	13.394	14.9764	15.7401	16.1223	15.07	7.7879
C023	9.48382	11.5746	8.61471	21.4676	10.8376	10.6165	16.6662	10.2992	9.36413	17.6869	17.6869	17.0319	21.1332	15.863	14.3092	14.4448	14.5864	20.1825	21.6059	12.6648	22.6078	17.9958	13.8398	14.0685	17.4818	24.7464	24.1024	23.4367	14.7408	7.32688	14.385	15.7431	15.3209	19.8575	11.8865	9.84364	12.2836	14.8631	14.2406	11.8635	6.91081	17.45	18.5937	16.653	15.4472	18.1127	17.3575	14.0556	15.4956
C026	8.45533	11.8533	11.0362	21.4067	11.4564	9.21189	8.69	11.3987	8.49185	7.89482	10.0362	14.412	8.12412	15.0743	15.4799	15.8386	13.9926	9.55842	21.1255	13.5294	21.7689	17.4923	13.0615	7.85214	10.7158	23.9995	22.8055	22.7927	13.3871	6.40889	11.5672	13.8778	16.6411	18.216	12.7317	10.3539	11.4741	13.2712	12.6466	10.621	6.87418	17.6217	16.4894	15.2474	14.5259	16.4099	17.0923	14.9835	9.13443
C027	9.56796	17.7406	14.3021	18.7796	10.1674	16.6382	9.17742	14.1596	14.0701	7.34873	8.57365	16.0951	10.4919	15.6183	16.1674	15.7936	14.9339	8.48382	20.8696	13.6797	22.6185	16.1209	13.3219	6.8079	10.5256	23.845	21.8035	23.5124	14.8343	10.5529	11.7198	16.1429	15.9903	18.3079	9.69242	9.09452	8.14414	14.2427	11.642	11.5413	7.02	17.4546	18.1155	13.6641	15.7372	16.1393	16.0422	11.8315	14.5687
C028	9.94983	12.2644	7.70736	20.895	11.5746	10.4615	9.82177	11.8337	6.9542	9.40727	7.41785	15.3233	8.36632	15.3021	16.4087	16.1477	14.5567	7.52356	21.2676	14.1219	21.2882	17.0381	12.6762	8.29345	10.4746	23.6975	23.0602	23.275	13.3964	6.51935	12.4393	13.7432	16.8115	18.4536	12.5855	9.79815	10.2425	12.556	12.6326	11.8284	6.94772	17.7367	16.9375	15.7534	15.1736	15.7496	17.0597	15.9157	9.23601
C029	8.89785	14.2805	9.65284	21.8614	10.0498	13.92	8.91289	12.1737	11.7313	7.85798	7.53916	15.3339	8.3966	18.3836	18.1002	17.9258	16.5731	8.13955	21.025	12.3675	21.6518	16.5908	12.8304	6.64709	15.8468	23.9691	23.0621	23.1983	14.1666	6.33807	11.6711	14.7742	13.9036	17.6365	15.6702	10.2907	12.8563	16.2763	14.8815	11.4215	7.13378	18.2994	16.7408	15.653	15.8287	16.9813	16.2814	15.3351	20.6453
C030	7.82655	11.1228	7.70736	18.3878	10.8533	15.601	9.54496	17.7406	15.1674	8.5157	8.41363	14.0362	8.44708	18.1307	18.8238	18.5127	15.5537	9.20457	18.5539	11.5266	20.6494	15.5212	12.2953	7.70076	12.3247	25.2684	21.0786	22.3349	13.8376	10.4699	7.68835	13.8244	15.3668	15.8905	10.8329	12.2463	13.7001	14.4153	12.6538	15.3073	7.92017	17.6421	17.0495	14.5787	16.8579	16.3131	17.0375	13.9391	8.89178
C031	8.86109	10.4305	8.71081	18.1898	9.01681	16.2604	8.69349	12.0084	11.1098	9.224	9.65821	13.0651	9.22159	15.8113	17.4004	17.0951	15.8263	8.11374	18.379	10.9748	20.7379	16.1291	13.2003	8.70965	11.8157	25.6727	22.2022	22.4142	14.005	10.2312	11.2543	14.4994	16.5861	16.2755	9.10318	9.85933	9.69875	13.5385	11.0045	15.7978	6.94006	17.7635	16.7409	14.4985	16.1944	16.7164	16.2133	14.6928	17.0532
C032	17.9373	11.6751	7.72792	20.2764	10.2877	10.6073	9.36194	10.2167	7.03342	9.48583	8.72792	14.1357	8.00562	15.4285	11.4094	11.6348	13.5018	13.7207	20.6288	12.3744	22.1447	16.305	13.6685	8.91933	11.5793	23.9772	23.2394	22.4696	13.6712	8.7533	12.3336	13.1692	15.2549	17.436	11.4492	11.6101	7.47708	14.919	13.3982	9.02865	17.3758	17.1026	17.4965	14.6436	14.9091	15.5979	15.8531	13.0086	8
C033	9.72622	15.9223	12.3853	19.356	10.5507	15.8557	8.74483	11.0293	12.4767	8	8.22882	14.2586	7.07	13.8037	12.6926	11.5362	15.9012	7.59991	19.0103	12.3064	22.5309	13.6204	13.3095	8.87889	8.96578	23.976	23.2408	23.1676	13.2535	6.97278	8.96578	14.5785	11.3329	16.9564	9.02212	7.99847	7.48666	14.2207	10.1916	9.61364	6.79448	17.6883	17.4731	11.4353	15.2088	13.1548	14.3806	15.1343	8.45533
C034	8.35315	8.49985	9.26679	19.6662	10.2167	9.61839	7.87652	10.5887	8.50779	7.67948	8.39232	17.3408	8.05528	17.2604	14.2805	12.8098	15.2137	7.62936	20.3923	13.745	21.6307	17.1331	12.8676	8.70605	12.4521	24.365	23.1548	22.8411	13.9665	6.85247	15.016	13.1536	16.4031	18.893	12.7121	10.2295	9.41324	15.3978	13.3307	9.48432	8.12243	17.5412	17.3796	16.1919	15.7936	17.2705	16.5542	16.0413	6.63517
C035	8.16491	11.4564	7.07	21.5117	10.3332	16.786	13.5627	10.9801	7.96	8.60733	11.6883	14.3373	6.52826	14.4318	15.0319	15.4608	12.5934	12.0701	19.6838	11.5325	21.2269	15.738	12.0062	7.74861	16.1638	23.5973	23.1305	22.0189	11.3635	8.62894	8.96578	12.8665	14.2399	16.6857	12.2109	7.97713	8.9939	14.7594	12.1836	10.1358	6.9516	16.4092	17.6044	13.453	14.8659	15.3681	16.7085	13.6499	7.85798
C036	10.42	10.4409	7.07	19.1206	9.69697	18.9054	8.56986	10.6257	9.47573	7.87652	8.66534	15.7885	6.53605	14.5627	14.2288	13.7524	15.8435	6.71425	20.5403	13.7703	22.5982	17.2613	13.0812	9.89644	9.64664	24.0239	22.9883	23.2927	13.4113	7.78993	9.65262	15.2883	13.8691	17.8374	9.04799	8.83771	7.50892	13.8159	11.3549	11.0732	9.19698	17.7596	17.1752	13.6044	15.4267	16.6082	15.164	15.541	8.45121
C037	8.86728	16.6096	14.3581	18.8576	7.21917	16.0826	9.67948	13.5018	13.4252	6.41109	8.12412	14.0189	6.4363	14.5447	15.4672	15.049	16.0889	7.47573	20.2769	12.0569	21.961	17.0547	13.0381	8.60169	10.0318	24.1448	22.6855	22.6988	14.7079	8.89913	8.25981	14.0019	11.471	18.2916	10.9916	10.8324	7.4979	14.9049	11.5314	10.8315	6.71819	17.5877	15.3183	12.6353	15.9686	15.7728	15.4415	13.9254	14.5687
C039	7.03342	16.528	14.3512	19.0238	9.81218	16.3615	9.2503	13.8337	14.392	7.7879	9.13955	15.4021	6.38716	15.9859	16.2194	16.2931	16.8727	6.59544	19.7456	11.9696	22.0284	15.0237	12.839	9.05036	10.8038	23.3772	22.0347	22.8419	14.6086	8.96578	8.25512	15.3737	12.0632	17.9621	12.3883	8.94802	8.46792	14.3514	11.2431	10.1151	7.02	18.107	15.803	12.6519	15.3639	13.653	15.0112	13.9483	8.42626
C041	10.5793	17.3056	14.8823	19.4334	10.6883	18.0372	8.89178	13.3163	12.8823	7.31288	9.224	17.1457	6.57137	19.6645	19.805	19.5805	18.5951	8.13443	19.23	9.48221	21.2762	12.6818	13.2014	6.82434	12.7625	25.376	21.9957	22.9115	15.1508	12.1467	8.96578	16.7166	17.7361	19.4406	11.3368	11.2548	8.38207	19.5201	11.9533	17.0413	7.82783	17.413	17.6201	12.7853	15.2385	12.3252	12.8723	13.7684	8.10329
C042	9.49785	17.3321	15.3127	19.8727	10.3106	17.3145	8.27612	18.1257	18.3836	7.89482	9.36851	16.3304	7.43463	20.0691	20.002	19.9054	18.2832	9.73471	20.2413	12.4274	21.3832	13.5111	13.9173	7.60652	13.8986	24.2773	23.0652	24.331	15.7394	7.942	13.388	18.4317	18.6539	18.4863	9.30599	12.632	9.84	16.4979	13.6124	11.1712	8.57801	17.3256	17.6741	7.5515	16.1328	13.9421	13.1555	14.9634	17.6382
C043	7.61471	18.1407	14.1277	19.2945	10.0768	16.1596	7.80735	15.3752	15.9926	8.06609	8.50779	14.8679	7.39232	16.1615	17.0847	16.8484	17.7073	8.15987	20.8892	13.4075	21.3755	16.2192	12.7652	8.1347	11.0087	23.9593	21.5068	22.6807	15.0292	7.30871	8.96578	15.1985	12.8635	17.9844	8.99654	10.1721	7.02	14.3923	13.5887	10.415	7.79748	17.442	18.0666	12.0438	15.7723	13.4813	16.5919	12.1622	7.04439
C044	7.72792	16.8606	14.7471	19.3516	10.5699	16.1317	9.2738	17.2042	17.5951	10.5314	10.0634	15.2696	13.5746	19.8438	19.1053	18.6168	17.3667	12.8317	20.8266	13.3876	21.8347	15.3431	12.9734	8.09829	13.8964	23.856	21.4859	22.8702	14.7733	11.9117	12.2685	15.736	19.2553	18.7435	15.4427	13.0601	8.07562	14.2053	12.6568	10.7517	6.86246	18.6293	16.5589	13.0194	16.3741	13.8519	14.1177	15.869	16.8484
C045	9.35535	17.1053	14.9748	19.3815	10.3663	16.3339	8.3443	17.0743	15.9635	10.0362	8.40514	14.726	7.48382	18.0372	19.5337	19.0847	18.1752	9.83605	21.0595	12.7237	21.3121	14.8288	11.9444	7.39691	12.6455	22.9961	22.4265	22.9225	14.5469	13.2801	12.4736	13.2706	16.1697	18.447	11.2301	9.8752	14.4794	17.1271	11.3047	10.4828	7.78256	17.7442	17.0036	13.4399	15.7052	13.4654	14.8436	15.1372	7.19967
C046	9.0634	12.1485	9.60733	19.4004	9.04985	17.9545	9.40301	14.0617	13.6773	8.66888	8.53916	14.8918	6.46923	14.8238	15.6439	14.9837	15.8582	7.97728	21.1781	13.7143	21.9014	16.6464	13.4449	8.82224	10.258	24.1837	21.4005	22.6716	14.6888	10.8268	11.5787	14.8009	15.8758	18.444	10.3961	10.2617	7.02	12.9058	9.99848	11.1012	7.84791	17.2132	16.2098	13.6998	14.917	16.638	17.1623	17.3081	10.8138
C047	9.17493	17.4972	14.8533	19.8392	9.98014	17.0638	8.70736	12.5651	11.7013	8.40514	8.03342	15.0659	7.96	17.2137	17.5356	17.786	17.5204	6.64386	20.5405	13.1189	22.1898	15.9186	13.5714	7.88929	11.9042	23.8989	22.1213	22.5025	9.05751	7.27339	10.5413	15.0696	14.1797	18.0621	10.9282	10.073	10.7803	14.0004	11.5891	10.2068	8.43183	17.8805	17.1391	13.0999	16.7716	13.6976	15.6048	16.7381	13.5864
C048	9.07948	11.2819	9.20457	20.2877	11.0835	10.2167	8.44708	12.1098	8.45121	8.67948	7.53916	15.0951	7.40939	15.1517	17.2042	16.8113	15.4383	8.91588	21.7371	13.9176	21.9143	16.788	12.7296	8.76794	10.3692	23.5811	23.2917	23.461	13.4	8.96578	13.7376	14.0055	15.0514	18.7263	12.3466	10.2918	10.2885	12.7493	14.2766	12.1765	6.89226	17.558	16.1231	16.3402	15.4812	17.5486	18.0766	15.9667	8.45943
C049	8.9629	17.4576	16.3003	19.7157	10.5216	17.4736	9.6865	15.7393	12.6751	8.72451	8.53138	15.4512	7.55459	21.1765	20.8034	20.2989	17.5204	7.43463	20.3608	12.2685	20.4276	12.6614	12.799	9.16934	14.0618	22.8736	21.5952	23.4866	15.2255	7.79744	12.7835	18.1062	16.3154	17.6474	16.4129	10.1229	10.0136	15.2847	14.1573	7.93021	6.88585	18.7468	16.0704	16.6113	17.6714	14.7468	16.1582	12.6094	16.5173
C050	10.2408	17.0426	15.6662	18.8636	9.38586	17.5356	8.94544	14.365	11.1357	9.99435	8.75822	14.8287	7.55459	20.6886	20.5731	20.1206	16.8606	9.6987	20.9476	13.1993	20.5783	13.8075	13.2118	7.80262	13.6254	23.7644	22.2932	22.886	15.601	13.1157	12.7257	17.6319	16.809	17.7514	15.7872	9.71295	9.59035	14.83	12.865	10.2626	9.10557	17.9367	17.4646	16.1912	16.941	13.3724	16.1207	16.8359	11.8918
C051	8.41363	12.3718	7.66534	22.6671	9.85643	10.4512	9.17243	17.786	16.3495	9.50581	8.09803	15.2023	9.22159	17.1257	18.5432	18.185	14.7207	7.65105	20.826	12.2186	20.3587	15.8256	12.6675	7.70941	14.0007	23.7343	22.223	23.7986	15.098	6.22539	8.96578	16.0498	17.7652	18.0407	15.9517	11.635	8.73249	13.7777	14.5245	12.1055	7.72604	18.04	17.047	15.936	15.5707	17.4056	17.8459	16.8411	16.3286
C052	8.58496	10.5216	9.65105	20.9951	9.21189	8.66534	8.60733	13.0868	7.07	8.43045	9.51767	14.2805	7.53916	15.8113	12.0901	11.9873	14.6211	7.74819	20.7535	14.088	21.947	16.8118	12.7134	7.61877	8.84646	23.8742	23.3348	23.3963	13.8314	6.29905	13.7156	13.1598	15.4357	18.913	12.0876	11.5515	8.81579	13.476	13.747	10.1971	6.74447	17.2544	16.7565	16.1485	14.8299	17.2615	17.1772	15.9287	12.1131
C053	14.4448	13.4767	13.9658	19.2832	8.9571	18.2137	18.4736	13.7834	13.7524	19.2184	24.3239	15.8703	19.4149	21.391	19.5915	19.4596	17.92	20.6364	19.4773	10.9503	20.7459	12.4967	13.8114	13.8434	16.3785	24.4974	22.2123	23.6397	14.9087	9.97926	14.4596	17.744	19.9135	19.2248	13.4632	10.1761	9.77769	17.8066	16.9657	13.3095	8.82605	18.3338	17.3851	8.12768	17.3994	15.0686	12.4498	14.4487	7.81378
C054	9.18488	11.3663	9.88417	20.3101	9.35535	7.73471	10.1674	13.279	8.42206	9.79604	10.7649	18.3495	11.0835	15.4736	18.547	18.4933	13.5981	8.53916	21.3071	16.5482	21.1165	16.54	13.1443	7.65904	12.1443	23.407	23.536	23.4044	13.2061	7.73594	15.9699	13.8304	18.3207	21.0695	13.5531	10.3101	10.1155	14.4461	12.8755	12.1264	7.72757	16.911	16.7423	17.1878	14.0814	18.48	19.043	16.0367	10.1033
C055	8.33092	17.4087	14.3987	19.898	8.99435	17.3145	10.1421	10.8842	10.8376	8	9.89178	16.2307	9.54303	14.887	13.6883	13.3581	16.5627	7.62936	20.5256	11.7787	22.3889	16.5738	13.3812	8.68678	11.6984	24.1134	22.7854	23.7786	15.2394	8.93435	13.7717	14.5709	13.8374	18.3174	11.548	8.89279	7.87508	14.6202	11.6416	8.43051	7.88336	17.5983	18.6615	13.0351	14.9215	17.2347	17.6395	16.8282	19.562
C062	8.89178	12.1261	10.5699	18.7406	6.75489	16.624	8.93074	13.2363	14.0276	8.40939	8.02237	15.3127	7.07	14.7628	14.0951	13.8533	16.2042	6.65821	20.3581	11.1617	21.9538	16.2888	13.4362	8.46559	10.9704	23.9001	22.6355	22.5679	13.6462	7.64132	9.34112	13.4817	12.331	17.1447	10.0146	9.34374	7.02	13.7697	11.2511	9.43114	7.02	17.6276	17.4045	12.0386	15.5775	16.8277	15.8842	14.9185	5.46271
C064	9.01402	9.77972	8.64746	20.343	10.5507	8.633	9.31515	14.0447	8.83605	8.30378	11.0154	14.412	8.0607	16.3269	17.9992	17.805	14.3021	8.45121	20.8978	12.183	21.3549	16.2326	13.4767	9.56619	21.2397	24.2306	23.4875	23.5468	13.9428	7.90194	11.9847	15.5954	18.227	17.1212	14.5464	13.0324	9.49398	14.0303	13.971	11.8645	7.01338	17.5005	17.7724	14.7677	14.6945	19.7145	18.7063	16.7117	9.36851
C065	10.0498	10.6618	8.62936	18.1946	9.61471	18.1206	8.04985	16.1135	16.1635	8.13443	7.49185	14.887	7.45943	17.2042	16.435	16.1655	17.5356	6.6865	19.7515	11.4779	21.5538	16.2179	12.2064	7.21773	13.3482	23.7953	21.091	22.0577	14.127	6.58235	10.6354	13.8753	13.6726	19.197	11.7776	8.9119	8.59308	18.1356	11.8686	9.99476	6.80265	16.6783	17.1942	7.20083	14.8232	15.9647	13.9041	13.5932	16.5657
C067	9.22159	11.3554	10.4094	21.2244	11.0362	11.3276	9.43671	9.59991	7	9.07948	8.97728	17.714	7.07	14.887	13.0014	13.2076	13.5142	7.71425	20.7545	14.3085	21.742	16.2438	12.7715	8.13362	11.3101	24.1713	23.3127	23.6244	13.1196	8.96578	15.3113	13.7472	16.4803	19.6635	10.6598	11.5436	7.02	12.6726	14.2129	9.25649	6.84675	17.3931	16.3439	16.3281	14.1999	15.1529	16.6457	15.7801	12.7271
C069	8.8857	15.2877	12.0224	19.1581	9.95565	16.5864	8.89178	15.8509	14.9658	7.2854	7.99435	14.6991	7.07	15.2363	18.1307	17.9882	15.2438	8.54303	21.0548	13.5508	21.1135	16.0556	12.6709	8.17723	10.7183	24.2337	20.5648	22.2129	13.3831	11.2454	12.5522	13.2986	15.7975	18.0879	11.6777	7.78074	11.9742	13.6225	12.2594	11.0088	7.02	17.112	17.4029	13.1533	15.258	13.1471	15.3453	17.0204	7.48382
C070	8.53528	10.973	9.90839	21.0691	11.0967	7.71425	9.01123	10.5699	7.90087	8.81378	8.53528	14.9153	7.47573	15.8088	14.0014	14.4448	13.9658	7.33985	21.1718	12.4197	21.7833	16.6099	13.1318	8.02008	11.3495	24.2083	23.8264	23.2758	13.9768	8.94341	13.6298	14.1101	13.6759	17.9852	12.257	11.3828	9.57174	13.2215	13.8474	11.2605	6.96169	17.2105	17.0519	14.9621	14.9994	17.0402	17.6947	15.0484	8.76155
C071	7.70044	11.7013	7.63662	19.6869	10.3443	10.9366	8.93074	9.9542	6.9542	8.24793	7.54689	17.3495	7.53138	16.0951	13.263	13.2776	15.2769	8.55075	21.5086	14.8363	21.6686	16.7478	12.9772	10.4233	9.47241	24.0873	23.2475	23.0345	13.3486	6.99778	14.3712	13.303	16.3991	20.3583	12.0773	11.6896	8.69504	15.7576	15.2366	12.7999	6.69384	17.6054	15.8373	16.6309	15.4054	17.8324	16.2596	15.6282	9.17742
C073	11.1163	16.8361	14.1437	19.3299	10.8688	17.185	8.74483	13.8238	13.6991	7.85798	9.28077	16.0868	7.07	18.0047	17.3145	17.0743	17.2877	6.67243	21.5233	12.4133	22.3338	15.8259	13.3116	7.73713	11.2918	23.6575	21.845	22.9128	14.256	12.9258	11.5058	16.9103	14.8553	18.2632	11.6965	12.4686	7.6673	17.7461	12.2254	9.02205	6.69294	17.3578	18.3781	12.5341	15.9379	15.8877	13.6694	16.1411	11.446
C074	9.50184	12.4014	10.2288	21.7056	10.1923	10.4409	6.44626	12.4589	8.58496	8.25739	9.0954	13.5265	7.07	15.2099	12.2527	11.4767	13.2408	7.70736	19.9583	11.0212	20.3119	14.9482	11.8614	9.99584	9.4664	25.4821	22.4827	22.6477	13.5196	8.62681	13.5021	13.9959	19.866	17.6952	11.9922	10.2107	10.1601	12.9644	13.0006	16.2046	7.63385	17.678	16.6461	14.4982	14.7711	14.6096	14.9746	16.7826	7.11894
C076	9.94251	17.0102	14.5627	19.2442	8.27612	17.6593	9.44087	15.68	16.3127	8.54689	8.16993	16.2967	7.07	18.5011	17.9826	18.209	16.1811	7.85175	20.3586	9.00598	22.0875	15.5353	12.9177	9.82559	11.7469	24.0459	21.7513	23.1412	14.7516	13.8321	8.96578	17.7946	14.7997	18.2728	10.721	12.2715	7.02	17.5698	11.9102	10.9817	7.87278	17.1574	18.4019	13.906	16.9944	16.1595	17.22	14.3109	8.25739
C077	8.86419	17.8846	14.9792	18.9373	10.0901	16.8727	9.42417	15.3339	15.887	7.87036	8.85487	16.4496	7.07	17.9601	17.8545	17.6096	16.3003	8	20.4193	9.5238	21.7965	14.4036	13.3102	8.94293	11.9752	24.1682	21.6582	22.2781	13.9478	13.8716	8.96578	17.2559	15.9321	17.7108	12.2578	11.2418	7.02	16.8195	10.4806	11.9984	8.60539	17.1326	18.1379	13.8465	17.1705	14.249	15.1565	14.0206	6.46761
C078	9.20212	17.9714	16.093	18.3277	10.7731	17.0847	7.85175	11.2348	10.2046	7.83289	9.5157	15.0909	6.52669	13.5507	14.8238	14.5507	14.7936	8.11374	20.717	10.5199	22.8722	15.6907	11.364	9.37172	10.0583	24.4319	24.4825	22.7544	14.8328	6.89655	10.7108	14.1183	16.7006	17.9879	10.0062	10.1329	9.0259	13.9957	11.2622	13.1142	6.69071	16.9889	18.9654	15.0847	15.7656	14.3525	13.4799	16.9458	17.9488
C079	8.58496	9.83763	9.62388	19.9039	9.41996	9.96578	7.56224	10.9658	9.00282	8.29002	7.47573	17.0211	6.42626	14.1196	14.4318	14.5687	13.1517	8.23362	19.4618	13.2798	20.8569	16.0872	12.4814	8.99681	10.8538	25.5809	23.6025	22.5412	13.8127	8.80773	15.5163	13.6786	15.8597	19.8395	12.9849	10.9627	9.08876	14.5197	14.9302	17.6751	7.72088	18.0261	17.6828	16.3084	16.5491	19.4005	18.3366	15.4046	16.0232
C080	9.92778	16.8361	14.2137	19.3056	9.37504	17.0211	8.79766	12.3387	11.8688	7.2854	7.97154	15.0532	6.57137	14.768	16.1811	16.0889	16.734	7.46761	20.8503	11.6208	21.9136	14.2209	13.1619	7.9644	11.5838	24.1127	22.5103	21.9433	14.3015	7.8586	11.8048	15.0247	14.9764	18.8079	11.5702	9.91481	8.99165	15.0599	10.9276	11.1629	7.72043	17.7433	17.5145	12.7911	17.1577	14.4748	15.6545	17.1951	5.64962
C081	10.2408	18.0319	15.1713	20.1457	10.1923	18.0795	7.67243	16.1277	16.3356	8.15482	8.82972	17.0638	6.48059	17.5878	18.1002	18.1053	17.0319	8.52356	21.3143	11.1042	22.5731	16.2204	12.9032	7.25814	11.2226	24.3173	22.178	22.9735	14.4938	13.2923	11.1443	17.2032	8.30677	18.2834	11.8046	11.2951	7.89975	17.527	12.1638	11.534	7.79247	17.1532	18.6052	14.5653	16.4163	15.4057	16.1853	15.9009	7.54689
C082	9.46148	11.5411	10.2046	20.68	11.8218	11.3163	8.3837	10.7895	9.78627	9.83763	9.10329	17.977	10.0498	11.2761	15.8287	15.3987	15.1635	10.2761	21.1843	14.7605	21.6737	15.0499	12.1978	8.2683	14.4415	24.1833	22.1645	23.6365	13.7149	8.6966	15.0041	13.8919	16.8128	19.6158	12.4521	10.7641	9.39179	13.387	14.7417	8.83037	10.4018	18.3513	16.8778	17.0059	16.153	15.2359	15.5092	16.8766	8.89178
C083	10.0634	12.1293	10.1674	21.2244	11.0224	17.3408	8.3837	12.8533	9.98014	8.48382	10.1799	16.0511	8.37938	19.4736	17.3056	17.0102	18.2326	9.10852	19.0344	11.394	20.4106	16.1956	12.0305	8.24298	21.1823	25.2559	21.8723	22.9312	14.2582	8.03859	13.8892	14.354	17.1365	18.6396	14.1987	11.2766	14.8261	17.8749	12.9468	16.4787	7.83824	18.2981	17.9578	14.8178	15.42	15.8632	16.2211	14.8492	14.1033
C084	10.8765	11.388	9.633	15.887	10.1033	10.3443	11.4868	12.8823	10.2046	12.5627	13.2718	16.1317	17.0102	19.4334	17.4736	17.392	15.0102	15.8263	20.2229	11.7599	19.7954	13.7715	13.2567	8.16256	22.7995	25.3797	22.4878	23.1577	13.7059	9.06614	12.8173	19.3343	18.3529	17.4593	13.268	13.2613	12.0553	14.6992	15.666	14.7451	8.63683	18.5388	15.9934	15.4063	16.4938	15.0339	16.3383	13.0673	17.0211
C085	9.18488	12.4014	11.2819	21.0756	9.89178	11.0701	9.18735	11.4666	9.96434	7.36632	7.53138	16.624	9.38586	18.5049	18.0951	17.7406	15.9815	8.07682	20.1905	12.8549	21.3905	15.7456	13.2586	6.26795	18.6827	25.5889	22.7908	22.7773	12.9963	6.20989	13.1722	14.0682	16.7329	18.0759	12.966	10.8906	10.6501	15.6804	15.3492	17.3039	7.02	18.1873	17.386	15.7917	16.6752	15.451	15.9056	16.9048	8.04985
C086	19.6293	11.0084	9.90989	19.575	10.5118	16.9316	8.64746	14.6211	13.9106	9.26913	8.01681	14.6495	9.56605	19.6575	16.5746	16.2475	17.9992	14.6828	20.4911	11.9401	21.7941	16.4712	12.5615	7.7829	13.5471	23.4648	22.2268	22.8986	15.1944	12.5782	12.7823	15.8752	17.2525	18.0192	13.0486	9.40569	14.3268	14.6804	14.7558	11.1696	18.9311	18.1205	18.6165	10.6661	15.8911	15.5672	17.2953	16.0098	10.4615
C087	9.72451	12.6461	10.2167	21.5731	10.6883	10.6439	9.2503	11.6303	10.3554	7.25739	9.98014	16.392	6.53605	19.5318	17.5657	16.9992	17.4334	9.57365	19.5247	12.7585	20.4973	15.7896	11.6298	7.14457	19.8061	25.2385	22.6353	23.2678	13.9537	6.23319	13.7005	13.7383	19.2705	18.4346	13.0782	10.5166	12.4293	16.3201	14.6711	15.1134	9.53222	17.3833	17.792	16.3765	15.5772	15.7391	17.1548	14.8788	9.46352
C088	20.5165	18.5878	12.6027	19.647	10.4615	17.417	9.84078	13.1954	13.6551	7.29462	8.3966	15.977	10.3987	16.977	16.1635	15.6154	17.5582	14.7046	20.41	14.1826	22.3581	13.9803	12.9151	7.62318	12.509	23.3975	23.6231	23.5757	14.248	6.15197	8.96578	17.0147	14.8576	19.5171	10.9857	11.6804	10.3553	15.0519	13.5623	9.04322	19.6265	17.8043	17.7643	14.5321	16.1702	13.9098	12.966	12.5346	10.3663
C089	9.06878	11.7977	9.61655	21.002	11.7142	10.0084	10.2408	12.9421	10.4094	9.91289	11.8918	18.6453	10.1293	18.6971	18.0691	17.8238	16.6662	10.973	21.0256	15.7935	21.6865	16.0401	12.6237	8.59942	22.6021	24.2897	24.1216	24.0682	13.3079	8.03751	8.96578	15.9417	15.916	20.4542	13.6741	11.2404	9.54506	17.6136	14.043	9.61776	8.718	17.5922	16.7369	17.3452	14.5369	18.5799	18.0409	16.2687	9.71081
C090	9.99435	17.5582	14.2877	19.417	9.50779	14.0785	9.04985	11.6618	10.5699	7.8392	8.71768	15.9613	7.45121	17.6593	16.9083	16.3954	18.6311	7.40939	19.7329	12.5553	21.3509	15.6691	13.1256	6.13071	13.7042	23.1757	21.1909	22.5915	15.3225	9.66338	9.55408	15.5829	15.7352	17.658	7.02	8.55082	7.02	15.6253	13.6135	8.8691	7.82149	18.1957	16.9694	8.07768	17.0517	15.669	13.3003	16.0775	7.16993
C091	9.83289	16.7602	13.7628	20.0559	10.0084	17.3667	9.64746	11.7607	12.605	9.11894	9.67243	16.3198	9.05257	15.5447	16.2696	16.0659	18.2877	9.43254	21.5315	13.7377	23.4208	16.516	13.8274	8.21328	12.1885	24.4082	23.1959	24.1934	13.8475	7.43857	10.7882	15.3921	7.02	18.7494	11.9368	10.8566	10.0276	15.6645	13.0327	10.3314	7.30295	18.4178	18.649	13.5477	15.4094	16.9069	17.2526	14.4653	11.8994
C092	10.1548	16.5922	14.1674	19.6903	10.1421	17.4815	8.47168	12.0634	11.9549	6.96578	8.79116	16.0847	8.32193	15.7524	16.0254	15.392	18.2466	8.61839	21.6067	13.536	22.9825	16.5248	13.5005	7.36352	11.6464	24.0079	23.2149	23.9869	13.8336	8.96578	11.0098	14.915	13.0977	18.9081	12.4526	9.89963	9.7924	15.7626	13.1902	10.9305	8.66327	18.5983	18.5569	13.7842	15.6548	15.9151	17.1852	14.1623	8.54689
C094	12.9712	13.6551	12.9549	21.9352	11.4818	17.3495	9.44087	18.9112	19.8269	9.02791	9.61102	17.2042	7.46761	20.5638	17.5731	16.0889	18.5394	8.45943	21.3897	13.462	22.4109	12.7464	14.674	8.96686	14.2967	24.4944	23.7104	25.1143	15.2249	15.9776	9.78225	17.1268	14.6751	19.2884	13.8318	11.8783	9.09253	15.4217	15.8558	11.3357	10.904	18.5698	16.7738	13.5771	17.3491	11.4028	11.9888	12.2246	7.43463
C095	19.3189	18.392	15.3127	19.5261	9.31967	18.2832	9.57175	12.1131	12.7773	10.4615	12.3907	16.8606	9.3966	16.0469	16.318	15.8138	17.6593	13.6211	20.6912	10.9071	22.9645	16.7904	13.3539	8.96578	10.0073	23.6147	24.0241	23.665	15.053	6.63122	8.70825	15.9778	18.2194	18.345	11.8877	10.2933	10.4928	14.5714	13.3209	9.20481	18.0738	18.0603	17.8763	15.5403	15.5373	14.2773	13.0263	14.2647	9.64566
C096	8.76155	12.5289	11.744	19.5713	10.5981	16.3701	8.40939	11.6211	10.9586	7.27612	9.80735	14.365	7.55459	16.6937	15.92	15.3819	16.9083	8.10852	22.0114	14.384	23.0985	17.1225	13.1124	8.22642	10.5006	24.2807	23.9299	23.9869	14.4755	8.70227	11.4106	13.1156	10.036	18.3022	11.9996	9.0138	9.03017	15.0103	11.896	12.4619	7.99714	17.6674	18.9719	12.1155	14.345	17.81	15.432	14.4954	13.1131
C097	9.44501	12.7056	12.7099	20.1457	11.0014	18.4893	8.60363	17.1357	16.2118	8.45943	6.54535	14.9246	7.45121	20.8802	17.9083	17.3752	18.1801	8.69697	21.1963	14.4683	22.3806	16.3661	12.5511	7.91642	10.2205	24.2562	23.0225	24.3309	14.4755	8.87622	8.96578	12.9992	11.6183	19.8227	11.8404	10.5126	15.1478	19.832	13.6269	11.508	7.02	18.2879	18.1185	13.0722	15.1918	18.9372	16.6676	13.9104	8.18488
C099	13.4383	12.6662	8.71081	19.3211	10.0498	15.0785	8.42626	16.9316	15.7471	9.00843	7.40088	14.3373	8.65821	16.734	16.2787	15.5951	17.6731	9.24793	22.1341	11.6381	23.3376	16.3642	13.8537	7.79824	10.8675	23.8616	22.6168	23.8349	14.48	8.71868	11.0403	13.2743	14.0121	18.3257	12.2003	11.6451	8.53656	18.2056	13.1136	10.2704	13.226	17.9812	17.9949	12.6191	15.3695	17.445	15.8441	17.187	9.89482
C100	18.7828	12.4409	10.3663	19.9287	7.40088	16.977	8.11894	11.2819	12.0119	7.31288	9.08481	14.0617	8.5157	17.4736	14.9837	14.2877	16.8965	13.2061	21.001	12.4519	23.0714	16.2314	13.2589	6.38086	10.3348	23.7609	22.8647	23.6925	14.5538	7.53069	10.6501	14.8083	13.361	17.8255	11.6961	9.34268	9.46483	17.8024	12.7246	8.0557	17.3629	17.7588	19.0761	12.819	14.2009	14.9183	12.8838	13.903	9.04712
C101	11.0362	11.9908	10.1674	20.4775	10.4818	12.0532	10.7398	9.54496	8.39232	9.01681	9.74147	12.9694	6.56834	15.5173	14.3373	13.9012	13.8727	8.0607	20.6826	8.20929	21.5135	17.3564	13.3185	9.17766	9.66691	25.8267	24.0241	23.7589	14.295	8.1596	10.9361	12.476	18.6236	16.8418	12.0716	10.8468	10.2518	13.8934	15.1651	16.8412	9.34292	17.8507	17.7826	14.6708	15.4885	18.1188	17.4262	15.8223	8.26209
C102	18.9287	14.6096	12.7503	19.729	9.84235	16.6662	8.82018	16.9316	17.2877	8.93074	8.71081	15.8287	8.75489	17.805	17.9316	17.1053	18.0691	13.2	20.9586	12.1369	22.8092	16.1499	13.9419	7.44069	10.4875	23.8205	22.6234	23.7589	14.7622	7.54549	11.5442	13.9562	11.5864	19.217	12.8162	10.2933	7.59976	18.666	12.8432	9.34163	17.9171	17.9703	17.5595	13.6153	14.2009	14.5437	12.4227	18.2435	13.6883
C103	10.0362	11.6662	9.93664	22.0625	10.9944	11.0901	9.72962	11.6662	9.58871	9.45533	9.32867	16.2985	7.40088	16.6662	15.2549	14.9703	17.0319	9.42206	19.5459	13.0146	20.138	14.3661	13.0547	7.85573	10.7949	25.8309	22.9352	23.637	13.9603	7.3231	8.96578	14.3712	16.0121	19.246	14.092	11.4431	10.4648	15.0221	15.3848	17.4933	7.9565	18.7525	17.8174	15.7089	16.253	17.7613	19.6701	14.1179	13.8238
C105	19.8846	18.1801	14.1596	19.7323	8.85798	16.9882	9.91289	16.6662	17.3408	7.94251	8.18488	16.6382	9.42206	19.0479	17.8361	17.5657	18.1946	14.5204	20.416	12.6269	22.2154	16.2163	12.9733	7.92182	12.1007	24.1868	22.7187	23.6925	14.0827	13.2471	11.9655	16.4707	18.5261	18.9862	12.219	10.6309	11.3824	17.4995	13.7998	10.7184	19.0122	18.2702	18.2452	16.6911	16.2545	15.4793	15.8787	15.5632	8.51175
C106	8.82655	11.5314	9.17493	20.1581	11.0293	11.0634	9.15987	12.9567	11.0224	9.27146	9.1267	17.3581	9.23601	18.5768	19.2787	19.0585	16.4087	8.92184	19.6598	12.8618	21.7889	16.7326	13.3446	9.42938	21.6558	25.8432	23.4391	23.8714	12.9346	8.43461	13.6402	15.5882	15.7906	18.9489	14.3789	12.6507	12.1293	16.3323	13.5121	16.5051	9.52766	18.0027	18.0653	16.1637	14.1948	16.3582	17.5112	15.6234	8.74483
C107	18.8787	13.7731	11.8297	19.9316	10.8918	18.0847	8.9571	15.4925	15.0617	8.35755	9.64205	16.0532	9.84078	17.5204	15.5864	15.3581	16.7207	13.5265	20.767	12.7314	22.4502	15.7476	14.0365	7.47778	13.7557	23.8371	22.6558	23.6788	14.9793	11.23	10.7208	17.2905	17.1299	18.3564	11.7187	14.2403	9.53836	14.1617	12.8432	10.2159	17.7874	18.4728	18.3937	14.0018	15.4558	13.9754	14.6437	15.398	14.2949
C108	9.99435	17.624	14.3853	20.2066	10.5411	17.4004	9.22882	14.0617	12.3608	8.14466	9.10329	15.9293	8.3837	16.8113	18.6697	18.7987	17.5731	6.64386	20.8153	12.611	22.3874	15.3186	14.2976	6.45266	11.7323	23.8857	22.4929	23.9645	14.7326	7.40651	10.9306	14.6705	13.5287	18.3865	11.0687	8.45474	10.0901	14.2037	12.2415	10.7053	8.67897	17.9812	17.6394	13.4872	16.7261	16.3341	18.1643	16.8708	6.46107
C109	19.6488	18.3794	16.2714	19.85	9.98014	17.5049	8.24317	11.5507	11.7099	8.42626	9.15987	15.624	9.28771	16.3198	17.5731	17.4576	18.0372	14.0189	20.6738	11.9547	22.238	15.6128	14.6813	7.49958	11.8265	25.2219	23.5237	24.1934	15.1597	8.38199	11.4299	16.0702	21.1081	19.2804	11.9966	11.9888	12.1053	14.2645	13.298	16.3293	18.8237	18.0655	18.2452	13.0722	15.4735	14.6093	16.1783	17.3398	10.1033
C111	9.21189	11.3332	9.91588	22.5892	6.09592	9.96145	9.59805	12.0967	9.00843	8.55842	8.71768	16.2949	6.52826	15.1397	15.6467	14.8188	14.5142	8.96867	19.3715	13.257	21.8636	16.4495	13.3575	7.47044	10.2205	25.8837	23.6146	23.637	13.7768	6.57319	13.581	12.987	18.8188	19.4086	13.4023	11.9865	10.4928	14.0739	14.446	17.1213	9.668	18.3935	16.8763	16.9466	15.1135	18.0796	18.6602	16.741	11.3772
C112	10.4094	17.3056	14.2438	20.002	10.2761	16.5582	8.69697	10.6707	10.1421	8.16993	7.64386	16.3304	6.4363	13.9385	14.0102	13.7419	16.4688	9.21917	21.4724	11.0146	23.1924	17.1901	14.2191	7.99528	9.86247	24.1672	23.658	23.9418	13.1174	8.36957	10.9575	13.931	13.6624	17.5547	9.97169	9.71906	8.59632	14.1881	13.0465	10.7443	8.6945	17.5983	16.3676	14.2467	14.9463	16.955	18.1921	15.4243	11.0293
C113	8.36194	16.2787	14.3718	19.6628	9.22641	15.5657	9.47978	14.6439	14.3233	8.22882	8.19967	15.2438	6.40259	14.8188	16.9316	16.6039	16.4972	7.58496	21.395	12.232	22.7394	16.8709	13.066	7.84441	10.3781	23.8121	23.921	23.6026	13.9667	9.19522	7.01286	13.0702	10.7002	17.8472	9.42082	9.86141	7.49284	14.337	12.1396	11.876	7.37411	17.8507	16.9486	12.4496	15.6144	14.7934	16.2852	14.0853	8.25739
C114	9.86264	16.8361	14.6991	18.6662	7.99435	16.1196	10.0498	11.3498	11.6119	7.27612	9.01959	13.464	7.07	14.6382	17.0319	16.624	16.8965	9.86573	21.1404	10.8071	21.9892	16.6324	13.1531	7.44069	10.1803	24.3107	22.3361	23.3482	14.2223	11.8264	10.1421	14.5095	14.5357	16.528	11.0977	9.30046	7.59287	13.8278	12.2198	12.3293	6.44045	17.9866	16.0675	11.4197	15.1484	15.4815	13.5134	17.1	11.9403
C115	9.46557	17.3581	13.92	18.624	10.9293	16.8484	8.83289	15.5746	13.9926	7.65105	8.11374	15.913	6.51728	16.2549	16.6382	16.4037	15.1869	8.54303	21.4724	12.9071	22.367	17.1679	13.0525	10.048	10.0703	24.2251	22.861	23.8225	14.2062	6.52772	9.50617	15.5453	16.8646	17.7349	10.5099	8.79402	8.579	13.7089	12.8558	11.2389	7.6852	18.0187	16.9328	16.2708	15.554	16.0585	13.9307	16.5393	16.2823
C116	8.49985	12.1357	9.64746	21.8689	10.4094	10.5887	8.48382	12.2467	8.93958	8.5157	7.64386	15.0232	8.06609	14.863	18.4536	18.3233	14.3786	8.52356	21.2962	14.0721	21.7734	16.4768	13.1823	7.38711	11.2977	24.4733	23.658	23.5389	13.8406	8.96578	11.1928	13.6513	16.083	18.1874	12.1035	13.041	10.6421	12.7234	14.0117	11.5599	7.95134	18.0187	16.283	15.5843	14.9134	16.955	17.0553	15.1497	8.04985
C117	9.27612	16.1965	13.9658	18.8817	7.35755	15.5447	8.5812	15.1155	15.0405	8.78463	9.42626	14.464	7.98299	15.0992	16.7073	16.2641	17.1357	8.02791	20.8698	13.4493	22.2001	17.2756	13.3902	6.4967	10.1965	24.0653	22.97	23.1224	13.64	11.3349	7.09259	13.4531	17.0589	18.5179	10.5774	8.89775	7.58595	13.6795	13.3766	11.1879	6.44045	17.9974	16.283	13.6059	15.094	15.0628	15.7028	17.6381	18.8484
C118	10.0362	17.7602	15.9635	19.8697	10.0362	16.1094	8.68299	18.5049	17.805	7.91886	7.58496	15.9339	6.44128	19.2326	21.0821	20.4067	17.3321	8.71081	21.0954	14.6404	21.3428	15.5317	14.1145	8.69808	12.3366	24.3574	21.8666	23.5555	13.7622	13.445	10.9891	15.8425	18.5261	18.4765	12.3812	10.9276	15.0172	14.8609	12.7585	10.9474	7.93051	18.3689	17.2129	12.4748	17.2934	14.1942	13.1332	15.2935	7.87652
C119	9.69	11.8765	11.6073	21.6929	9.07414	9.63118	8.68299	17.68	15.7911	9.0607	10.0901	14.7419	7.41785	19.0372	19.0346	18.9373	14.7313	8.77808	21.3354	12.7809	20.7889	16.2076	13.3539	8.96578	12.1824	23.7522	22.8592	23.8953	14.7804	6.46372	12.2219	14.5432	17.3736	18.4159	11.9076	11.7002	13.0639	14.318	14.8281	11.2343	6.51372	18.704	16.9642	15.3719	16.8854	16.4946	14.4642	17.1947	19.3145
C120	10.5118	10.8688	8.71081	20.9812	10.0634	9.21917	10.2644	12.1768	9.58308	9.43254	9.67066	15.5746	7.41785	15.0951	16.4137	16.7987	12.8277	8.73132	21.5411	14.0886	21.9161	18.0696	13.5718	7.38711	9.89263	24.0863	23.7104	23.7847	14.0228	7.53069	12.7193	13.659	15.734	18.7202	12.6884	13.2121	9.46483	12.365	13.263	10.8672	7.45657	17.2835	16.4911	15.4294	13.9996	20.277	19.3997	14.2234	9.09011
C121	10.1033	17.7602	15.9269	18.5507	10.3554	17.2326	7.91886	17.9714	17.4004	7.3837	8.54689	16.6937	6.40259	19.0847	19.0074	18.5507	17.9545	8.73471	20.4346	14.4358	22.1551	15.8246	13.4811	7.48119	13.1172	23.9412	21.6373	23.2782	13.9622	12.7675	8.98784	17.7163	12.6873	19.0402	13.4965	13.4874	14.186	14.6802	12.9001	10.7684	8.92066	18.0853	17.4318	14.178	15.8245	14.0834	15.9834	12.4457	7.82655
C122	8.89178	17.2787	14.3718	19.3321	8.67948	16.3853	8.27146	12.9348	13.3021	8.78463	8.46352	14.0447	7.50779	17.5049	18.2922	17.6662	18.1104	8.99152	20.4531	11.7276	22.4295	17.1534	13.3008	6.51539	11.3053	24.1948	22.5344	23.1389	13.9577	11.8701	10.5271	15.6967	12.1899	17.8802	11.9639	10.5029	7.60412	14.0207	13.6656	10.641	6.54814	18.049	16.9304	12.1908	16.5955	15.8195	16.7839	14.3151	10.5699
C123	8.74819	11.5118	9.92926	22.4526	10.6707	7.74819	8.50383	10.9944	10.8842	9.21675	8.15482	17.1655	6.52826	16.0701	16.9658	16.624	16.068	8.57743	20.1522	13.8839	21.55	17.1345	12.8399	6.51176	11.1393	23.6456	22.5114	23.4295	14.1368	6.46008	13.0672	15.733	16.5697	19.3157	11.9552	9.89389	9.84933	12.695	12.3426	10.1354	6.50967	17.8192	16.8029	16.7433	14.1335	14.421	12.9805	15.9363	9.1472
C124	8.75154	17.0951	13.4252	19.6168	10.8842	16.5173	8.86109	14.1752	12.0293	8.14466	8.76818	15.1713	7.07	18.5545	19.0899	18.3962	17.0211	9.18982	20.4488	11.6007	21.228	16.1592	12.776	8.73529	11.9788	24.0184	21.6111	23.1695	13.7511	8.49409	11.0761	15.5217	20.9375	16.7523	14.1576	10.2197	7.62235	15.239	12.2852	10.1205	8.05006	17.3586	16.8444	15.2691	16.0053	13.119	15.3787	17.1075	10.4919
C125	19.1457	17.4656	15.7731	20.0292	9.84392	16.6523	7.60733	15.0319	15.0447	9.04712	7.92481	16.456	9.55651	14.92	17.392	17.0426	17.0102	14.3443	19.5463	13.0233	22.8165	16.5379	14.6548	8.07524	11.0035	23.5395	22.4291	23.5412	14.3819	10.458	10.371	16.6194	16.2686	19.4155	11.6461	10.7466	7.62805	15.2981	12.4327	9.62804	17.8432	17.5816	17.2338	13.2353	15.7908	12.9027	15.0459	13.8664	8.90087
C127	10.7056	17.3581	15.6096	19.5988	9.59991	17.1257	8.50383	12.2228	12.4818	9.16239	8.02237	15.2877	9.40939	15.1115	15.0276	14.9792	17.0426	7.50779	20.5845	13.2237	22.8261	17.0798	13.9216	6.46414	10.6357	24.3221	23.8784	23.8415	14.0067	8.55891	10.5544	13.7068	15.9579	18.351	11.8408	10.3399	7.02	15.7336	12.7992	10.624	9.78294	17.8413	17.9199	13.2101	15.548	13.652	15.5585	14.7637	10.9801
C128	7.91289	17.2419	14.5687	19.0585	9.20701	17.0426	8.57365	14.6607	15.2288	7.21917	7.40088	15.0617	7.97728	15.1556	16.0383	15.1752	16.7987	6.5345	20.6406	13.1758	22.7959	17.3489	13.7225	6.58218	10.3662	23.8015	23.6606	23.3459	15.8023	10.8785	11.5727	15.2291	14.1355	18.8333	11.3679	9.08418	8.4818	13.5209	12.3034	10.0583	7.49797	17.4765	16.5021	13.6477	15.399	15.3831	17.2386	15.5921	7.60733
C129	8.57365	12.0362	11.9181	18.8817	9.61287	17.1457	10.7731	11.6618	11.1293	7.86419	8.15482	15.464	8.43463	17.3233	14.0617	13.3718	16.786	8.41363	20.6861	13.4364	22.9184	17.0005	11.9814	6.55248	10.533	24.1411	24.0007	24.0438	14.0241	10.8762	10.0713	13.5039	11.9233	18.5672	13.0709	9.72307	7.02	16.8772	12.482	10.2144	8.36927	17.6149	18.0866	13.8252	14.2312	15.9006	15.0028	13.8184	8.83605
C130	10.3554	11.2408	8.65105	20.4375	10.4305	9.58308	8.77808	10.9873	9.12153	7.83289	8.45533	17.9545	6.41109	15.1155	15.2659	14.4831	15.7287	8.56224	19.4088	16.043	22.0501	16.2482	13.3135	6.60949	13.0468	25.7291	22.7992	23.4237	13.4153	7.55945	13.5228	12.8093	16.8438	20.133	12.5109	9.11724	10.6992	15.704	12.0074	17.0679	6.37504	17.572	15.92	17.0752	15.664	15.543	16.8309	15.2438	14.3718
C132	9.71939	18.2279	17.0743	19.4415	10.8688	18.4893	8.68299	13.0718	13.464	7.76155	8.72451	17.392	6.52669	17.7537	18.3233	17.6523	17.185	9.19967	18.6215	13.4404	21.3594	13.6115	13.9616	7.49026	12.31	25.5526	22.3644	22.943	14.9981	7.69985	7.64059	17.2835	19.3573	20.0121	11.4132	11.9281	7.68909	15.4862	11.6884	16.3496	7.73812	17.9367	17.7605	14.9748	16.0099	13.5666	14.7732	15.6402	9.75656
C133	10.42	11.4147	11.1984	20.1825	10.8057	10.2046	9.49985	11.8455	10.7142	8.35755	10.7895	18.0372	11.3332	17.1556	16.786	16.4203	16.2004	9.93664	20.0286	14.378	21.1469	16.7158	13.207	7.51793	21.4823	25.6464	23.0734	23.2744	13.9456	6.64161	14.3424	16.4181	17.593	19.9797	13.6198	11.3696	11.8858	15.7625	14.0707	17.5534	7.36304	17.5488	17.0924	16.3371	15.5216	16.474	17.1909	15.6487	19.3145
C134	10.5411	10.388	9.59619	20.3321	10.1548	9.9542	8.28077	12.0566	10.4717	7.39232	8.85175	16.2823	8.04985	17.3752	16.5937	15.5417	15.3163	9	20.683	11.5982	20.3936	13.6061	13.4587	8.01414	18.8751	24.4081	21.8829	23.1479	12.6465	8.04743	12.1216	16.4694	20.5823	18.0192	14.0207	14.1454	12.6368	13.3575	17.2796	12.8363	7.44448	18.5984	17.9733	15.5654	16.2631	15.7646	16.9526	15.3744	7.43463
C136	10.1293	17.5657	14.7524	19.1028	10.9586	16.9431	8.52748	14.183	13.1892	8.27612	8.90989	16.346	8.75489	14.6096	16.1615	15.7099	16.8238	7.97154	20.3381	12.3916	22.5196	16.8116	13.7558	9.13102	10.9715	23.4645	24.0645	23.6762	14.3614	7.55282	11.2799	14.7872	15.9852	18.6922	10.8708	9.17268	12.3526	15.276	11.7063	10.6271	6.52538	17.6527	17.1586	13.0595	14.967	14.709	15.568	15.4377	7.45943
C137	9.68299	11.865	9.21675	19.4991	9.75489	9.94251	8.13955	10.6348	9.59619	8.2384	8.42206	17.5582	6.45943	16.417	16.7731	16.034	15.1357	8.16491	18.5524	15.3259	20.1706	16.2263	13.4152	8.15376	11.4311	25.6754	22.1534	23.2115	13.6013	8.12229	15.0927	13.6925	18.2507	19.5656	12.5835	11.0055	8.69143	14.505	15.3835	16.8314	7.93484	18.3141	17.0032	16.1989	16.3212	16.0675	17.3924	13.055	9.91588
C138	21.4425	11.9837	9.70908	22.2736	10.4717	17.8238	15.0743	11.2992	9.79442	15.4925	16.4464	17.5951	18.5988	16.183	15.3853	15.3233	14.3163	17.9431	20.3316	11.7071	22.4155	17.7304	14.5052	10.7941	15.8429	24.2329	23.5902	24.4117	14.5168	8.53612	13.6712	17.6511	18.1745	18.6754	12.8144	14.1943	13.4541	14.4524	14.1052	12.7927	20.3259	16.8595	18.4966	16.631	14.5803	17.0911	15.2372	14.1613	13.1954
C139	16.2475	17.5127	14.8965	20.1825	9.71425	17.2787	9.58496	11.9944	13.8918	7.85798	10.42	16.3632	10.2644	18.606	18.8636	18.2967	17.6096	10.5699	20.6991	14.22	22.6316	17.6777	13.4636	8.10864	13.1126	24.2017	24.0485	24.2969	14.9253	6.54071	8.96578	18.3619	15.9439	19.117	12.6937	11.8267	7.66146	15.8969	13.9318	11.1472	15.2293	17.7109	17.9678	12.4762	15.0889	16.8346	17.9174	15.5195	13.6773
C141	20.4476	18.6971	13.1752	19.4835	9.92926	17.0951	8.62936	11.4564	12.6348	8.54689	7.47573	16.392	9.7211	15.5265	16.3304	15.7366	17.0211	14.1277	19.9463	13.6856	22.3502	16.1501	13.5401	8.28029	11.4811	24.1029	23.2258	24.2303	14.7727	8.12272	11.1106	15.9508	15.1914	20.2234	12.0703	10.4755	9.21529	13.9609	13.5289	11.3057	19.2001	17.5949	18.7851	14.8411	15.4182	15.5806	13.6034	12.8832	9.16239
C142	22.1457	13.5142	13.1212	20.0156	10.6348	17.0319	7.82655	18.1357	18.4933	8.18488	8	15.0743	10.5981	19.8222	16.2326	15.8823	17.4415	16.8361	20.627	10.9388	21.1357	13.0023	13.5521	8.09613	13.2947	24.42	22.2062	23.4424	14.6749	14.2972	13.1939	17.8576	19.8842	18.5808	12.647	12.5052	7.02	14.4041	15.5552	12.6663	20.76	19.221	18.2425	11.9924	16.1	14.1205	14.0559	14.183	8.13443
C143	19.5223	18.4576	14.0617	19.6505	9.42626	18.1605	7.84549	12.6618	12.5387	8.8009	7.98868	16.1772	9.5411	15.755	16.5326	16.1297	17.3145	13.8238	19.5492	10.7285	22.5716	15.4958	13.3141	8.20815	10.6179	23.5839	23.2516	23.0336	14.6844	7.60607	10.2267	15.5958	16.0917	19.1372	12.5085	10.0656	8.66078	15.7927	13.3554	10.7911	18.6233	17.2091	18.8409	15.5796	15.0025	15.9772	16.3302	13.9731	8.50383
C144	10.1923	10.9658	9.94251	21.6584	10.4818	8.7039	10.0498	11.865	9.48784	10.7142	8.86419	16.8361	9.39446	17.7537	16.1772	16.0722	16.0868	8.56605	18.0461	14.0886	20.4015	15.9027	12.8051	8.09899	20.8662	25.552	22.415	24.0285	12.9762	8.58052	12.2635	17.3027	19.3351	19.1867	14.3672	11.656	12.3682	15.6437	10.9356	15.9732	8.75495	17.874	17.5441	16.3236	16.1275	16.849	17.8219	15.3348	12.7956
C145	9.30834	18.0265	16.1576	19.0847	8.30834	17.8238	9.37287	12.7607	13.464	8.50779	9.59432	14.8727	9.72451	17.3752	18.185	18.1053	17.8175	10.4717	20.3201	11.7418	21.9666	15.6213	12.7559	9.26583	13.1149	23.9525	23.3445	23.6027	13.5437	7.59385	8.00012	16.8859	12.7569	17.9381	11.9572	11.5169	7.02	14.5877	13.645	12.2577	9.73477	18.1803	16.2615	12.3527	16.0173	16.8462	18.4772	13.5899	17.5507
C146	10.2527	10.4409	9.95274	21.3538	10.0634	9.64566	8.33539	12.6234	8.29002	9.06878	8.73809	15.3887	7.37504	15.2251	18.5842	18.4854	14.2438	9.20945	20.9446	13.0948	20.7323	16.3959	13.517	7.74273	11.6268	23.6061	23.0063	23.9429	13.6589	7.6679	12.672	14.1361	14.4911	18.6893	13.242	11.9166	10.9684	12.88	14.3655	12.3628	8.01982	17.2793	16.2974	16.368	14.9613	17.4379	17.8589	15.1769	8.95128
C147	10.7649	16.8113	15.68	19.0743	10.5018	16.5018	9.22159	13.6773	12.8435	7.90087	9.92035	16.0405	7.07	20.1825	20.3101	19.7488	18.1556	7.97728	20.911	12.7712	21.142	13.7019	13.1953	9.86164	12.7908	23.6833	22.3452	23.8974	14.4112	11.5299	11.9317	17.8415	18.8522	19.1383	13.0209	9.5202	9.77668	16.8674	14.3089	10.539	8.03382	17.8955	16.7271	7.2528	17.2453	14.0381	13.6857	16.7591	9.01402
C148	10.2046	17.9083	15.3339	19.5375	11.1357	16.0276	8.61471	17.6593	15.9012	8.60363	8.45121	14.508	6.56682	16.0722	18.5049	17.8965	15.3304	7.63662	20.7141	13.0993	22.18	16.3713	14.1214	8.59299	11.7424	23.7209	22.1561	23.0589	14.1413	11.2652	10.3034	14.316	20.4539	17.4331	9.62591	8.49432	7.75207	14.0473	13.1914	10.3437	7.53835	17.7824	16.2701	16.1275	16.0934	12.6612	10.6692	16.574	6.4822
C149	9.2384	12.2167	9.59432	21.002	9.65284	9.18735	9.86728	11.6618	8.85487	8.51964	7.64386	15.7099	6.42459	15.6325	15.9246	15.7366	14.4054	9.13186	21.1933	14.3417	22.3805	17.365	13.1285	7.64865	10.6559	23.9634	23.0015	23.3003	13.0895	8.61217	11.9403	14.4341	15.7445	18.503	12.3498	11.2677	10.8145	13.2185	13.6505	10.9216	7.45859	17.1969	17.0602	16.0593	14.7218	18.9496	18.7963	13.874	14.365
C150	9.72792	13.0634	10.3987	20.8802	8.88874	8.66178	10.1293	11.7482	9.09011	7.29462	8.41785	15.6297	7.07	15.2213	14.0785	14.2213	14.2061	8.26679	21.5509	12.5945	21.9279	18.0166	13.3984	6.8604	9.34699	24.0606	23.1832	23.6826	13.6127	8.25522	11.2983	12.9076	16.0497	18.3755	11.9582	11.596	7.81246	12.359	14.2745	12.4931	7.46994	17.4109	17.3212	15.8916	15.1199	18.0628	17.3118	14.9059	17.7731
C151	10.7566	18.392	15.9408	19.9742	10.5118	17.7471	8.04439	14.2586	14.5265	9.32418	8.3837	16.7602	7.07	19.1382	19.4211	19.1679	18.3794	7.87036	20.3383	12.0806	22.2566	13.9756	13.7169	8.98483	12.1697	24.4925	22.9438	24.4377	15.3179	12.279	11.6218	18.2453	15.1952	18.7218	12.9134	12.5647	7.77798	15.3553	16.1894	11.0991	9.42019	18.0346	16.8492	13.7677	16.3511	17.2612	17.0766	14.9638	14.464
C152	10.1923	13.2482	11.1611	22.0526	9.87344	9.61102	8.97154	12.9031	9.54496	8.90388	9.95855	16.9431	7.25739	17.5582	19.2922	18.9909	15.2696	8.42206	20.8412	13.06	20.5683	16.4606	13.2374	8.26408	18.1246	24.6255	23.5257	23.5993	13.4556	6.69853	12.5431	16.2819	13.7194	19.4874	12.7025	11.8403	12.2755	13.9121	15.1311	11.5748	7.02	18.1292	15.8532	16.6252	16.4617	16.7754	17.5625	14.5497	19.9882
C153	9.21917	11.5362	9.64746	19.7389	10.5118	10.4305	8.18982	10.8138	7.84549	7.97154	8.10329	15.0058	6.45779	15.5111	11.3934	11.4868	14.6439	8.40939	20.6255	12.3665	21.2956	14.374	11.8243	7.78496	10.4214	23.8958	22.0089	22.9952	12.2116	8.96578	12.2719	12.5183	17.0691	17.5975	11.8108	10.5952	9.73447	12.6154	13.428	9.51236	6.78705	17.9263	16.7206	15.1218	14.3114	13.9894	15.2195	14.7026	7.98299
C154	8.49985	11.9403	8.71768	20.8876	10.5981	10.2167	8.99718	11.4868	8.79766	9.61102	8.82655	15.0992	7.49185	14.9837	17.9258	18.1002	12.4589	8.3837	20.8705	13.1181	21.7321	17.8617	13.2326	7.81483	10.7905	24.4296	23.8056	23.5288	13.82	7.69794	11.2259	14.0113	16.2915	18.3587	12.2879	12.3884	10.4993	12.4382	13.8356	11.0876	6.58758	17.157	16.6505	15.1253	14.5511	19.0822	18.7231	14.9754	14.7524
C155	8.84549	16.624	13.9385	19.6766	9.68299	16.2732	8.18982	15.1155	15.7731	7.59991	8.37938	14.4893	7.40088	17.2512	17.2232	17.0426	15.5922	7.06609	20.2334	11.5636	22.8261	17.2228	12.8496	8.33447	9.70808	23.6132	23.1245	23.2723	13.839	12.235	8.96578	14.9044	12.0766	17.7716	11.3226	10.3091	10.5268	13.643	12.1363	9.99856	7.50338	17.6567	15.8085	12.5997	15.7011	16.3676	16.8433	12.7787	7.8392
C156	8.85487	15.846	14.0362	19.3299	8.97728	15.5716	8.633	9.26679	10.1163	8.73132	8.59619	14.6937	6.38716	13.8138	14.6991	14.1984	16.4301	7.56986	20.1786	13.2743	23.1947	16.4356	13.2359	6.91787	8.16598	23.8573	22.1688	23.8796	14.6691	8.67519	11.1699	13.1628	12.432	17.3677	11.1537	9.54624	9.74849	13.482	11.1464	8.76832	6.56565	17.4237	15.5398	12.1626	14.786	13.7446	15.2017	15.2286	8.72792
C157	7.81378	16.1377	14.8238	18.5768	9.65642	17.1257	8.64746	15.6382	15.3547	8.26679	9.42836	14.8287	9.71596	17.1556	17.0211	16.1811	16.2042	11.6165	19.8248	12.4482	22.8112	16.3748	12.1084	8.53651	12.7441	23.1	22.4073	22.9503	12.8341	6.81379	10.3823	15.9422	11.2399	18.2304	10.2938	12.5788	9.00866	13.5544	11.7715	10.4161	8.85304	17.2133	18.1171	12.6999	15.3169	13.5931	13.1474	12.1571	7.84549
C158	9.22882	16.5265	14.3443	19.5787	9.50978	16.68	9.04166	10.8533	10.973	8.56986	8.56224	15.5567	7.39232	14.9882	16.1457	15.7885	17.4252	8.42626	20.3439	12.3068	23.1177	16.2173	13.524	8.45376	8.72394	24.1767	22.4724	23.901	14.567	8.33479	8.91958	13.6252	12.3428	18.0393	11.8628	6.90688	7.81672	14.1296	12.0861	10.9602	7.63553	17.9299	16.2099	12.7126	15.5406	17.4757	17.8819	14.9605	17.4334
C160	10.1421	12.9926	7.66534	18.7207	9.7039	18.5768	8.90989	15.7602	15.3233	7.9542	9.82814	15.5142	6.38716	14.8287	17.7207	17.6453	15.7498	9.00282	20.4842	12.8115	21.9254	16.6845	13.0428	7.88835	9.7735	24.2433	22.2201	23.5017	14.3453	12.2253	11.8361	15.62	15.3372	18.91	7.29046	9.36728	7.83676	13.6454	12.3439	12.3261	6.4963	17.2375	18.4752	13.5818	15.2455	15.9847	16.6393	13.5166	16.3495
C161	9.23122	11.888	9.88417	19.4149	9.87652	16.977	9.74315	14.0701	13.5981	8.85175	7.47573	15.8088	7.44294	15.6883	17.2696	17.1053	16.2714	7.56224	20.2489	11.5009	22.554	16.5911	13.0619	7.9266	9.53294	24.3002	22.2514	23.1533	14.2379	6.67279	8.96578	12.2506	12.3051	17.6372	10.5711	9.38363	8.78018	14.1537	12.2087	10.9389	6.825	17.1635	16.5163	12.0847	14.9028	15.4033	17.1022	15.7903	7.52356
C162	9.38802	11.446	8.65105	18.8515	9.25267	16.8965	8.88264	14.8337	14.4186	8.29921	8.12412	14.5204	7.07	15.1033	16.5864	16.4054	16.7471	6.6865	20.5304	12.7641	22.4642	17.1381	13.0694	7.70161	9.92101	23.2386	21.9535	22.7297	14.3605	10.8418	8.79954	12.4274	15.6012	18.1888	10.3762	9.43523	7.02	13.2513	12.2399	9.58986	6.64312	17.8656	17.3076	12.8927	16.0165	15.6805	15.1332	15.8909	8.54689
C163	7.89482	15.7654	14.2659	19.719	10.6165	16.6024	9.51964	15.5537	12.3163	7.77479	8.06609	15.0319	7.07	19.1257	18.8238	18.3365	15.1752	9.44501	20.7616	13.0835	21.77	15.4354	12.8327	9.49847	12.9322	24.0116	22.8845	24.1345	14.218	11.5092	8.96578	16.6336	17.2677	17.3457	13.4962	10.6727	13.7171	14.1748	13.3252	12.8547	6.56982	17.8766	17.5713	14.9452	16.5357	16.2012	14.0628	12.2128	14.4512
C164	10.4409	17.0951	15.4799	19.0479	10.2408	16.5234	8.80413	13.6439	9.00282	7.70044	8.82972	15.5922	7.07	17.7005	19.3056	18.5204	14.8823	8.13443	20.7614	12.7368	21.6322	15.6326	12.9144	7.02407	11.4642	24.3625	22.8636	24.3575	14.8162	11.3514	10.671	15.1687	19.7804	17.5256	14.2002	13.7582	13.1471	13.7818	12.2755	12.2253	9.0866	16.6461	17.461	16.911	15.8134	18.0556	16.9957	13.4139	15.5657
C165	8.87652	17.6382	14.9882	19.2302	9.59246	16.786	8.93664	13.1066	13.4383	8.61471	12.8158	15.24	6.53605	17.4087	17.6869	17.7987	17.392	8.87958	19.9818	13.1251	22.3097	15.8741	13.5185	8.79299	11.1967	23.9754	22.1753	23.9395	14.8084	11.76	9.71896	16.185	13.0746	18.4443	11.8048	11.3817	9.84242	13.466	12.5312	10.1901	6.68222	17.3304	17.0498	13.0201	16.2739	15.6978	17.5685	12.8393	14.5018
C166	11.3608	15.6382	14.3512	19.0211	8.82655	16.3937	9.62753	16.9992	17.2604	7.54689	9.2384	14.9522	7.07	17.6593	20.0156	20.6628	17.0638	7.59991	19.7808	13.0521	21.7601	15.4321	12.8926	7.05591	12.2109	24.1358	21.8099	23.2219	14.5374	6.76818	10.9781	17.1253	18.9498	18.0549	12.1408	11.9954	7.02	14.4939	12.0399	10.0684	9.49724	17.3382	16.9828	12.6512	14.7746	15.0577	14.7571	12.8498	18.3878
C167	8.46761	17.1053	15.0575	19.5657	10.42	16.977	9.21189	17.1053	17.7273	9.86264	13.5981	15.0617	9.73471	18.4616	19.4616	19.5127	17.4496	11.7142	20.0873	11.4489	22.0674	13.6225	13.4495	7.98242	12.4809	23.4777	22.4618	24.5016	14.3773	7.63441	10.8771	17.5005	20.5183	18.3126	13.3719	12.9206	7.90421	14.2653	14.8857	12.0281	6.67571	16.9584	16.5923	7.02	15.2372	12.9279	12.3845	15.2819	10.1421
C168	7	17.2696	14.9748	19.4696	9.60177	16.4383	8.78136	16.4956	17.4496	8.90388	11.388	14.9339	6.55766	18.1407	19.2604	19.3941	16.6523	8.99152	19.8496	12.4617	21.8799	14.7366	12.659	8.06769	12.2175	23.841	22.4893	23.8916	14.3821	6.78465	10.7886	16.9365	19.4378	17.9869	11.999	12.1209	7.02	14.5044	13.9456	10.2078	8.42757	17.0825	16.91	7.46369	14.9923	14.846	13.6035	14.9512	11.9837
C169	9.66178	12.4435	10.1923	19.163	7.20945	16.9083	8.17493	13.2348	13.3443	7.75489	9.63481	14.6773	7.36632	14.2137	16.6662	16.0909	15.1752	8.08746	20.6554	13.3204	21.8014	16.9832	12.7622	8.01535	9.20882	23.3429	22.1005	23.1182	13.3869	10.5284	11.4925	13.2019	16.8263	18.3969	10.226	10.4258	7.02	14.0638	11.81	11.5178	7.02	17.0519	17.5104	13.9168	15.2123	15.487	16.7714	14.824	12.7956
C170	6.94251	17.7005	14.5922	19.3012	10.5507	16.8965	9.08215	16.9882	17.528	7.53916	8.35315	16.7207	6.43796	18.562	19.4149	19.5011	17.0319	8.65105	19.794	13.846	21.6625	15.1591	12.9359	8.60657	12.8518	23.2322	21.8061	24.0338	14.4308	6.84372	12.023	17.2335	19.518	19.2826	12.7993	11.2041	7.65772	14.7772	12.2827	11.7248	7.5854	17.0309	17.2978	13.487	16.8161	12.6113	15.448	14.9432	13.6883
C171	9.11894	13.3021	10.7649	18.9573	10.5603	19.5185	9.55651	11.0084	8.3966	8.93369	12.3415	18.0638	13.0413	18.0795	15.8918	15.5018	14.5387	13.4893	20.9628	13.9013	21.7714	17.0584	12.369	7.93488	22.3055	24.0181	22.6508	23.0335	13.3565	6.83966	13.7586	16.0076	14.7983	19.6867	13.0683	9.43209	10.4378	15.7836	14.1872	8.88136	6.70464	16.734	17.5682	17.2644	13.6598	16.7542	16.6549	14.2741	9.43463
C172	8.64746	11.2348	7.70044	20.6186	9.68299	10.2167	9.64024	10.0901	9.0954	8.26209	9.17742	14.887	7.5157	15.1074	15.4862	14.9703	12.8357	10.5699	20.302	13.3584	21.6276	15.9735	12.5445	7.04726	15.2161	23.6838	22.7824	23.6418	12.7488	8.66471	10.8205	14.7696	17.6346	18.5069	12.5738	11.6331	9.82241	12.142	12.504	11.5176	7.02	16.8893	16.7103	16.0392	14.2381	19.063	18.605	15.0706	11.2992
C173	8.61102	17.4815	14.726	18.7439	9.75656	17.4252	9.24079	14.183	13.6551	8.2384	10.5018	16.1053	11.2107	18.8787	17.1155	16.8238	18.1898	12.6484	19.7268	11.8854	22.043	15.2929	12.812	8.5879	12.6451	23.577	22.0856	23.7254	14.5589	6.81657	11.0572	16.2681	16.8793	18.6841	11.607	11.1503	7.85489	18.0079	12.1878	8.70399	8.62646	17.6075	17.7843	13.5628	15.3473	13.2118	16.327	14.4473	8.03892
C174	10.2761	16.6937	15.1397	19.0899	9.27612	15.2949	8.34873	17.734	17.0211	8.14466	8.44294	14.4054	7.07	16.3478	18.6417	18.3365	14.6773	6.59544	20.0951	12.5012	21.4241	14.8122	13.4364	7.173	12.7016	24.2354	22.0456	23.6432	13.9768	12.2166	8.15491	14.7933	19.469	17.5215	11.089	10.7033	7.93232	12.5197	13.2636	11.1756	7.59297	17.8997	16.1995	15.069	15.9033	15.2918	11.7177	15.2831	8.48784
C175	7.59246	16.1337	14.4186	18.6593	10.4409	15.5234	9.22641	12.1737	12.2877	8.29002	8.11894	16.1556	6.51728	15.4219	17.3408	17.5878	17.2232	8.94251	19.9497	12.0003	22.1013	15.7829	12.5432	9.00473	11.3931	23.8382	22.4993	23.4584	13.3624	6.90441	11.5659	14.1047	16.4539	18.4079	13.1823	9.49461	10.3926	13.6229	11.8504	10.2609	6.61925	16.9866	17.8079	13.5918	15.4954	16.1023	15.9592	14.4036	12.7793
C176	7.90087	12.279	7.72792	19.5088	10.1799	16.9882	9.49785	17.6382	17.1556	7.04439	9.02514	14.8775	6.51728	20.2535	17.1053	16.5432	16.8113	7.44294	19.8538	12.2065	22.0384	14.0957	13.6396	8.08908	13.7178	23.8809	22.0338	24.1087	14.9547	6.83812	8.96578	14.2772	14.0412	18.595	12.0848	8.40614	15.5869	16.1199	13.0658	11.8703	6.72359	18.876	19.0532	12.7204	16.776	12.6	12.43	12.6904	16.6523
C177	9.98014	10.5118	9.25974	20.1946	8.29462	9.91886	9.26913	10.388	8.47168	9.5411	8.5157	14.1437	6.52669	15.4186	14.464	13.9837	13.3718	9.21189	20.1902	11.4367	22.0517	16.2022	12.8525	7.27255	18.4234	23.7792	22.7273	22.6802	12.4736	6.88542	9.96123	13.0745	16.0986	16.3111	12.7862	11.3809	7.93984	12.6507	14.0781	9.95402	7.02	17.3739	18.2044	13.7171	14.0926	14.5567	14.1184	15.4598	9.83131
C178	7.90689	16.7731	14.7471	18.7005	9.12153	15.1236	9.96578	11.0084	11.0014	7.87652	8.46761	17.786	7.07	14.8138	16.3478	15.8012	17.2232	7.07	20.1549	12.3652	22.2707	15.9746	12.351	8.2199	11.6645	23.6981	23.2529	24.0844	14.9218	8.96578	8.96578	13.986	15.3869	19.6822	11.3097	11.5369	10.2267	13.8549	11.4511	10.0533	7.02	17.264	16.7147	14.8694	14.5958	17.8919	19.1765	11.8929	8.90989
C179	9.44708	11.0154	7.07	18.7634	10.2167	9.2384	9.23601	11.5555	9.64746	7.07	7.61471	16.6937	6.55766	17.5204	18.3538	17.7406	14.8965	9.20945	20.0378	13.3405	19.4978	11.7082	13.3365	9.04813	10.7235	23.9319	22.199	22.8279	12.4363	7.75686	8.96578	14.9991	20.9461	19.336	14.9805	13.9122	11.8841	15.4192	15.1824	13.1917	6.63009	18.0871	17.4558	15.7369	14.9028	13.3246	15.7549	16.1077	6.65821
C180	8.77149	15.4252	14.0868	18.7764	10.4512	15.8727	8.90989	10.9801	10.9873	8.90689	9.02237	15.5447	6.51728	15.0826	15.7153	15.3987	15.9904	7.97154	20.3075	12.6573	21.7943	15.2319	13.3121	9.46578	10.4252	23.0253	22.8925	22.8062	15.1424	11.5453	9.70725	14.6385	12.0398	17.3733	10.6399	10.6668	9.43348	14.1192	11.4216	9.5345	7.80004	16.908	17.1637	11.7563	14.927	13.9002	15.4173	14.7279	7.57743
C181	21.0359	11.4357	9.61471	20.714	9.49785	9.63481	13.0119	11.5216	8.43879	14.3304	15.7576	17.5204	16.5731	16.068	16.3632	16.0826	13.9106	16.5462	19.6604	12.3756	21.0149	15.3163	13.17	9.18264	14.2816	23.3995	21.7907	22.5528	11.9671	8.96578	13.4788	16.0011	18.7533	19.2659	12.3958	10.9474	11.1827	14.3373	14.6243	12.6022	20.0983	17.748	15.7697	16.7245	14.7254	14.8047	16.2813	14.7209	7.55459
C182	18.7207	16.387	13.8435	18.9909	10.2167	17.0951	9.07948	11.446	11.446	8.11894	7.44294	14.8918	8.78136	15.4987	16.2931	16.6096	16.4252	11.8956	19.0943	12.2694	22.939	15.2868	12.4522	9.28095	10.4842	23.4003	21.6242	23.6399	15.534	10.4054	11.128	15.3201	15.4337	18.5463	11.714	10.0549	7.02	14.5668	12.8286	10.9574	17.5894	16.907	17.9669	12.3903	15.4315	12.364	13.2562	14.4544	7.43463
C183	9.37938	16.2787	14.906	19.0717	9.32867	16.0722	8.76818	14.4186	15.1196	8.15987	8.36194	14.7987	6.55612	15.4219	15.3786	14.9882	15.9859	7.56224	19.6797	12.7334	21.8776	15.9141	13.6822	8.2137	10.8715	23.1768	22.4493	23.5857	14.4548	12.2338	8.53292	14.4934	12.8535	18.2624	10.2549	10.5917	10.4629	13.1329	12.1869	10.0716	8.0945	17.0851	17.5303	12.8929	15.125	14.3042	15.8488	13.9005	11.388
C184	21.002	16.9882	15.0951	18.6347	9.92333	16.1965	8.37069	16.185	16.5158	7.30378	7.56224	16.4087	11.1611	17.2512	18.4696	17.977	16.8727	15.9635	18.8961	8.78205	21.9239	12.6815	12.604	8.931	12.0038	23.5551	22.1581	24.0927	14.1458	13.5475	11.0436	19.457	14.8348	17.4519	12.1896	12.8541	13.5651	15.2404	13.7496	9.20954	19.8109	16.6892	17.5832	14.7053	16.1209	14.6868	15.8046	13.7183	14.1033
C185	10.9873	10.6257	7.7211	20.0156	10.7649	10.42	8.69697	9.81378	7.84549	7.7211	8.99435	14.412	7.45943	18.977	15.6096	14.4956	13.5142	8.85175	18.5646	11.7289	21.0235	14.225	12.533	9.30208	20.6975	25.3287	22.627	23.6691	13.1483	8.42467	12.1925	15.2976	17.7586	17.1542	13.0913	9.91707	10.5024	15.5322	14.9108	16.3192	10.0237	17.6822	17.7224	14.0887	12.9922	15.2799	15.805	13.9361	12.989
C186	9.01681	10.7482	8.67596	20.6096	8.87652	9.62571	11.6119	10.5018	8.88264	9.49785	9.09276	16.2456	7.07	18.6024	15.5657	14.6325	15.641	10.2644	19.2881	12.1607	20.7244	14.7063	12.0172	9.94394	14.977	23.7865	21.0605	22.0697	12.8523	8.9276	11.6462	13.9311	19.6606	18.6118	12.7951	9.39982	7.02	15.3305	13.0781	10.6538	9.90102	17.0435	16.777	15.18	13.7602	14.4068	12.3412	15.503	7.77479
C187	8.64024	11.6751	7.63662	19.692	8.35755	10.2167	8.89482	10.5699	9.42626	7.35755	8.9571	16.2438	7.9542	16.4656	12.7313	12.9181	14.7783	8.73471	17.9572	13.878	20.297	11.1966	12.6529	7.42326	15.7145	24.18	21.4715	21.8723	12.1279	7.88584	13.094	15.6348	19.5264	19.1401	13.382	13.5754	11.499	12.4668	15.353	16.6048	6.83393	18.2376	16.9761	15.9151	14.7755	14.6429	15.3688	15.6989	7.43463
C188	9.53722	10.2527	9.93664	19.4354	8.53138	8.65105	7.94837	10.7313	9.82018	7.29462	9.02791	15.2137	7.07	14.2586	12.9908	13.1163	13.6211	7.64386	17.8855	12.5543	19.8038	12.8036	11.4525	8.849	9.37777	25.1673	21.4116	22.4182	12.0891	7.91488	12.499	12.7836	16.951	19.3772	11.9795	9.4647	7.77985	13.4024	10.8738	15.843	8.87058	16.5933	17.1631	16.3657	14.9557	14.8097	16.2421	15.4245	14.4956
C189	8.81378	10.3987	7.07	19.3941	8.9542	11.4305	9.72281	10.3987	6.91886	7.98868	8.65105	14.0617	7.53138	15.3581	13.0345	13.2061	13.1737	8.93664	20.7562	11.5631	21.2341	16.8295	11.6136	7.4852	18.2617	23.0652	22.5896	22.7377	12.9653	7.95818	10.9543	12.2871	17.7514	18.6005	11.7879	10.0046	7.02	12.949	12.9868	9.57867	8.96844	16.3102	17.0067	16.2222	14.5606	15.7153	18.7613	15.2147	9.75154
C191	9.72792	14.0014	11.1923	20.1825	14.1357	19.0769	9.10066	13.8727	12.8317	8.57365	8.01681	17.0847	8.97441	17.9142	18.4933	18.624	16.4909	9.16993	19.4112	11.7407	21.8777	15.8209	13.5542	8.91671	13.8765	24.6472	22.3823	23.1188	13.9143	8.01823	16.306	16.3533	13.4943	19.0057	12.1703	11.6861	7.43822	14.9962	11.5545	11.3217	7.81889	16.951	18.7439	14.3057	15.5774	14.7128	17.8177	15.3449	7.55459
C192	21.1143	13.2877	12.1	20.0559	10.6618	16.5326	8.30378	15.3163	15.6039	10.2992	8.41363	15.4672	10.2288	19.4046	16.9882	16.7987	17.6096	15.2061	20.9677	11.5445	21.3393	14.0728	13.2809	7.71703	14.8145	24.4151	23.2796	23.9382	15.6178	11.7095	10.5251	17.5848	18.5531	18.996	12.9203	14.7118	7.02	14.1642	16.7597	13.3166	19.93	18.4744	19.1065	12.8449	15.8812	15.9269	15.4728	14.3838	14.7419
C193	9.31741	17.0211	12.7334	19.8034	9.34873	16.4269	8.71081	14.768	13.6662	9.66178	10.3106	15.9454	11.3387	18.9937	18.8269	17.9142	17.6168	11.865	19.9993	13.5281	20.5954	13.6123	14.0031	7.74712	14.321	23.6505	22.2795	23.2829	14.7227	13.5056	10.9189	17.9674	16.9473	18.4218	12.357	12.879	13.8165	14.904	15.1138	13.0984	9.31411	18.8797	18.3868	12.9662	15.9433	15.3714	16.8157	17.4108	7.56224
C194	10.7814	12.0293	8.61839	18.7073	9.2503	15.9992	8.02237	14.2061	14.2213	8.31288	8.42206	14.9385	7.07	15.8062	13.4383	11.4818	16.1297	8.00562	19.7861	11.2125	21.9576	17.3069	12.4077	6.10901	10.8042	24.1005	22.4866	22.8454	13.8782	8.07633	11.6139	13.6031	14.4729	17.3241	11.3088	8.97149	7.7142	13.8508	12.7224	9.08782	10.5588	16.4223	17.893	12.836	15.2836	17.0255	14.7746	14.8551	15.913
C195	6.9542	10.6257	9.68124	20.5069	10.2288	10.2288	8.94544	10.7566	10.7895	8.26679	8.82655	17.1556	6.53138	16.9658	15.4087	14.3786	15.8138	6.52513	18.6914	12.8764	19.5668	11.7853	13.7008	7.94738	13.2101	24.3302	22.6361	23.098	13.5799	8.04787	8.96578	17.9663	19.0382	18.4366	14.4501	16.3796	11.1407	14.1618	14.6379	14.5657	7.06506	19.1296	18.7844	15.4738	16.9096	13.8913	18.6231	13.3939	7.47573
C196	11.0498	9.75989	9.18735	21.1395	9.84235	9.2738	9.14466	12.0668	9.37504	6.39232	8.11894	16.1927	7.07	17.1053	14.6828	13.3987	15.5567	8.71425	18.1415	13.5016	19.6854	15.9161	12.21	8.96578	13.3517	25.8506	22.7057	22.7136	13.1329	7.66931	13.616	15.5528	16.5449	18.8799	14.3617	13.5032	8.84247	15.0896	13.8185	17.6644	8.85542	17.423	18.3952	15.8283	14.9119	18.8883	18.3046	14.3091	10.5314
C197	9.84078	16.9882	15.2175	19.1752	10.7056	15.9926	8.40088	11.8017	10.8611	8.82972	9.91439	14.9748	10.3443	14.6495	16.624	16.2251	16.5204	10.5793	20.5284	13.6585	21.6962	17.5647	13.0084	6.98516	12.6501	24.447	22.708	23.4238	14.5002	6.2482	9.9815	13.3686	16.4015	18.931	10.9095	10.3925	10.6501	15.4691	13.2651	10.8271	7.02	17.4784	18.0695	13.9921	16.4637	19.4827	18.3523	14.6273	10.3219
C198	13.3853	14.6325	12.4147	19.503	10.3219	18.7106	17.2232	13.5864	11.3049	19.9742	24.0105	16.5864	13.7731	15.7207	16.977	16.2841	15.4576	14.6382	19.5062	12.2834	21.606	16.0666	12.6192	14.7623	15.4877	25.8744	22.725	22.5655	14.0754	7.69969	13.6747	17.3828	18.696	18.008	11.9309	10.5795	13.5649	15.4603	13.2921	17.1782	8.49922	16.0895	18.5631	13.8685	15.0131	15.7483	14.9519	14.5444	12.2378
C199	20.4775	18.2326	15.3615	19.668	12.1357	17.3408	10.5793	13.0276	12.2877	11.5746	11.3987	16.3615	10.388	16.8846	17.786	17.5582	16.8965	14.863	19.5485	11.9933	22.0145	14.7568	14.0217	7.61123	13.0715	23.8016	23.7274	23.8372	15.1487	7.21779	10.9656	17.7576	19.5989	18.9569	11.993	9.49735	12.6056	15.2579	12.6093	11.4183	19.326	17.3474	18.0039	15.0997	16.1464	14.77	14.7066	14.6914	10.3219
C200	19.3794	17.9083	11.6484	19.1307	9.73302	17.0211	9.2503	12.4767	11.7313	9.60177	10.7142	15.8113	9.25267	13.9837	16.412	16.4054	16.0036	13.7313	19.8686	14.1214	22.8954	16.5184	13.6603	7.97297	11.7975	24.3882	22.7079	22.9896	14.723	6.28174	11.2967	15.7902	16.3678	18.862	11.4342	7.6628	9.0052	14.0042	13.0537	11.7206	18.834	17.0688	19.0687	14.581	14.5302	17.5833	16.26	13.7494	12.5362
C201	16.68	14.6382	11.2644	19.8891	11.7482	18.68	10.2288	16.3092	15.7757	9.08481	9.84078	16.2456	6.57137	15.7524	14.8484	12.8218	17.0102	10.3772	21.135	14.2442	24.5085	17.9566	12.8699	6.22064	11.5109	24.7774	25.344	23.9741	14.8968	11.2825	12.5926	15.8498	7.02	19.6878	12.0896	10.5047	9.67998	15.3944	14.2986	11.294	15.9657	18.3214	19.8834	14.7941	16.0471	20.0179	17.6528	18.5146	16.977
C202	18.9054	18.7987	16.68	19.6971	10.2877	18.3408	9.63844	15.2949	15.0617	10.1799	12.3247	17.0319	10.4512	15.0447	17.0951	16.8965	16.7602	13.2273	20.9514	13.27	22.9521	16.1754	12.925	9.19323	12.0772	24.1581	22.8032	23.3081	15.1864	9.16868	12.037	16.9588	17.4604	20.6585	12.3441	11.261	10.1147	16.3249	12.4642	12.178	18.2033	18.0442	18.4126	15.5043	16.0123	15.9416	16.9564	16.3126	13.92
C203	9.90989	16.8846	14.7576	20.0426	11.4615	15.7046	9.64024	14.1596	12.3718	9.01959	9.06878	15.2363	7.07	14.1752	15.9613	15.8435	14.8138	8.40088	22.0625	13.0285	23.1819	16.8379	13.4659	7.24711	10.7102	24.6365	23.8762	24.1447	14.6997	11.0583	11.2574	13.9426	17.55	18.7046	11.7342	10.6142	8.56097	14.4022	12.4996	12.0389	8.31871	17.9454	16.5039	13.7507	16.2803	20.0649	19.9544	15.2554	13.4893
W001	9.26913	17.6937	15.0701	20.5356	11.1163	17.6937	9.75656	13.0751	13.5507	9.00562	9.50978	16.275	7.48382	17.392	18.8207	18.7504	17.2787	6.60881	21.5556	13.4167	22.5819	16.7442	13.3055	7.91765	11.6325	25.1671	23.1345	23.5718	15.1161	12.1533	12.7221	17.6025	7.02	18.8993	11.4203	11.3288	9.85807	15.264	12.6598	12.5772	9.17163	17.7684	18.8548	14.3432	16.3231	15.6	16.8685	14.5225	17.8484
W002	9.69523	11.697	10.0084	22.6029	10.4919	11.1674	15.2659	15.4153	13.6096	15.4608	16.4464	16.2137	18.7406	17.6382	16.5265	16.3443	14.726	19.6886	21.3088	12.6766	21.8778	16.1897	12.584	9.26501	17.8501	24.796	22.3789	23.4401	13.4432	7.34333	12.9146	17.6028	19.1841	18.1502	14.4558	10.6514	12.7553	14.9404	17.1693	9.69205	7.9972	18.6263	16.2858	16.218	12.4528	15.7687	11.8227	14.2288	12.2198
W003	9.09803	11.5651	10.5981	19.4496	9.01123	16.5966	11.4767	11.6393	8.91289	8.09803	8.42626	14.8484	13.5746	18.8113	15.1556	14.0617	14.7936	12.1453	18.7959	11.4571	19.3631	13.6677	13.0533	10.726	12.9047	26.1196	24.349	24.5199	13.8518	6.46758	13.5946	13.3274	16.6582	17.2399	14.0003	8.86141	8.53404	14.799	14.1886	15.7149	8.73803	18.6092	16.9695	14.6888	15.5666	17.2139	16.4548	13.8069	7.12928
W004	11.0701	11.7142	7.70044	21.8073	11.1033	8.75154	14.6039	14.4831	12.1923	15.7445	13.7419	16.8238	18.1898	17.8906	10.2288	11.9979	15.8138	16.4608	19.0457	12.4122	19.573	13.0728	13.5475	10.2119	16.0827	25.7745	23.72	24.8481	14.8378	8.26769	12.2916	17.1163	18.751	18.3277	14.0124	12.8541	16.1877	14.4282	16.4458	15.8748	8.18157	18.8812	17.1843	16.2159	15.2621	16.3411	16.1235	13.0071	19.3299
W005	10.8376	12.0464	9.19967	14.1357	10.9144	9.56986	13.7524	11.9979	10.8376	14.768	14.0785	16.1752	18.2232	17.7471	18.4129	18.5545	16.3373	17.624	20.7098	11.6126	20.9969	13.6962	13.5461	8.67714	15.9599	24.8133	23.3637	24.5314	13.6015	7.96205	8.96578	17.677	18.9965	18.3502	14.9813	14.0775	14.5448	13.6383	15.986	11.3614	7.02	19.117	16.8225	15.8111	17.2481	16.8037	16.6157	12.7803	17.5657
W006	9.12928	11.5981	7.6865	22.0325	10.4615	11.9549	9.26679	12.7185	9.1267	8.93074	7.5157	15.0659	11.2819	17.1155	18.3752	18.3667	16.601	8.56986	20.8173	12.2135	19.5381	16.1345	12.6621	8.73585	11.4625	24.0513	22.4539	23.1447	12.6696	7.45138	12.5299	15.6878	17.6794	17.8262	8.87235	14.2165	11.4227	14.7981	13.437	8.53119	8.3439	18.6958	17.2336	15.1078	15.3689	16.7398	16.0373	15.1285	7.7879
W007	10.0362	11.3934	10.5793	21.1704	8.43045	11.2935	7.09803	14.0014	12.2992	8.61102	9.93074	15.5417	12.3471	18.2326	17.0638	16.5522	16.7073	12.5043	20.6383	12.3611	21.382	16.3315	12.463	7.78031	13.1909	24.7414	22.7449	23.2644	13.6215	8.28935	13.1684	15.6279	18.3305	18.0419	14.2801	10.9653	12.5638	14.7302	14.8366	10.7962	7.43278	18.9327	17.0967	15.6981	14.8486	14.7299	14.0302	15.5095	8.74819
W008	9.75822	12.1984	10.2167	14.1517	10.0768	10.973	9.71253	14.2137	11.6257	7.55459	7.49985	15.5893	8.04985	17.5127	11.2288	11.4564	15.5265	7.59991	20.8854	13.0338	21.1409	14.2499	12.8902	9.74975	12.0951	24.5723	23.8707	23.8869	13.5307	7.3842	13.6065	14.7107	19.0364	18.1957	14.8968	11.2013	12.3718	15.2876	14.1864	11.1167	7.67178	18.6846	17.0796	15.9779	14.5836	14.5217	15.982	14.7959	10.3219
W009	9.11114	12.8494	11.1799	19.668	9.69174	17.2232	8.32193	11.0701	9.59991	8.72451	6.52826	14.4704	8.05528	16.2419	14.0014	13.7834	14.2512	7.85798	21.4474	13.2739	22.2609	17.4578	12.5383	7.55307	11.3616	24.5667	22.1945	22.9405	14.1504	10.3971	11.716	15.0939	15.6053	17.6726	9.21421	10.6856	9.4944	14.0516	12.7902	11.7233	7.02	17.8444	18.7831	12.8566	15.5083	14.3256	12.2917	15.6309	13.2288
W010	8.54689	12.3443	9.86264	22.2989	10.7482	9.69174	8.05528	12.8057	10.5118	6.54226	7.65105	15.2549	7.46761	18.1507	17.0102	16.9992	16.1417	8.19967	21.0817	11.53	20.5465	15.3622	12.8227	7.53778	14.0011	24.4937	22.9255	22.4152	12.8292	6.60922	12.4351	16.4575	16.9308	18.1268	14.6144	13.6813	13.5637	14.5856	15.9535	10.8931	7.02	17.8503	17.6406	15.3686	16.1069	17.6278	17.7258	14.2043	16.7207
W011	8.93958	11.2107	7.07	20.4476	10.2288	11.2644	9.16491	11.7773	7.90087	8.75822	9.68825	18.0156	8.07146	17.0319	17.4815	17.5582	14.7366	8.88264	20.0254	15.4122	21.3216	17.4625	13.2616	7.65675	21.0792	25.6397	23.2081	23.4286	13.8237	7.90179	15.4119	16.5682	17.8803	20.9546	12.9234	13.6736	10.7609	15.1544	15.1339	15.9915	7.02	18.463	18.5801	17.5714	15.9055	18.2316	19.2506	15.9552	18.8787
W012	10.0084	10.7731	7.76155	21.0559	10.6348	10.2527	9.66178	11.4969	8.49586	8.84549	9.27146	15.3853	6.54689	15.7987	17.2604	17.2877	14.7046	8.12412	22.0057	13.6609	21.7377	17.6821	13.2733	7.23995	13.8553	24.6012	23.6073	23.4893	13.9943	7.83813	12.6733	14.9058	14.97	19.0516	12.4901	12.2488	11.1229	14.1951	14.5336	10.443	8.17753	18.6192	17.6864	15.7931	16.3611	19.5807	19.0536	16.2145	12.9996
W013	7.81378	10.5314	9.18488	21.9951	9.80735	9.26679	9.81057	11.0084	7.64386	9.74819	8.09276	13.863	11.5459	15.1713	15.3684	15.1357	15.5018	9.95128	22.1857	12.6607	21.8925	17.7785	13.1282	7.20502	18.687	24.1993	22.9898	23.0322	13.4321	6.92452	12.2662	13.8356	16.835	17.232	11.9213	10.2452	9.24192	14.089	14.4687	11.104	8.76401	18.5335	17.91	14.7832	16.3578	17.5413	18.1448	16.1397	9.62571
W014	8.35315	14.7576	13.464	19.7422	9.31741	16.2213	9.73471	16.6662	14.8138	9.99435	11.3826	15.3373	12.2167	18.2232	18.6766	18.417	17.2512	12.4868	21.439	11.174	23.0924	16.7401	12.5453	7.81209	19.2932	23.4423	23.1481	22.9867	13.316	10.9111	11.321	15.941	16.3287	18.0388	11.9232	11.6123	11.3731	15.8524	12.8977	10.936	7.5125	18.5855	19.4874	15.3789	16.2972	16.4379	15.6632	17.1368	14.0951
W015	9.43879	11.6795	10.388	22.3778	10.1799	11.0967	8.48784	13.6551	12.4173	8.73132	7.42626	16.6382	6.50779	19.2489	17.68	17.0743	17.5049	7.53138	19.4664	12.4601	21.0363	12.6736	13.502	7.66519	14.6065	23.9053	21.9624	24.086	13.4664	9.52233	12.717	17.8607	18.6621	18.3482	11.3696	16.2206	13.7335	15.0233	16.7303	11.2319	8.76194	20.147	16.5722	15.7508	17.3038	13.6895	16.4614	14.8661	8.6865
W016	9.67772	13.1261	9.62571	20.953	10.4717	8.70044	8.00562	11.6926	8.99435	9.18488	9.18982	14.7471	7.54689	14.9658	17.9545	17.9937	12.933	9.14466	21.6027	11.8998	21.6448	17.8703	12.4475	7.70277	17.9667	24.3716	23.4112	23.0702	13.0123	7.04795	10.9759	16.3013	16.5378	18.4081	12.5849	13.158	10.3967	13.8565	13.8193	11.2355	8.15128	17.4548	18.2315	15.3448	16.0135	17.9686	18.6879	15.8315	16.3836
W017	9.98014	11.3332	7.74147	22.0054	11.8218	10.6073	7.62936	12.0362	10.1163	7.76155	8.41785	16.0145	6.52982	16.208	17.1053	16.5188	15.2805	8.84235	20.188	12.7064	20.0059	17.0821	12.9364	7.13521	11.6237	24.1172	23.2356	22.9332	13.6654	7.21924	13.0639	15.1325	18.849	18.4876	10.8765	12.8631	9.59366	14.9262	14.1258	9.85839	8.1507	18.9674	16.9526	16.0703	15.6441	15.957	9.95504	15.4544	17.9373
W018	8.03342	13.2877	9.69	20.9388	10.2288	11.8994	9.05528	12.0735	10.0362	9.20701	9.70736	15.3547	11.7566	18.1357	16.093	14.8037	15.887	11.2992	21.0376	11.7092	22.1359	17.3126	13.8185	6.25872	21.28	24.1343	23.6887	23.7301	13.4299	7.19897	10.2383	15.992	16.6589	18.3293	13.3661	11.2496	12.0148	16.9536	14.4268	10.3664	7.02	17.987	17.9134	15.3383	14.5432	16.5925	16.9482	16.168	7.13955
W019	9.66178	12.3934	10.8994	21.1704	11.5265	11.9944	8.92184	12.1033	11.7773	9.23122	7.5157	16.6382	7.07	18.6697	17.8175	17.2512	15.726	6.64386	21.242	13.5225	21.1741	15.9358	12.4245	7.26159	14.0366	23.5168	22.7595	23.165	12.781	7.26279	13.1029	15.4204	17.1245	19.1462	13.7288	10.0589	11.5391	16.5052	15.0765	12.3953	7.05209	18.3341	17.1496	16.1618	16.7999	16.5578	18.5355	16.8802	16.8965
W020	8.86419	11.8138	8.61102	19.6662	8.72792	15.8918	8.62936	12.6348	12.1548	8.30378	9.17742	14.0785	8.69697	18.6132	16.624	16.68	16.4037	10.2046	20.4569	13.4516	21.2299	16.4169	12.484	7.90839	13.5648	24.6001	22.1628	23.1706	13.9001	11.2194	8.96578	14.0361	14.2053	19.2146	12.5999	8.26358	11.0649	16.001	14.5424	15.1731	7.08576	18.7415	18.4887	12.2784	13.1952	15.5824	16.9032	15.8729	15.1074
W021	9.19229	11.7855	9.06878	20.1079	10.6073	10.6073	12.2732	14.4893	12.2137	8.57743	13.6096	17.4334	14.7153	21.5404	19.356	18.8787	15.1596	13.8823	19.0665	12.2366	19.4825	13.8648	12.2206	8.34187	24.0127	25.4712	22.876	24.6152	14.8067	7.10629	13.8817	21.8089	21.3532	18.8638	14.2815	9.98757	12.1755	17.5335	17.0084	15.3052	6.7979	18.2358	16.8864	15.7124	15.1566	17.4313	18.5151	15.62	11.5265
W022	7.58496	11.5216	7.74819	21.9777	10.5507	8.68299	9.88722	12.06	12.1066	10.0224	9.81218	14.9748	6.57743	17.7537	13.8037	12.664	15.9246	9.09011	20.3629	11.7502	20.8876	14.0369	13.2381	6.06387	17.3167	23.5884	21.6773	23.0803	13.2476	8.33078	10.389	16.7628	17.1127	15.8699	13.5782	11.4148	9.42199	13.5205	14.9809	10.1183	7.80143	18.5674	16.2789	14.4823	14.7517	13.4573	15.4438	14.8249	14.2805
W023	8.83289	10.7566	9.15228	19.9601	9.69349	17.8361	8.13443	11.9801	11.2288	7.9542	9.41996	13.6096	7.07	16.4893	16.68	16.5432	18.1457	8.9542	21.1503	12.3378	21.6476	15.7692	12.599	6.13864	14.7481	23.339	21.4344	23.2466	15.0416	6.00096	8.36684	13.5447	14.8236	17.8592	9.90149	9.97069	7.52565	16.2898	11.7156	8.68692	6.71141	17.7307	16.3134	11.4975	16.3946	12.2817	10.3749	15.7168	14.9567
W024	8.11894	12.2703	8.66888	22.1079	9.82337	10.8057	9.75322	12.9106	10.4094	10.9944	10.2761	16.1176	13.6325	16.1713	15.7498	15.5018	15.1752	12.5142	21.1082	11.701	21.1248	15.6373	12.4513	7.04793	14.0384	24.255	22.1378	23.4215	13.4482	6.94279	11.7523	15.2178	16.7849	18.211	12.7516	12.5816	9.46351	13.7446	13.8943	9.01421	6.78791	18.1428	16.167	16.0142	14.1968	15.9768	16.0832	15.5474	8.79116
W025	9.73132	10.8994	9.2503	20.3101	20.7876	17.0211	7.91886	12.1923	11.388	9.224	8.04439	13.1969	7.96	18.8727	15.968	15.0575	16.92	7.40939	20.5586	10.2463	21.8805	16.416	12.0784	6.09107	13.1505	24.0667	21.7768	22.8978	13.9504	9.38639	22.5246	13.2517	11.5582	17.4586	12.5931	10.7377	9.43928	16.5639	13.9543	11.4425	7.57149	17.2027	17.7666	11.3911	15.7481	17.373	17.8242	15.6187	8.33539
W026	7.48382	16.734	16.9431	20.1206	9.48583	17.6168	8.98868	19.2581	19.1332	9.01681	8.86728	16.0189	6.49665	21.2877	19.7488	18.5127	17.9714	8.01123	20.7117	8.91805	21.303	12.9181	12.1687	7.11695	14.7365	23.954	21.4972	23.0852	14.2881	7.65145	13.7418	17.9061	15.3935	19.9773	12.8727	13.3899	8.45438	19.1382	13.0341	12.4091	6.75688	18.5884	17.5182	13.3539	16.3441	14.6816	16.4296	15.6467	9.42836
W027	7.9542	12.2963	9.56415	20.5069	10.2288	11.3106	8.51175	11.2228	9.61839	9.53528	7.55459	13.1	7.43463	16.5597	14.9658	13.9385	15.9703	8.73132	20.7041	9.31658	20.6646	16.5365	13.3402	7.61316	12.1477	24.219	22.7368	23.2377	13.6654	6.069	9.56065	13.3323	17.476	15.5435	11.6824	9.80781	7.02	14.4434	17.6951	12.3455	6.68973	17.4191	17.0759	13.8146	16.5681	16.3162	17.1262	15.7829	8.55842
W028	8.50779	12.1098	9.56415	19.1307	18.8846	16.9545	8.92481	13.3581	11.8494	8.85487	8.11374	13.1	6.47086	9.66	15.8337	14.8138	17.4334	8.40088	19.9322	12.7688	21.455	16.7516	12.3865	8.70914	11.3311	24.0056	21.938	22.7578	13.7734	10.5817	20.5022	12.4725	16.7216	17.2014	11.3715	7.43664	9.03971	16.2418	11.3222	9.87576	7.72286	17.784	17.2628	11.4074	15.6978	14.4845	15.474	15.4657	15.7498
W029	9.40939	15.8411	13.7099	19.1581	8.8009	16.0596	8.49586	12.6073	10.42	8.99718	8.78136	13.8435	7.07	15.3443	15.6211	14.9567	15.9567	7.8392	20.5475	10.5972	22.1946	16.2528	13.0313	7.03399	10.4817	24.3589	21.9936	22.7255	14.3885	9.39395	11.5054	13.4493	13.8483	16.9407	8.58897	10.125	9.03346	15.539	13.0617	10.58	7.74463	17.6029	18.0149	12.9447	15.3818	15.9392	13.7531	13.826	14.2659
W030	13.26	14.0447	12.6618	19.6835	11.2819	16.3786	11.5314	19.6078	18.4334	12.5018	14.0532	16.1033	15.2061	20.4676	17.0319	14.9926	17.7207	15.0575	19.6151	13.2107	21.1747	12.6438	12.5366	7.17873	16.4713	23.9498	22.0244	23.5155	14.9369	13.5949	14.0974	16.1616	17.1907	18.5566	12.3358	10.5865	15.0337	16.41	14.9819	9.16366	12.2513	18.3011	17.8075	12.9939	16.9932	14.1017	15.2917	13.3653	10.388
W031	9.24555	16.5387	12.3219	18.5432	10.4818	16.7073	9.66888	13.8337	12.183	8.0607	6.5157	14.2586	6.47573	17.4415	17.5731	16.8361	17.417	8.41785	20.9871	11.4017	22.7204	16.8017	12.6208	6.02622	12.13	23.814	21.5583	22.2518	14.1028	6.61885	8.96578	14.7782	15.4038	18.4603	7.02	10.2624	15.2551	19.0695	12.5038	9.09289	9.16617	17.5261	18.4722	11.5942	15.9443	14.0641	11.3913	12.9051	11.0498
W032	10.1674	16.68	12.0327	18.9024	10.4409	16.6382	8.58871	13.8727	12.3106	7.44294	8.02237	14.7987	7.99435	17.1556	18.1605	13.6662	17.4815	6.90689	20.8364	11.622	22.4656	16.3752	12.3752	5.84531	10.016	23.9827	21.7177	22.4287	14.4798	8.57184	11.2335	15.0698	15.6878	15.8423	10.3587	9.96668	14.7329	18.6053	12.6406	7.61257	8.68063	17.309	18.4032	12.0545	15.7553	14.6209	11.4157	13.3239	9.0607
W033	9.2854	17.83	15.1155	19.3056	9.31967	16.9545	7.33092	11.3826	11.3106	7.46761	7.98299	17.0102	7.45943	14.5687	16.2877	16.4815	16.9545	7.85175	21.0258	13.1776	22.2574	16.1829	13.0869	6.88367	11.2494	24.1366	22.6658	22.8434	14.0379	10.4108	10.3975	14.697	13.5253	18.507	11.4683	11.0413	7.02	15.7511	11.8936	10.0705	7.02	17.5463	18.531	13.762	15.9587	13.6265	15.1829	15.1055	7.82018
W034	9.98014	12.3443	8.60363	18.2922	8.65464	17.5507	8.54303	12.6528	12.5531	8.97728	8.11894	15.0319	8.75489	10.8842	14.2805	13.5981	18.4252	10.8455	21.5761	11.2362	22.7203	18.0367	12.2385	6.9578	11.039	23.95	24.4301	22.8087	15.149	10.091	8.5966	14.767	13.0619	17.3109	7.02	10.9155	11.6251	16.0794	11.0967	11.9289	7.57112	18.6681	17.9694	11.6588	15.7208	16.2874	16.383	15.6189	16.3127
W035	10.0224	13.4252	10.3772	20.8423	11.6073	16.2156	12.0224	16.3987	15.3512	13.1721	15.9385	16.448	16.3443	20.3321	18.1407	16.7731	18.1704	16.8238	21.528	13.7879	22.2872	16.2355	15.6808	8.5835	17.6507	24.172	22.4594	23.8186	15.6736	15.0578	13.9264	17.6208	19.8567	20.4285	13.6325	12.2199	16.7421	17.4008	15.3501	11.2875	9.02681	18.9306	18.7352	12.6955	17.9322	13.9143	17.4914	14.8302	9.38154
W036	10.4512	18.5842	16.1417	20.2066	10.2046	19.6329	7.07	17.3667	17.0426	8.75822	8.66178	17.7207	8.71768	19.7537	18.9459	18.0102	17.3056	7.43463	20.9778	13.9558	22.5842	13.6229	13.7372	9.68762	13.3451	24.0894	24.1163	24.0253	14.9057	14.2085	10.2851	18.2687	19.4417	19.9969	12.5529	12.7271	10.6548	16.5667	13.8725	10.4736	9.2865	18.806	18.5542	15.4027	17.5429	13.5738	15.9709	16.3967	7.59246
W037	12.8842	14.9658	12.4843	21.6628	10.2644	17.2042	7.88264	13.8037	12.9012	7.8009	9.20212	17.0319	8.03892	17.2419	19.8682	19.4273	18.5657	8.37938	21.0156	13.6574	21.8968	16.6393	12.7984	7.10984	12.9371	24.2118	23.6403	23.8001	15.1391	14.3501	10.0955	15.1411	18.7659	19.6073	13.2864	12.5397	15.7964	16.8731	13.9526	12.7084	12.2318	18.7335	18.0822	14.4516	16.6497	16.3872	14.5685	15.8534	9.46761
W038	8.97728	11.8455	8.66178	21.343	10.5507	9.65642	9.00843	11.933	9.50383	7.43463	8.46352	19.0612	7.40939	16.3021	15.8484	15.3615	15.6154	9.53138	22.0951	16.5597	22.692	16.4416	12.9593	7.98104	12.0635	24.5048	23.9993	23.466	13.0587	9.03247	16.0645	15.1332	18.0609	21.3403	13.6421	13.3274	12.6622	16.6891	14.9873	11.5156	8.98699	18.924	16.7331	17.8352	15.6138	17.8689	18.0828	17.6512	9.59805
W039	9.92926	18.8238	14.9522	20.0559	11.5018	17.9373	9.33316	12.9069	12.1228	9.48784	8.33092	16.8361	8.03342	15.9703	16.0254	16.0743	17.3321	7.61471	21.8467	12.3448	22.8615	16.3993	13.791	7.01926	10.252	24.2249	23.6444	24.1072	15.3945	12.2965	11.4701	16.0921	18.6196	19.4369	12.1199	11.2558	8.86279	16.3602	13.0213	13.1235	7.71648	18.5938	18.1685	15.6918	16.9112	15.2904	18.6569	17.2898	17.0532
W040	9.74147	11.8994	9.53528	19.3343	11.3554	15.6068	7.90087	13.0224	12.3745	8.70736	6.53294	15.6183	6.57289	16.2042	17.0426	16.5612	17.0743	8.40939	22.1542	14.884	21.7101	16.6249	13.0017	7.19234	11.3933	23.7641	21.1175	22.1249	14.0049	11.2862	13.6992	13.7605	14.9656	18.8693	11.9358	11.9585	7.02	14.818	13.7671	11.4333	8.2823	18.7508	19.1662	14.0388	16.8587	14.8258	14.0418	16.4095	9.72792
W041	11.1033	12.0802	8.7039	22.0258	9.89633	11.1163	14.4893	14.5326	11.8178	15.3512	16.412	17.7796	18.6204	19.0102	12.2076	11.3718	15.5834	18.7537	20.644	12.1311	21.3651	13.6988	12.3149	10.4317	16.4949	24.4244	21.4406	22.7849	12.6429	8.86005	13.0485	17.5777	7.02	18.4357	14.8015	12.7315	12.9343	15.2863	14.7139	11.6875	7.22525	18.7832	15.4354	16.0342	11.319	12.6974	13.7734	15.0173	11.1984
W042	10.1923	12.7524	9.5157	19.8423	10.6795	15.6039	10.3772	10.8218	9.79604	7.6865	8.11374	14.0189	12.1768	15.0785	14.4767	13.6325	17.9992	9.19229	20.1101	11.8428	21.364	16.5261	11.5871	8.62444	11.0905	24.0487	22.4215	22.3775	14.584	6.88994	10.6546	12.5429	13.0677	17.5541	12.6847	8.88331	8.39021	14.3434	12.164	10.3436	8.62382	17.4723	17.1196	11.4282	15.4334	13.2808	14.8035	13.0111	8.5812
W043	11.1485	16.8361	15.6467	18.7173	10.8688	10.7398	8.98584	14.7936	13.2378	8.33985	8.33985	14.464	8.7211	19.9459	20.2066	19.4716	18.4496	8.36632	20.6498	12.8777	21.041	16.3999	12.7278	8.57195	12.9491	23.8402	22.1852	23.635	13.8977	13.3486	8.96578	15.9834	16.4735	18.7994	13.4084	9.9766	15.97	18.5269	11.6005	10.4245	8.31098	17.8525	17.5501	11.7478	15.0461	14.1625	11.31	16.513	8.03342
W044	9.70217	11.5216	9.55459	18.8392	10.7731	17.5657	8.80413	10.6073	9.07146	8.05528	8.10329	14.7576	9.00282	17.3145	17.8238	17.0211	15.4087	8.38802	20.4864	11.9118	21.5847	15.5723	12.9625	8.20879	12.2349	23.7754	21.3587	23.5716	14.2563	12.6729	10.1058	14.9275	15.8943	17.1305	9.60739	11.0123	9.47245	14.5011	12.1789	12.2549	6.58737	17.5433	18.0254	16.1814	15.8448	13.6625	12.54	16.9092	10.9873
W045	7.83289	10.8138	9.28077	19.9882	8.60733	10.4818	10.2046	12.0258	9.46964	7.40939	8.51964	16.2714	8.37069	15.0014	14.0785	12.9908	14.0189	8.43463	21.012	13.7802	21.216	17.7269	12.6635	9.36802	19.4241	23.4411	23.1283	23.6605	14.1338	7.03373	12.9176	13.593	13.0264	18.5106	13.0474	11.5801	9.81167	15.9108	13.7957	11.0012	7.40929	17.8905	17.8166	15.8924	15.2569	18.752	19.238	14.6634	8.04439
W046	9.20701	12.6506	11.0835	19.1655	10.8765	16.9316	9.16491	18.0426	17.9992	10.7398	7.98299	15.5834	7.62205	19.2832	20.2535	19.5242	18.0691	8.73809	20.4305	12.8577	21.2985	15.5984	13.2705	9.76797	14.0016	24.2117	23.3256	24.3981	15.0075	13.9859	10.7893	15.5587	14.6771	18.6611	12.7283	14.109	14.0895	15.7115	13.4902	8.50747	6.50015	17.6285	17.3135	13.0801	17.49	15.5133	17.2672	12.4643	12.865
W047	10.2408	12.0293	10.3554	20.4375	10.0224	13.1969	13.7834	12.9274	11.0154	15.1033	14.6551	18.734	17.6731	15.448	15.1752	14.7885	14.0102	16.3251	21.6768	15.1698	22.6118	17.6544	13.0385	8.83433	15.8869	23.6253	23.4087	24.3544	14.5825	7.06232	14.1465	16.9674	14.5801	19.707	12.3501	13.6222	10.8333	13.8045	14.5748	11.3642	7.45342	17.7455	18.0424	16.4172	14.9585	17.2637	18.346	13.051	17.417
W048	9.48985	11.7142	9.64746	18.2512	11.0835	9.67772	10.0498	11.4969	12.183	9	11.4147	15.0276	14.3373	17.9024	17.4656	16.68	17.0638	14.183	20.8664	11.4152	21.874	16.8798	12.0536	8.52364	14.7125	23.2543	23.0976	23.1685	14.8773	12.4952	9.93573	16.903	13.553	17.8116	11.7365	9.6171	9.551	14.6402	12.0522	12.1158	7.35757	18.3284	18.3554	11.3222	16.3619	15.3877	16.9297	15.9045	7.14975
W049	10.4305	10.6883	9.23362	19.1053	9.76984	16.6523	9.2384	9.84392	8.81057	9.45533	9.23122	13.4252	8.80413	9.32193	13.9837	13.6211	14.7046	8.71425	20.4414	10.9937	20.2927	17.5978	12.5061	8.519	10.2239	24.0153	22.3624	22.9463	14.465	9.87729	10.3365	13.2164	14.6101	16.2876	10.4481	9.2077	7.63297	12.3765	11.0009	10.6946	7.46825	17.0584	17.6866	10.461	14.0822	15.2687	16.8288	16.5841	9.60177
W050	9.45943	11.2288	9.63662	19.3645	9.91439	17.185	8.55075	18.0211	8.32193	7.91886	9.80735	15.4704	8.42626	19.7389	18.7667	18.0585	7.07	10.2992	21.039	12.1161	22.7611	17.2477	12.3579	6.52995	21.046	24.1425	21.3496	23.3473	14.0915	8.22869	8.96578	14.5306	15.8887	18.3164	10.9575	10.3078	11.5102	16.2594	12.9184	11.4848	6.65352	17.8707	17.9874	10.4476	15.0594	15.1036	16.1516	14.3698	12.7313
W051	9.38586	17.7796	9.15735	18.8269	10.5699	18.6347	10.0084	17.5878	9.65642	9.83605	8.31741	16.624	7.98299	18.1556	20.8727	20.5731	9.90238	8.77808	20.1166	13.5437	21.853	16.0927	14.2751	9.03748	14.342	23.2911	22.6918	24.2199	14.3424	14.6176	8.96578	19.56	16.5778	17.7128	11.2195	9.69122	16.5622	16.1371	13.4354	10.2051	7.4199	17.6667	18.047	14.0067	17.3804	12.6368	14.5544	15.95	13.9106
W052	10.6073	12.3021	11.3987	19.9068	11.3332	9.68475	10.6707	10.5793	8.07146	8.85175	8.02237	14.3853	8.45533	13.9567	15.0868	14.3304	12.7292	9.61287	21.8264	11.3365	21.4647	18.5927	14.1463	7.4138	11.6182	24.3821	24.3377	24.6167	13.8528	8.2521	11.9071	14.3491	16.6668	17.5114	11.3543	11.98	10.6213	12.4519	14.8451	12.6468	8.24672	17.5936	15.9736	14.8954	14.5917	20.6637	19.1172	15.3901	8.48784
W053	9.61471	11.9181	10.1548	20.8876	10.0768	10.6795	8.6865	12.9125	10.4305	8.65821	7.53138	14.3443	8.13955	18.4087	19.8003	19.0238	17.2419	8.19967	20.6622	11.7377	20.0489	17.2997	13.0055	6.50255	11.2476	24.1024	22.2275	23.2411	14.0914	7.31843	13.014	14.3805	17.9049	17.1824	10.1974	13.5721	11.4029	15.7293	13.9981	7.28963	7.41434	18.6499	16.3154	15.0779	14.7004	13.3674	15.9775	15.5872	14.6325
W054	10.1421	12.0934	10.5981	18.8906	10.5018	16.8484	10.2167	11.888	8.70736	8.08746	7.96	14.4767	7.07	15.8582	17.5507	17.4087	17.3752	8.41363	21.5294	13.1729	21.8444	16.9361	13.113	9.24084	10.6444	24.0506	22.1754	23.3474	15.0102	8.15005	11.2046	14.5378	15.9603	17.2806	11.0226	9.1938	7.72608	14.8149	11.7827	10.084	6.68508	17.811	17.943	12.4664	15.3234	14.0551	11.2412	14.0655	8.42206
W055	11.0224	15.5234	13.9567	20.1206	11.7398	13.8918	9.15482	16.7207	16.8727	7.83289	8.55075	14.6154	6.62352	18.4775	19.1357	18.4893	17.6731	10.2167	21.0295	12.2295	22.6746	16.9161	12.9756	7.35629	11.4562	23.7799	22.0836	23.5072	14.179	12.4508	8.96578	14.3966	18.32	17.9452	11.5652	10.1502	11.0879	15.4848	14.8247	10.1432	8.45957	17.9158	16.774	6.99167	17.2505	13.913	13.0483	15.5822	8.27612
W056	8.31288	10.9658	10.2527	20.9742	9.85487	11.2527	9.05799	11.0224	8.37938	7.92481	10.4818	16.734	9.01959	16.0426	17.9714	17.8484	14.2288	9.98014	21.8558	15.5152	22.1906	16.8582	12.9046	9.85649	20.0212	24.2613	23.2032	23.6513	14.1031	8.16255	13.7846	15.3603	13.3324	19.8398	13.1501	11.6217	10.2191	13.9032	13.4889	13.3105	7.47619	17.3139	17.8068	17.2769	14.7326	18.5312	18.1455	14.6631	17.6662
W057	10.0084	11.3718	7.71425	21.6453	11.8138	11.3718	8.53916	11.0362	9.09803	7.48382	7.49185	14.6937	6.53138	16.311	17.5657	16.786	16.1115	8.83289	20.6134	12.9114	20.953	16.2573	12.5308	6.40013	12.8766	24.0678	21.3799	22.7485	12.9985	7.19374	12.2153	13.6827	15.3293	17.1033	7.72044	10.5624	8.63311	13.642	12.5698	10.4514	7.94146	18.8143	16.1783	15.2763	14.6654	14.6319	14.3376	15.0767	9.21917
W058	9.16993	16.7987	15.0058	19.2809	10.3554	17.417	9.04439	16.435	16.8606	7.67948	9.46761	15.7073	8.14975	17.6869	19.0292	18.528	17.4815	9.3966	20.6779	14.5737	20.9391	14.783	12.2906	6.26362	12.9049	23.6588	21.7357	23.1982	14.2535	13.1265	6.8551	18.1548	13.5406	19.2721	11.5317	13.1535	9.16602	15.6179	12.6546	11.0528	6.59667	17.4404	16.7273	13.0981	17.2217	12.1136	15.7142	14.873	7.85798
W059	8.83289	12.3219	7.66534	20.0292	9.85953	10.7895	7.66534	10.5793	8.15482	8.45121	8.83289	17.8361	8.10852	14.5018	13.8238	13.7936	13.9567	9.35975	19.2165	15.3454	22.2424	16.9459	12.7938	8.57343	11.5829	25.558	23.2482	23.3311	13.1938	8.0342	13.4999	15.07	17.2142	19.549	10.1054	11.5868	9.24799	13.4652	13.7804	16.6359	6.58764	17.4802	16.7017	16.8496	15.0995	16.6169	16.7974	15.0703	9.63118
W060	10.4615	11.4094	9.16993	21.2933	10.9586	11.6707	17.2232	13.2674	9.29462	18.2372	16.3615	15.8654	21.7223	16.8606	16.5341	15.718	16.2931	18.2326	21.2714	13.8873	22.5918	16.6941	14.2193	13.8975	18.1898	24.791	23.9442	24.2035	13.9095	9.13728	12.6052	17.2382	18.4759	18.3559	13.692	13.7298	11.4958	14.2462	15.3229	14.4823	8.29217	18.2467	18.8688	16.075	16.2664	20.5234	20.0317	15.128	18.528
W061	6.9542	11.4767	10.7895	20.6276	9.44294	11.8138	9.3015	13.9658	8.53138	11.4717	10.5603	14.8386	12.9293	18.0102	16.7207	16.3769	16.0806	12.7313	21.7385	10.9808	22.0491	17.1625	14.9265	6.62068	21.4412	24.8488	23.6978	23.8557	13.917	7.01036	12.9894	16.1169	17.4475	17.4716	12.48	10.9816	11.1558	15.5945	16.8451	8.83948	9.17776	18.2299	16.0122	15.6422	14.1879	13.9699	15.7232	11.7804	16.1236
W062	9.66178	15.641	11.8098	20.2535	10.2527	9.6987	14.2805	10.8376	10.0362	14.7936	14.365	14.4704	17.624	16.8361	19.0951	18.5356	15.8411	16.5311	18.6808	9.58163	21.1912	12.1539	12.8849	11.3144	15.6966	25.7087	23.396	24.8741	13.564	8.96578	11.6667	15.9612	15.4229	17.3954	9.88343	13.4543	11.436	13.018	12.536	9.69004	9.01782	17.1366	17.0997	16.5052	14.348	15.1627	17.3786	15.3632	14.4186
W063	9.92926	10.388	10.1548	21.1395	8.69697	9.24317	9.12153	12.8994	6.91886	9.72962	9.92778	12.5216	10.1163	16.1053	15.9454	15.5296	15.0617	7.67243	20.9256	10.732	21.7964	16.7046	14.2169	8.58543	11.2486	23.6324	22.7133	23.7296	14.3169	9.26788	8.7213	14.2727	15.2333	16.0662	10.926	9.69234	12.6123	15.0789	12.2739	10.6772	7.87105	17.6405	17.7393	10.7373	15.0748	15.3094	15.9483	17.1912	13.2805
W064	10.2167	11.3387	9.94983	20.4067	11.0701	17.3321	10.6707	13.1954	7.61471	9.31515	13.5507	17.0319	12.5746	15.8113	15.8361	15.3853	13.0818	14.8679	21.4711	14.7175	22.2253	16.1381	12.3443	6.71376	14.1639	23.5317	23.8455	22.9556	12.9914	8.05391	15.2929	15.1966	13.28	19.7974	10.2724	11.052	10.3688	14.3528	11.7983	9.77607	8.89884	17.2632	17.7451	13.6099	15.2959	13.7724	16.3246	13.4074	7.91886
W065	8.84549	10.5411	8.76818	21.1704	9.3837	7.76155	10.5981	12.1421	8.45533	9.48784	8.11374	14.0617	8.45533	15.3233	15.6154	15.3163	15.2769	6.67243	19.7862	10.4877	22.2734	16.2317	12.1545	7.71937	10.968	23.3614	21.6706	22.1237	13.3792	7.03289	12.1376	14.2694	18.8213	16.0156	15.7507	12.7564	9.66961	14.853	14.9991	14.2155	8.01886	17.3395	18.0316	15.6914	17.0539	13.6012	15.9571	13.9911	7.19967
W066	9.224	10.4409	7.72792	13.8823	10.7814	8.65464	9.54882	10.2992	8.58496	8.3966	8.12412	11.4041	8.80413	15.1635	13.2288	13.464	12.9181	7.64386	21.5808	8.96578	21.3284	15.6483	13.2226	6.73118	10.5636	23.8496	22.563	22.6193	14.117	7.89731	10.4841	11.1493	16.8873	11.7978	14.0559	9.8118	9.17771	15.573	13.5298	12.0569	8.9699	16.9687	17.4947	15.1691	16.4963	13.819	17.1614	15.8974	7.17991
W067	15.3373	11.9031	12.0014	21.7223	11.3443	7.72792	18.1357	12.2348	8.47573	19.2279	23.4425	16.1317	14.365	17.3233	9.52356	11.0967	15.8213	14.5018	20.3522	12.0329	21.3183	15.0943	12.5292	15.7211	12.9985	23.9567	22.0725	23.1805	12.8751	8.96578	12.0595	15.8917	16.14	17.4988	11.8223	11.8028	11.2523	15.6371	12.44	12.7109	7.02	17.4399	17.3089	8.14516	16.1871	15.5921	14.2576	17.665	10.4615
W068	8.45943	10.0362	8.64746	20.2989	8.96578	17.0426	11.5216	10.3987	6.91886	11.5934	10.5118	15.9948	14.0868	15.3304	13.863	13.1469	13.3987	13.7628	21.6877	14.7479	21.5827	15.7518	11.6906	8.20353	13.6018	24.1629	22.4388	23.1025	11.751	6.97308	13.6564	14.1525	16.585	19.1042	12.7964	9.59063	8.20187	18.5794	12.4933	10.3827	9.73367	17.9081	16.7614	13.0661	14.9578	16.0428	16.491	13.3666	17.7207
W069	9.49386	11.42	7.07	18.2372	10.8994	17.8606	12.0532	12.9926	11.9837	10.5699	11.9694	12.8918	8.08215	10.6348	13.5981	12.2732	17.5507	6.63952	21.0857	12.5416	21.7367	16.3839	11.5328	7.75886	11.0148	23.3271	22.0495	21.9757	14.1007	8.96578	12.1619	12.983	18.4458	16.8546	12.2104	8.93884	7.02	16.9444	13.6763	11.7906	8.28473	18.6205	16.3042	11.9112	17.1905	15.3435	17.6877	15.4011	5.68089
W070	9.05528	17.0426	12.5043	18.4415	10.2527	16.8113	9.01959	15.8012	14.3163	9.26913	10.3332	15.6439	6.51412	15.9859	14.4576	12.7271	16.3904	6.67243	19.3492	13.9709	20.9766	14.4068	12.815	6.85508	11.2404	22.783	22.2572	23.2823	13.9064	11.4273	7.10437	16.5148	14.8693	17.9723	11.2043	11.8318	13.4881	15.2216	13.1254	10.3071	11.24	18.2906	16.2845	13.6629	17.19	13.4154	12.2891	12.5696	8.07682
W071	10.0768	12.9385	11.744	19.6766	8.48784	17.0211	8.9629	14.9837	15.0785	8.44708	9.89936	15.4925	6.47411	15.968	15.6068	15.392	16.68	7.98299	21.1491	13.519	22.3824	17.0321	13.2227	6.78605	11.2503	24.9779	22.9768	23.3725	15.2939	11.7346	9.97384	14.2148	7.02	17.9771	12.1051	10.3693	9.21068	16.1107	12.993	11.9918	8.73555	18.177	18.1778	14.6617	16.6148	15.149	14.4122	13.6706	9.36413
W072	9.50383	16.3971	11.0498	18.4375	8.36194	16.7602	10.8376	13.6439	8.38802	10.1799	14.4186	13.7936	13.9837	16.0189	16.275	14.7576	7.72792	14.5387	20.5778	11.3483	21.1216	17.071	12.0724	8.80396	13.9349	23.8089	23.8261	22.4288	14.1654	9.92289	8.96578	14.0965	8.63562	16.3333	10.2494	9.62159	11.955	17.0933	12.3951	10.7743	7.81089	17.728	18.433	12.057	14.1591	16.4709	16.233	14.3672	12.8727
W073	9.93221	16.6662	13.5018	18.6488	10.4818	16.5127	8.56986	14.5567	14.6268	7.13955	6.58195	14.2061	8.77479	15.4415	16.624	15.5142	16.4071	8.53916	17.8633	13.9351	21.3179	16.9474	12.7427	7.79048	11.9655	25.8855	21.7481	22.2589	14.5861	9.25832	11.9634	13.4983	17.308	18.0466	10.3294	9.17191	10.1657	15.2489	10.9954	16.8232	7.79192	18.2725	17.5997	13.8803	15.4485	13.2297	15.5022	15.0173	17.0532
W074	9.22159	11.7895	9.28077	18.3189	8.86419	17.1946	7.86419	10.7895	11.1923	8.08215	8.5157	14.0785	6.45943	16.1791	14.9153	14.4831	16.3752	6.62205	20.0808	9.59389	21.6799	16.2011	12.888	6.86417	11.3203	23.5866	21.4511	22.265	14.8788	10.54	11.405	14.8935	17.1319	17.2512	11.4872	10.2592	7.02	15.4777	11.5254	10.5803	8.41855	18.3404	17.1538	12.6795	15.5038	13.0312	12.134	15.5069	8.07146
W075	10.5314	12.0901	8.56605	19.1556	10.1293	10.2527	9.56796	10.2644	11.1799	8.69349	9.05799	14.9012	8.15482	15.7046	14.5387	13.5746	17.5356	8.89178	19.1109	11.3816	22.3449	16.2586	12.4044	6.77609	11.9056	24.4243	22.4695	22.7797	15.0858	8.05067	2.90159	13.6232	16.2506	17.6462	11.7643	9.36504	8.2269	15.4607	11.8369	11.0045	8.04919	17.9003	18.5685	12.4077	14.4115	14.95	16.3665	16.8739	8.87652
W076	10.5699	10.8057	7.67948	18.0047	10.2877	15.5111	9.09011	13.6211	12.2258	6.56834	8.34873	12.4331	6.57289	19.0925	16.8606	15.7313	18.4893	8.90989	20.3437	10.011	22.4889	16.8742	12.1907	8.34811	10.6211	24.0166	22.2029	23.4758	13.9629	7.14545	8.96578	11.3661	11.6	18.8623	13.1387	8.75855	10.1528	18.4499	13.731	10.756	11.7125	18.0704	17.3697	10.818	15.256	16.2792	15.1353	15.1526	9.79279
W077	9.84549	11.1984	9.21432	18.7634	9.94983	14.0102	8.01123	14.0617	12.8611	8.05528	8.70736	12.7419	7.48382	16.7207	15.7936	14.7524	14.5142	6.82018	20.6365	10.5428	22.9759	17.743	13.4586	8.40942	11.2281	24.4175	22.5006	23.5155	14.4454	7.18587	8.96578	10.5751	16.3641	16.3118	11.5477	8.94509	8.33213	16.7571	13.3525	11.2883	6.93637	18.1072	18.2309	14.3654	15.5208	16.8559	15.3053	14.5292	17.2512
W078	9.80252	16.4186	15.0102	19.4854	10.4919	17.1257	8.76818	18.1655	17.2232	8.02237	9.3443	14.7153	6.52356	18.0795	19.2442	18.5165	17.6593	8.48382	19.6635	13.2208	21.8139	16.8142	13.7748	9.62667	13.5916	24.5731	22.1507	22.9653	15.5547	13.1889	12.4733	16.8989	17.2424	18.8184	12.541	15.8983	14.8062	16.0611	13.9155	10.9601	7.96777	18.6652	16.4902	13.4722	17.1436	13.6364	15.2521	15.2429	9.56224
W079	8.62571	11.3219	7.69349	19.39	9.52356	15.968	8.68299	15.0058	15.3547	7.49185	8.10329	14.2877	7.5157	16.5034	18.0211	17.528	15.6467	9.20701	19.8224	12.9013	21.4956	16.3678	12.1078	8.32642	14.9475	24.6583	22.1345	22.2556	14.4743	8.14375	12.3282	15.3466	17.723	18.0001	10.4989	10.9513	9.26127	13.5902	12.5677	11.8007	7.20965	18.5924	17.3749	11.7604	14.8987	14.0606	15.7831	14.6092	15.1596
W080	9.13443	15.7233	13.2288	18.9937	9.66178	15.7233	8.46352	12.1357	12.8727	7.8392	7.46761	15.0701	6.57289	12.7013	13.8238	12.6528	15.5951	7.58496	20.0433	11.798	22.4074	17.2945	12.9553	7.77259	11.1259	23.8396	23.5862	23.1421	16.1739	8.72396	10.4645	14.3133	11.4238	17.6164	11.4332	8.8049	9.24793	15.2696	11.2541	11.6197	7.25418	17.8726	17.9945	12.4456	15.6461	12.6398	14.9598	16.1094	6.62936
W081	9.92333	11.9979	8.74819	19.3079	10.8297	15.183	9.19967	16.6096	9.19967	9.2384	10.2761	13.92	7.07	17.2137	17.8727	17.0211	8.59991	9.15228	21.0238	11.3405	22.5513	17.5048	12.6256	9.36297	18.0681	24.665	22.8021	23.4604	14.3383	8.17821	12.1371	12.4654	14.8171	16.5785	8.47224	10.4773	9.24166	14.7748	13.0887	9.99368	7.88177	17.7191	18.182	10.1784	15.3663	15.5423	14.9141	14.2493	13.9658
W082	9.46761	11.3219	9.52552	21.4015	9.79442	7.78136	8.59246	9.89936	6.63952	8.66178	8.46761	17.0951	6.54226	14.4956	14.3987	13.7731	12.5167	9.33092	21.2225	14.5433	21.1511	18.1615	12.8177	7.82411	10.7752	24.5328	23.4424	23.4924	14.9992	8.1537	8.96578	13.0601	18.0649	18.2236	12.4695	11.2318	8.83439	12.96	14.6172	13.9596	7.51506	17.6238	17.8286	16.3298	13.4587	15.9003	16.7315	14.7095	9.05799
W083	10.9586	15.3163	12.7056	15.2438	11.5265	15.3373	9.59246	11.2761	10.7814	8.56605	9.06878	13.7731	6.4363	14.3853	14.5567	13.6883	16.8606	8.18982	20.5772	11.8055	21.1315	17.7178	12.7316	8.72144	10.0506	24.1391	22.2325	22.8063	14.1888	11.0121	10.2573	13.9561	11.8213	16.3659	11.6751	9.44369	7.33256	14.1863	13.6976	8.12946	9.50267	17.5423	17.7963	12.5253	15.3365	17.0883	15.9663	14.032	14.5687
W084	9.75489	16.3426	14.4893	18.624	10.3219	15.4893	9.10852	12.9144	13.7207	8.04439	9.17991	13.9926	6.57289	14.1674	16.093	15.6183	16.7207	8.14975	20.4964	13.0759	21.5284	17.4844	13.2031	8.27747	10.6351	23.3165	21.7304	22.765	15.072	8.95976	10.9838	12.7707	15.5424	17.8312	11.0062	8.90904	7.32257	14.3014	13.0478	10.4253	7.29455	17.7008	17.2636	12.293	15.7464	15.3696	15.6651	16.7831	17.0426
W085	8.45121	11.3772	10.1548	18.5318	11.0084	9.29002	9.53138	15.5111	14.365	9.12928	8.48382	15.2363	6.41954	15.4767	18.0156	17.1946	17.417	7.94837	18.2286	11.8831	21.7192	16.1786	12.7393	8.5777	11.131	25.6249	22.2071	22.6925	14.2469	6.64817	8.37499	15.2358	18.2611	17.7637	10.6702	8.90067	12.5684	15.4187	11.9059	16.9801	8.52272	17.8481	18.2043	7.02	15.002	12.4022	14.7158	15.0867	8.3443
W086	9.50184	15.8435	14.2586	19.0074	10.2167	15.9385	8.37938	17.0743	16.7471	8.00562	9.55075	14.6662	8.01681	18.5318	18.977	17.8545	17.3495	10.0084	20.5902	12.6718	20.5485	16.2708	12.9178	7.69058	12.2586	24.2733	21.7842	22.4297	14.0157	7.70249	6.95887	16.426	17.3365	17.4054	11.9641	11.9385	8.94838	16.1384	14.4257	11.1908	7.31474	18.1062	17.335	6.99302	16.3696	13.4759	15.7647	17.0609	16.3684
W087	9.0954	9.99435	9.224	19.1002	9.77149	18.2279	9.31515	15.0909	15.0532	8.97154	10.2992	14.0951	8.01123	15.9339	17.9714	16.8238	17.1556	8.3443	20.5786	9.71335	22.0237	16.4141	12.517	8.20835	11.3706	23.299	22.599	23.1475	13.7684	6.73147	11.2675	14.3473	9.64935	16.4422	10.7153	9.30817	7.4254	13.6046	12.1132	9.9573	8.22434	17.8346	16.1634	11.4123	14.7782	16.7049	14.1863	14.0577	7.19967
W088	9.21675	16.7602	14.4318	19.0976	9.96578	13.9476	9.5157	11.4147	9.75822	8.29002	7.40939	15.4054	7.44294	14.9522	14.5922	14.0014	14.6211	8.98868	21.2909	13.4675	21.2224	16.5125	12.3069	7.73917	10.0221	24.2749	23.4033	22.8819	14.6063	6.91291	12.1277	13.4367	18.5148	18.3797	11.4217	11.3485	8.46425	12.5826	12.5766	11.27	6.41519	17.0483	16.4124	15.7306	14.6826	18.4562	17.5405	16.528	7.85175
W089	18.2372	11.446	10.6165	19.5507	9.2854	14.6382	8.6865	12.4041	13.9385	8.76155	8.47168	13.4512	10.3554	15.2696	13.3581	12.4147	16.2307	11.9694	20.8053	12.4798	21.5571	17.1961	12.5763	8.159	11.129	24.1546	21.7042	23.2745	15.4658	11.3038	11.2555	12.5174	16.3869	17.1116	11.132	10.5112	7.02	14.3465	12.8447	10.2236	17.8326	17.2888	17.8866	6.83769	14.7073	15.1235	12.3938	15.17	8.01681
W090	19.0717	11.744	7.7211	20.2302	8.41363	16.7471	8.38802	13.8533	9.56796	9	8.81378	15.8965	10.5981	11.0835	16.5731	15.9499	7.66534	13.7731	20.4188	10.2095	21.3474	15.8239	11.6781	6.62614	11.2787	24.2398	21.7957	22.3211	14.6091	12.3414	9.7949	15.8236	11.4673	15.6864	11.6747	9.47121	8.11378	18.9005	12.5247	11.995	19.0124	16.9155	17.9826	12.4973	15.1691	15.5008	16.7971	14.3374	8.04985
W091	19.417	13.1341	9.90989	20.7796	8.89178	13.4252	9.53722	14.2949	9.7211	7.79442	9.63118	13.8435	10.8765	17.8906	17.6453	16.8361	7.6865	14.6382	20.5952	8.52362	21.8628	17.3462	12.638	8.38072	12.2451	24.2874	22.5704	22.0838	15.0899	8.54393	8.96578	14.416	12.126	13.4748	12.3359	7.32291	7.02	19.588	12.076	12.5027	19.6826	17.8338	18.8887	10.6124	14.9701	16.4145	17.6962	16.5397	9.07414
W092	20.6364	14.9837	11.388	20.417	9.91737	12.4331	8.66534	13.8918	8.47978	7.43463	9.09011	14.0951	11.2167	16.4186	16.8727	16.3339	7.76818	15.8751	20.5393	9.05441	21.9602	15.963	12.6306	6.885	10.596	24.3326	21.1844	22.4708	14.2106	8.89275	12.4821	13.2517	14.0362	15.3077	12.1839	9.59149	11.3897	18.9967	13.1095	10.8819	20.5236	17.888	17.0703	7.42654	15.5536	14.5455	14.3388	16.4959	11.3049
W093	17.92	11.1861	9.94544	19.5638	10.0498	14.5265	6.97728	13.0901	13.9293	9.99435	6.61471	11.9979	9.26209	15.2061	14.5326	12.5338	15.997	13.4767	20.9613	11.7675	21.6712	16.5736	11.6229	8.39598	12.0361	24.5168	21.6146	23.0614	15.631	9.8281	11.1039	12.6532	16.5105	16.8396	11.2914	7.02	8.1286	14.484	12.7901	9.69742	17.7532	17.8142	17.5669	7.36435	15.0625	14.4667	10.7755	15.7538	7.87652
W094	16.92	12.9567	9.90238	18.7106	9.92481	14.8918	9.76653	12.8669	10.1548	7.45121	9.11634	14.1033	10.6257	14.3021	14.8088	13.8337	14.5204	11.4717	20.3293	10.5863	22.469	17.2007	12.734	6.88242	12.4477	24.6175	21.5323	22.5922	14.0937	9.93004	10.4143	14.9396	8.4759	16.3935	10.5776	7.40404	9.08361	16.188	12.7136	10.7814	17.0797	17.2526	18.9216	11.0521	15.4653	15.5234	15.6237	15.1037	13.5746
W095	17.3495	11.3163	9.92926	19.2764	10.0084	14.6495	8.08746	13.1389	8.57743	7.5157	7.5157	14.0102	8.43045	16.9431	12.7834	11.3772	7.07	12.6795	20.2657	11.9816	22.3811	17.1955	12.649	8.3015	11.5125	24.7128	22.11	23.0745	14.8407	8.73373	10.437	12.2159	8.42128	14.6459	12.2366	9.65165	10.3626	14.2609	13.2894	11.7183	17.8138	17.7719	18.6831	12.0327	15.8036	15.9167	15.5073	14.4267	11.7482
W096	18.977	13.2703	9.18239	20.3752	8.45533	14.1984	7.79442	13.8727	8.55075	8.0607	9.61655	13.6096	9.70908	16.8846	16.1074	15.5111	8.69697	14.4054	20.1505	10.3798	21.8255	17.0748	11.9591	7.98648	12.3369	24.6585	22.3999	22.6645	15.0574	7.68401	12.4636	14.717	10.4342	14.0907	12.8335	9.39862	10.066	19.6392	11.7407	12.0277	19.1648	17.6699	18.4226	10.9459	15.3062	16.1249	15.0864	15.5277	8.05528
W097	21.0426	11.1033	8.64746	21.2933	8.62936	14.183	9.59619	12.1421	7.07682	9.98014	10.6073	10.7566	12.6461	13.3021	15.6745	14.8138	7.65105	16.2622	21.1951	7.34836	22.1447	14.5078	11.5216	6.91444	12.9798	24.6389	22.9794	23.2589	14.7449	10.806	12.6972	17.0291	10.7839	14.8635	9.76851	9.4478	9.13786	15.0789	15.8848	11.4899	20.7033	19.675	16.5089	8.42341	16.279	13.969	13.9722	15.7106	14.2732
W098	18.7504	10.697	11.0768	19.6311	8.82655	16.5702	12.7773	14.1437	9.36413	14.6883	14.6039	14.2949	17.8727	11.1548	16.2137	15.8012	7.07	17.185	20.5789	9.95103	21.4369	15.7789	11.4632	8.41955	16.2753	24.1394	21.6796	22.1579	14.2807	10.3227	11.9122	16.14	9.94862	17.7059	11.5041	9.79657	7.02	18.6196	12.893	10.5118	19.1322	16.9218	17.9553	13.1005	14.1314	14.8521	15.4236	14.4832	9.95855
W099	19.1155	13.1	8.71081	19.1801	9.12928	14.768	9.43463	13.7731	9.41151	8.54689	9.31741	13.464	11.2467	10.8533	15.9431	15.4987	7.70044	15.0617	20.2204	10.9071	22.1687	16.3286	12.2301	6.89849	8.81555	24.1386	21.9981	22.5616	14.4572	9.40069	11.2605	15.58	10.0986	14.5056	13.615	9.00115	8.1826	19.8467	11.9201	12.1645	19.6378	17.4912	18.0731	11.3577	16.0188	14.2563	13.5299	14.5829	9.06878
W100	18.7406	11.4919	8.69697	19.5146	9.9263	14.8918	8.65821	12.8591	8.98299	8.02237	8.6865	13.6325	11.1548	14.1437	15.0909	15.0102	7.71425	13.5142	20.2447	9.31669	21.2806	16.9326	12.631	6.86742	12.072	24.6079	22.0673	22.6351	15.9707	11.2124	9.78714	13.3563	11.3117	14.5476	12.0811	10.5157	7.02	14.4304	12.0461	12.4653	19.0012	17.3403	18.626	11.3	15.1134	15.4851	17.2577	15.2102	9.16742
W101	17.7471	10.4512	8.70044	19.4874	9.46352	9.67772	9.61102	11.7977	12.0362	8.29462	7.98299	13.7936	9.98014	16.7987	16.3339	15.0785	17.6937	12.9031	20.3834	11.04	21.1702	16.7994	12.9458	6.41559	11.7255	23.3268	21.3924	22.4824	14.2545	8.87902	8.96578	14.1901	13.784	18.8952	10.7527	9.88717	7.92819	15.1129	10.7189	9.24023	18.2749	17.1256	17.4738	10.9129	14.4095	12.3959	11.5405	15.8384	14.4576
W102	20.8423	11.1228	8.66888	12.9218	11.7814	9.96578	8.6865	15.2061	13.7628	8.37504	8.70044	15.7207	9.20457	20.265	15.0909	13.9106	13.2438	14.8037	19.8698	11.9517	21.1491	15.4015	12.9605	8.63578	13.8974	23.9601	22.877	24.1663	13.5578	8.89359	12.5778	17.4102	11.8259	18.2374	8.08713	9.57539	13.7555	16.3864	9.68294	9.50206	18.1611	16.6657	18.1259	9.50587	14.2245	14.9186	14.42	15.8829	15.5893
W103	19.7955	16.9992	9.23362	19.2018	9.25267	18.4496	10.0362	11.8455	8.3966	7.45121	7.91289	15.768	10.7731	10.7895	16.3581	16.4512	9.66356	15.5537	20.9716	9.95512	22.03	15.857	11.9892	8.96578	10.644	23.5179	23.5002	23.1376	13.5426	7.09407	9.02961	15.6404	16.0713	17.2054	13.0128	10.2553	10.2301	14.3466	16.2768	17.1945	20.825	18.8068	17.5329	16.7955	16.7057	13.2928	16.5447	14.12	16.5065
W104	19.8832	11.8842	7.74819	19.4616	10.6348	14.0014	9.47371	14.0447	8.45533	13.1049	15.5234	14.3853	15.0617	16.9083	15.2805	15.1277	7.65105	15.7287	21.2195	9.98335	22.7277	13.624	12.1688	7.93972	14.6175	23.2349	20.778	21.9167	13.5724	8.67939	10.8735	14.6719	17.1235	15.2637	13.612	7.02	7.99905	15.4345	16.5809	10.0967	10.5005	17.7451	16.2029	14.5026	14.987	14.5243	11.0462	11.6953	7.82655
W105	19.5951	12.2137	9.17243	20.7553	9.88874	15.3512	8.26209	13.3718	9.46761	8.40514	9.2854	13.7419	9.40939	10.6528	15.1635	13.9293	9.17742	14.8238	20.4281	9.05313	22.7681	16.9331	12.4902	7.62039	11.1593	23.6741	22.9605	23.0918	13.9286	13.0922	10.7058	18.1732	7.02	13.6941	8.99074	7.44107	8.03171	15.5464	15.3923	11.2698	9.27149	17.8072	16.9687	15.3145	15.5833	17.5048	17.5523	15.5437	8.63662
W106	18.6731	17.3233	11.4919	18.4893	9.50581	14.3581	8.08215	13.9748	7.62936	8.48784	6.61765	13.8533	8.41363	14.4054	15.2949	15.448	7.07	13.5507	20.5067	11.1923	22.6505	15.5871	12.3646	6.57531	11.0148	23.7219	22.2819	21.9047	13.3671	8.11922	10.6528	15.0232	18.5975	16.2746	13.6569	7.4105	7.02	12.734	15.6486	15.936	8.37287	19.1618	16.794	15.3894	16.789	14.2568	15.7698	13.7729	7.77479
W107	18.9373	15.4512	7.6865	19.6114	11.0768	14.5922	9.05257	13.5387	7.85175	9.43045	9.52356	11.1861	11.7313	8.51175	16.9882	17.0847	7.70044	13.0885	20.8547	9.38658	21.1704	16.5601	12.9739	6.57452	11.3266	24.0561	22.4616	23.7516	14.8227	9.84588	11.2981	14.5539	15.6259	15.3441	9.6666	8.41695	7.02	14.7383	14.1464	11.8452	8.6562	17.2388	16.5567	14.0658	15.6435	17.3767	17.2071	13.5213	15.7808
W108	18.1155	10.7895	7.07	19.7569	9.69697	13.5864	8	11.3443	8.66888	8.96578	8.76155	12.5118	9.00843	14.768	13.3581	13.4512	7.75489	12.8118	20.9501	10.9811	21.3747	15.4771	12.1927	7.44749	11.1661	23.3776	21.0266	22.3018	13.3242	9.7743	10.5157	12.7691	12.7482	14.6086	11.2748	9.08017	7.02	17.3001	13.3743	8.58175	7.48714	17.3091	16.4953	17.0365	13.6069	15.4269	16.5287	14.91	8.47168
W109	21.5685	13.1658	8.7211	21.417	9.33762	11.9944	7.97154	8.55459	8.42626	7.47573	11.5603	17.8484	9.72281	15.9385	13.412	12.3745	13.5387	16.4576	19.6215	13.0947	21.7523	12.0145	12.2633	7.53092	12.573	25.421	22.5023	23.8917	13.1004	7.22157	14.581	15.8957	18.4125	19.6824	9.52491	13.7594	9.04094	13.3791	12.9431	9.10933	7.83721	17.808	16.0448	14.5666	14.3091	16.8921	14.5982	15.0738	6.60437
W110	15.24	13.9012	12.7628	12.5167	10.697	9.33985	7.07	13.92	12.3498	18.9826	24.7645	17.8606	19.1382	18.7406	16.7987	16.2023	15.2251	18.8207	19.2326	12.2194	21.0454	12.8824	13.0397	16.1336	17.0168	23.6039	21.696	23.7338	12.2595	8.635	12.4476	17.5829	14.0161	17.576	10.7765	10.138	12.5882	14.1654	13.2516	12.4908	8.67476	17.4055	16.8518	10.3778	16.1249	17.2487	14.3769	17.2334	11.6795
W111	9.25267	12.6371	11.1033	19.6096	8.60733	17.3495	10.6618	10.7895	10.9069	11.1923	14.1033	15.0532	6.62498	17.0951	13.3987	12.0498	14.9153	8.52748	21.0382	13.1121	21.8463	17.5931	12.7565	8.98703	11.2737	24.1359	22.2643	22.8678	14.4558	9.86749	11.3821	16.2365	7.02	17.2648	10.1068	11.3462	7.24969	14.4159	12.8747	11.4467	7.08785	17.8644	18.546	13.5668	16.0565	15.5608	12.7751	15.6975	9.63662
W112	18.5768	11.9908	8.7211	18.8995	9.66356	17.2877	9.42836	12.9069	12.6416	8.44708	12.2348	15.0743	9.61287	17.6096	16.7207	15.786	18.7796	14.5018	20.2646	11.6181	21.6567	15.9877	13.1537	8.11439	11.0018	24.1068	21.7438	22.6772	14.3282	6.44817	11.0775	14.1517	12.5842	18.9531	11.8273	10.9593	8.18452	20.2535	11.2217	8.35633	17.9807	17.4556	18.5827	14.1352	14.9461	14.8949	13.1046	15.3482	10.6257
W113	10.9873	11.2819	9.66178	14.412	11.5362	7.78136	16.2099	16.8727	13.4893	16.9545	16.6937	18.5394	21.6006	20.9024	17.4415	16.92	14.5447	21.2302	21.1426	12.8881	22.0689	14.8302	14.2632	12.1933	18.7559	25.2947	22.557	24.3308	13.2135	6.46957	15.094	18.9277	16.9216	19.4417	15.4221	13.0099	14.6628	16.4534	18.3041	12.0849	8.69806	19.4806	15.8922	17.1968	12.9926	13.0536	15.7218	13.2399	20.6096
W114	9.71768	12.0634	11.8572	20.2419	10.8611	16.1417	10.8138	19.0976	19.4025	13.1954	15.1517	15.5951	15.8582	20.1457	21.1825	20.7634	17.9601	14.6551	20.1142	12.3084	21.7484	16.0203	12.7162	8.51287	15.6625	24.6494	22.1665	23.3029	14.5296	13.8293	8.96578	17.0912	18.0652	19.1362	12.617	11.8772	9.20123	16.7869	14.238	10.1314	7.08342	19.031	16.8325	11.9929	17.6805	12.9104	15.1483	15.0284	13.3443
W115	18.5878	17.0847	11.2935	20.3211	5.24793	14.2732	8.73471	12.6573	8.40514	8.85798	9.05799	14.412	11.8765	16.0785	14.9012	13.6991	7.71425	13.6439	20.3767	12.0913	21.9289	15.1916	12.6591	8.75317	11.9829	23.6792	21.7068	22.9852	14.2432	6.51487	8.18804	14.5815	7.56138	15.9572	11.7854	8.65155	12.7669	17.6019	11.7275	11.4035	17.7252	17.0767	18.8925	10.987	14.4224	14.1591	12.7314	13.1107	8.71768
W116	10.697	11.5793	9.90087	21.3699	7.24793	11.4357	8.94837	14.4318	11.2467	10.6439	9.90839	17.1053	13.3987	17.1752	17.3581	16.1155	16.4704	12.3134	20.4596	12.7863	21.9276	15.9871	13.7268	8.55204	13.4366	24.115	21.6531	23.1688	13.1414	6.55373	13.4184	15.4537	16.8293	18.8273	13.768	14.598	11.675	15.1208	16.2816	12.2866	9.10772	18.7555	16.9374	16.4597	14.9675	16.7257	17.6054	16.4727	12.6119
W117	9.37721	11.1737	10.8057	21.6006	9.46352	10.2408	10.1033	11.744	10.3106	9.01123	9.18488	16.1752	9.88722	16.7731	16.4399	15.7987	15.2769	7.45943	21.56	13.847	21.227	14.2088	11.8849	8.163	16.1392	24.2295	21.4262	22.1867	11.9047	6.66307	10.6684	16.6177	14.9771	18.019	14.4113	14.335	11.7332	14.7938	14.9986	12.0185	6.10748	19.1985	18.5514	15.8237	16.9063	15.0451	18.3964	13.7614	10.8138
W118	8.5812	10.9873	9.25974	13.9012	10.2046	11.8057	7.77479	11.3987	10.2877	10.0901	9.83131	14.3987	9.40301	16.8606	16.0596	15.3304	15.1713	8.18982	20.9618	12.1914	21.123	17.0275	12.7347	8.90357	10.2696	24.2177	21.9665	22.9545	13.953	8.11343	10.6915	13.6057	17.5496	17.194	12.1895	10.4902	9.52671	13.3486	14.7932	8.58954	6.03827	18.2798	16.7236	15.3721	13.8291	15.5408	13.539	15.1191	14.4252
W119	10.6073	12.1923	9.3966	18.6132	10.6165	10.6165	8.61102	14.2659	12.1325	8.77808	8.42626	15.0785	10.7895	16.2823	7.07	11.42	14.997	9.86573	20.9246	12.2761	21.5239	16.6531	13.2297	8.88299	11.4405	24.1189	22.3728	23.5593	12.8165	8.57394	12.406	14.92	14.8824	17.3515	10.264	13.5708	10.0198	14.504	15.3852	9.52267	7.16958	18.4341	17.2032	15.5623	11.4816	16.0785	14.9988	14.684	8.92481
W120	9.95855	11.1674	8.72451	21.3045	8.78463	7.74819	9.52943	12.0967	8.83605	8.37504	10.4512	16.734	9.03617	15.7961	15.2251	14.5326	16.2732	9.19967	21.3668	13.2457	21.3805	14.5729	13.2117	8.19159	12.1266	24.3054	22.0524	22.5102	13.4949	7.63204	12.5103	16.8587	18.7337	18.0683	13.827	15.67	7.32454	14.4077	16.01	10.5345	6.04191	19.3251	17.265	16.142	16.3399	15.1435	16.6246	14.6279	19.2302
W121	8.64024	11.4409	8.64024	18.3962	10.9069	17.2137	8.32643	13.7313	8.42206	8.3443	9.83131	15.1908	8.47168	14.5746	16.582	15.8337	9.18982	10.4717	21.2264	13.4357	22.0917	17.3813	11.7932	8.22188	11.7581	24.4961	23.1929	22.4304	14.8568	12.0269	11.6719	14.1689	6.85444	16.5573	11.1359	10.1647	8.71113	14.369	12.783	11.3173	8.92111	17.9362	18.8352	11.6244	15.6867	16.0104	16.4441	15.783	9.00843
W122	9.3966	12.6393	11.0901	18.1556	9.83447	12.3471	9.78627	11.8956	11.8376	9.22882	9.83447	16.435	7.54689	13.5018	13.9012	12.8823	15.049	8.17493	21.4254	13.4772	21.6995	17.5473	13.2084	7.45826	12.0227	24.6245	23.48	23.4448	14.3488	8.15515	12.8581	13.7149	14.6213	17.8754	11.3917	9.82131	7.71113	14.0248	13.9529	11.2265	8.21477	17.774	17.7207	16.7438	14.8535	17.152	16.4447	14.8946	8.66534
W123	9.68475	11.1861	9.92926	21.4972	9.61287	10.2046	8.51175	13.1453	11.2644	9	7.99435	14.4893	6.54535	15.6773	15.0014	14.3373	14.9926	9.79116	21.3428	10.6888	20.0763	14.4931	13.7247	7.32503	12.9075	24.0739	21.6977	22.8379	13.5981	8.13247	11.858	16.0981	18.969	16.9326	12.9414	13.8334	9.65387	13.5921	15.5876	10.3206	7.48006	19.2435	16.6235	14.756	12.373	13.2704	15.062	15.5635	15.5893
W124	9.59432	14.6211	12.7711	19.0769	10.6073	13.9658	8.47978	15.1236	13.9567	8.00562	10.2527	14.5447	6.50462	15.2023	16.9083	16.1984	16.92	6.6865	21.3187	14.4013	22.2299	17.4683	12.6704	7.38594	11.9528	24.3154	23.5369	23.3888	15.081	10.4527	8.96578	13.1597	10.1946	18.1498	10.063	10.6296	12.3108	15.2661	12.8632	11.0634	6.80583	17.626	18.6762	13.4231	16.4526	16.0723	16.5015	14.7254	8.30834
W125	18.5694	14.2363	11.0768	19.6222	8.66888	16.3408	9.80574	15.3987	15.9012	8.29462	7.98868	15.8138	10.4094	17.0102	17.714	16.8238	17.92	13.4767	20.1923	9.99599	21.806	15.6289	13.5497	8.08591	13.2402	24.5607	21.1151	22.2179	14.8265	11.7157	11.4275	14.3625	16.4915	17.8241	12.5124	12.2188	9.22161	17.1071	14.1836	13.9401	18.7691	17.7147	18.2263	14.4043	16.4787	13.8821	14.1033	15.4119	9.31967
W126	10.388	12.2258	10.4409	18.9742	10.7398	17.3056	9.46761	15.2949	15.5477	6.48704	8.00562	14.8679	7.98868	15.7445	17.6382	17.5049	17.9937	8.56224	18.3504	13.6981	21.6723	16.1455	13.2779	7.50922	9.58472	26.1286	21.9583	22.8159	14.9551	12.2407	8.96578	14.598	12.9056	18.3215	11.0026	10.0612	9.94466	15.0484	12.5488	17.0006	8.52358	17.28	18.5741	13.8135	16.4406	15.3035	16.3062	15.0848	9.56415
W127	9.90689	11.9801	10.2644	21.8423	11.6528	10.8297	12.7503	14.5018	12.4409	9.11894	15.2586	18.1605	13.5627	20.9742	20.0691	19.356	17.5657	13.5387	20.4341	12.0207	20.6137	15.8495	13.4561	10.1932	25.3878	24.7014	23.914	25.1104	14.9149	7.40204	14.3184	21.2961	17.6639	18.8737	14.9573	13.2125	13.1755	17.7993	17.2339	12.441	8.68537	18.3428	17.6219	16.6206	15.0331	17.0765	16.9353	14.805	14.4512
W128	8.89178	12.0154	10.6348	20.9672	9.65821	10.8455	9.62388	15.1317	12.8297	8.48382	9.5157	14.3092	8.7039	19.9882	17.734	16.7207	16.977	10.3332	21.4114	10.7503	20.9086	15.5083	12.1033	7.64268	18.5842	24.3005	22.8943	22.7143	14.5011	8.73848	8.96578	15.7619	17.1349	16.3459	16.8436	11.4385	12.106	16.0866	13.3875	9.14961	8.69998	19.0724	17.2708	15.3836	16.3939	13.9158	11.984	15.1139	7.94837
W129	8.91886	16.6523	14.5326	19.6435	7.90689	18.6204	8.98868	12.1737	10.5603	8.93074	10.8765	16.1927	9.24079	19.2989	18.7923	17.9373	18.2922	9.80896	21.3505	12.3031	22.9657	16.6449	13.1255	9.68726	21.568	24.4563	23.8474	23.205	13.923	10.3589	14.0995	15.5148	15.1758	18.8523	9.86446	10.8023	12.4241	17.3363	13.1263	11.0333	7.97293	17.7068	18.6918	15.9288	14.2617	15.9367	15.4716	14.8383	9.50184
W130	9.12928	11.4818	8.74483	20.4874	10.5216	10.8218	10.7056	10.2761	6.63952	8.76818	8.84862	14.1517	6.56224	15.5447	14.6662	13.5627	14.1984	10.2992	21.6635	12.9348	21.2926	17.7217	12.6813	9.0316	15.4599	24.9528	23.414	23.1924	13.4568	8.09669	11.2267	13.25	16.1961	17.2944	12.3067	10.5418	8.66971	12.8586	15.5148	11.6603	6.64283	17.4531	18.2496	14.8571	16.495	17.4884	17.7546	16.059	8.67243
W131	9.26913	11.7773	9.24317	19.5694	11.1799	16.2213	8.5157	12.0258	11.5314	7.90087	9.14211	14.1196	8.47978	18.0638	14.3853	13.3987	17.2787	9.31061	21.2183	13.0117	21.3813	17.0039	11.1141	8.82727	13.8985	23.8728	22.3157	22.6198	14.5098	8.268	8.96578	13.758	7.02	17.2744	9.57612	10.1094	9.82879	15.0172	15.3956	11.8242	7.4202	17.9694	18.3414	12.4134	15.6805	15.5359	17.1629	16.5333	8.35315
W132	11.3049	16.1772	13.9567	19.9229	7.49185	16.5341	9.02791	14.6937	14.1196	8.45943	7.46761	16.1196	7.45943	14.365	13.1485	12.5651	17.5582	8.27612	21.3942	14.1836	22.1426	16.1618	11.9097	9.06661	9.61977	23.7508	21.3654	22.3501	14.8861	6.37601	11.4291	13.5861	10.2394	17.6467	11.2775	8.0723	12.1976	15.052	12.7793	11.3346	7.4349	17.242	18.9894	14.5139	15.7872	15.2367	17.2458	15.0261	11.2703
W133	8.91588	16.6523	14.4448	19.8034	9.94105	16.9431	8.86109	16.8113	17.3581	8.01123	8.14466	16.7207	6.49665	18.5242	19.8846	19.0925	17.0211	9.37287	20.4965	14.5147	22.1281	16.3472	12.9691	9.69058	14.0618	24.0102	23.0512	23.9586	14.758	8.01562	12.3195	16.4467	16.9124	18.6028	11.3871	14.9615	8.82068	16.3075	13.7981	11.5618	6.44976	17.6319	18.7706	13.173	16.866	15.4352	16.769	14.4132	13.1405
W134	9.21917	12.5241	8.67948	19.3667	10.3106	15.1635	9.08481	14.7987	14.3718	8.45533	7.59991	14.0532	6.54689	17.6593	15.5805	14.768	17.0426	9.18239	20.8103	11.4951	22.3012	16.2383	11.7097	7.99311	12.4168	23.7686	21.7921	23.0934	14.3605	13.2719	11.7895	13.8489	15.2655	16.517	11.1704	10.6989	9.89426	12.6449	14.174	13.5887	8.12449	18.6455	19.0584	12.0874	16.4542	14.616	14.9482	14.6522	19.4476
W135	9.75154	11.8611	9.24793	19.3277	6.4545	18.0156	9.54303	14.183	8.30378	8.05528	9.53722	13.7099	7.56986	16.0785	19.0506	18.2512	8.49586	8.75822	20.7628	13.947	21.8899	16.7725	12.0513	6.77831	13.1212	23.8854	21.8748	22.2238	13.9025	6.39374	8.96578	14.0767	14.4018	17.3079	10.6181	9.20301	9.57813	18.5632	11.5329	10.4021	7.5103	17.4845	18.9801	12.3439	16.1596	15.1177	15.3251	17.1397	8.57743
W136	9.47978	12.2258	8.633	20.2302	10.3987	16.7987	9.61839	14.0868	9.51175	8.97154	9.50184	14.2586	8.06609	20.0951	17.5878	17.1053	9.37069	8.84549	21.2943	13.1551	22.9582	15.7052	13.6594	6.97062	15.4946	24.4677	21.4051	22.6044	12.6761	10.6288	8.96578	13.8699	13.6492	16.698	10.1345	9.07741	8.03942	18.8945	13.4905	10.3868	6.55978	18.4406	19.5074	10.1372	16.4419	14.5027	16.9665	15.5326	17.2877
W137	10.1421	13.5864	14.7207	19.7022	9.66	17.9488	9.46557	17.7923	18.0899	7.46761	9.30378	14.8823	6.57289	21.0951	20.8034	20.2184	17.5878	8.64746	20.5483	12.6954	21.5904	13.3659	12.9521	7.86801	13.7859	23.7831	21.1184	23.1181	14.8717	12.7333	8.96578	17.1789	16.9908	18.5706	12.3725	10.5097	14.9305	16.018	14.082	9.887	8.75057	19.0735	16.7357	11.5224	17.3886	12.0413	15.8162	12.4725	16.0659
W138	7.93664	16.3735	14.3987	19.5507	7.64386	16.4334	10.0084	15.3269	15.4956	10.9218	12.1768	14.2363	11.4564	16.7987	17.8113	17.2512	16.9316	12.5018	20.4004	12.4548	22.4491	15.9579	12.8924	7.93917	14.0139	23.8537	22.3987	23.5365	14.0056	12.0738	10.2985	16.4976	16.003	17.8318	10.6029	8.12647	8.06434	15.6656	12.849	10.0288	6.55527	17.4475	16.8692	12.6735	16.1831	14.7412	14.9091	14.7696	9.48784
W139	19.4835	9.12153	8.69697	20.4067	9.35315	9.22159	9.66356	11.5603	9.69349	8.93958	9.96145	17.5204	11.0293	17.4496	17.1357	16.68	14.3718	15.1791	21.1989	14.6349	22.0813	17.1965	12.6658	7.96293	12.7311	24.8748	23.0827	22.9085	13.3849	7.61151	14.0113	15.3774	11.6823	20.2128	11.8381	10.5143	10.7382	18.4576	14.1783	12.116	19.4413	17.2547	17.7086	17.4156	15.4518	18.38	19.1091	12.976	13.4512
W140	20.2535	7.56986	9.89482	20.2535	9.32193	14.8037	9.19229	12.7121	8.16491	7.46761	9.32193	14.2061	10.5314	16.5188	16.3145	15.6937	9.59991	15.768	20.2292	11.2879	22.0362	16.1835	12.8755	9.17831	11.6198	24.1351	21.8085	22.4774	14.3297	10.006	8.96578	14.6569	12.6647	16.3345	12.416	8.20766	8.95253	18.7404	12.508	10.5048	20.7671	17.4175	17.3787	11.1423	15.0232	14.8794	15.5973	15.6427	8.03892
W141	19.7106	12.5093	10.2288	19.1307	10.5507	15.2363	9.67243	15.8435	8.79766	10.0498	12.3554	13.464	13.8918	17.1155	17.7005	17.528	9.23362	15.2512	20.8246	11.0384	22.1776	16.5345	12.9603	7.70889	14.3925	23.5789	21.5617	22.5058	14.5813	7.10681	10.833	16.0211	7.02	15.6816	11.6548	9.45611	9.30514	15.3605	14.5614	10.3964	19.5506	17.7396	17.3756	10.0749	16.8975	14.9785	16.3694	13.8907	12.3581
W142	18.68	11.446	9.25974	19.3602	9.69697	17.0951	10.7649	14.9246	11.3163	10.2288	13.3443	14.1596	15.2622	10.5793	17.5731	16.1437	7.66534	16.4656	20.5194	11.975	21.3595	16.4097	12.3556	7.73199	14.5334	24.5172	20.9119	22.0561	13.8037	8.64407	11.1969	16.4329	10.5915	18.4657	12.1653	7.6359	13.1954	19.4801	13.4389	9.45154	18.9688	17.4289	18.3518	11.9873	14.9045	15.4243	17.3066	14.852	13.863
W143	20.9601	11.446	9.18982	21.7348	8.61102	11.5507	16.1257	10.3987	7.98299	16.9658	17.1257	16.0764	20.1946	11.6618	13.7936	13.5746	13.8918	18.606	20.8826	12.7164	22.2549	17.6362	13.8692	9.60629	17.4274	24.858	24.0087	24.4304	14.6079	9.4051	12.5394	19.2158	19.6749	17.3115	11.8919	10.362	12.8267	13.8624	16.5248	11.36	20.0005	18.5964	18.7393	15.2323	16.4106	18.048	18.3378	15.3643	16.9431
W144	10.1163	17.0743	14.3718	19.0951	10.5118	17.7073	11.9218	17.0532	16.7471	12.1196	13.5864	15.9454	13.2046	17.7406	15.5805	13.7207	17.7273	13.1737	19.8868	13.1317	22.0253	16.702	13.2651	7.88535	13.4666	24.2758	22.6127	23.9704	14.0441	7.94829	11.8077	17.2486	17.6189	19.3971	12.7102	11.6789	8.63785	18.1207	12.7768	12.2168	8.87055	17.2636	19.0991	14.8041	15.9593	15.7128	16.6065	14.4976	13.8727
W145	9.16239	15.669	12.7099	18.6903	9.37069	15.5417	9.32418	11.7936	11.8494	8.08746	8.51175	13.9012	10.0768	16.0469	17.1357	16.185	17.0102	7.45943	20.484	12.0352	22.1219	16.9597	12.0471	5.97344	11.102	23.698	21.4028	22.3627	14.3963	7.82255	8.96578	15.2364	14.7708	17.8709	11.2827	10.0425	7.72468	15.1383	10.1597	11.1591	6.893	17.7493	16.9348	13.1529	16.4014	14.8414	13.3704	14.6469	14.0532
W146	9.6865	11.8098	9.59805	19.7056	9.66711	16.624	8.89178	13.5387	14.5387	8.7039	8.49586	15.0826	9.35535	14.7524	15.9431	14.9926	15.7834	8.76155	20.5516	12.8095	22.1111	16.186	12.5177	7.88634	11.8452	24.6746	22.3211	22.648	13.7476	12.3751	9.47432	13.8693	12.5878	18.6461	10.0722	10.3049	7.69057	13.7674	12.0866	11.4757	9.34526	17.3176	17.1368	13.8443	15.0653	13.0373	13.1952	14.7849	8.17493
W147	9.87344	17.1053	15.1397	19.5185	9.68299	16.5864	7.82018	17.2419	17.5127	8.65105	8.52748	15.6745	8.74819	17.92	19.2326	18.8965	17.6024	8.76155	20.6166	13.561	22.058	16.1186	13.1941	7.46768	13.5207	24.0691	22.3587	23.3283	14.8405	13.6153	8.96578	16.3504	17.7306	18.4619	9.59918	10.4006	7.02	14.2982	12.2685	11.8865	8.53357	17.3818	17.8831	14.2582	17.0885	15.7825	18.1027	12.2763	14.9792
W148	10.0224	16.7731	14.2586	19.1382	10.0634	17.3145	9.07146	16.4608	16.2659	8.96578	10.5699	15.4087	8.51175	17.528	18.6835	17.7537	17.417	8.12412	20.1189	13.1332	21.8413	17.0204	13.3341	8.2565	11.9192	23.9888	22.2128	23.701	14.2853	7.89122	11.8456	15.7602	16.88	18.1292	12.1361	11.7661	7.62707	15.5864	12.2371	11.5291	8.83768	18.0458	18.2844	13.9124	16.0353	14.6857	16.4217	15.4595	8.29921
W149	10.0224	10.7228	9.92333	19.0976	10.4305	16.1033	8.70044	17.6731	15.8965	8.07146	9.44087	14.3581	7.42626	16.5731	18.9798	18.7667	15.7393	8.43463	18.203	12.7517	21.0999	16.3548	12.9846	8.59202	12.6481	25.6995	22.5236	23.0585	13.5512	12.103	9.73368	14.7741	18.7499	17.1497	10.0176	10.6153	7.02	14.9554	12.1063	16.375	8.55976	17.5443	17.8101	15.7065	16.2476	14.2149	14.9016	15.1435	10.0362
W150	9.66	15.8557	13.863	19.7273	10.4512	15.2213	8.80413	15.6096	15.9316	9.51767	10.4409	13.8037	8.40514	14.768	18.9112	17.8965	17.7073	8.7879	21.0954	12.9863	22.6443	16.3351	13.458	7.55128	11.5292	24.3439	21.0758	22.872	14.0733	11.5637	10.9808	13.5736	18.3958	18.1115	11.455	10.7656	7.59792	14.8838	13.0713	12.1672	7.43971	17.2881	15.8364	13.4282	14.7145	14.084	15.3999	15.1517	11.0967
W151	9.40088	16.4576	15.2732	19.6749	10.5216	17.0951	9.66356	18.0265	16.3987	8.71768	6.61324	16.0447	8.11894	19.113	18.1994	17.3752	13.3581	7.48382	19.8851	11.5431	22.0439	12.0028	13.5558	7.69895	12.5477	24.6103	23.1785	24.5522	14.3535	12.6699	10.6153	18.2528	15.8121	17.834	10.514	12.5027	9.23061	14.83	13.2876	12.188	8.76443	18.3851	17.084	12.9869	16.6689	12.607	11.3542	12.1879	13.8037
W152	9.43671	16.4186	14.3786	18.2604	9.73302	14.7419	11.6119	11.9586	10.1674	9.18735	8.03892	14.1517	6.45121	17.7923	17.6096	16.734	15.5049	7.48382	19.6868	12.5031	19.9273	12.2555	12.4215	9.72803	11.52	23.6513	22.7008	24.0597	14.0197	10.3289	11.1504	14.7741	16.0164	16.9366	10.9398	12.011	14.4277	15.2741	10.95	10.2592	19.7031	16.5462	17.5281	13.133	14.9825	12.2917	14.1738	15.084	15.1596
W153	7.87652	15.6937	13.92	18.4576	8.82972	14.8965	9.21917	11.0768	12.5411	9.73978	9.08746	14.768	6.49985	18.1257	18.1307	16.9545	17.7987	8.40088	19.1607	12.4558	20.5606	14.9225	11.4346	10.0021	12.5278	23.5545	22.1295	22.5338	13.5644	10.5934	10.9535	16.077	16.5965	18.042	13.3049	9.75557	7.02	15.4514	12.3676	14.2492	10.9147	16.8078	17.1416	17.8312	15.413	13.2898	14.1765	13.2189	13.3304
W154	7.94251	16.734	15.8361	19.0479	11.1293	17.4815	8.52356	19.1531	18.1556	8.43045	8.10852	13.9837	7.45121	20.5261	20.3321	18.9171	17.8906	6.67243	19.6385	13.3999	20.8221	14.8544	12.5704	7.92641	13.0463	22.8184	21.8373	22.6802	15.0638	13.0494	13.1438	16.9253	16.2134	19.9476	13.6844	11.0397	17.1341	14.7621	13.4752	12.8277	9.19236	17.308	16.1177	16.2288	14.4373	17.8958	18.4959	16.2517	15.2732
W155	7.67243	16.0232	14.726	18.0691	9.53722	16.2194	9.59059	18.1801	18.1946	7.48382	7.9542	13.3581	6.45943	19.5337	19.1457	18.6168	17.528	7.72792	20.7775	10.0381	20.6685	13.1391	12.8764	6.97558	11.9696	22.6221	21.7863	23.3329	14.0177	13.3233	12.5917	18.0166	17.4899	18.695	12.5385	12.106	16.1474	17.6904	13.8694	16.2275	19.5985	17.214	17.3872	16.045	14.8294	17.6626	18.3723	15.6858	12.8357
W156	9.27146	16.3003	14.1437	19.8408	9.32418	15.5356	8.14975	16.92	16.7207	8.3966	8.35755	15.2586	7.07	17.3836	18.3962	17.9545	17.5878	8.02237	20.3764	12.6137	21.5415	12.6043	14.4	6.86774	10.7112	22.9487	21.6575	23.0334	13.73	10.6356	9.50152	16.887	18.4842	18.441	11.4651	12.7563	14.3697	18.578	12.7332	14.2587	11.5782	17.3918	17.3287	13.3091	15.6103	14.5516	17.6704	14.4479	17.392
W157	7.58496	16.9083	14.2732	18.5657	10.1923	15.5893	10.3443	15.7073	17.2232	8.3443	6.60733	14.7366	7.48382	16.8238	18.5842	18.624	16.68	7.41785	20.896	13.1146	21.0704	13.3382	13.1037	6.94005	12.9511	22.9672	21.3233	22.3152	14.4621	12.2674	12.3251	15.9567	17.0234	18.3967	12.0833	14.428	8.13034	18.1912	12.2583	13.1497	11.0598	17.3545	17.394	11.5587	15.8108	14.3981	17.2744	15.0135	7.13955
W158	18.1704	16.6662	12.5289	19.9459	10.0362	14.5567	8.98584	12.4564	13.2198	9.65821	10.1033	14.2061	11.6662	14.9106	17.1457	15.9177	17.0638	13.8037	19.8237	13.4334	21.4636	15.5929	11.8473	8.96578	13.2696	22.7871	20.4179	21.5604	14.1409	9.2729	8.96578	15.6161	17.9278	17.6205	12.9352	12.5531	9.80123	16.2857	14.6198	14.7196	10.6892	17.5375	15.8236	18.7994	14.0163	16.8073	18.427	15.2911	5.66959
W159	6.65821	17.0102	10.8994	19.3167	9.93517	15.9083	8.33539	14.9882	14.0102	8.76818	8.97441	14.1908	7.07	15.5296	11.7977	10.7814	14.1908	8.03342	20.8041	13.9228	21.1836	15.102	12.7466	8.07274	10.1905	23.925	21.0973	23.3438	14.6552	7.66786	8.96578	15.3025	17.3059	17.4946	12.031	8.69817	8.41634	17.2751	11.8023	15.2395	12.0294	17.159	17.3435	14.6082	15.7338	15.1919	17.1792	15.4698	5.69488
W160	6.9542	12.3554	9.22641	21.4221	10.5018	7.75489	8.19476	11.9256	8.94837	7.48382	9.23362	13.8918	7.07	15.435	17.5582	17.7667	14.2061	8.67243	21.2337	13.6995	21.2983	14.8649	12.3106	7.85922	10.7877	23.3928	23.1352	23.0257	12.4333	8.85942	12.5237	14.542	18.837	18.4648	8.09051	12.9307	11.8482	16.7911	12.4914	15.538	12.0403	16.0827	17.292	9.11403	14.9865	16.9595	19.3902	15.9277	8.29921
W161	9.86728	16.5849	15.8557	18.5507	9.23362	11.4615	8.91588	16.183	14.5018	9.98014	7.5157	14.2805	6.51728	20.0292	19.4815	18.9287	16.9083	6.58946	21.2019	12.8915	21.3175	16.6825	13.4402	8.74797	12.5866	24.1602	21.6156	22.9815	14.6141	7.40411	13.6261	16.1883	7.02	16.6785	15.4505	10.7392	14.3357	15.7649	15.3597	10.544	7.80185	17.6907	17.2665	15.7309	16.4828	15.6547	16.0182	16.2892	15.435
W162	8.14975	10.2527	9.19967	20.3538	10.4818	7.59991	9.34873	11.9658	9.31061	7.67243	9.03067	15.2061	6.49985	15.2061	16.4608	15.365	16.1635	9.71253	21.2346	14.89	21.8031	17.3892	11.7695	7.70344	15.9303	24.7894	23.1648	23.3942	14.1645	8.43583	12.6403	14.1537	18.6297	19.051	13.23	10.4203	10.6865	13.497	12.9905	12.5687	6.56394	17.2737	16.5243	16.3092	15.2967	18.437	17.423	15.5995	8.14466
W163	9.2384	16.9658	17.6523	19.3408	8.15987	10.6795	10.0224	18.6417	15.4799	9.46352	8.74147	15.049	6.62352	22.0625	21.4425	20.5823	17.3056	10.1033	20.6867	12.1795	22.0549	16.1377	12.487	8.39762	15.3092	23.492	21.8543	22.9499	14.9312	6.44301	8.96578	17.3735	18.9466	17.4087	17.5466	10.7527	17.009	17.5055	15.4807	11.2279	6.43344	18.7265	17.8235	16.2855	16.308	15.4145	15.6408	14.6603	7.83289
W164	10.6883	11.8337	9.85953	20.4676	9.60177	17.3836	8.48784	15.4831	15.4704	7.2384	9.09276	15.768	6.61029	19.5805	20.002	18.9658	18.0585	8.86728	21.4045	13.0725	22.8797	12.8808	13.401	8.73559	13.822	24.8258	22.8689	23.8525	14.4589	12.5068	12.5064	17.6329	14.1212	18.5894	13.618	15.2066	10.2895	16.8647	13.939	13.0576	9.22001	18.7525	16.3391	12.2678	18.0338	13.0038	13.7117	15.4152	16.6096
W165	9.94251	16.5447	14.8918	19.729	11.0701	16.3701	9.83605	16.5173	16.4909	8.34873	10.0362	15.1596	6.58045	17.7273	19.4952	19.2877	17.8965	8.12928	20.3138	12.649	21.5997	16.0205	12.1677	7.8421	12.5292	24.4195	22.1408	23.1796	15.2596	12.6262	10.0057	15.1068	18.9513	18.2491	10.8095	12.8089	12.9824	14.7963	14.6192	9.33742	8.64827	17.3228	17.2451	13.1857	16.1626	16.1615	13.2922	14.8989	10.6073
W166	9.86419	17.1457	14.9837	20.1946	10.4094	17.1053	9.90087	17.0951	16.8238	8.39232	11.0701	16.9545	11.2228	18.5242	18.8113	18.2232	17.2604	11.7142	20.697	13.9389	21.834	15.5991	13.783	9.32754	13.7164	23.7317	21.2661	23.1931	15.2415	7.39892	12.198	16.2722	19.9092	18.9969	12.4039	11.5105	8.73306	14.8197	12.0263	10.0847	6.4142	17.9935	17.4809	14.0942	15.7595	14.0792	15.0452	16.1448	14.1596
W167	9.15987	17.2137	15.5834	19.8891	11.1799	17.1457	9.69697	18.185	17.8965	10.7142	10.5981	17.1752	12.3907	19.724	19.2945	18.3012	17.2326	12.6393	20.0544	14.4308	22.0566	16.1542	14.0976	8.43568	13.9254	23.9978	22.2117	23.5391	15.4312	6.38866	12.0567	16.6833	20.1116	18.9729	12.2154	10.6038	8.75874	14.6724	12.381	11.1604	8.0422	17.8701	17.4264	14.005	16.1084	14.0788	16.356	15.3297	7.55459
W168	9.75989	16.1517	15.0909	19.1801	10.6618	16.0575	8.77149	13.2747	12.7524	7.41785	8.80413	15.2213	8.30378	16.5507	18.5988	17.7796	17.4334	8.42626	20.1698	14.7141	20.8277	16.0695	12.6732	9.43872	12.3737	23.7379	21.6906	23.2971	14.8606	12.0035	8.96578	15.2192	18.8691	20.2046	11.411	12.9431	13.6419	17.8082	12.6195	10.2596	6.53987	17.2813	17.1663	13.5883	16.14	15.7927	13.5992	17.0576	15.9476
W169	11.1228	17.1257	13.7099	18.8392	8.86109	15.1155	9.64926	14.7576	15.5687	8.37069	7.56986	14.4831	6.53138	17.4415	20.1332	19.3731	18.5204	10.4717	20.1596	12.749	20.6237	16.7069	13.1553	8.41539	12.9741	23.6286	21.2648	22.4403	14.5888	6.42461	12.0082	15.3694	16.0666	18.6388	12.8145	11.3734	7.7884	15.4524	12.8954	11.945	7.53902	17.663	18.3392	12.7241	16.6992	14.4153	15.0888	15.6889	10.5603
W170	8.69	16.6937	15.3547	19.1457	9.99435	15.8918	8.25267	17.7471	15.2251	9.10591	8.49586	14.9926	6.4363	19.8377	19.8284	18.7537	14.8337	8.00562	20.782	12.8687	20.9477	15.69	13.4148	7.88583	12.7599	23.639	21.8034	23.3942	14.7832	12.559	11.6472	14.2519	17.1962	17.5685	15.1843	12.4176	14.2423	15.4205	14.4129	10.4784	7.49877	18.2928	16.9383	16.2269	16.8098	15.3231	15.9964	13.955	14.0362
W171	18.4775	16.734	12.8937	20.3321	10.3332	14.7834	9.23362	13.3304	13.6211	8.98584	11.1098	14.8965	13.3163	14.8533	18.185	17.0847	18.185	14.0532	20.548	12.2147	21.1897	15.6324	11.6511	7.78611	12.9508	24.0062	20.4792	22.9365	14.3997	7.20807	7.17995	15.4158	7.02	17.8115	11.6417	12.1782	7.6446	14.3761	11.8293	10.6453	18.524	16.8897	17.8633	13.2094	15.4238	11.9046	14.0117	14.9543	8.48784
W172	10.1548	16.6382	15.1317	18.7439	11.9366	16.8238	10.0768	12.4226	10.8376	8.82337	8.37938	15.1317	11.2288	16.9545	18.0899	17.3321	16.3904	8.05528	20.1765	13.7824	20.5311	17.1012	13.0635	8.18676	10.9536	23.7933	22.3472	24.5782	14.7765	13.2936	10.3972	16.5106	15.3074	17.2201	11.2263	11.4869	13.1184	15.0256	13.1811	10.2502	8.63507	17.1839	17.9505	13.4318	15.1973	15.401	17.5229	16.1412	13.6883
W173	10.1799	15.3339	13.1421	13.7099	7.12928	18.4854	8.43463	12.2497	9.93517	10.3443	10.0901	15.624	13.1706	18.2922	15.8435	15.1236	16.0826	12.7334	20.5635	12.8874	22.392	16.289	13.6932	9.42403	13.4852	24.2358	23.731	24.6865	15.296	14.3203	11.6413	16.1138	13.5189	17.8734	15.659	12.1656	13.2115	16.1793	14.5513	11.1181	7.62275	17.9864	18.0842	15.3891	16.8365	15.1811	15.0581	11.6584	19.2967
W174	10.9069	16.8484	14.9385	18.8269	7.49985	16.2659	9.06609	15.624	15.8846	8.46352	9.29462	15.2251	9.43671	16.183	18.4775	17.6523	16.734	9.87958	20.8858	12.6303	21.7697	16.2743	13.8323	7.71662	12.5713	23.7638	21.4248	23.2597	14.1271	11.623	11.4218	14.2945	17.9613	18.2084	11.9468	11.3589	7.76121	13.9304	11.301	10.5401	8.45942	17.268	17.6967	12.3242	15.8814	15.1677	15.6152	18.1514	16.977
W175	9.11894	17.1257	13.9926	19.2161	9.82018	17.2696	8.99718	14.4054	13.4767	7.47573	8.02237	17.9373	10.5018	18.714	18.9798	17.9658	17.2326	9.35975	20.4812	15.2102	21.5747	16.3472	13.0295	7.00029	13.1601	23.7854	22.5623	23.0827	12.5791	8.99	12.8124	18.821	17.5106	19.3901	12.625	14.2354	13.6683	15.6962	13.4756	12.5629	7.02	18.4058	17.1567	14.5553	17.0493	15.2868	17.3969	15.5205	17.7796
W176	9.50383	16.786	14.8582	18.8965	9.28771	16.0297	9.65105	13.5981	11.6795	9.02237	8.54303	15.3233	7.49985	17.1655	18.5432	17.3752	15.7018	9.08481	21.1487	11.0064	21.2105	16.3451	14.2858	8.10796	12.2754	23.7124	22.154	24.0118	13.5771	13.2962	10.9047	15.8992	17.0538	16.7905	14.8537	13.849	9.64024	14.7262	13.0854	10.4154	8.44193	17.5479	16.3779	15.5273	16.245	15.093	17.5854	17.3108	16.6662
W177	8.92481	16.9316	14.6439	18.9316	9.35535	16.1772	9.79604	13.4893	12.0258	9.39232	8.09803	14.768	7.45121	16.624	18.7537	17.7667	16.3198	8.30378	21.6351	11.5988	21.4444	16.8747	14.2522	8.05484	12.3171	24.1717	21.8864	23.2871	14.4754	13.1855	10.5246	14.5411	17.7506	16.747	14.9042	12.405	12.3413	15.2429	14.8604	11.6605	6.58624	17.843	16.6829	15.6136	16.6122	18.2308	18.9603	17.0129	15.3056
W178	9.86109	15.3269	15.1115	20.1581	10.7142	14.8337	8.98299	19.7764	18.1053	6.50144	9.48985	14.6937	8.00562	17.8238	20.5545	19.7907	18.3101	9.39446	21.29	13.8817	22.1277	16.1463	13.4041	6.02863	13.9779	23.9839	21.7032	22.5096	14.7758	12.8601	8.96578	14.5129	16.9663	18.6526	12.7274	11.3757	15.8936	16.4029	13.9803	12.8926	6.75824	19.3518	17.8416	12.5027	18.0212	16.1987	14.5132	14.3485	19.4913
W179	9.7364	17.1257	12.8591	18.5545	10.4615	16.7731	9.85643	16.1357	16.0617	9.92778	8.13955	15.2175	7.45943	15.1357	18.3277	17.5507	16.7073	10.2167	20.7725	13.2056	21.2582	17.6761	12.799	7.59194	10.8677	23.5232	22.1103	22.9276	14.1465	11.9881	8.96578	15.8352	16.6166	17.8245	12.5457	10.498	9.66909	14.4092	12.7538	11.5931	6.5999	17.3453	18.3932	13.4358	15.6478	16.393	16.6625	15.6691	19.6222
W180	8.93074	15.9635	14.1517	19.0743	9.51964	14.8823	10.5699	15.2985	13.8533	8.43879	7.50779	13.6991	6.50303	14.7419	17.2604	17.0951	16.6523	8.98299	20.5334	13.2102	21.8085	16.4578	12.6298	6.06561	10.0937	24.3455	21.8218	23.641	14.2243	10.3462	8.96578	12.1388	14.9783	17.6398	10.8239	9.85477	13.0461	15.2223	12.3669	10.2596	7.02	17.5013	17.6912	11.5696	15.9363	12.8004	13.8658	16.9195	8.11374
W181	9.52552	16.5552	15.2985	19.9316	8.81698	16.208	8.66534	14.0701	13.7524	8.75154	8.45533	15.3092	7.52356	14.8484	15.9293	15.2877	17.2696	8.01681	20.6533	13.995	22.1856	16.7548	12.4683	7.79678	13.4808	24.3759	22.0577	22.8004	13.743	10.5976	11.0225	13.4104	17.4796	18.2983	10.331	10.5	11.4771	15.094	12.8498	11.4318	6.82194	17.9651	17.5032	14.3937	16.0806	13.6444	10.4489	16.0271	19.4129
W182	9.78136	17.4736	13.3987	18.7987	11.2527	16.624	8.92481	13.26	13.6883	9.34207	9.783	15.3092	7.43463	16.7207	18.2558	17.7796	17.4893	7.39232	20.7667	14.5464	20.3718	16.2921	14.1206	9.06957	13.2178	23.9257	21.45	22.8004	14.8746	11.9374	12.4959	15.5286	15.7224	18.7982	11.9126	11.5084	8.59722	15.444	12.6582	10.8128	9.24776	17.2288	18.5366	13.1309	16.4314	15.9892	15.9597	14.7974	6.46434
W183	9	16.1536	15.3233	18.8018	10.0498	16.5687	9.07682	14.8775	13.6211	7.75489	9.2854	14.5447	6.47735	18.0847	19.5489	18.7731	17.2877	8.05528	19.905	13.1373	20.6015	15.3872	13.5236	7.83014	13.3602	24.158	21.2388	22.9955	14.5004	12.3997	8.96578	14.1958	13.9954	17.4184	11.6926	12.2408	7.02	15.3871	12.5432	9.68239	7.02	16.9447	18.1779	15.8226	16.0234	14.74	14.5703	15.1331	8.7039
W184	9.73809	16.7731	14.7731	18.5545	10.8057	9.33762	9.71081	12.1421	10.4094	8.01123	10.0901	14.2949	6.47897	15.1556	17.2419	16.6382	16.1946	9.53528	20.7539	13.5156	20.595	16.6045	13.0042	8.80127	12.3669	24.5421	21.2887	22.4426	14.9077	11.4406	8.96578	14.3226	16.3867	16.5152	8.56069	9.49943	9.95259	14.3366	11.2419	10.1759	6.59178	17.2889	16.9548	16.4106	15.5927	13.232	13.9394	15.3237	8.12412
W185	8.5812	17.3321	14.2586	19.3878	11.5603	17.2137	9.69	13.7207	13.4893	8.98299	8.8009	15.4608	6.54535	18.6276	20.2184	20.417	18.4415	8.71081	20.5091	13.229	21.6501	14.0372	12.2334	8.76765	13.9701	24.3011	21.186	22.9322	14.3086	12.0245	11.2531	17.1426	19.4696	18.4678	12.9081	11.0199	13.872	16.139	14.5871	10.8318	6.42087	17.5801	18.1817	12.6771	17.092	13.8398	12.394	16.6326	17.68
W186	11.3826	16.6937	15.3786	19.6024	9.80735	17.5507	11.1228	17.8667	16.0426	8.42206	11.1737	15.7393	6.50462	17.83	19.7939	19.6575	15.8894	9.01959	20.3357	13.1793	22.2154	15.2784	12.1453	8.70837	13.0648	23.9579	21.9979	23.5391	14.9609	12.7039	10.4149	17.3936	20.4618	17.2201	14.1499	11.6338	7.02	14.3867	13.1847	11.293	10.5144	17.5345	16.8874	16.3608	16.1788	12.6399	10.2436	16.4388	10.9873
W187	8.66888	16.4831	15.0575	19.7602	10.2167	16.9658	8.59991	17.1357	16.3803	9.35315	9.89026	15.7706	6.49825	17.7731	19.5146	19.2018	17.5127	9.39874	20.4032	13.1742	22.4539	16.2496	12.7634	8.79026	13.2189	24.3891	22.2672	23.322	15.3299	13.0161	8.96578	15.9689	19.8869	18.2699	12.537	12.6344	12.5597	14.4501	13.3744	10.8079	9.90645	17.4741	17.4864	15.1404	16.231	13.994	12.0453	15.4742	10.1163
W188	9.66	17.3145	14.9385	18.4854	11.1293	15.7961	8.87652	11.6073	12.3526	8.02791	7.52356	17.2696	6.53138	16.0617	17.5951	17.2042	16.5204	8.97154	19.6593	15.9909	22.1721	17.3578	12.7115	9.90512	12.6121	24.8091	22.8119	23.6115	15.6114	12.3443	12.465	16.7547	21.5755	19.8183	11.8575	11.3285	9.58348	15.1238	13.7955	12.7771	7.02	17.2356	18.6605	15.2547	15.322	17.8726	18.3363	17.2384	12.4278
W189	10.7649	16.2732	15.9792	19.1874	9.04439	17.4815	9.11114	18.4375	17.7667	8.67243	8.12412	15.0617	6.53138	19.1994	19.2604	18.1655	17.7406	9.40939	21.2215	14.1662	22.5242	15.0506	12.4808	7.87003	13.1593	24.6757	20.8637	21.8946	14.4432	13.1342	9.72629	16.6966	18.6244	18.293	12.5356	9.70986	15.1511	15.7724	13.854	11.3343	7.93298	18.1678	18.3868	12.6826	17.2248	14.6815	15.6432	17.0201	8.70044
W191	9.26913	16.7731	14.3512	19.3495	10.697	15.4054	9	18.9459	18.1898	9.33985	8.83605	15.6354	6.53138	20.0156	19.9127	18.9909	17.805	7.87036	19.7351	12.0133	21.9128	16.1174	12.6084	9.2184	14.0363	24.4862	22.346	23.3211	14.1084	13.6722	8.96578	17.2301	15.0483	18.7659	12.5355	16.2484	11.5374	17.173	11.7781	12.3497	9.89816	16.7932	17.4478	14.6329	15.1893	16.7705	18.8042	15.3344	15.464
W192	8.47978	16.1984	13.8138	19.0899	11.3772	14.7046	8.60733	17.8787	17.8846	8.19967	8.82337	14.7834	7.07	19.2372	19.6766	18.6523	17.8361	6.51412	19.652	12.6915	21.5806	15.5663	12.9661	9.2468	13.2056	24.3224	22.4184	23.1563	13.7624	12.5704	8.03897	16.298	17.5406	18.3519	8.96908	15.7043	11.7065	16.1918	12.096	13.5477	7.02	17.789	18.2014	15.2627	14.5517	14.3815	13.5103	15.1302	11.7271
W193	8.51175	11.3106	7.70044	18.1002	10.3219	9.98014	7.13955	11.2703	8.08746	6.58195	9.0954	18.0951	7.53138	16.2118	18.4616	18.0426	14.7099	7.46761	20.2477	14.1106	19.2993	16.151	12.4395	7.92692	12.7128	23.3769	22.7545	22.99	13.2563	7.52965	15.0292	17.1422	16.0301	20.8179	9.47364	15.7779	10.3016	16.0918	9.4333	12.0773	9.93271	16.8094	17.6137	14.4676	14.3901	16.1532	16.7184	15.2435	15.0232
W194	8.45943	15.5657	14.5142	19.1777	10.5411	15.4736	8.07146	11.5362	11.2527	9.18239	7.54689	14.8727	6.53294	14.8188	17.4736	17.5356	16.2023	8.02237	20.5805	13.7653	21.1452	16.5005	11.7565	6.77998	10.6479	24.2922	22.0173	22.6869	14.1128	10.5391	11.1844	13.1315	16.9319	18.5394	8.90049	11.855	9.53121	15.6829	11.7814	11.7253	9.40594	17.1734	16.5842	14.1263	15.2784	14.7796	12.1634	17.5186	14.2213
W195	9.49185	16.6662	13.9385	19.0899	10.5118	14.7987	8.11894	15.2175	14.5447	8.65464	8.04985	15.4448	7.07	16.3391	17.4252	16.1337	15.9499	8.15482	19.5202	13.3929	20.8444	15.7812	12.4517	8.61719	10.9576	23.7704	22.6212	23.1884	14.1398	9.16644	11.5562	15.681	12.04	17.3658	11.9813	11.2254	6.75902	19.4611	12.1908	10.8446	18.3554	17.4189	18.2284	12.9198	14.5018	13.994	12.1711	15.8922	15.6096
W197	9.89633	10.6257	8.69	18.5011	9.75989	16.786	9.14211	14.3373	14.0362	8.01123	8.3966	14.4054	6.50621	17.734	18.8175	18.1507	18.0156	6.58195	19.0332	11.9237	20.1945	15.7367	11.9543	6.59571	11.7444	23.4338	22.33	23.1821	14.9532	12.9881	7.31661	14.4191	12.521	17.9009	10.5088	9.89358	7.79155	18.0658	11.5496	10.8241	19.6307	16.5701	17.2184	13.1317	14.4658	13.083	13.9138	14.8287	14.6325
W198	7.99435	16.6937	14.6382	19.002	8.26209	17.0211	8.78463	13.3163	14.1596	7.99435	7.53138	14.8775	6.44128	17.4815	16.2156	15.6634	15.906	7.59246	18.5495	12.2084	21.2442	15.4395	13.2654	7.64969	9.84354	23.7482	22.6381	23.0309	14.9168	8.24333	9.01124	15.5751	14.2233	17.2157	8.64968	11.0027	7.02	13.7286	14.1832	11.6504	18.8835	18.2856	19.1843	10.6778	15.7404	15.45	14.5605	13.7918	6.62059
W199	9.15482	15.5204	14.1033	18.7439	7.37504	14.5018	7.81378	11.8017	9.41996	8.43463	9.06609	13.3021	6.53138	14.0701	15.1397	14.7783	15.5775	9.57365	19.68	12.2469	20.9388	15.546	11.7504	6.415	8.54187	23.8492	21.6177	22.3593	14.426	10.5134	11.8196	13.4123	12.9212	17.6526	10.96	11.6694	7.02	19.3284	12.2175	10.5105	19.1947	16.0449	17.1788	9.42042	14.7058	15.2324	15.0316	12.5482	7.46761
W200	9.8009	12.4615	9.20945	19.0211	9.70563	16.92	9.66178	16.185	14.2137	6.53761	8.01681	14.2659	7.45943	15.7445	18.5878	18.5356	16.5387	7.81378	18.174	12.3597	21.3347	15.6579	11.8477	6.41148	10.6048	24.1107	21.6753	22.4485	13.7661	11.8341	8.60562	16.6866	10.988	17.1946	10.2492	11.4321	12.474	14.9084	11.4141	10.5766	17.8861	16.7925	18.3776	11.9189	13.7287	12.9122	14.2846	13.8105	8.07146
W201	9.54496	10.7814	10.6073	18.9826	9.31741	17.4893	9.41785	15.5893	14.6154	7.96	8.48382	14.2512	6.58796	16.1033	18.2279	17.528	16.7073	7.8392	20.6367	12.109	21.9781	17.107	11.9449	7.01772	11.2491	24.1116	22.2946	23.2127	14.218	12.6598	10.9096	17.049	18.0348	17.604	11.4267	12.4259	12.1233	15.3285	13.2567	11.0189	7.47686	17.5806	16.5427	12.8492	15.8888	14.7282	12.7243	16.9932	8.16993
W202	10.697	11.7313	9.60733	18.5394	11.6439	17.3145	8.99718	15.3786	15.1908	8.69349	9.16491	14.3304	6.48543	16.734	18.2372	17.6096	17.3408	8.98299	20.3914	11.4889	22.1331	16.7274	11.6756	6.92672	10.0629	23.8118	22.2358	23.1221	14.4263	11.2288	10.4342	16.5528	17.6102	17.5742	12.0414	11.5879	12.3532	15.2041	13.3023	10.0814	9.83137	17.5639	16.8462	13.3034	16.1854	17.3779	13.3796	16.7499	8.84549
W203	10.0498	12.7035	12.9801	19.9601	11.865	18.1206	9.22882	20.1332	19.1407	9.59991	8.81378	15.8965	7.98868	21.5961	21.0088	20.654	18.1002	8.44708	20.56	13.1904	22.1466	17.0319	13.4574	8.6685	13.532	23.9149	22.9697	24.156	14.2458	7.07214	14.6307	18.1701	9.10207	19.1646	13.1046	10.7008	10.2104	19.7423	13.5534	11.1926	6.62158	18.0726	18.4378	13.3615	15.3321	14.7141	16.8881	13.0669	7.18982
W204	10.2644	15.6662	13.4383	19.6024	10.4512	15.7498	9.21675	10.3106	10.0901	7.48382	8.96578	14.7524	8.04985	14.1984	15.0617	14.8679	16.2438	8.57365	20.7032	11.9927	22.7626	16.7388	13.2343	7.35746	11.0792	23.9494	22.7517	23.3275	14.8023	9.59587	10.1496	14.4843	8.77605	17.5043	10.4855	10.0635	7.73671	15.3477	12.5943	10.8136	8.05925	17.5057	16.2144	12.3321	15.3544	14.3077	15.852	15.2762	7.59246
W205	9.22159	15.9859	12.9069	19.7257	9.89482	15.6068	8.12928	9.88264	10.3219	8.3966	9.67948	14.8238	7.48382	13.9567	14.6325	14.1033	15.8823	8.81378	20.889	12.0443	22.644	16.9433	12.8522	7.51313	10.1306	24.1698	22.9238	23.312	14.4986	8.02448	7.46375	14.5703	9.63474	17.0304	10.2897	9.44255	9.28809	15.6439	11.2134	10.725	7.43275	17.3349	16.7309	12.6158	15.7673	15.4187	15.2871	14.708	8.15482
W206	10.4919	15.7498	14.2288	18.8576	10.0634	14.7731	8.13955	11.043	10.9293	7.47573	8.19967	14.1357	7.53916	13.9385	15.5173	14.906	16.2363	8	21.0083	13.0157	22.0669	16.6601	12.9213	6.84042	10.6669	24.2685	22.0566	23.2967	14.187	8.6306	10.6996	12.934	16.6293	17.5452	9.11142	8.48769	9.60427	14.7212	11.8974	11.4785	8.21516	17.5627	17.4826	13.603	15.3572	18.1007	17.2758	14.8924	8.82337
W207	9.37504	9.67066	10.1923	21.1015	11.0701	9.15228	8.80735	12.2378	10.388	9.56796	11.8297	15.9036	10.4305	17.7005	20.2989	19.3211	16.3321	9.21432	20.2233	12.6475	20.8568	14.5631	12.3516	5.85515	22.2788	24.964	22.2008	23.0676	13.2603	8.59411	12.3394	16.1898	20.1844	18.2921	15.1326	14.4961	12.2987	15.6295	14.8587	12.26	6.64065	19.3251	17.3304	16.303	16.0568	14.9132	18.3608	17.0385	17.1752
W208	8.20945	11.6257	9.61655	21.9243	9.58308	7.78136	9.16491	16.1869	14.3233	6.53761	8.11374	16.0189	7.40939	15.0276	19.3299	18.8423	13.9748	9.86882	21.4178	12.2584	21.7386	17.9656	12.9815	6.8817	14.6968	24.8881	22.9864	23.1103	15.2445	8.04856	10.7886	14.0479	15.0175	18.4247	11.9749	11.8831	7.69686	13.4893	15.4757	12.9147	6.58609	18.6045	16.2635	16.361	16.659	18.8067	18.7406	14.9914	15.3233
W209	10.0084	9.74315	10.1799	21.2006	10.8533	9.94837	8.0607	9.53528	9.31967	10.0901	8.53528	15.0617	6.48059	14.5567	15.5981	15.2288	15.3819	8.42206	20.9674	13.1737	21.3862	16.8138	12.8664	7.85558	13.83	24.0525	22.6324	23.1988	14.0628	8.03585	13.4093	14.093	16.7737	17.8853	11.4909	10.9237	10.2236	13.7805	15.0901	11.9511	8.70596	18.031	15.6015	15.9933	16.1728	17.3251	17.3633	16.4026	14.1115
W210	9.48583	17.1457	15.2061	19.0976	10.3554	16.5111	9.2384	10.7228	10.7895	8.96867	8.82018	15.6183	7.39232	14.392	14.8287	14.7366	16.5937	8	20.5463	11.3995	22.4178	17.4419	12.9616	7.32941	11.1415	23.8724	23.4216	23.5195	14.5484	9.57654	10.2507	13.9102	16.679	16.7931	10.4772	9.43034	9.56609	14.5331	12.0512	10.2821	7.70801	17.6085	17.9121	13.8325	16.2509	15.0847	16.5121	15.4821	9.11894
W211	10.42	17.3667	12.9256	18.7307	10.7313	16.5716	9.20701	15.8113	15.8606	8.81698	7.98868	15.8965	6.49825	16.3003	18.5878	17.6453	17.6593	8.59619	20.2428	13.1104	20.7594	16.4474	12.941	6.88427	12.0128	23.6675	22.0026	23.1856	14.6789	11.8055	11.3329	14.7359	15.9326	18.3263	12.5717	11.1777	7.22868	14.7944	12.3006	11.0069	7.02	17.9925	18.0519	13.739	15.9477	16.4087	17.1162	15.5544	18.3012
W212	8.56986	16.6662	14.9339	19.3079	10.9513	15.5204	8.97154	11.4969	12.1954	8.73132	8.62936	14.9658	7.07	14.508	13.2137	10.9513	17.6024	8.47573	20.5857	12.5107	21.6569	15.9949	12.9509	6.89136	11.2915	23.742	22.105	23.0705	14.8979	10.2179	12.6426	13.9542	13.4974	18.4707	10.5004	10.6471	7.02	15.7256	14.4002	10.1327	7.22534	17.5647	17.5889	12.8847	15.2019	15.4099	16.5386	12.4287	8.66888
W213	10.2761	14.6991	13.5265	19.356	10.0901	14.5567	9.48985	14.2659	15.2023	8.08215	9.24555	13.412	7.07	15.8823	15.7366	15.1908	15.726	9.29002	20.4335	12.2985	20.4292	17.6355	13.0487	9.65093	10.0322	23.803	22.6993	22.9051	14.8243	11.6633	8.96578	12.4627	14.2067	17.0681	11.3397	9.81156	8.16252	13.9353	11.5776	11.7332	6.33595	18.0405	17.8267	12.6585	15.5156	13.2338	12.3078	17.8922	14.7419
W214	9.71768	10.2992	8.73809	19.0047	9.94837	15.0405	8.0607	10.944	11.4615	7.55459	9.01123	14.2659	6.43962	13.1969	13.8533	13.1706	16.4219	8.98868	20.1961	10.8022	21.3017	16.6665	12.2375	8.46913	10.9466	24.423	23.532	22.7533	14.9642	8.0797	9.26001	12.8001	16.0483	15.8871	11.2753	10.213	8.20748	12.7868	10.6314	11.2797	7.14124	17.4932	17.1893	9.74336	13.953	16.6644	16.5868	15.2333	10.0901
W215	9.13186	11.5746	9.13186	18.83	9.41574	14.8582	9.29462	11.8956	11.9513	9.26209	8.71425	14.5567	6.54689	14.365	15.7366	14.7366	17.1257	9.56605	18.7444	11.4611	21.1592	16.8364	12.4311	7.85243	9.04038	23.987	23.1631	22.9134	14.5931	9.0033	12.8494	14.0863	14.9405	16.2388	12.3952	8.77147	7.11689	13.2233	13.0182	11.1544	8.08935	17.6543	17.5527	10.8064	14.3015	14.8668	15.9736	14.8418	17.2232
W216	10.4305	17.0951	15.4987	18.9826	8.78136	16.2586	9.71596	13.7099	10.2877	7.98868	8.24317	15.0701	6.42122	16.5537	18.4893	17.4004	15.4383	10.388	20.316	12.043	21.579	16.4313	13.9548	8.50125	11.1552	23.9558	22.6932	23.4219	15.1851	12.1857	10.2223	14.8078	15.4089	16.839	14.9537	12.3682	13.3474	13.8842	13.4853	8.63079	8.04347	17.8611	16.3713	15.7521	15.2023	14.2628	16.1425	13.8712	11.1737
W217	9.5157	11.7398	8.56605	19.3709	10.0901	16.3581	8.98584	14.3443	14.4252	6.51885	8.52748	15.6883	6.53138	19.0691	19.0047	17.8545	18.0156	9.56605	19.8502	13.3346	22.5874	14.8687	11.9771	6.88461	12.7316	24.4986	21.0534	22.9949	13.1551	8.37739	12.4519	15.5652	17.3474	18.6002	12.1678	11.647	8.06747	15.1559	13.1008	10.3993	6.16126	18.4248	16.6645	12.7064	16.4958	13.3967	12.7324	14.7581	8.90388
W218	9.53138	12.2644	8.49185	19.2442	10.0498	16.8113	9.39446	15.5864	15.7602	8.56224	7.40939	15.734	7.5157	19.6714	20.0426	19.5185	18.547	7.49985	19.9508	14.3397	21.9052	15.0506	11.707	8.50735	12.9301	24.5774	22.6032	23.0991	13.3103	7.41261	8.96578	15.1773	16.8386	19.4997	12.8857	10.6053	7.13575	15.8236	14.558	12.3091	6.09286	18.6738	16.7651	13.9203	17.1827	12.5904	12.5558	16.0745	11.1421
W219	8.86419	9.37287	8.75489	19.3624	9.30378	13.2674	10.2644	15.5716	8.58871	8.01123	7.96	13.0951	6.63662	15.5597	16.0383	15.4021	8.67596	9.45121	21.0529	10.5207	21.7095	17.0656	12.9951	7.91499	16.5911	24.5196	21.3821	22.6471	13.9943	7.37561	10.2946	11.4477	15.94	15.4789	9.9333	10.4622	10.0601	14.3938	13.5439	10.86	7.5871	18.0449	18.0688	9.54437	14.6931	14.5871	16.4092	14.7189	7.27612
W220	10.0084	12.1098	9.12153	19.2442	11.4252	13.8727	8.82337	15.8727	14.6268	8.50779	9.2854	13.0684	6.57743	16.4893	17.0211	16.2823	15.2913	7.99435	20.3396	10.4903	22.0993	18.2073	12.9345	9.25362	11.8594	24.3652	22.6664	23.0957	14.4823	6.43286	12.1103	12.085	16.1799	16.6068	9.44427	9.46883	10.7316	14.8559	13.5665	11.3538	7.02	18.6498	18.2013	13.9037	15.7026	13.9075	14.3303	15.4109	13.6325
W221	9.64386	15.5567	14.7471	18.8787	9.83289	14.6382	8	15.7834	15.6354	8.8392	8.9571	15.846	6.52982	19.1994	19.113	18.0585	18.4046	9.92926	18.997	15.2676	21.2918	13.7881	12.5529	8.4893	12.7381	23.6082	20.8731	22.6355	15.197	12.9974	9.80557	16.1833	18.4021	18.8163	11.8658	11.641	9.21809	14.6605	12.6558	12.0034	6.79461	17.5338	17.0025	13.6368	17.0515	12.7334	15.0664	15.3685	9.28077
W222	8.5157	10.2992	9.68299	18.3101	10.7731	16.5981	8.68299	13.1485	12.9144	8.69697	9.52552	15.6125	8.01123	16.3752	18.4933	17.6168	17.5356	7.9542	18.7218	14.2492	21.0103	15.7247	12.264	7.85022	11.6947	24.3557	21.2969	22.6095	14.8277	11.1396	12.4564	13.8309	16.1897	18.1424	10.6239	11.7908	9.33627	14.5416	12.3238	9.76624	8.08369	17.57	16.873	13.162	15.5751	12.5233	10.6028	14.1777	12.6795
W223	8.93664	17.8113	15.5922	19.1874	10.2527	16.3836	8.89178	17.3145	17.0638	7.40939	8.38802	16.3426	7.07	18.3962	18.8965	18.4087	17.8545	7.45943	19.8131	14.6136	21.1073	15.6416	12.4103	9.58975	12.5768	23.7592	21.5091	23.3465	14.1561	9.98129	10.5729	14.7497	15.5733	18.7441	11.3086	11.7464	14.3296	15.3709	13.5506	8.91778	7.46528	17.6055	16.9979	13.6228	16.7584	12.7478	14.8755	14.1106	8.52356
W224	8.13443	16.0362	14.8037	18.2558	10.2761	16.5642	9.1267	15.5775	16.5878	8.40514	8.11894	15.2841	7.3837	17.0532	17.6662	17.2137	17.2787	8.71425	19.4563	14.4019	21.7636	16.4816	13.0427	7.97662	11.8187	23.3656	21.3516	22.6766	15.1245	10.7308	8.96578	17.097	18.2343	18.0855	11.114	11.1438	9.31959	14.4588	12.6834	12.3588	7.44648	17.8451	17.3729	13.328	16.1708	16.1474	15.0377	15.5724	14.365
W225	8.92184	9.72281	9.17493	13.6096	9.63844	10.4512	7.88264	11.5265	9.06609	8.66534	9.07948	14.0785	8.01123	17.1357	15.3163	14.5447	16.2805	8.14975	20.0732	13.1701	21.1971	17.0149	12.5458	7.9146	10.0677	24.4797	21.8035	22.3121	14.6982	6.35591	11.9336	14.7155	15.4206	16.9418	11.8691	9.59591	9.33511	13.8447	13.6541	11.2395	7.67385	18.3762	15.8441	15.579	13.4082	12.9807	11.1824	15.6436	15.5687
W226	9.15987	12.5507	9.91588	21.1079	9.89178	9.66888	9.58496	10.4717	7.81378	8.00562	9.98014	14.4054	7.07	15.887	15.4186	15.365	15.7018	8.03892	21.1433	13.0814	21.628	17.3721	12.3891	7.91269	11.8125	24.1953	22.67	22.9579	13.6016	7.41134	11.5042	14.3345	14.5323	17.5797	10.7903	10.4963	7.89931	12.9863	12.8837	11.3479	6.48693	17.4449	16.2212	15.428	13.9913	17.353	16.2828	15.7154	17.5582
W227	8.90087	11.4818	9.91289	18.3794	10.2167	15.9362	7.67243	13.4512	13.2877	7.50779	8.46352	14.5687	6.49665	15.0785	16.601	15.9545	16.4431	6.62936	19.7866	13.4559	21.2539	15.3575	14.0511	7.93397	10.6147	24.2719	20.5094	22.7015	13.571	10.1827	7.24153	11.3129	16.3766	17.4582	9.60578	9.03253	7.02	13.6174	11.4588	6.76147	7.41251	17.3468	17.1824	12.67	15.6271	13.349	14.1376	16.4413	13.1908
W228	10.1799	11.3163	9.66888	18.4536	10.42	17.2787	9.40727	13.4252	15.1596	6.52042	6.5157	15.3092	6.50779	16.2382	16.3581	15.7602	16.624	7.60733	19.2743	14.8855	20.5336	16.3805	12.934	7.99996	11.9674	24.1138	21.4246	22.8508	14.382	11.1526	11.5911	14.3371	17.5133	18.0678	9.595	8.6077	7.98878	14.0342	11.4862	9.86433	7.39335	17.3202	16.9714	13.1517	15.655	12.7456	13.814	17.555	9.88722
W229	9.41363	17.0319	15.1908	18.5127	9.65642	15.0058	7.78136	16.1357	16.9083	7.50779	8.04985	15.8703	6.46271	17.3667	19.4556	18.3794	17.7667	7.49185	19.5122	13.7181	21.5583	15.0735	13.5761	7.89894	12.5702	23.4471	21.0483	22.7986	14.5083	11.5679	10.5382	14.492	18.3488	18.4255	11.1154	11.6506	8.90641	14.7272	13.7442	10.3168	6.32756	17.3772	16.6432	14.1833	17.0045	11.4395	13.2537	16.3921	7.83289
W230	8.02237	17.5432	14.887	18.8965	10.2644	16.7207	9.04985	15.7783	16.24	8.7039	9.42626	16.0189	7.53916	18.0211	19.1605	18.2832	17.185	8.51964	19.5476	13.1185	21.5545	15.8791	12.8733	8.38575	12.483	23.8093	22.0298	23.3705	14.1526	11.5188	8.98448	16.4805	16.2605	18.9981	11.2705	8.9637	9.50762	15.2078	12.4677	10.8744	7.4694	17.2969	17.2409	14.7181	16.6671	12.4709	15.366	14.6471	7.08746
W231	8.94837	18.5432	16.8484	19.343	9.33539	15.6964	8.92184	18.1752	19.2184	9.11114	8.73471	16.6937	10.4512	19.6364	20.5823	19.5676	18.4536	7.67243	19.583	13.8812	21.7716	13.2092	13.5306	7.49552	12.7988	23.9822	22.3767	23.3534	14.2296	12.4758	10.0328	16.8603	17.6371	19.7324	12.911	14.4307	9.17972	16.1432	14.4031	10.9603	8.13955	17.9337	17.0713	14.5278	17.9688	14.11	17.4237	15.001	14.6154
W233	9.47168	17.2604	15.5627	18.9054	10.4094	16.0701	9.00843	17.6168	18.1053	9.67596	8.48382	15.4087	10.5793	18.8175	19.4108	19.0074	18.5394	8.57743	18.8012	12.7855	21.6359	15.3909	13.0198	8.33553	12.0903	24.0707	22.1141	22.7719	14.5813	11.2843	11.8669	16.8057	16.8057	18.4816	12.8069	12.3081	8.97701	15.7271	12.9011	10.5557	7.04507	17.5504	17.3449	13.3711	16.3361	13.1031	11.4396	12.621	9.60177
W234	8.97728	17.2419	15.718	18.9112	10.3987	16.786	7.8392	17.1457	17.4656	8.37069	8.73132	15.8337	9.2384	18.68	19.356	18.5694	18.734	9.99435	18.9911	12.3572	21.5902	15.961	12.7107	6.16504	11.9802	24.1738	21.995	22.7254	14.6134	11.3275	11.1305	16.5981	16.6804	18.4984	12.5565	11.141	7.02	15.979	12.4296	10.1588	5.91614	17.5788	16.9773	13.323	16.2603	15.2317	12.441	13.3555	9.30378
W235	19.2208	18.5731	16.4318	19.2581	10.2992	17.3836	6.72792	12.279	13.1277	9.85487	10.3772	16.7207	10.5216	16.6096	16.6523	16.2696	17.5878	14.8386	20.0316	13.1352	22.291	16.3169	13.3597	7.65393	10.8128	23.4421	22.4629	23.1629	15.1052	7.58875	8.2624	16.508	19.0061	19.1053	11.9906	11.1298	9.53397	15.4071	12.8524	10.8051	18.3899	18.0411	18.0732	14.6003	15.5091	14.1821	15.3749	15.1611	11.9908
W236	9.82655	12.7936	10.6165	17.9545	9.92926	16.3971	9.50978	12.3332	11.6573	10.1799	9.55459	15.183	8.45121	18.8515	12.7916	11.4041	18.528	8.18982	19.856	12.6086	21.6352	15.3535	12.7882	7.21494	10.6326	23.7999	21.5389	22.3044	14.1327	8.26958	12.383	12.9146	13.5777	18.5625	11.8487	9.08807	6.89022	16.8865	13.0504	11.4635	7.85458	18.3401	18.1247	7.02535	16.1478	14.0746	16.5787	13.4177	12.4818
W237	10.7731	15.8062	14.1357	18.9545	9.31061	14.0532	9.29462	17.185	17.0102	9.36194	9.39017	14.7524	7.99435	16.4925	18.786	18.1407	17.734	9.13443	20.5298	11.6246	21.7539	16.1105	12.246	7.10315	11.73	23.8186	21.7558	22.1116	13.8012	11.164	8.96578	14.0173	15.8271	18.1543	12.5289	11.7734	7.06299	15.724	12.9357	9.22685	7.59789	17.9622	17.7083	13.6203	15.7104	14.613	16.7944	15.4226	15.6039
W238	10.5603	16.7602	14.8918	18.2696	9.33985	16.6024	10.1033	15.5447	13.0634	7.90689	9.18239	13.7628	8.86419	15.5356	16.4236	15.7126	15.7207	7.59246	19.8112	11.4527	21.5295	16.5155	13.5274	6.26491	9.74029	23.6428	22.7311	23.2249	14.9265	8.98097	11.1854	11.6149	11.727	16.4687	13.4941	10.1996	11.3247	14.5846	11.2623	9.35284	7.14438	17.612	16.7528	15.9911	16.3445	14.1208	14.4229	11.5431	8.74819
W239	9.74483	17.6453	13.0206	18.8207	9.04985	15.4704	8.71081	14.6662	15.6068	8.35755	8.70736	15.4512	7.5157	16.1437	14.7628	13.9748	17.7005	9.37069	19.0576	12.2677	21.6904	16.5145	12.9123	6.28408	9.5451	23.8014	22.063	23.2408	14.6492	10.1628	10.4202	14.8475	17.0079	17.5082	12.2408	10.2065	9.25987	16.1298	12.1706	11.2107	10.2298	17.3064	17.6092	13.3946	16.0904	16.1833	15.8715	15.3683	7.87036
W240	9.87036	16.9882	12.2107	18.7634	9.48784	15.9362	8.3837	15.4219	16.0575	8.64024	9.70217	13.9658	11.1674	16.7207	15.7287	15.0532	17.7987	11.1737	19.822	10.8247	21.4882	15.8085	13.3452	8.46336	12.3138	23.3493	21.5989	22.2742	14.2707	6.01469	9.09197	14.0998	17.5941	16.9742	11.9555	9.69098	8.61821	14.6863	13.3546	9.69301	7.93652	17.6742	17.3673	11.4085	15.5621	16.7376	16.2113	16.9012	9.04439
W241	8.94251	18.4696	10.2408	18.9488	9.99435	18.8697	8.92184	15.9316	15.0992	8.18982	9.01123	16.6096	6.54535	11.4666	20.5731	19.5768	18.3878	6.78136	19.2249	14.0555	21.5111	15.7393	13.3257	8.64457	13.1434	24.3442	22.5269	23.2063	15.0957	13.4083	8.96578	18.1786	7.02	19.6235	13.1909	10.1226	15.4296	16.1108	11.1451	10.3357	6.01487	17.306	17.3387	15.2525	16.7562	13.9945	14.7144	16.4412	12.8297
W242	8.99718	18.2372	16.7207	19.1874	11.2348	17.1556	8.57365	19.2967	18.4696	8.37938	10.2877	16.68	6.58796	18.9373	21.0292	20.1457	18.4211	8.47168	20.1545	14.6766	21.5788	13.7224	13.1952	9.21224	13.2838	24.5471	21.8428	22.617	15.2413	13.755	12.6804	17.0912	16.8805	19.6671	12.5323	12.3851	14.9674	16.1521	13.7613	10.8229	6.06729	18.1243	17.746	14.5888	18.08	12.8073	15.9142	14.0654	15.9339
W243	10.0634	12.464	9.15482	18.714	9.77808	16.2805	8.84235	12.2378	11.2348	9.36632	8.76818	15.2659	7.53138	19.1307	11.9658	11.3332	18.4972	8.00562	20.4129	12.9245	21.3272	15.386	12.2531	8.73581	11.6242	24.2095	21.7821	22.6591	14.8946	11.4085	11.7351	13.3656	13.8347	18.738	9.41883	8.04956	10.1525	16.6436	13.1425	11.2897	7.32164	18.1637	18.1804	8.49769	16.2901	13.8466	16.0341	14.145	17.0532
W244	10.0084	12.8357	9.33092	18.6835	10.1548	15.9246	9.25739	12.8591	12.3498	7.5157	10.3987	14.7885	8.05528	19.4716	12.5934	11.9979	18.2922	8.73471	20.5713	12.8153	21.5883	15.6637	13.3007	6.77899	12.3126	24.0171	21.8475	22.7532	14.7552	10.3545	12.0973	12.9361	13.3737	18.9948	12.0638	7.93573	8.38264	16.2345	14.2028	11.8541	6.1646	18.0458	18.2632	7.02	15.9835	14.1188	16.5244	14.0834	10.7482
W245	9.40939	15.7757	14.7524	18.8787	9.1472	15.5834	9.25974	13.863	14.5981	8.98014	9.67948	15.0659	7.50779	15.8238	19.3473	18.1752	17.3145	8.73132	21.0584	12.0054	21.7694	15.3263	12.4829	8.16214	13.3666	23.541	21.5411	21.7179	14.1091	12.8265	11.3202	13.9468	19.2372	18.7658	8.55063	10.0729	7.40492	14.4427	12.0429	7.76124	8.28351	18.3719	16.502	13.3936	17.4737	13.0563	9.12855	17.4513	8.30378
W246	17.5432	11.6662	8.60363	18.9992	10.1293	17.6096	8.20457	12.6528	13.5142	8.05528	8.45533	13.7099	8.80735	14.0276	13.1389	11.9944	16.7471	13.0172	19.8849	11.9588	22.235	15.7494	12.1883	8.23262	11.6767	24.4717	21.555	22.9315	14.7046	8.96578	10.7524	14.2534	15.8489	16.9708	11.2679	8.6431	8.93243	13.2969	11.6549	9.33255	17.1159	17.3502	18.2316	12.0211	13.79	14.7698	13.4778	14.2243	8.58871
W247	9.43671	16.9992	14.7366	19.3299	11.0224	16.7471	8.9571	9.52748	11.4512	8.48784	7.50779	15.5981	8.02237	14.1752	14.9293	14.2512	16.8238	7.5157	20.0646	11.1876	22.3146	16.0782	13.5741	6.82255	10.3949	23.8458	23.3442	23.5255	15.3973	9.01251	11.2521	14.0704	17.0704	16.8561	11.7158	7.96365	9.72295	14.8913	11.5142	11.3579	7.93295	17.6842	18.0377	14.2788	15.5362	14.8483	16.4513	15.9985	8.21432
W248	12.3934	16.2805	14.997	19.3495	10.4919	18.1946	20.265	11.5699	12.8138	20.4972	25.0275	16.2787	19.1679	16.253	17.6453	17.3233	17.1053	19.197	20.7665	12.67	22.169	15.859	12.9149	14.2867	16.3749	24.2546	22.3725	23.5988	14.5529	9.36038	12.67	18.1377	11.9826	19.5555	13.3663	10.0279	11.1897	17.4822	11.6689	11.5318	8.87446	17.4873	17.4284	14.3744	15.2838	12.9429	10.9959	15.1565	9.04439
W249	8.23362	11.5459	10.4512	20.6186	10.1923	10.7482	11.973	10.1163	8.36194	12.8218	12.7482	16.5552	10.3219	15.8557	13.1163	12.9766	16.0211	9.15228	21.2874	13.1242	21.8599	16.5248	13.207	6.73467	10.6894	24.466	22.504	22.7497	14.3583	8.11328	12.2719	12.9207	15.1477	17.8065	11.1658	10.1188	12.7296	14.7457	16.3903	9.6042	6.41631	18.2046	16.7324	15.5893	16.5449	15.9878	16.6071	14.1484	13.9837
W250	8.71081	11.584	8.69697	20.4676	10.3332	11.8416	11.2348	10.5411	8.40088	12.9837	14.0701	15.1556	9.59619	16.624	13.7524	12.5289	16.0722	8.43879	21.2691	13.227	21.2317	16.1294	13.4429	9.04145	11.331	24.0908	23.3217	23.4279	13.7345	8.6501	12.9288	12.731	16.6757	17.9258	12	6.87946	12.677	14.6832	15.403	11.0673	7.13494	18.2945	17.8869	15.3408	16.257	20.2898	18.5116	14.2636	13.5142
W251	9.9542	14.508	7.07	22.2244	9.58684	9.93074	8.39232	13.5746	11.3219	9.18239	8.49985	17.1946	6.47735	17.9714	17.2232	16.4608	17.734	8.98868	20.1672	11.5576	21.5879	14.7474	14.7607	8.77164	13.4325	25.3812	22.6474	24.0896	14.1364	7.02162	11.0487	17.7263	18.9851	17.9537	10.6675	17.2838	13.276	15.0014	14.8678	13.5552	7.6748	18.4522	16.5665	16.3077	16.8068	13.5167	15.9498	16.3777	18.0102
W252	9.41996	11.4767	9.18735	19.9039	10.0224	13.2467	8.47168	16.5552	8.43879	8.25739	10.7228	13.9012	8.98299	16.0447	16.3529	15.997	7.72792	10.4305	20.6546	10.4888	22.1759	17.6742	12.6652	8.6769	10.9044	24.5302	22.4523	22.6236	14.3983	7.72626	12.4244	12.9924	16.4043	16.3293	16.1624	11.6165	11.1534	14.1885	12.5537	10.5291	7.83786	18.1997	18.5336	10.2165	15.6086	14.0642	13.7996	15.279	16.0511
W253	9.21675	11.5746	7.70736	22.0854	11.1611	9.66888	9.33092	10.4919	10.0901	8.82337	9.17243	14.726	8.08746	17.185	15.913	15.691	17.3056	8.11894	20.6909	11.854	20.4343	15.7883	13.3107	7.40935	10.4517	24.2907	21.9419	22.5906	12.4972	8.96578	12.408	13.1269	16.1919	17.0553	9.45295	12.4278	9.05876	14.8132	13.8153	10.0192	7.38106	18.3743	17.1275	15.2185	14.1634	13.9703	16.08	15.0514	8.07682
W254	10.0362	10.2408	9.65284	21.9566	11.7271	9.20457	9.64386	10.4094	9.80574	10.5216	10.4094	14.9567	6.62498	16.9083	14.6883	14.8037	16.9431	8.15482	20.5718	11.0925	20.4794	16.2545	12.8391	8.23104	9.16246	24.4382	22.0211	22.0165	13.133	7.27127	12.9664	12.2768	16.4311	17.0735	8.53265	9.85347	10.2503	14.6187	13.4152	10.3589	7.76733	18.4593	16.9369	15.5593	14.7861	14.4303	16.1641	15.0306	8.37069
W255	10.3106	12.6904	10.0084	18.7373	10.1163	16.0764	9.13186	13.2408	12.4094	9.26679	9.92778	13.8337	8.04985	15.786	12.6817	12.0768	17.5049	7.41785	20.5063	12.3624	21.5394	16.9859	11.7178	8.59394	10.6077	24.2846	22.5654	22.6744	13.9655	8.83223	10.0673	11.6613	14.4634	16.532	11.5621	10.1962	7.18054	14.0142	10.9681	12.4713	8.68648	17.7749	18.1285	12.53	14.7152	14.1325	14.5455	14.5705	15.3269
W256	9.27612	11.5459	10.2408	20.2419	10.4094	15.6773	10.5793	18.0847	8.55842	9.02791	10.0901	14.9106	6.4822	17.417	18.0479	17.4576	7.65821	9.37721	21.069	12.9538	22.7673	16.6039	12.6534	8.76103	20.2367	24.505	22.5028	23.328	13.7525	7.79647	12.3152	13.5218	15.8044	17.358	10.6387	8.95473	11.1011	15.2854	11.8754	11.4021	6.24382	17.8625	18.7652	11.7221	14.6958	14.1991	15.2961	16.0394	12.0835
W257	10.1923	15.8263	14.4054	19.2989	9.89482	15.9815	10.6795	13.6325	13.9012	9.19229	10.4094	15.1357	7.07	17.624	18.7731	18.2184	18.185	6.61176	20.4072	13.4634	22.2011	15.7162	13.0943	8.35986	13.4931	24.5528	23.7621	24.5368	14.7594	13.2512	10.4918	17.034	16.7419	17.5334	10.2782	9.82154	8.86543	14.5529	13.0021	11.8521	5.84673	17.2783	18.0724	14.837	16.0958	13.811	15.4537	13.5203	8.76155
W258	9.3837	11.5746	9.27845	20.2877	8.60363	15.6495	10.8218	18.7173	8.55459	8.76155	10.2408	16.0909	7.48382	18.0372	16.7731	16.0889	10.6257	9.03342	20.1181	12.774	22.9058	15.2466	13.1949	9.04727	20.7112	24.4462	22.0176	23.1587	12.9426	7.30859	8.96578	15.8001	15.7334	17.9348	10.5911	11.827	12.5767	14.6157	13.0121	10.5271	6.05306	17.7798	19.1982	11.0072	15.5688	13.3909	14.4362	15.2997	9.47573
W259	9.31061	13.3163	10.9218	18.8995	9.84862	16.4037	9.19229	11.6439	12.1861	10.4818	9.37069	14.5018	6.44956	18.3495	10.9069	11.6618	17.9258	8.74483	21.3173	13.5169	21.7295	15.9117	13.3183	8.84337	13.0261	24.5023	22.2141	22.9644	14.6973	11.8358	9.4445	13.0795	14.8756	18.659	10.9374	7.99034	7.22162	15.4597	12.8291	12.0809	6.00659	18.1372	18.7228	7.02	16.4718	15.3833	16.7746	13.7857	9.01959
W260	9.84862	12.3049	10.5887	20.9951	11.2228	10.8057	8.64386	11.8017	10.1293	10.2046	9.09803	15.6607	7.48382	16.6937	17.6869	17.4496	16.8361	7.58496	20.6983	12.4809	21.3722	16.5106	13.4522	7.44178	12.1559	25.0451	23.0026	22.8268	14.1264	7.91174	12.6412	14.338	18.9751	17.5099	9.72158	13.5018	9.16629	14.2373	13.9532	11.3481	8.64948	18.5534	16.9777	15.875	14.7451	12.8377	15.4861	14.665	8.65105
W261	9.49785	10.4919	9.63481	20.0292	10.6618	10.42	6.05961	15.1556	8.54303	7.16993	7.40939	14.8679	8.96578	13.9567	16.8113	16.3803	7.56224	8.17991	20.8822	10.0523	21.1105	15.8104	11.4822	8.20465	11.4271	24.143	21.2565	22.4736	13.257	6.5744	11.1287	15.028	12.6139	14.3416	13.5407	12.229	7.16908	13.9304	11.7461	11.5236	5.91753	17.5649	18.1646	11.3777	14.9279	13.7377	15.7066	14.2936	13.3853
W262	9.67772	17.5049	14.726	20.002	12.0498	17.68	10.3663	11.4252	11.6662	8.70044	9.25739	16.2344	8.45943	15.2512	16.4301	15.9815	17.7667	8.93958	20.6631	13.8508	23.5423	16.612	14.0815	9.71629	10.6305	24.7837	24.1703	24.0333	15.5516	8.65449	11.0002	15.155	13.0775	19.0943	9.82244	10.1779	10.9195	15.2231	14.3725	15.5822	6.94348	18.2527	19.0887	14.1617	17.1763	17.0823	18.4958	14.6672	21.0691
W263	9.98014	16.5878	14.7046	18.8515	9.94398	17.4252	9.3966	18.4129	17.2967	7.81378	9.59805	16.1417	8.68299	18.2877	19.2787	18.3365	17.1257	8.43045	20.6109	14.2352	21.4794	15.0647	14.2929	7.56701	13.0013	24.2124	21.2905	22.3905	13.8897	12.6768	11.3638	16.1335	19.5792	19.0171	12.1769	9.88901	14.2323	15.1776	12.2927	11.9299	11.2526	17.9655	17.9903	14.5538	16.6125	13.3295	10.5609	17.3098	16.2787
W264	9.62571	17.6662	14.365	20.3752	9.39017	17.8175	8.78136	17.6168	17.6937	9.65821	9.10591	15.9658	8.3966	17.7602	20.1581	19.6731	18.5356	7.61471	19.1983	13.383	21.3716	15.364	13.0578	8.1272	11.9807	23.7394	21.8175	23.2242	14.4107	6.66249	11.5405	15.7863	16.718	18.9192	12.9923	10.0661	7.34915	15.1713	12.1113	10.6885	6.03119	17.4282	18.0791	13.8689	16.4195	14.0948	15.4857	13.553	9.55842
W265	10.3219	16.2949	14.7834	19.1825	9.70736	17.8484	9.42836	19.0873	17.8965	8.70736	9.05257	15.8942	8.76155	18.5915	20.1581	19.1825	17.4087	7.58496	20.2679	14.4278	21.395	15.7476	14.2518	7.5503	12.5258	24.0944	22.1243	22.9638	14.3522	12.9377	11.4976	16.4933	18.0748	19.0415	12.4947	10.3619	14.9354	15.7207	13.4955	11.4421	8.71904	17.0009	18.3416	14.5834	17.3692	15.2797	13.7472	15.8846	9.71939
W266	9.35535	16.9316	17.3145	19.6276	10.5118	16.3233	9.96578	21.6929	21.3211	8.02791	8.74483	16.4399	8.78463	22.0459	18.4536	16.6096	19.6078	8.16491	20.7344	13.4499	22.5129	15.2623	14.6768	11.0073	15.3427	24.9847	23.1503	24.5379	15.206	13.039	15.2041	16.8688	14.5318	20.9725	14.1126	10.3464	8.31012	19.3542	15.7508	11.6971	7.02	18.7819	18.1458	12.8568	17.4368	12.8574	13.4826	15.5201	10.3219
W267	8.2854	16.2438	14.2877	19.2066	9.31061	15.3198	8.31288	13.7834	13.2061	8.03342	8.81057	14.863	8.35315	14.0362	16.9992	16.7471	16.1155	7.59991	21.425	12.8475	22.5946	16.6549	12.0392	8.95018	10.9602	25.0366	21.9341	22.7467	13.2502	8.93374	11.8869	13.2473	14.2684	17.8695	8.25102	8.79186	8.33555	14.5803	11.7819	14.0905	7.55584	16.4048	17.6354	14.2572	15.2111	17.1699	17.2724	14.3086	8.56224
W268	13.1674	16.8238	14.7099	20.2184	9.57743	17.6869	9.69349	16.7987	17.5356	8.93074	9.11374	15.9408	8.45943	18.1257	19.9742	19.3538	18.5657	8.25739	20.6566	13.5121	21.6024	13.58	13.3523	8.23512	11.8565	24.5035	21.626	23.0505	14.6556	12.9617	12.5949	16.4131	18.6661	18.8715	11.6641	11.5528	9.8443	14.9262	14.2511	11.5576	12.3386	18.7771	17.3305	14.005	17.0394	13.5086	12.305	13.3133	20.1332
W269	10.6707	16.2269	13.5387	19.3495	9.783	16.4071	9.56224	15.0058	14.5142	7.5157	9.12928	14.6439	7.42626	15.1196	17.2042	16.4399	18.0638	7.43463	21.1142	13.169	21.0739	16.5036	12.2476	7.69467	9.37149	23.9416	21.7904	22.7783	14.6116	10.0926	11.2128	13.5766	12.2174	17.5816	11.4752	9.91887	11.1296	15.5519	11.7983	13.4159	9.119	17.4005	16.9182	13.0314	15.879	16.2934	16.5718	15.4313	16.034
W270	10.1548	16.1094	13.412	19.3773	9.90238	16.92	8.76818	14.5447	14.508	9.81057	9.29232	15.1674	7.98868	15.1277	16.6937	16.2307	17.8423	8.03342	20.7597	11.9644	21.8414	16.909	13.1511	8.70297	10.7794	23.662	22.2823	23.0777	14.5042	9.3901	8.96578	13.4213	16.5505	17.6743	11.2558	7.34045	10.2999	14.7205	12.521	11.1803	7.01769	17.7123	16.5248	8.00776	15.9514	16.1732	13.7018	16.9668	11.3934
W271	9.23601	11.5459	9.94983	18.6766	10.5887	18.9142	12.1357	14.3853	14.0701	16.1053	12.5579	16.2877	10.9513	15.4021	16.8727	16.1965	17.6937	7.61471	21.3419	12.6234	22.8617	17.3337	14.3938	9.12969	11.4924	23.7925	22.5583	23.6896	15.1608	9.35729	11.8822	14.9816	14.2556	18.6779	8.72419	10.8282	7.5342	15.576	12.2055	11.5392	8.91126	17.5786	17.0737	14.3423	16.0522	16.756	18.3737	14.2676	13.1196
W272	9.9263	13.6551	12.3853	19.0691	10.7649	17.0743	11.6707	13.0583	12.8494	11.6348	10.1799	15.8509	9.82814	18.5988	15.8484	14.92	17.734	8.01681	21.2598	13.1409	22.9378	17.496	11.8417	8.82124	11.956	24.1269	23.9486	23.8196	15.1466	12.4702	10.9405	14.7022	13.1003	19.4542	12.6413	11.3873	8.33861	18.9535	13.2768	11.0136	6.57384	17.152	18.5485	15.3385	14.9585	17.093	14.8992	14.0142	9.86728
W273	10.0362	12.6883	10.1674	20.8423	10.2761	11.0084	13.412	13.8138	11.6528	14.4252	14.997	15.0909	17.3752	19.0265	17.5432	17.3233	17.7731	16.8113	20.8469	11.8825	22.3463	15.4715	12.7894	9.74675	14.7365	24.0865	21.8009	23.2684	13.848	7.10817	11.5617	17.2869	16.2699	19.0147	16.1385	11.931	13.4001	15.7878	16.4552	11.1464	8.90456	18.8564	16.0378	16.9876	17.12	13.621	16.3945	14.2797	17.3752
W274	8.48382	17.6523	15.0405	19.2604	10.1293	17.4087	10.1923	12.7916	13.1453	10.697	9.11114	16.1115	10.5981	16.3853	18.209	17.9992	18.3538	8.51964	21.0885	12.2679	22.5955	16.8314	13.4069	7.41703	10.6797	23.7705	23.0519	23.8068	14.3444	6.23043	10.4465	15.6557	12.5539	18.8715	12.1362	11.3997	8.3539	14.8927	12.2698	11.6727	7.78794	17.7877	16.7911	14.7285	16.044	18.1625	16.2739	13.8614	8.72451
W275	21.4526	12.4691	10.7482	21.2006	9.42836	10.6348	9.44087	14.7471	13.3853	8.94251	8.07682	17.0102	11.2107	17.4656	16.977	16.7073	16.9545	15.9036	20.3009	13.6072	21.3613	16.0264	13.2484	7.27067	12.8402	24.6938	22.619	23.8866	14.0966	7.7048	13.0129	16.7551	20.8427	18.8566	13.8522	15.5024	11.4081	15.0251	15.6245	11.7579	20.5464	19.0645	16.6897	17.3175	15.887	16.1188	15.2789	16.3522	11.1228
W276	19.6749	17.1556	13.9567	19.3408	10.8533	10.8138	9.74987	16.9882	17.1655	9.44915	10.3443	16.1337	11.5314	16.8965	18.2466	17.7667	18.4004	15.0447	20.365	12.5796	21.0856	15.903	13.3857	7.22433	12.5994	23.8858	20.884	22.5095	14.5951	6.98326	7.82193	14.0957	15.3322	18.3233	12.5477	11.7377	7.02	15.8671	13.3434	9.93565	19.5854	17.4121	18.4521	13.4105	15.8867	14.0076	11.9562	15.5104	7.52356
W277	17.6024	11.8138	7.65821	19.2466	9.5411	17.6662	10.9586	14.9567	9.19476	11.2527	14.0447	14.7834	18.0479	12.5651	16.9316	16.1094	9.57365	18.0899	20.5921	11.4627	22.015	17.2077	12.5186	7.68708	18.5685	24.3405	21.5071	23.1196	13.964	6.05468	9.73743	17.2658	13.3384	18.469	12.7192	11.0801	8.75961	16.9786	12.9334	11.3786	18.185	17.1012	18.5082	11.5462	15.7632	15.1995	14.2415	15.3206	15.2288
W278	18.0319	11.7185	10.973	18.9658	9.38586	19.8377	15.3954	15.3547	9.34873	16.183	17.2326	15.2659	21.3156	13.0241	17.7073	17.0211	7.67243	20.953	20.6532	12.8651	20.7064	16.5306	12.0216	10.8795	19.3741	24.0873	20.6163	22.1613	13.8981	7.1615	11.5955	18.7839	12.2977	20.1894	12.2263	10.0575	7.1442	18.2882	12.4586	9.4207	18.0416	16.9497	18.7369	12.452	15.2768	15.7478	16.169	15.144	9.26209
W279	18.0047	12.0868	8.10329	18.5318	10.8376	17.3667	9.96578	15.3819	8.48784	9.48784	10.0362	14.6937	14.3853	10.4512	14.8287	14.5326	7.66534	14.0102	20.0475	10.7108	21.3618	17.1674	12.474	8.3464	11.9841	23.2652	22.833	23.907	14.4995	6.14023	11.0615	14.8507	7.02	15.6889	12.0063	9.97676	8.70225	15.581	13.2568	11.3298	18.2041	17.9827	19.7107	12.1989	16.3589	16.8655	16.7909	15.4124	12.7056
W280	19.5107	17.0743	7.07	19.692	8.37069	15.1033	8.55075	13.7207	8.08746	7.94251	8.81057	12.9106	12.8277	9.98014	16.5612	15.6467	9.9571	15.5296	20.3617	9.04393	21.8377	16.4893	12.9554	7.07223	11.4932	24.3594	22.4471	22.176	14.251	7.94955	10.6751	15.1456	12.7869	16.1502	11.6665	10.0544	7.02	14.4218	11.0384	10.66	18.9371	17.1389	18.5788	10.9806	15.5108	13.0718	11.0959	15.0499	10.8842
W281	19.3581	12.9218	9.94544	20.2764	10.2046	19.0292	9.29921	10.2527	10.0224	8.75489	9.50779	16.6937	11.42	16.2137	14.2213	13.3304	15.7207	14.4956	20.6583	14.1009	21.5581	16.5535	13.3198	8.83944	12.9663	24.1577	23.0213	22.9019	13.4323	6.9016	13.2496	15.1427	7.02	19.1754	11.9431	10.2686	7.31103	14.1939	13.8427	10.3402	18.9942	17.5191	16.8033	16.1787	13.482	15.2071	15.5024	13.1686	15.9246
W282	10.3443	11.8337	7.74147	20.1206	8.93664	18.1407	9.07948	17.1357	16.2787	9.8009	8.82337	15.3786	6.5157	17.83	14.9012	13.6551	18.2279	9.24793	21.5262	14.4937	22.4877	16.8062	13.2966	8.41935	11.3402	24.5416	22.1976	23.1517	14.5192	10.4465	12.0765	13.752	7.76517	19.3644	12.5251	11.2445	8.74572	20.2059	12.683	11.384	8.24354	17.5805	18.4539	14.0998	15.6999	16.538	14.5815	14.7571	9.20945
W283	9.74147	13.3853	10.3987	21.2477	10.4409	10.2644	9.39232	12.3608	8.57365	8.37504	9.08215	15.8312	7.44294	16.0826	18.417	17.9714	14.6718	9.2384	20.9755	14.4217	21.4898	17.375	13.699	8.6641	11.1476	24.6418	23.3116	23.4026	13.6448	6.87151	11.8096	14.9709	16.0913	19.2183	11.8333	11.8037	8.29878	13.7768	14.0047	13.5132	8.62796	17.4959	17.578	16.4548	15.6598	18.7252	19.4549	15.2961	9.14975
W284	9.49785	13.2015	11.6618	21.5777	9.27845	13.5981	10.0634	13.6773	12.0224	10.1033	9.44915	15.1713	8.05528	17.3495	14.6718	14.2586	15.8361	9.47168	20.9909	12.473	21.6467	15.5307	13.2643	7.87091	12.6358	24.5848	22.4786	22.4687	13.6927	6.7872	11.8715	13.5263	17.1464	17.6704	13.8338	9.9453	8.84106	15.0177	13.3282	9.30915	6.96578	18.6089	17.0272	15.4346	13.8756	13.3133	15.0449	15.3821	10.5314
W285	9.47573	15.1477	15.9012	14.2213	9.98014	10.6707	9.01681	17.8727	15.1074	8.30378	8.47978	16.8238	11.3049	21.1581	19.7764	19.2184	15.7834	8.71081	20.5455	13.9141	21.5091	15.4472	13.4284	7.92162	14.8696	24.8702	23.0113	23.6409	14.4091	8.73825	13.0094	18.1331	16.7425	19.7292	15.8148	10.7983	15.7163	16.076	17.3669	12.7902	7.08034	19.5778	17.233	16.432	14.1666	14.8093	17.0345	13.5498	13.3718
W286	19.2018	10.9586	7.72792	18.7987	10.1293	16.0211	9.49185	15.3512	10.6795	8.3966	8.82018	14.6662	8.82018	9.21917	17.2042	15.9658	7.07	15.4252	20.4666	11.0634	21.7026	16.0365	11.8142	8.46666	12.643	23.5864	21.7866	21.92	13.7531	6.7847	11.352	16.2905	12.1699	16.7186	11.6319	10.9339	13.3652	19.3941	13.2059	9.69279	19.2004	17.0021	17.4741	10.2264	15.4968	13.5675	11.7058	14.7632	12.5981
W287	18.6417	14.4448	10.3554	18.6835	21.6497	17.2137	12.1163	16.0232	9.38802	7.96	10.5887	14.9926	10.5411	19.8757	18.8361	17.8787	8.59991	13.7524	20.3204	13.0935	21.1837	16.4762	11.8797	7.84033	14.654	24.4358	21.521	22.1581	14.4783	9.86662	22.8169	16.4772	12.0519	17.5426	14.624	9.64879	12.8668	17.9497	13.9731	10.0827	18.2585	17.4851	18.225	11.7749	14.9093	14.3984	13.6539	15.1157	17.6096
W288	8.89482	11.8138	9.60918	20.7553	10.1548	8.76818	9.08215	12.7461	8.36194	9.80574	9.40301	14.4318	6.50303	15.0701	10.388	10.6707	15.2061	9.62388	20.1176	10.0189	21.1172	17.4249	12.806	7.89257	10.4591	24.3884	22.5765	22.8505	14.6216	7.75624	12.582	14.4723	17.3388	16.8404	10.9038	12.849	7.02	13.5391	13.4722	10.592	8.35355	18.1396	16.9244	14.9968	10.0963	13.2208	11.1638	15.3269	12.4305
W289	8.58496	16.7987	14.5805	19.4616	10.5314	16.0532	8.29462	16.9316	16.7207	8.41785	8.71081	14.8138	7.45943	17.714	19.8817	18.7439	17.9937	8.40514	21.3536	13.8543	20.814	15.1319	13.5918	7.85124	11.8501	23.8678	21.2244	22.5925	14.5144	12.2452	11.8979	14.6986	13.8302	18.3351	12.7792	12.5347	13.4302	14.7502	12.964	9.41188	8.03571	17.1704	17.9355	12.9576	16.6133	11.8987	14.3018	13.8667	15.8037
W290	10.8918	11.2761	9.61102	20.6276	12.2703	11.5603	8.86728	11.3163	9.75989	9.16993	9.75489	17.7602	7.43463	15.5049	17.0743	16.68	13.8037	9.00843	21.468	15.7082	21.0054	17.0548	12.8351	8.65728	12.4181	24.4497	23.1998	23.38	13.5716	6.66876	14.3392	16.0221	15.8048	20.4776	13.0929	14.1575	10.8345	14.0841	13.1315	12.0751	6.15836	17.1873	17.5273	17.4689	14.7482	19.0371	19.429	15.3976	17.9258
W291	9.53333	17.4893	13.6096	18.7796	10.2288	15.9293	8.7879	13.5864	14.1033	9.98014	10.6707	14.9926	7.39232	16.6662	18.606	17.9024	17.8545	9.00562	20.9061	12.2854	20.368	15.5036	13.6335	8.43295	12.4553	23.6031	20.8452	23.1198	14.7959	13.2714	8.96578	13.7564	18.5998	18.1189	12.2419	11.7244	7.46451	14.6353	12.6802	10.7032	7.60547	17.1777	18.2068	13.0778	16.1082	16.4773	15.8968	16.5355	16.7471
W292	17.805	11.3826	8.67948	20.1332	8.52748	15.1115	10.2408	12.6506	8.13955	9.56224	10.5411	12.4615	9.87498	15.8679	15.8012	15.2877	9.60733	14.1357	20.0796	9.58925	21.1061	15.0482	12.3429	9.0014	13.0738	24.3769	21.091	22.5233	14.9922	8.16182	8.96578	13.4693	10.8237	15.971	12.3362	7.0018	7.02	18.6625	10.0573	10.6843	17.5729	16.9944	18.1133	9.65922	13.1159	13.7791	14.5685	15.331	8.42206
W293	10.3554	18.0847	16.0806	19.7747	10.5314	16.6382	9.03342	18.3277	18.1946	11.1228	9.2854	16.1811	8.74483	18.9431	20.8113	20.0292	18.2326	7.59991	20.5177	14.2204	21.7306	12.7416	13.528	10.3082	12.7702	23.8861	22.133	23.6256	15.1109	13.6933	12.0407	15.1274	16.7076	19.2258	13.3591	13.7401	13.8557	14.8638	13.3343	11.0693	7.47549	17.1207	17.4405	14.0603	18.0033	13.5542	16.5229	12.6999	18.7955
W294	8.45943	14.4252	13.1658	18.3709	9.86109	19.5768	10.5793	12.1228	10.7977	11.3276	9.57743	16.9431	8.11894	17.528	16.2931	15.8088	16.6662	9.16491	21.1544	14.098	20.7409	15.7917	13.0217	9.04817	11.3284	24.4216	21.9837	23.3862	12.5653	10.9734	11.6089	15.7155	16.4862	18.619	12.1902	11.5545	9.37579	14.2602	10.1056	10.8706	6.14938	17.6079	17.1972	13.5238	14.1461	13.1659	12.1784	16.8316	15.0785
W295	7.91886	16.6523	15.1477	19.0769	11.0901	16.8113	8.41363	13.7419	12.043	7.82655	8.77808	15.0189	8	16.0638	18.3321	17.4815	16.9083	8.16993	20.2968	13.6047	20.4657	15.739	12.805	8.25172	10.7578	23.502	21.0155	22.7141	14.4485	11.4367	8.96578	13.4209	15.9767	17.3114	11.6097	11.3517	9.02094	15.3903	13.4512	10.4864	8.57172	16.9814	17.9925	16.8206	14.8894	14.6923	14.7432	16.0947	9.37504
W296	8.44708	16.2194	10.9366	18.8995	21.0625	16.6096	9.40301	13.1293	12.905	10.2527	10.6439	14.0532	6.62498	12.0396	17.3667	16.5265	17.4496	9.55075	19.6203	10.1014	21.3037	16.597	11.9953	8.39288	10.7281	24.1485	21.6398	22.6368	14.8315	10.1159	21.7217	11.8324	13.7328	19.0708	13.0521	9.9808	10.5056	16.5633	12.6353	10.2123	7.0654	17.9334	17.612	10.9673	15.4952	16.2311	15.4871	15.7802	7.86419
W297	9.62205	12.2228	11.0701	19.547	21.4825	16.7073	7.90087	12.7814	13.1147	9.12153	9.61102	15.6382	7.54689	16.3598	18.0795	17.1752	17.9142	8.50383	20.385	10.3308	21.2506	16.0386	11.6923	8.77901	11.9654	24.2154	21.4499	22.4171	14.0107	9.90501	21.854	12.8375	12.501	18.5452	12.4558	9.62018	9.30062	16.8408	12.8841	10.0948	9.79234	17.3581	18.0255	10.8667	15.2512	15.1007	15.1283	16.7261	9.99435
W298	8.90989	17.1457	13.7207	18.8081	10.3219	16.4399	7.94251	13.6551	13.7524	9.01402	9.75489	14.9882	6.54689	16.8965	19.113	18.4456	17.8545	9.54689	20.2269	12.3696	20.5117	16.2145	13.1391	9.42141	10.7545	23.6913	21.497	23.1461	14.5898	11.3363	10.7388	13.7236	17.6911	18.0465	11.675	11.4071	8.37334	14.9185	12.456	11.0743	6.2438	17.284	18.5972	12.8113	15.5842	14.4391	15.092	16.5082	15.6268
W299	9.34207	17.7731	15.2877	20.2419	10.6528	17.3321	8.57365	16.435	17.3581	8.7211	8.71768	16.6082	6.5157	18.1357	19.7907	19.2809	18.1002	9.35535	19.978	14.9829	21.798	15.0995	12.9177	6.79272	13.0545	23.869	21.3916	23.0663	14.6462	7.85306	8.96578	17.1611	17.8659	19.6735	12.8644	11.398	8.808	15.4265	14.2334	10.8918	7.73088	17.2664	17.6388	13.6654	15.7826	14.0852	13.625	14.0196	9.91139
W300	8.56224	12.1768	9.94837	21.5261	10.3443	18.3624	8.54303	13.1453	10.3554	9.31061	10.0768	15.049	8.03892	17.9488	18.1357	17.5507	16.6937	9.36851	20.8893	11.9463	20.7696	16.2298	13.0054	9.36375	10.4278	23.913	22.0434	22.2166	14.0774	8.96578	10.9556	15.0135	19.6265	17.1164	13.8807	9.39349	8.90514	14.5566	13.4701	10.2715	7.14757	18.3945	17.3096	16.1915	13.4703	14.7788	12.0001	16.3205	13.3443
W301	9.73302	16.3987	15.3127	19.1407	9.86419	17.5951	9.19967	13.6325	12.6817	9.26209	8.23362	14.5687	8.73132	16.5447	18.5951	18.0372	16.92	9.22882	19.7855	13.4599	21.3301	16.4457	12.7425	8.45057	11.2914	24.5962	21.6179	22.3299	14.7653	10.9239	10.8586	13.1125	7.02	17.4642	10.3793	11.3711	8.02541	14.5993	11.23	10.476	5.79042	16.9876	18.0877	16.8603	15.1172	13.3695	14.1516	14.6277	10.2992
W302	8.57743	12.0258	10.5018	22.1519	10.5507	10.2527	9.7879	12.2848	11.0154	7.94837	9.46557	15.5326	6.52982	17.2604	10.7228	11.0701	17.3145	8.97441	20.656	10.7651	22.5629	14.9588	13.0894	8.24186	12.5865	24.1138	22.2809	22.8148	13.4107	8.00841	11.0768	15.3543	18.6679	16.4583	13.8126	15.0264	7.93201	14.7395	15.1701	9.70375	7.54587	18.759	15.9812	15.3261	16.3193	12.1662	14.7171	13.6204	8.53528
W303	9.20457	12.7875	11.42	21.5356	9.87958	10.8138	9.52943	13.4767	12.9125	8.48784	9.16491	16.734	7.45943	17.3667	19.3034	18.9229	17.4576	9.42417	20.5926	11.8452	21.704	14.6069	13.3168	8.50115	12.7385	24.6573	22.1353	22.6356	12.9974	7.07003	12.2553	16.966	18.1556	17.8098	10.7544	16.9709	12.2392	14.6395	14.3817	8.4495	8.07675	19.341	17.579	16.3622	15.4943	13.0793	15.6448	14.5668	17.6024
W304	9.25974	11.1293	9.37287	14.0189	9.16239	10.4409	9.12928	13.5981	12.0049	8.49185	9.29232	13.6551	9.00843	18.0047	18.0156	17.6096	16.624	9.21432	21.1717	10.3335	21.4358	15.2769	12.6556	7.91533	11.6493	24.9796	21.9237	22.3072	12.8322	8.96578	12.4633	14.3199	19.6239	16.7576	14.53	13.9351	10.0393	13.4122	15.9742	11.6839	6.06571	19.0868	17.5042	15.8089	14.5627	13.2092	12.3124	15.6229	16.4054
W305	8.12928	12.1098	9.60177	21.0951	11.0768	9.75154	8.78136	12.6348	9.60363	9.21675	9.86882	15.0992	6.57743	15.4925	19.8207	19.5638	15.0232	9.70044	20.8422	13.1603	21.3701	16.3885	12.6334	9.29144	11.2823	24.06	22.9172	22.9657	13.0247	8.07695	12.3523	15.3158	14.8017	17.9914	13.2161	13.6307	10.0187	13.4115	12.1073	11.9519	5.96538	17.6329	17.5132	16.2086	13.9545	17.8421	17.9861	14.3213	15.5142
W306	8.41363	11.3219	8.60733	18.4456	11.2167	17.9601	9.79604	14.0868	14.4767	7.82655	9.40088	13.0984	6.5157	17.4087	16.3092	15.5387	16.5387	6.6865	21.0218	10.5112	22.1223	16.7127	12.3231	8.43824	16.4808	24.2664	22.0114	22.7815	14.7596	8.11054	8.61953	13.2131	14.9982	16.5877	10.7876	10.4937	7.02	15.5699	15.0953	10.538	5.8046	18.3257	18.1681	9.73464	14.6485	15.0895	15.7644	15.1823	12.7977
W307	10.4818	16.68	14.9748	19.0795	9.5216	13.8435	8.20945	14.5805	13.3853	8.44708	9.32418	14.6773	6.62498	16.6937	19.0156	18.4616	16.7073	8.01123	20.3653	12.7172	20.1056	15.2933	12.6714	8.18676	11.372	23.6861	20.8779	22.097	13.7027	10.91	11.9063	13.7927	13.8307	16.9127	10.9414	10.7477	8.00963	14.3207	11.6685	9.05528	5.81204	17.0707	17.7644	17.0661	15.0627	13.364	13.7826	14.5386	9.79928
W308	10.5603	16.8361	14.4831	18.9658	9.23122	15.8062	8.01123	13.7207	11.3498	9.50383	7.94251	15.0532	8.41785	15.6964	18.7667	18.3581	16.4186	9.20212	20.2334	12.8971	21.1807	16.2376	13.0426	6.3771	9.4116	24.1717	20.925	22.2438	14.156	7.7953	10.394	13.9832	13.8202	16.8132	11.0248	15.0441	9.09908	14.817	11.4988	10.373	8.07277	17.7101	17.4975	16.3667	15.3034	13.5974	14.0291	15.6193	9.05799
W309	9.2503	17.8175	15.2805	19.7828	9.63662	16.9545	9.51175	14.6607	14.9703	7.53138	9.30834	15.7287	6.58045	17.3581	19.9601	19.3277	19.163	9.11894	19.4775	14.0357	20.9429	14.8553	13.28	7.90558	11.7599	24.3767	21.9201	22.5814	14.5609	11.4299	10.6629	14.7429	17.2675	18.9987	12.5952	13.348	9.33207	15.5261	12.6707	11.5886	6.93126	17.4296	17.498	14.5118	16.6163	13.5998	14.3312	15.7913	12.964
W310	8.40939	16.92	15.669	19.2989	9.25739	17.0319	10.5603	17.4334	16.0447	7.2384	9.27146	16.1615	7.07	19.0559	21.3752	20.5451	18.5204	8.41363	20.1447	13.7963	21.3794	15.6325	13.3551	7.82272	13.0626	23.7338	22.2644	23.2648	14.291	12.8632	12.1958	14.7374	18.799	19.3395	12.9218	14.3041	17.3689	16.3588	12.7614	10.6856	6.71913	17.894	17.6997	14.4738	16.5264	12.4069	11.7343	17.2717	14.1357
W311	9.22641	12.3581	9.58308	19.2512	10.0768	18.0479	10.0768	16.9431	17.0532	9.09803	8.60363	15.9316	7.50779	18.8576	19.3794	18.8454	17.4334	6.61912	19.6316	13.3235	21.559	16.3587	13.0339	9.11533	12.8362	24.1761	22.0964	22.2667	14.081	12.4277	7.81256	16.6284	7.02	18.8452	12.3558	11.6983	12.9834	16.3466	12.7847	9.72939	6.21537	17.6318	17.6089	13.3505	17.0563	12.1059	9.58422	16.5259	16.1033
W312	9.63662	16.8846	14.5922	19.0102	11.1611	17.5657	10.3772	17.4004	16.2288	8.57365	7.56224	13.9385	6.47735	17.1257	19.5413	18.8207	15.5477	7.29462	19.6224	12.4444	20.9913	15.6839	13.0519	9.81046	10.9142	23.67	21.6381	23.2522	14.1223	11.7127	8.96578	15.3953	15.7652	17.1618	11.5828	11.5689	9.07281	17.1155	12.5449	10.1958	7.17148	17.1953	17.6335	15.9647	15.8533	13.5254	14.0918	14.3719	9.04712
W313	9.62205	17.0319	14.6039	18.6869	10.1033	15.9408	8.90388	15.5597	15.9635	8.71768	8.46761	14.5265	7.43463	15.1033	18.3836	17.8606	16.3373	7.82018	19.5652	13.6278	20.6072	15.8775	13.1045	8.87354	10.9348	24.0979	20.6253	22.3919	14.2995	10.7412	10.5835	14.072	12.5741	17.6095	12.2327	9.55795	8.16607	15.1493	10.9408	9.35393	6.17927	17.1647	17.7307	12.5943	15.3313	15.2109	15.5121	14.9229	9.09803
W314	9.16239	16.0992	14.464	19.1704	10.7228	16.5702	8.70736	16.3269	16.6382	8.73132	7.53138	14.6883	7.07	16.6662	17.6168	16.7207	17.0638	7.86419	20.6442	13.2523	21.6219	16.2783	13.0772	6.91265	12.0455	24.1757	21.8631	23.1794	14.7729	6.54656	11.5375	15.543	16.1305	17.8886	12.5511	9.87354	8.74841	14.8083	12.8328	10.8319	7.78506	18.0597	17.7881	13.3058	15.287	18.3032	18.7891	17.5469	9.81698
W315	8.92184	16.1074	14.2586	18.8757	11.0014	17.5878	7.8392	16.6382	15.4736	6.4545	8.72451	14.0362	6.48059	16.977	18.562	17.4972	15.4448	9.96578	20.3056	12.9707	21.0557	16.0161	12.7971	8.73945	11.2641	24.1383	21.1081	22.5708	14.3838	11.262	11.4733	14.7546	16.7541	16.8941	10.5259	10.1954	7.26498	15.7686	12.559	9.95027	6.19802	17.1294	17.876	16.2045	15.7727	12.3713	15.916	15.0348	8.77808
W316	10.5216	15.6937	13.2848	18.606	10.8297	16.3391	9.17243	15.3547	15.669	7.98299	9.35094	14.9703	7.35755	15.365	17.2137	16.5627	16.9545	8.96578	20.0612	14.0933	21.1917	15.6703	12.1555	8.34235	11.8615	24.219	20.6788	22.5031	13.8455	8.02258	9.93098	14.942	16.402	18.2639	11.5405	9.82624	10.7286	14.8159	11.3109	9.39537	8.94821	17.0512	17.7142	13.7516	14.752	14.2169	15.1993	15.6018	12.9366
W317	9.86109	16.3304	14.0102	18.9373	9.67596	17.2326	8.67948	16.5642	15.3547	7.94837	9.09803	14.1674	6.58796	15.9948	18.6835	17.8906	15.1437	7.48382	20.0396	12.8862	20.589	17.3445	12.5195	6.88247	11.3391	23.5397	21.7614	22.5714	14.8177	12.039	10.1371	14.9882	16.2316	16.7033	10.8557	10.2767	7.23723	14.9642	12.0397	9.74595	6.23049	17.2667	17.6941	16.1949	15.8011	12.4482	13.9758	14.9329	7.67948
W318	21.2535	17.0319	15.5049	19.9601	10.4094	16.8484	9.41996	15.6154	16.9992	9.02514	9.64205	15.6439	10.5118	19.4211	19.2302	18.6662	18.4415	16.3937	19.9506	12.801	22.0285	14.8444	13.848	7.79153	13.545	23.9927	23.4791	24.0668	15.2698	12.6024	8.96578	18.6448	11.2953	19.7768	13.838	14.6533	8.06795	16.5133	16.0837	11.8142	20.5233	18.217	17.9317	13.1829	15.8704	15.8317	16.9297	12.4505	19.2604
W319	9.53722	12.3304	9.90238	20.5823	10.7977	11.0084	9.71768	11.2046	10.4717	7.3837	11.2288	16.3887	7.43463	17.1357	16.6382	16.0405	16.9545	9.74315	19.3705	12.9809	21.109	17.8991	12.2953	6.73948	21.6623	25.7018	22.8749	23.1706	14.9662	8.89194	13.2691	16.5443	17.5235	19.2603	14.1007	12.2985	11.5958	15.8257	13.8536	17.2079	8.45694	17.8351	17.9082	16.0008	14.6847	17.3346	18.651	15.2309	12.9274
W320	11.2586	17.6869	14.412	19.895	9.90539	16.734	8.44294	13.7207	13.9748	7.55459	8.54689	15.9992	6.56377	14.8037	17.2967	17.0102	15.4608	7.62936	17.7432	9.63868	21.6064	17.5312	13.8312	8.15452	14.0179	25.8342	23.0195	23.2176	15.3759	8.08479	9.80852	14.8286	17.5434	17.5585	10.9895	11.4901	7.30779	15.1519	13.8158	17.0732	10.0613	17.5679	19.2037	14.4602	14.9189	16.7702	14.6557	15.9344	9.15228
W321	19.1432	12.0532	12.9766	19.6731	10.6439	17.1556	8.63662	14.9792	14.0014	8.44708	10.2527	15.3092	10.9873	20.85	15.7961	14.5265	18.2604	14.8484	20.3823	12.2102	22.3232	16.1052	13.1172	6.97111	12.8774	23.5189	22.5924	23.282	14.5224	10.1923	11.7905	15.182	15.0144	19.543	12.3377	11.1826	9.58498	18.2094	14.5626	11.3679	19.2911	18.368	18.1878	13.6129	15.0944	15.1413	13.5624	14.45	12.0293
W322	10.3663	17.7406	15.6551	19.9316	9.71425	17.2326	9.16491	15.4704	14.5326	9.56796	9.62022	14.6551	10.1033	18.4293	18.6024	17.8906	17.9937	9.52943	20.3507	12.1826	22.0441	16.4322	12.55	8.00281	12.0838	24.2897	23.3358	23.0056	14.1414	6.89623	10.5689	16.6474	14.3896	17.6604	11.3717	9.79806	13.485	18.0867	13.0605	11.6182	8.51249	17.4578	16.986	15.642	15.8489	12.9627	13.8278	12.9947	8.24317
W323	10.42	12.2107	9.17243	19.3473	10.4818	11.0701	8.88264	10.3332	8.97154	7.90087	8.02791	16.1053	8.00562	17.3581	14.4576	13.6662	15.0868	8.35315	20.1506	13.6116	21.2072	17.6193	13.1625	7.12396	17.0939	26.0057	23.1148	23.4153	14.8713	6.82156	12.9657	13.4979	16.5799	17.8751	12.9933	9.41204	11.5625	14.3668	14.5813	15.9937	9.12516	17.8841	17.3705	16.2111	15.5007	14.8688	15.7185	13.9031	14.8775
W324	9.84235	11.3443	10.3554	20.4676	11.0084	10.2761	9.1267	12.865	9.93664	8.40939	9.08481	15.3339	7.62205	17.7796	19.1231	18.5049	15.0447	7.75489	19.6086	12.8372	21.5759	16.7939	13.2212	7.08021	18.3116	26.0813	22.9569	23.4387	13.6464	6.7931	8.90557	14.7167	16.5552	17.1011	11.8343	7.68521	8.71453	14.3721	13.2416	16.1445	7.51922	17.8422	17.716	16.1574	15.086	17.9104	17.8226	15.4112	9.07146
W325	10.5118	11.5887	7.3837	21.5545	9.85798	11.9549	9.58496	12.4893	9.25267	7.88874	8.43045	14.5018	7.48382	15.8287	15.1984	14.4576	16.4137	8.01123	19.1654	11.9507	20.1084	15.2949	12.1688	7.76146	12.1041	25.889	23.1656	23.9393	13.472	8.37924	12.4098	14.3472	20.4275	17.0874	14.682	11.2058	10.618	14.2451	13.7314	16.3894	6.69532	16.6961	16.3771	15.3205	14.6029	14.3152	17.0625	15.1375	8.77149
W326	7.92481	12.3934	10.4512	20.5451	11.4041	11.1421	9.04985	11.944	9.48985	9.17493	10.4818	15.8775	6.49346	18.3836	18.4087	17.7602	15.8312	7.66534	19.9975	13.2641	21.1379	18.1573	13.3536	7.70476	19.6269	26.1271	22.897	23.2731	14.3337	8.25956	10.4413	15.1424	16.0431	17.4887	13.5661	9.4043	9.92865	14.4607	13.6296	15.6045	7.67157	17.9897	17.3218	16.0876	15.147	17.1075	16.7343	15.7154	11.2761
W327	9.27146	10.7398	7.69349	20.8034	9.67243	9.98014	10.3554	12.4147	9.72622	7.5157	9.04985	15.5417	6.49506	15.6991	17.6731	17.4415	14.92	8.15482	21.2784	14.509	21.3473	16.7995	12.357	8.238	15.7564	24.2138	22.473	23.2092	13.5151	6.81346	11.7839	15.971	15.7142	18.4849	12.5046	13.183	9.21922	13.6624	13.4979	10.8274	8.02045	17.5987	16.4657	16.4615	15.4308	17.7155	17.187	15.584	14.8918
W328	11.0967	16.183	15.2288	20.953	12.3853	16.4688	10.6883	16.9316	14.8138	12.7628	11.933	14.997	16.6382	17.7602	20.3645	20.0951	15.5657	14.5687	20.6258	10.7673	22.7139	16.5876	14.4687	10.0139	22.1651	25.5404	24.8701	24.7905	16.4181	6.72453	12.4189	18.3092	16.4944	16.5226	15.2015	12.7141	11.2	14.7752	16.087	14.0832	8.12518	18.2755	17.8258	14.386	16.7196	18.6084	19.4082	15.4782	15.183
W329	10.3106	12.446	11.1098	21.6671	9.94105	9.9542	9.66711	14.8088	13.4893	9.55459	11.5314	15.0785	11.6027	17.9024	17.4576	17.4656	16.68	11.8727	20.5598	13.0268	20.4111	13.9842	12.8912	7.39588	15.5479	25.1183	21.402	22.8141	14.1186	7.7624	12.5769	14.5985	21.8078	17.8923	15.2009	9.13702	12.0996	14.5074	17.1319	13.3061	10.3316	18.6027	17.3366	15.7617	14.9979	14.9657	13.8663	15.9508	16.0638
W330	22.6209	11.9622	8.66888	20.2535	9.46352	16.2659	9.17991	15.641	9.66178	9.10852	8.50383	14.9153	11.8455	9.28309	15.6211	14.6268	9.99435	16.2493	21.1438	10.4604	22.7278	14.026	12.0679	6.43128	13.0332	24.5829	21.9356	23.7831	15.2789	11.371	11.4458	15.7247	13.3001	15.6028	11.0179	7.02	8.7314	14.9544	14.4933	13.0104	21.2436	18.6475	16.6808	12.1151	16.9862	14.8605	16.3902	14.5384	6.56682
[truncated: 788 more columns]

## Sheet: 2013-rep1
ID	mr002	mr004	mr005	mr013	mr018	mr019	mr022	mr028	mr030	mr045	mr046	mr061	mr070	mr071	mr078	mr079	mr080	mr088	mr140	mr158	mr173	mr200	mr208	mr222	mr232	mr239	mr241	mr243	mr408	mr415	mr422	mr430	mr496	mr542	mr553	mr584	mr629	mr695	mr698	mr699	mr730	mr736	mr808	mr838	mr839	mr876	mr896	mr981	mr001
C001	9.74359	16.8236	14.5972	21.1949	7.49096	14.5156	11.3263	16.145	16.1811	9.75182	9.78694	16.1992	8.05764	11.7036	14.0199	12.8907	18.9148	13.5005	18.5764	13.1833	24.5418	17.5192	16.6795	8.5263	12.354	24.3529	24.0409	22.7509	15.0639	14.789	9.00728	16.9566	16.0263	20.4059	12.8434	9.33836	10.9065	18.1893	11.7916	12.4365	8.0163	14.5273	16.8647	15.2603	12.2403	14.9705	14.5115	14.1877	11.1909
C002	9.63367	10.1109	9.80007	19.5682	11.3475	11.7467	11.0061	14.4038	13.237	10.3759	10.8796	12.4623	9.24261	14.8058	15.0317	13.3154	15.2625	11.0596	18.5923	7.93284	24.5636	18.9487	17.1463	8.97741	11.7859	24.816	23.734	23.5562	15.8847	8.27763	9.73752	12.8323	14.5	17.4772	14.0025	8.3427	10.06	15.2222	12.1017	13.0476	8.9387	17.96	18.0509	16.135	8.27995	14.6643	15.7939	15.1422	17.9393
C003	9.87851	10.923	9.54725	20.1055	10.6538	13.4235	10.9533	10.2784	9.7661	11.3529	9.42122	14.9786	7.17313	12.6363	15.1289	8.93712	14.7975	12.9171	19.7529	12.2977	23.3571	20.0616	16.8303	9.43071	9.84069	23.6918	25.0698	25.3208	14.587	10.85	12.2704	13.6985	17.8938	18.4319	15.7898	8.07415	10.0129	12.3365	15.1982	11.4126	11.3383	16.2578	18.5146	18.5423	10.0475	15.0545	15.7536	15.0421	20.4457
C004	19.9324	9.22929	9.80091	21.666	10.6292	10.279	11.239	12.1041	9.45405	11.435	11.1141	15.3761	16.5119	11.6463	15.4102	13.0189	12.1615	14.1506	19.796	12.4779	22.8233	18.6646	16.3878	9.66308	15.4414	24.6201	23.3165	24.8572	15.2533	10.3141	14.3438	15.0674	12.4743	21.3681	15.4122	12.7786	12.7368	17.2136	10.8614	12.1764	21.0474	14.9296	16.3519	15.0323	6.61726	17.6349	17.4386	15.7187	15.2406
C005	9.98648	12.7409	9.48656	23.5462	12.2337	8.95975	13.0368	12.2368	10.6877	10.8746	9.08107	13.5569	8.61189	13.9611	14.1805	10.473	14.2756	12.4073	21.943	9.24648	22.5654	17.0119	15.8305	7.36696	17.2362	24.9108	21.87	23.0764	12.8104	8.1824	10.6493	14.7189	16.1904	16.2497	15.1692	11.6034	10.2524	14.0278	17.2095	13.327	10.8272	18.7248	17.5449	17.886	7.55523	16.0115	15.8104	14.5711	10.2881
C007	7.8466	16.7415	16.115	19.6611	11.1819	17.5535	13.1451	20.6261	18.8235	10.9841	11.4427	16.1011	10.9755	14.9511	19.0391	16.9752	20.391	13.6923	20.5325	11.8391	23.2981	16.5016	18.8457	7.82629	13.438	25.5256	22.534	23.1385	14.4532	9.80478	8.22298	16.6008	16.6794	20.9927	19.7397	11.5431	14.2622	20.1301	12.3247	11.3765	9.78073	16.8869	16.4964	10.0686	12.3008	12.6495	16.42	15.6073	14.3105
C008	9.11048	17.3529	15.3804	19.7215	9.79557	14.2562	9.98549	17.3739	16.6804	11.2632	10.9453	14.4253	6.23668	15.1757	19.3687	17.6272	20.169	11.0075	22.4037	11.4088	25.1068	16.1567	15.6423	10.441	14.9577	22.8462	24.5372	24.9053	17.4914	9.14172	15.0354	15.6044	17.7477	20.7468	18.2179	15.2293	11.2098	16.9934	13.6246	10.1484	9.27521	16.4622	16.7914	13.3625	9.25882	14.4112	16.2103	16.1294	18.1771
C009	10.8854	16.6442	14.2	19.4095	11.9372	17.409	12.3646	16.3637	17.7167	10.4268	11.6793	16.4283	7.33252	15.8178	17.9531	15.7915	16.0587	14.0658	21.0273	9.92898	24.996	17.0031	18.3035	7.92261	12.1299	24.2034	20.8612	23.9636	16.9846	14.6394	13.3878	17.0676	22.0096	18.2361	18.146	12.8696	12.3209	14.3887	14.8706	13.9006	10.8928	16.1237	15.5152	17.9064	9.29641	16.2162	13.8719	17.3947	11.4135
C010	10.3184	11.0456	9.55197	12.599	10.4171	10.1794	13.5679	11.0908	9.93461	12.2937	10.6492	18.3416	9.2968	12.728	13.772	10.3469	15.551	10.4478	20.3263	10.4905	24.2117	17.6537	16.1205	10.3012	10.3925	23.8654	24.4675	22.2545	12.7016	9.65134	11.3742	15.5718	18.7078	18.9853	15.6315	8.39326	9.24904	11.8391	12.8975	11.0311	8.70842	14.9401	17.4321	17.2834	7.7154	12.5925	12.5203	16.1041	17.8583
C011	11.6058	17.2793	16.8608	18.925	11.9697	18.221	12.2973	16.2693	14.7747	10.78	9.18396	15.828	9.54115	12.9512	19.8934	16.1457	16.8307	11.2846	23.2641	10.2845	22.6503	17.0505	18.6468	7.89902	11.9941	24.3349	20.7215	22.2033	15.1839	14.0741	11.0879	16.0351	11.7477	20.8207	17.6068	15.2865	11.3142	18.0399	16.2291	10.6686	9.93672	17.9191	18.1932	17.5664	11.5236	15.5563	18.0919	18.835	14.5311
C012	9.03065	10.0909	8.77914	23.778	9.87695	8.20956	10.2063	13.4626	11.711	12.0118	11.3876	17.3265	6.24835	17.6513	19.7357	14.8149	17.1576	11.7233	21.3783	11.4395	22.1648	14.2223	18.711	10.0757	14.7154	25.2211	23.7022	25.1288	13.4721	8.25449	12.2493	18.592	16.9707	20.0249	17.7845	16.079	12.2146	14.687	19.5614	13.0099	7.19762	19.5315	17.0085	19.595	12.1784	16.8919	18.9816	15.3698	8.64718
C013	12.0052	13.4341	12.32	19.2979	9.2351	16.2188	10.9189	17.4904	10.9246	16.0719	15.9398	16.8235	17.5063	14.8862	15.8977	14.2811	9.09427	18.3102	19.4084	12.5964	23.4852	17.2519	15.3153	9.00825	15.2231	23.5291	20.7165	21.1543	16.065	15.4816	9.70777	17.0306	19.3969	20.6326	14.7475	11.4183	11.2466	16.194	14.2258	13.3224	9.79635	18.6187	16.7583	15.7212	12.1751	9.32029	16.7824	16.2677	10.3702
C014	8.46187	10.829	6.88531	22.4042	11.9589	10.5094	9.52983	11.6685	10.571	11.5951	10.2853	12.9066	11.06	14.0633	18.2228	14.4383	15.1787	12.5562	20.9809	11.4622	23.4258	18.3427	19.0684	9.70256	11.5228	23.5333	23.5167	25.7446	17.3185	9.09104	12.4724	14.4543	16.3898	19.4911	15.5699	15.2496	11.46	15.094	12.5158	13.5689	9.99375	17.748	17.4228	17.7045	12.3813	15.4251	17.1707	16.3368	19.1483
C016	9.59499	9.9713	9.02532	22.6116	9.51639	10.4101	12.9664	12.0579	9.75925	13.0603	11.6641	18.7821	7.76068	12.5185	12.2366	12.8121	10.4024	12.1468	20.2515	15.7899	22.8433	21.177	17.3875	9.29275	11.136	23.1226	23.9088	22.4341	15.307	7.5917	13.822	13.1682	14.3782	21.5535	13.8174	12.7754	8.61462	15.2968	16.6169	14.0089	8.73517	16.0548	16.7575	19.7929	10.3567	19.6358	18.0667	14.9589	9.99265
C017	9.33944	12.1268	11.9885	22.0274	10.7083	10.0491	11.0571	12.6826	8.03356	12.0231	9.84395	14.6112	8.83591	13.6324	13.7883	12.4989	15.1229	13.3471	19.2215	11.481	22.9849	18.0596	18.7203	6.6511	10.9205	22.382	23.5357	23.3191	14.5902	9.54841	13.472	13.2602	16.394	17.3635	17.126	10.9925	12.1294	15.5693	14.1145	12.8544	9.88682	19.1503	17.8484	17.1043	10.8317	17.2289	15.9957	15.108	19.0606
C018	9.93409	8.6216	9.50999	19.1061	8.66551	10.0672	11.2693	10.1818	11.0446	10.0266	8.06773	14.0291	7.11896	12.4335	15.0892	9.65695	11.7242	12.9681	21.4669	13.0197	25.5065	16.5812	17.9455	7.58259	9.64993	23.7672	23.0758	22.1511	14.5758	9.07064	13.4278	14.3507	16.5622	18.8026	14.49	9.98849	8.80788	14.6461	13.4794	14.9917	8.61568	19.077	17.4502	15.7106	11.0725	16.1296	16.3934	15.4864	10.0637
C019	8.11943	17.3619	17.3579	19.358	11.3945	17.2139	10.4728	15.2179	14.7565	9.4086	7.51122	14.9121	11	14.5261	18.5446	15.9121	15.8372	11.0127	22.3013	10.3215	24.2033	18.3981	16.8289	8.91438	12.6192	24.9574	20.9036	23.7741	15.9572	10.2775	10.2195	17.8805	13.1945	18.9	11.0997	11.2998	8.93243	16.5943	11.5967	9.8791	8.08103	17.5309	16.7315	15.3316	10.5487	14.7782	17.305	15.4053	12.2129
C021	9.68481	16.6778	15.6434	21.3618	13.1624	18.9721	13.6265	9.88058	12.4612	10.4715	9.62561	16.0329	9.79502	12.9838	15.8313	13.5676	17.1919	11.3984	21.0072	10.9508	26.0534	16.4937	15.1972	9.64918	10.1784	24.0254	23.3178	23.4892	13.312	8.33483	9.90483	14.4594	11.2212	20.2775	10.8569	10.0424	9.82186	14.4968	9.28743	15.2726	10.4025	17.3613	15.3762	15.3353	10.127	15.2871	10.0611	15.6187	10.014
C022	11.6103	18.2338	16.004	21.6561	7.89644	16.186	10.2641	11.0785	9.34296	10.1088	12.4575	16.5192	8.88928	13.2915	11.778	10.3711	16.2857	12.087	22.1567	10.4108	27.1028	15.6632	16.5433	11.2709	10.8884	24.4903	23.8328	22.3135	13.9016	7.47413	9.10127	14.7854	11.9275	17.2029	11.5518	9.72064	8.93645	15.0886	11.0722	12.4946	8.45023	16.9755	15.7124	16.709	10.8141	16.1261	15.7141	17.225	10.3894
C023	8.81853	9.46199	10.2719	22.0329	12.1214	9.58057	13.6862	12.0531	7.99488	20.3735	19.23	18.2029	19.5195	14.8942	15.1918	7.68964	12.9805	17.2405	21.0331	9.66186	26.3304	19.5858	17.5082	14.825	18.9675	23.4748	24.7309	24.2958	16.0499	8.69232	12.7856	17.1947	14.5962	23.0559	14.229	10.4794	11.1142	14.9457	15.1596	10.3868	7.69161	18.1814	17.4258	18.0953	9.37783	17.9132	18.4063	15.1196	15.8967
C026	8.80588	8.71619	10.8312	22.4189	12.2675	7.5687	13.1836	13.6692	7.68997	10.6243	10.5074	13.8551	12.8738	13.0962	15.4855	11.972	14.635	13.8113	20.3069	13.1587	24.8719	17.8632	18.521	8.18046	9.69335	23.7016	22.8997	21.8115	11.5015	8.3826	9.23714	14.8483	15.869	19.4706	14.7551	9.24394	11.2575	11.9977	11.7021	11.3902	7.72931	16.6782	15.8348	16.8701	9.38536	16.9135	15.4551	15.567	10.9139
C027	9.31127	16.2184	13.4961	20.5406	10.8308	16.5463	12.214	13.3392	15.9262	10.55	10.7039	16.9894	12.8723	15.4951	14.4985	12.9369	14.333	14.1003	20.2427	10.2583	23.8369	14.9679	15.2153	7.91531	10.7268	25.8737	22.3423	22.4879	14.8006	12.0236	10.9439	17.0282	15.1765	19.086	12.6679	9.40528	8.04422	15.2197	11.4644	10.9512	7.66303	14.3304	16.7044	15.3587	8.48994	15.0488	16.1718	12.6692	14.4329
C028	9.44989	10.1103	11.3941	20.5692	11.8436	8.90708	9.31599	14.0577	9.64123	12.0705	10.635	16.1199	11.4331	13.2432	14.8261	10.9655	14.0523	11.3454	21.5875	12.4991	25.7875	17.4888	16.8636	8.69114	9.87929	25.8851	23.0037	23.9553	14.5129	7.71977	11.4745	14.2052	17.5185	20.1615	16.9523	9.02221	11.048	12.0589	11.6245	13.7215	9.7049	17.1307	15.2641	17.7149	8.44282	15.0301	15.9762	16.0356	12.3885
C029	9.66378	13.1814	10.6293	21.7705	11.0876	10.5756	10.9015	13.137	11.1591	11.6215	10.6729	15.1766	8.94901	15.6506	17.9716	12.9429	16.6144	10.0312	21.1452	12.2312	22.9569	16.5164	17.108	7.73326	15.4998	23.5369	24.581	24.5363	15.2896	10.0893	10.4874	13.5849	13.787	20.0749	18.5981	11.0338	10.3495	15.1492	16.4194	10.7871	8.91865	17.2991	14.9239	14.9068	11.9036	14.2755	18.5363	15.6357	21.7591
C030	9.12143	10.9192	10.542	16.4228	12.8377	12.4488	12.4226	16.6524	16.8879	10.6477	10.9594	13.5371	10.4876	14.0804	17.9332	14.6295	17.6031	12.4554	19.7463	11.829	24.6967	16.1077	15.6837	7.05379	11.9143	25.5171	21.4489	22.6013	15.8766	12.4202	8.5514	11.9935	15.3533	16.8302	14.1273	11.1221	12.6949	13.9216	10.5603	13.8429	9.25013	17.8304	16.0513	15.9765	13.1657	16.2466	17.3299	13.3312	9.45685
C031	11.2716	9.71752	10.5766	19.748	9.1369	14.9796	10.6873	12.9251	12.2327	9.81513	9.67094	14.8126	10.9956	11.8408	15.1448	13.1183	17.0341	11.2707	18.9618	10.1537	23.9027	18.6433	16.4885	10.1204	7.79081	26.6283	21.6607	21.3201	13.8446	11.7109	9.99789	13.4175	16.0201	16.329	12.2409	11.2591	11.021	14.0027	12.6695	17.4874	9.34025	18.8525	16.426	15.2957	11.8906	15.5916	16.7256	14.7583	16.8927
C032	19.8483	9.21142	10.2733	20.4122	11.6019	9.0452	11.0822	13.8735	9.85754	12.523	8.91096	15.0328	10.1464	13.2301	11.254	9.59666	14.1295	14.8689	19.1169	9.88454	24.6509	15.9337	18.9439	10.0632	13.2359	25.504	23.6904	22.6211	14.9397	8.99708	9.94271	12.0444	15.6556	18.341	13.6827	11.2196	11.1298	16.2147	12.3817	12.8618	18.5118	17.6496	17.4801	14.6287	8.64223	15.5274	16.8875	13.8936	11.8832
C033	12.4573	17.2406	12.3658	18.6027	11.997	14.8069	11.928	14.0643	11.7854	8.68738	11.3679	15.3231	7.13708	13.5666	13.911	11.9925	15.8674	13.278	17.7863	9.82054	24.3082	16.5099	17.9707	8.64342	9.3053	23.4589	22.7468	22.3054	15.5367	7.80685	10.7508	14.9886	10.8168	15.1756	10.2861	11.7118	11.2318	15.2234	10.4363	12.3025	9.2162	16.3792	17.5431	11.0981	7.40847	8.88142	14.1651	17.6943	11.5693
C034	9.27966	10.3317	10.3829	19.3544	10.1617	9.35813	12.3728	11.0671	8.55326	12.9057	11.3581	19.2371	8.82081	14.49	12.5365	11.5447	17.9869	10.9918	22.0051	11.0331	22.4901	18.5528	19.8049	6.88823	11.3187	22.4508	24.763	23.5792	13.7005	9.24526	13.7919	14.3003	15.633	20.5538	14.2947	11.6149	12.2502	15.9503	14.4752	12.613	11.8558	16.7181	15.6618	16.6007	10.3985	16.2133	17.9437	17.7094	9.38651
C035	9.21009	10.2654	10.749	20.4146	9.97198	14.2768	11.2627	11.2408	10.3039	9.07472	8.46392	14.5789	7.95836	13.8223	15.1383	11.7279	13.9062	13.2744	21.207	9.01641	24.6585	16.3117	16.0737	9.49917	18.8083	24.7709	24.4911	23.7526	10.7181	10.9484	9.24426	15.2186	14.9057	16.8755	16.8806	9.66871	10.2249	14.4281	10.5713	11.2678	8.45042	14.8255	17.1638	15.9556	11.5231	15.1838	15.735	14.6117	8.88795
C036	10.8027	10.0433	9.10472	19.0402	10.2362	18.6982	9.51702	10.8155	9.97948	9.36673	11.58	16.4947	7.13778	13.654	13.8638	13.6987	17.9471	12.1216	20.4053	10.8645	25.3446	20.1752	18.4892	10.66	9.78247	26.0083	21.7845	22.4939	15.8958	9.06201	10.4105	17.2701	15.8596	17.689	10.8061	8.50207	8.00704	14.1766	10.1475	13.4877	9.72881	18.2834	14.1804	16.5682	6.13751	15.8038	13.7637	15.313	10.7366
C037	9.1627	18.3322	13.4368	19.323	9.82433	15.7226	12.4794	11.8282	15.165	8.2378	11.8201	16.2125	7.15907	13.1982	16.1961	14.1544	17.6701	12.3099	20.932	9.44482	24.6814	19.6494	15.9408	8.16541	10.1087	22.8776	24.587	21.3753	16.135	10.3574	9.15506	13.4075	12.4963	20.4436	13.7531	9.23653	8.18084	15.1713	12.5579	11.7372	8.64694	16.567	14.4132	15.9013	10.0684	17.1577	15.0933	15.6637	17.2857
C039	7.32852	16.9603	15.0981	18.389	11.5479	16.1146	12.4685	14.7635	16.1994	8.9511	9.15021	16.6806	6.62464	14.3019	17.5645	16.4745	18.2338	12.8765	20.7747	12.6187	24.0517	15.8924	16.9289	9.68203	10.4628	24.5637	21.0793	22.8324	14.631	10.6395	9.8285	16.4186	12.1221	17.0311	14.2785	9.02578	10.3751	14.9659	13.8936	14.0022	10.3256	17.2571	16.2177	14.4108	12.2166	15.4808	16.8187	15.6425	9.28345
C041	9.73583	18.3291	16.8226	19.0651	10.9508	16.9723	11.917	17.1067	12.3389	8.90751	8.93455	18.0994	5.40056	16.7952	18.3922	16.7003	22.1548	14.2502	20.5142	8.05717	24.4486	16.4103	20.4166	7.87055	14.4064	24.7584	22.1094	24.0437	14.6025	13.6683	13.0276	15.2609	18.4457	20.8207	15.4443	12.8338	11.1109	20.8106	10.682	18.8842	9.90788	17.7527	16.2312	9.7506	13.6615	10.142	13.0341	14.1086	10.9894
C042	8.86787	18.6392	16.3461	19.1209	8.98923	17.323	12.9519	18.9847	20.053	9.05951	11.8775	16.4902	8.6928	17.0228	17.4127	14.9972	18.0042	13.4045	19.0137	11.1352	23.8951	16.569	18.7701	10.05	13.7661	23.1334	22.8346	23.2243	15.6504	8.17783	14.8131	18.8084	18.3162	20.2459	15.2661	12.2621	15.9294	16.1724	14.4625	12.5985	11.5036	17.4152	17.7466	11.5336	13.2009	15.4785	13.1126	14.1549	19.0681
C043	9.79372	19.3443	15.5205	19.3548	9.91692	17.1878	9.83562	17.2335	16.2166	11.2839	10.1312	14.0289	8.62146	14.8429	14.6585	15.1782	18.1527	14.0578	22.1142	13.3983	22.2035	15.2657	16.8806	7.93749	11.4234	24.9198	23.1478	21.3312	15.9783	9.64163	9.14929	15.2553	13.1761	18.8301	11.1691	10.7499	13.8095	16.2212	13.5715	11.2748	9.81031	17.2603	17.2172	13.7029	13.729	13.497	16.4232	10.9997	9.18258
C044	8.24933	18.6162	15.9251	18.0525	10.6971	16.0169	10.7079	19.1958	20.1074	13.2936	10.5814	13.3362	13.0809	16.6997	17.1581	14.6267	20.0281	12.8903	19.5336	14.1969	24.3329	17.1467	17.8697	8.547	14.9016	24.9451	21.2891	20.9942	16.5881	10.1938	16.1347	16.5495	19.2494	18.7224	17.3875	12.8568	13.4703	17.2036	13.752	12.4651	8.57617	17.7755	16.1985	14.8847	11.7518	11.7492	14.8834	14.9324	18.8934
C045	9.05499	16.6834	16.3143	19.7008	9.97007	16.4614	10.4433	17.6742	16.6924	11.4747	10.577	15.5291	9.85092	14.6571	18.5276	17.1544	19.2026	12.4123	21.639	13.09	21.3983	17.7604	19.1573	7.39414	13.5168	24.7815	24.1323	21.284	13.9902	11.7112	11.6951	14.4044	17.0877	19.7691	13.7513	10.8497	10.745	19.1759	11.5679	12.0809	9.74703	16.6019	15.3964	14.236	10.1005	9.45326	14.1188	16.9969	8.84746
C046	10.1093	11.1409	10.9274	20.3701	9.5422	17.3551	11.6609	14.5818	13.2864	12.6553	11.6842	16.231	6.2797	12.9648	17.3666	13.7449	17.2018	12.1539	21.65	14.3113	24.5048	16.8247	16.8	9.53475	8.94122	23.9687	23.5959	24.9596	14.4692	9.87667	10.7739	13.1722	16.0242	19.0654	12.1646	8.53084	11.2595	12.7757	12.7223	11.466	8.69232	16.936	17.1547	15.2859	11.5074	15.6441	18.2029	18.2212	10.8797
C047	11.6076	19.2794	16.9229	17.7474	11.4531	14.5042	11.1498	12.3184	12.7011	11.5108	10.9598	14.0425	8.78872	14.8627	19.0771	16.3726	17.9897	10.6815	19.6118	10.4336	25.8416	17.5884	17.3882	9.56862	13.4237	23.1995	21.1071	22.7502	17.5509	9.08311	14.167	13.3825	13.6437	18.099	12.426	12.3626	10.1078	15.2481	9.8099	10.4419	10.7102	18.5288	16.5428	17.0752	12.4487	13.6163	16.7489	18.1883	14.1163
C048	8.98641	11.8356	10.263	21.337	10.7592	8.53062	9.94068	14.033	8.96565	10.2036	10.7094	15.3741	6.47081	13.3961	17.2598	11.3308	15.2831	13.7604	22.4502	13.6901	24.2838	17.5713	19.8051	11.655	10.2366	23.2734	21.6527	23.2382	14.9099	10.812	13.2215	14.008	14.2835	18.245	15.7209	11.0214	12.2498	12.0969	14.6832	12.9774	11.1768	18.7409	16.6296	16.8552	12.1965	17.5028	19.6742	17.8646	10.4514
C049	10.4197	16.2586	19.0106	19.4315	10.6703	15.9933	12.8726	15.0533	10.414	12.2618	11.6665	14.047	8.78044	16.7132	17.4607	16.4341	20.1716	10.9551	21.628	10.5094	23.0303	17.291	18.4702	9.77657	15.0348	22.3825	21.9458	25.2613	14.2121	7.32498	14.9273	17.8351	14.9428	19.2697	19.4155	11.753	16.6194	15.2726	13.5952	12.3703	8.48498	19.2032	15.035	18.0077	14.8381	14.4358	16.6472	13.0873	17.0675
C050	10.3825	18.6523	16.8745	18.8814	9.48516	18.7136	12.4355	11.4996	13.4404	10.5139	11.2625	15.8555	8.39178	14.8304	20.6127	17.225	17.5605	14.1802	23.0285	13.4621	24.8277	17.2211	18.9111	8.85482	14.713	24.4984	22.6659	24.0469	14.412	15.843	15.4155	16.2561	16.6084	19.4149	18.694	9.53945	13.7544	17.1622	11.9383	12.385	10.3843	16.1559	15.6162	18.5522	11.8545	14.4356	16.0793	18.2466	9.83223
C051	9.97475	12.8583	7.13078	23.0283	11.7646	10.1732	12.1373	18.5528	18.2093	12.5534	9.23897	13.2036	11.6634	15.3649	17.0811	17.1385	16.2289	13.0466	20.5044	12.7596	24.9921	19.41	19.0325	8.92507	14.6052	24.3661	21.66	23.5544	16.7205	8.93662	10.1284	15.2085	18.0893	20.3208	19.1191	10.6748	14.3369	17.064	16.557	15.1785	8.73551	18.6743	16.4842	17.8273	11.2519	18.6352	16.6151	16.1809	19.0876
C052	9.36772	13.6099	9.75627	22.6585	8.31656	8.17206	10.5917	12.7154	7.78681	9.42701	10.7256	13.6828	6.72081	15.0475	12.7578	6.12816	16.5775	13.1843	19.5216	12.7011	22.7667	19.2915	19.408	8.97995	7.57383	23.9824	23.5363	25.1635	15.2894	8.36449	12.3139	12.9519	16.6391	21.4216	16.9645	12.2843	10.0666	15.5718	15.9621	13.1291	7.36807	18.4492	18.3083	17.6974	11.4789	16.9349	18.0213	16.8427	14.9427
C053	12.8987	15.3709	14.0287	21.2113	9.42794	17.2438	14.1093	13.7127	15.1364	22.1073	24.7585	16.3533	19.5743	17.8963	18.1424	15.5055	19.6583	16.96	20.7164	10.8889	22.8459	14.1513	17.9046	13.9085	17.8765	25.958	23.6137	23.9048	15.8229	11.0813	16.1031	17.5114	20.8074	18.0504	14.4723	9.6839	15.7336	17.9216	18.4222	16.5581	10.8563	16.8363	17.6499	9.19902	15.3482	14.5236	13.3703	14.6306	11.0117
C054	8.32503	12.8802	11.9721	20.2989	9.77976	9.63777	9.89874	12.4182	11.2592	12.613	12.5966	19.2413	11.8296	16.0625	19.8559	14.679	16.5007	11.1847	20.1677	14.7672	24.2897	18.197	17.8428	7.83565	11.2869	23.9506	22.9738	23.6507	13.8236	8.66659	12.1625	14.4153	16.7106	22.1894	16.6034	9.57886	10.0978	15.7645	14.2195	11.847	8.91339	17.8979	17.3503	19.2763	9.70375	20.1197	17.4684	16.8426	11.6108
C055	10.8861	16.9904	15.2335	19.8442	9.95657	18.0986	12.4405	9.62874	10.0243	11.2582	10.1667	15.5613	10.2706	12.7674	12.0327	13.2043	18.4948	10.0663	22.1205	8.94374	25.7719	19.0362	17.8789	8.63122	14.2674	26.043	23.0162	23.2454	15.6536	8.48015	12.8603	13.5384	16.5567	17.7783	11.1371	9.13543	12.219	16.9573	11.5358	10.8819	8.90724	16.991	17.4962	13.5621	11.4918	16.641	19.8071	15.6591	21.7182
C062	9.32166	13.8431	13.1957	19.375	8.87618	16.6549	9.81032	16.1911	17.125	9.79543	11.9955	15.7914	9.03136	13.0581	13.6408	12.3729	15.9771	12.951	20.9102	8.8242	24.2884	17.4524	14.8811	8.88758	12.7451	25.6156	22.6988	23.418	15.2355	9.87319	8.68676	12.2777	9.35968	19.4362	14.847	9.978	10.3829	15.8788	12.4859	11.4835	10.3966	18.8733	17.6898	14.4703	13.8702	15.1569	16.7482	15.8294	12.387
C064	10.2881	10.7593	13.1124	19.8736	11.0171	9.43697	15.9335	12.2507	8.49555	10.8544	11.3597	15.539	8.03208	15.3437	17.7727	14.3497	16.9076	12.3088	20.5286	11.8444	24.737	17.3829	16.7469	8.84276	21.9557	24.5908	23.6165	23.1846	16.1549	9.58989	11.6179	14.8246	19.0477	19.7695	16.8953	11.9494	12.0736	15.9162	17.3116	12.8101	7.56005	16.1252	16.9627	16.9496	10.3103	20.3146	19.7126	16.4531	9.39218
C065	9.50882	11.3991	9.02829	20.2521	9.9865	16.5645	13.2477	18.9532	16.9518	12.0192	10.2272	16.9656	7.94904	14.5333	15.7372	13.2303	21.2074	11.9205	19.3687	13.2938	25.9062	16.7475	15.8326	7.58584	13.0342	23.9257	20.0878	22.3613	17.262	8.57554	11.9753	14.312	13.0391	20.5396	14.6659	10.5658	11.9214	21.0794	13.7066	14.725	9.25182	17.5805	17.1073	10.6705	13.4979	15.8671	14.4251	12.5317	17.2341
C067	8.54898	11.16	13.0326	21.0893	10.3358	9.34632	11.1733	10.4358	10.0748	13.25	10.0533	17.3969	8.05602	14.4738	13.0735	11.1269	14.4696	9.74094	19.8249	13.0291	24.5815	18.8971	18.6221	8.10525	13.1769	25.7244	23.4885	24.9621	16.7349	10.349	13.3171	14.6222	17.3001	19.7412	13.8652	11.5087	10.6441	13.4205	14.8936	10.2401	8.705	17.2822	17.6965	16.3533	9.96184	14.9666	15.7228	15.8725	10.9391
C069	9.71758	15.6592	14.7712	18.3651	12.6021	15.5151	10.3941	17.726	16.5148	10.5906	9.90252	15.8239	8.97626	12.0489	19.9356	13.4844	17.4327	11.669	19.4869	14.7427	24.1656	17.7822	17.0642	7.44633	11.7672	24.9577	20.0055	23.4492	16.2947	8.66577	12.3117	13.1167	15.2988	18.117	14.5069	9.85954	11.446	15.7952	11.7384	12.7247	9.0251	18.3186	16.1161	13.8888	11.1661	10.2196	16.2303	17.9327	8.68995
C070	10.7298	8.91124	11.4277	21.4813	10.3746	6.57479	10.7862	13.0448	10.3235	10.1931	9.41354	15.283	10.507	11.7339	13.1095	10.17	17.4041	12.3704	22.2182	12.4113	25.3037	19.534	18.7495	7.40302	10.0904	24.5863	23.5018	23.3269	14.7523	10.5618	14.2863	13.4666	13.7007	20.6418	13.3686	9.27623	10.541	14.0988	15.6047	13.0774	10.4506	18.625	17.6155	18.8953	12.2419	15.7811	19.6695	16.0303	9.20763
C071	8.58469	11.1822	7.935	19.8407	8.80195	11.7396	12.3903	10.0049	8.76364	9.58867	8.26666	17.6965	6.61218	13.5653	14.3242	11.4671	17.0191	11.1868	21.3443	13.2528	24.8288	17.9387	17.1764	8.1915	9.49498	24.1357	23.5085	25.683	14.2065	8.41192	13.0439	13.7929	16.2927	20.3987	13.5168	12.1314	9.03628	15.3573	17.1908	13.8978	10.2178	17.8849	15.3361	18.2142	10.2779	17.4141	16.6139	16.2298	10.688
C073	11.698	17.6542	16.6168	20.074	11.4591	16.23	10.4962	15.0409	15.4551	12.0199	10.4494	16.3815	8.03701	11.0925	17.9165	14.0292	19.1494	11.4507	21.7322	10.2635	26.4963	16.1513	16.1265	8.38112	12.9137	25.2635	21.6974	25.3151	15.9993	12.3071	11.3952	17.0251	14.3815	20.7452	15.3213	14.2099	9.76622	19.8232	9.91308	12.8909	8.77808	17.6246	15.5986	13.9574	13.1619	17.4488	12.4724	15.8469	11.125
C074	10.3686	10.0993	9.74108	23.5526	9.20497	9.7669	10.9919	9.22222	10.0976	8.31179	10.402	16.816	8.40325	14.0476	11.3723	8.18108	14.2775	11.6588	18.5714	11.1103	24.2281	16.4214	19.1792	9.06051	9.36646	28.106	22.0944	23.7526	12.808	9.82595	13.0027	13.3152	18.8304	16.9615	15.3813	10.0958	10.5965	11.0535	13.1951	16.5365	9.75087	17.9089	14.6678	15.4833	7.13161	13.0663	15.4399	16.091	11.7316
C076	11.7346	18.7943	13.7882	18.9738	9.27981	16.8076	9.62733	16.6229	16.9793	11.162	10.2604	15.8318	7.96172	14.5651	17.8667	14.2876	17.6748	11.8606	21.138	9.00338	25.0451	19.7089	17.1599	10.7847	10.781	24.3663	20.4748	23.2617	15.4447	14.6805	13.5357	19.7284	14.6186	18.2594	13.4348	12.5543	14.7329	17.7299	12.4109	12.2372	9.72227	16.3095	18.5371	14.7603	13.4638	14.593	18.1078	16.5167	10.7483
C077	9.89396	16.7212	15.9527	19.0301	10.9683	15.3595	10.8384	16.7648	18.6492	10.4079	9.36376	17.7723	8.35926	13.0949	15.6829	15.0479	17.4951	11.6763	21.6787	7.34343	23.6598	18.0948	20.2603	9.81622	11.5922	22.7857	20.0872	23.1472	15.8859	13.5997	13.3519	17.0763	16.7274	19.032	15.1403	11.0703	13.7822	19.5242	11.0311	11.3748	10.1806	16.5182	16.5124	17.3783	11.9766	12.8116	14.6092	14.2162	10.7541
C078	8.94627	19.2703	16.6216	18.4005	11.852	16.6014	10.9713	9.61745	12.4054	10.0885	9.70433	15.506	6.58061	13.6971	13.9202	11.2759	16.9708	11.2948	20.8735	8.10782	26.895	14.8519	17.55	10.4485	10.1025	24.1174	24.604	23.5209	14.2297	9.70043	9.61062	15.1905	16.6748	19.3263	12.3172	10.5376	11.655	14.1235	10.645	15.7289	10.0156	16.7562	17.9448	15.9959	13.2775	14.2083	15.7879	19.3555	20.2051
C079	10.0546	11.6739	11.1247	21.6059	9.92422	10.5657	10.918	11.5301	9.98537	10.4954	11.0294	19.3557	8.06449	14.43	13.7033	12.2162	12.4179	11.4422	19.2104	13.7239	22.6481	17.1287	18.2647	11.4589	13.6156	25.7441	24.6023	24.5352	14.0964	11.166	15.7549	13.2609	15.9837	22.1767	14.6459	11.6716	9.72893	14.0408	16.5025	18.9744	8.57854	18.6885	17.436	18.0166	11.6075	18.82	17.5869	16.4683	18.4149
C080	10.3855	15.8326	15.2164	19.1624	10.464	14.8456	11.353	11.7243	13.9253	10.8469	8.96167	15.8845	6.41028	14.2963	15.8549	13.1478	19.3089	12.3494	20.1619	8.56727	23.5389	16.1837	18.3958	8.10682	11.126	26.7794	20.3626	21.759	15.3426	9.93863	13.0919	14.5258	14.7914	18.9075	13.1687	8.60928	10.5275	16.7166	11.6768	13.0749	9.88564	17.9205	16.81	13.5999	14.2808	12.1165	15.9411	18.5678	10.4043
C081	9.91831	16.4858	16.1842	20.5306	11.2078	16.2031	11.1169	15.3792	17.5989	9.91213	10.4437	17.1755	7.55238	13.3416	15.9182	15.3158	17.084	10.471	21.2711	8.44176	24.9437	18.2477	17.0794	9.26144	10.1109	26.9904	21.335	20.9968	15.335	14.8965	14.288	16.3165	13.1398	19.8853	13.5498	12.8446	14.8061	21.0312	13.4043	12.8981	9.43783	16.4424	20.3498	15.159	10.3025	17.2555	14.3456	15.4556	11.3475
[truncated: 439 more rows]
[truncated: 788 more columns]

## Sheet: 2013-rep2
ID	mr002	mr004	mr005	mr013	mr018	mr019	mr022	mr028	mr030	mr045	mr046	mr061	mr070	mr071	mr078	mr079	mr080	mr088	mr140	mr158	mr173	mr200	mr208	mr222	mr232	mr239	mr241	mr243	mr408	mr415	mr422	mr430	mr496	mr542	mr553	mr584	mr629	mr695	mr698	mr699	mr730	mr736	mr808	mr838	mr839	mr876	mr896	mr981	mr001
[truncated: 502 more rows]
[truncated: 788 more columns]

[truncated: 1 more sheets: phenotype data]
