# Supplementary material for: Comparative and parallel genome-wide association studies for metabolic and agronomic traits in cereals
Source: Nat Commun. 2016 Oct 4;7:12767. doi: 10.1038/ncomms12767 (PMC5059443; doi:10.1038/ncomms12767)
Supplement: Supplementary Data 4 — Metabolite list with significant H2. [file ncomms12767-s5.xlsx]

## Sheet: Supplementary Data 4
Supplementary Data 4. Scheduled MRM transitions for widely targeted metabolite analysis in rice grain with significant H2 (P < 0.05).
Peak number	Declustering Potential (DP)	Collision Energy (CE)	Observed mass (Da)	Exact mass (Da)	Accurate mass error (ppm)	Molecular formula	Ionization model	Ret. Time (min)a	Precursor ions (Q1)	Product ions (Q3)	Main fragments	Compound name	Identification (level)b	Classes	Organismc	Reference	CV (%)	H2	P-Value	E %	(G x E) %	Rice leaf peak numberd	Maize kernel peak numbere
mr001	10	30						12.8	279	215.1	215.1, 261.2, 233.2, 173.2						312.302	0.838869	9.80098e-79	0.0509508	0
mr002	20	20	291.086	291.086	2.12	C15H14O6	H+	6.172	291.11	138.95	138.9, 207.0, 149.0, 123.0	Catechin	standard	Polyphenol			374.147	0.855002	3.99493e-224	0.0330684	0
mr003	50	30	448.193					5.34	448.193	259.1	259.1, 202.1, 284.1, 302.2						137.595	0.879236	9.79827e-80	0	0	mr1750	n1487
mr004	40	20	535.144	535.145	1.53	C25H26O13	H+	7.82	535.2	499.3	499.3, 481.3, 433.4, 381.5, 349.7	di-C,C-pentosyl-apigenin	putatively annotated (by GM)	Flavonoid	Triticum durum	Cavaliere C et. al (2005)	150.651	0.756785	7.88733e-17	0.0292051	0	mr1087	n1201
mr005	40	30	565.155	565.155	0.39	C26H28O14	H+	8.54	565.1	367.1	367.1, 403.0, 337.1, 313.1, 283.0	C-pentosyl-apigenin O-hexoside	putatively annotated (by GM)	Flavonoid	Triticum durum	Cavaliere C et. al (2005)	172.013	0.757552	1.04678e-30	0.0604128	0	mr1091
mr006	20	20						3.6	181.1	135.1	135.10, 163.1, 145.3, 121.1	Guanine derivative	putatively annotated	Nucleic acid derivative			128.031	0.727746	3.28607e-43	0.114494	0
mr007	10	40	346.212					5.97	346.5	185	185.0, 264.5						112.971	0.891704	4.24988e-35	0.00364403	0
mr008	40	30						15.6	374.1	356.2	356.2						135.006	0.869071	5.554e-35	0.00796819	0
mr009	20	20						7.3	453.3	291.1	291.1, 273.1, 333.1, 244.9	IAA-Asp-N-Glc	putatively annotated (by GM)	Phytohormone	Oryza sativa		123.446	0.819864	4.28151e-30	0.0423455	0
mr010	60	30						8.11	492.3	184.2	184.20, 319.2, 128.0, 86.2						126.75	0.789786	2.65014e-84	0.000929494	0
mr011	10	20	369.118	369.118	0.02	C17H20O9	H+	7.41	369.1	177.1	177.1, 207.1, 145.1, 117.1, 162.2, 145.1	Feruloyl quinate	putatively annotated	Polyphenol	Oryza sativa	Chen W et. al (2014)	162.201	0.684242	4.84694e-82	0.00805403	0	mr1531
mr012	10	40						15	431.2	292.3	292.3, 356.3, 326.3, 264.2						130.338	0.485986	5.15874e-38	0.021602	6.45238e-15
mr013	60	30						1.52	138.1	94.2	94.2, 92.1, 78.1, 65.1	Trigonelline	standard	Alkaloid			103.947	0.785512	2.59095e-85	0.012097	0	mr1188	n0897
mr014	60	30	235.144	235.144	0.02	C13H18N2O2	H+	3.14	235.1	147.2	147.2, 218.2, 175.2, 119.1	N-p-Coumaroylputrescine	putatively annotated	Polyamine	Triticum durum	Moheb et. al (2011)	168.622	0.157164	6.52257e-102	0.293496	0	mr1051
mr016	40	30						18.1	299.2	257.3	257.3, 283.1, 193.1, 167.3, 155.2						164.143	0.770991	2.56677e-76	0.00843114	0.0456996
mr017	60	40	331.081	331.081	0.39	C17H14O7	H+	11.8	331.1	315	315.0, 285.0, 258.0, 243.0, 153.0	Tricin	standard	Flavonoid	Oryza sativa	Hudson EA et. al (2000)	122.532	0.690485	6.77396e-130	0	0	mr1058	n1027
mr018	10	20						7.34	433.1	271.1	271.10, 153.1, 185.0, 209.2	Pelargonidin O-hexoside	putatively annotated (by GM)	Anthocyanin		Horai et.al (2012)	1164.48	0.249804	1.83217e-21	0.207752	1.55359e-15
mr019	50	40	447.129	447.129	1.63	C22H22O10	H+	8.22	447.1	297.1	297.1, 351.0, 323.0, 327.1	O-methylapigenin C-hexoside	putatively annotated (by GM)	Flavonoid	Saccharum sinensis	Colombo R et. al (2009)	136.967	0.869321	8.19862e-90	0.0041	4.97483e-16	mr1071
mr020	40	30					protonated	5.37	449.1	287	287.0, 245.0, 231.3, 213.3, 137.1	Cyanidin 3-O-glucoside	standard	Anthocyanin			1015.06	0.231468	3.35106e-115	0.238631	0	mr1201
mr021	60	20	463.123	463.123	0.41	C22H22O11	H+	8.48	463.1	301.1	301.1, 286.3, 258.4	Chrysoeriol 5-O-hexoside	putatively annotated (by GM)	Flavonoid	Triticum durum	Cavaliere C et. al (2005)	184.581	0.683219	1.51989e-29	0.0666127	0	mr1076	n1144
mr022	10	30						8.359	465.1	303.1	303.1, 405.2, 257.1, 229.1, 153.1	Delphinidin O-hexoside derivative	putatively annotated	Anthocyanin	Oryza sativa	Chen W et. al (2014)	749.461	0	4.40377e-32	0.541091	0.107584	mr1145
mr023	60	40	497.144	497.144	0.05	C26H24O10	H+	11.85	497.1	331	331.0, 315.1, 270.0, 320.8	Tricin 4'-O-(threo-β-4-hydroxyphenylglyceryl) ether	putatively annotated	Flavonoid	Oryza sativa	Yang Z et. al (2013)	130.78	0.569471	3.04455e-10	0.124891	0	mr1084
mr024	60	40	497.144	497.144	0.05	C26H24O10	H+	11.31	497.3	331	331.0, 315.1, 270.0, 320.8	Tricin 4'-O-(syringyl alcohol)ether	putatively annotated	Flavonoid	Oryza sativa	Bouaziz M et. al (2002)	103.465	0.659047	1.56166e-59	0.000380209	0	mr1205
mr025	20	20	507.15	507.15	0.78	C24H26O12	H+	10.2	507.3	345.1	345.1, 329.0, 315.1, 284.1, 255.1	3’, 4’, 5’-Tricetin O-hexoside	putatively annotated (by GM)	Flavonoid	Triticum durum	Cavaliere C et. al (2005)	179.723	0.595316	1.76744e-21	0.0426649	0	mr1085	n1533
mr027	60	30	527.155	527.155	0.21	C27H26O11	H+	12.04	527.1	331	331.0, 315.0, 270.2	Tricin 4'-O-(β-guaiacylglyceryl) ether	putatively annotated	Flavonoid	Oryza sativa	Mohamed B et. al (2002)	104.708	0.6346	3.61641e-91	0.0822169	7.95671e-17	mr1209
mr028	50	40	579.134	579.134	0.09	C26H26O15	H+	10.8	579.2	331.1	331.1, 535.1, 493.1, 315.2, 287.1, 270.2	Tricin O-malonylhexoside	putatively annotated (by GM)	Flavonoid	Triticum durum	Cavaliere C et. al (2005)	351.389	0.633372	5.17775e-49	0.0548013	0	mr1093
mr029	60	30						9.79	627.1	465.2	465.2, 429.2, 381.1, 343.2, 313.2, 285.3	Tricetin 5-O-hexosyl-O-hexoside	putatively annotated (by GM)	Flavonoid			487.291	0.603458	4.79827e-16	0.0841238	1.54767e-18
mr030	40	50						10.31	725.2	331.1	331.1, 340.1, 579.1, 91.7	Tricin O-rhamnosyl-O-malonylhexoside	putatively annotated (by GM)	Flavonoid	Oryza sativa	Chen W et. al (2013)	319.039	0.798953	1.40819e-66	0.055227	0	mr1109
mr031	60	40	741.203	741.202	0.28	C36H36O17	H+	9.42	741.1	177.1	177.1, 145.1, 283.3, 367.2	C-pentosyl-apeignin O-feruloylhexoside	putatively annotated (by GM)	Flavonoid	Oryza sativa	Chen W et. al (2013)	162.961	0.636954	4.82458e-23	0.0931796	0	mr1112
mr032	40	30	315.232	315.225	0.14	C21H30O2	H+	8.99	315.2	159.3	159.3, 297.2, 279.3, 223.2, 105.2, 91.1	Progesterone	putatively annotated	Terpenoid	Allium cepa	Lino et. al (2007)	132.872	0.774917	9.63608e-21	0.0315785	0
mr033	60	30						16	344	269.2	269.2						149.591	0.887368	1.03961e-47	0.0647286	0
mr035	70	20	269.247					21.028	269.247	95.1	95.1, 199.1, 185.0, 158.9						139.722	0.546795	2.65676e-129	0.00549018	0	mr1282
mr036	10	20						2.4	294.2	276	276.0, 258.2, 230.2, 248.2						266.223	0.796715	3.119148e-315	0.00442805	0
mr037	20	20						20.6	374.4	356	356.0, 310.0, 337.8, 320.0	1-oleoylglycerol (1-monoolein)	putatively annotated	Fatty acid	Oryza sativa	Hu et.al (2014)	255.161	0.736245	5.99798e-44	0.107608	1.48252e-14
mr039	50	30						16.7	314.4	162.2	162.2, 258.2, 178.2, 119.1						665.198	0.688259	4.52771e-130	0	0
mr040	40	40	404.155					6.856	404.155	207.1	207.1, 175.1, 147.1, 119.0						100.313	0.353384	7.05805e-38	0.000449241	0	mr1272
mr041	30	30						8.812	435.1	273.1	273.1, 153.1, 147.1, 105.1	Naringenin 7-O-glucoside	standard (by GGM and GM)	Flavonoid			743.243	0.475183	4.50493e-120	0.0868415	5.11493e-15	mr1151
mr042	60	30	625.177					8.28	625.3	317	317.00, 479.0, 607.2, 177.2	Petunidin 3-O-rutinoside	putatively annotated (by GM)	Anthocyanin			478.542	0.784917	6.43472e-147	0.0109635	0		n1570
mr043	50	40						17.6	672.6	313.2	313.2						77.3421	0.290944	5.21801e-10	0.0185377	0
mr044	60	50						9.27	879.5	717.4	717.4, 573.2, 655.1						86.0515	0.527297	3.28349e-41	0.0199407	4.37473e-15
mr045	10	20						5.07	447.2	285	285	Diosmetinidin O-hexoside	putatively annotated	Anthocyanin			793.676	0.389515	1.14948e-61	0.293702	0
mr046	10	30	463.123	463.123	0.41	C22H23O11	protonated	5.831	463.123	301	301.0, 286.1, 258.2	Peonidin 3-O-glucoside	standard	Anthocyanin	Oryza sativa	Yawadio et. al (2007)	1138.43	0.641352	2.20768e-127	0.145665	0	mr1274
mr048	30	30						4.98	611.18	286.99	286.99	Cyanidin 3,5-di-O-hexoside	putatively annotated	Anthocyanin			251.119	0.391347	6.22284e-251	0.0758476	0.0130735
mr049	60	40	179.034	179.034	0.08	C9H6O4	H+	5.989	179.034	133	133.0, 121.0, 110.9, 97.2, 89.1	Esculetin	putatively annotated	Polyphenol	Triticum aestivum		129.134	0.136233	4.1231e-93	0.238171	0	mr1337
mr050	60	50	271.06	271.06	0	C15H10O5	H+	11.4	271.1	153.1	153.1, 243.2, 229.1, 197.2, 145.2, 119.1	Apigenin	standard	Flavonoid			276.188	0.698695	2.283e-147	0.00457267	0	mr1053	n0973
mr051	50	30						11.9	303.1	153.1	153.1, 285.1, 229.0, 177.2, 137.1, 99.0	Tricetin	putatively annotated	Flavonoid			503.852	0.595654	1.72203e-301	0.0830556	0		n1372
mr052	60	20	312.13	312.13	0.82	C12H17N5O5	H+	4.64	312.3	180.2	180.2, 222.2, 135.1, 110.1	N2, N2-Dimethyguanosine	putatively annotated	Nucleic acid	Homo sapiens	Bernd K et. al (2005)	103.751	0.726282	1.83414e-104	0.00400847	0	mr1193	n1003
mr053	50	30						17.8	315.2	271.2	271.2, 199.1, 175.1, 149.1	Momilactone A	standard	Terpenoid			102.065	0.232148	3.0472e-70	0.569834	0.032254
mr055	40	20	332.222	332.222	0.06	C20H29NO3	H+	17.6	332.2	271.2	271.2, 315.2, 241.3, 161.3, 149.2	Tricalysiamide B	putatively annotated	Terpenoid	Tricalysia dubia	Nishimura et. al (2007)	97.0368	0.733591	6.4223e-55	0.00328715	0
mr056	30	40	335.221	335.222	0.86	C20H30O4	H+	15.2	335.2	147.2	147.2, 317.2, 299.2, 281.3, 173.3, 91.1	Kolavic acid	putatively annotated	Terpenoid	Hardwickia pinnata	Misra et. al (1979)	71.9985	0.688571	2.13358e-76	0.00233375	0	mr1291
mr057	60	40	342.176	342.176	0.44	C13H24O9	NH4+	6.33	342.2	109.1	109.1, 254.2, 202.2, 91.1	Methyl di-alpha-L-rhamnoside	putatively annotated	Others			45.5449	0.72918	0.00943107	0.00735844	0
mr059	50	40	433.113	433.113	0.05	C21H20O10	H+	7.92	433.1	367.2	367.2, 397.1, 379.2, 349.1, 337.2, 313.1	Apigenin 6-C-glucoside	standard	Flavonoid			198.62	0.308983	1.56268e-38	0.073104	0	mr1441	n1111
mr061	40	30	449.109	449.108	1.92	C21H20O11	H+	8.09	449.2	287.2	287.2, 413.1, 353.1, 329.2, 299.2	Luteolin 7-O-glucoside	standard	Flavonoid			126.61	0.405017	9.50989e-61	0.0686258	0	mr1262
mr062	50	30	463.123	463.123	0.19	C22H22O11	H+	7.48	463.1	313.1	313.1, 367.0, 343.0	Chrysoeriol C-hexoside	putatively annotated (by GM)	Flavonoid	Triticum durum	Cavaliere C et. al (2005)	237.893	0.28774	3.84396e-105	0.0548543	0.0733841	mr1077
mr063	10	30	465.103	465.103	0.65	C21H21O12	protonated	5.2	465.2	303.1	303.1, 285.1, 257.1, 229.1, 153.1	Delphinidin 3-O-glucoside	putatively annotated (by GM)	Anthocyanin	Oryza sativa	Yoshimura Y et. al (2012)	820.857	0.432799	2.88469e-292	0.00328915	0	mr1078
mr064	20	40	482.238	482.238				6.33	482.2	193.2	193.2, 211.2, 167.2, 150.2, 105.1						283.395	0.72861	8.47809e-24	0.0524948	0	mr1410
mr065	40	30	493.134	493.134	0.31	C23H24O12	H+	8.75	493.1	331.1	331.1, 315.0, 270.2	Tricin 5-O-hexoside	putatively annotated (by GM)	Flavonoid	Triticum durum	Cavaliere C et. al (2005)	135.154	0.398756	3.26268e-54	0.000223354	0	mr1083
mr067	10	50	540.19					7.61	540.3	149.2	149.2, 223.1, 209.2						218.5	0.487258	6.71409e-115	0.0397044	0	mr1574	n1202
mr068	40	30						8.68	579.2	271.2	271.2, 561.2, 543.2, 525.2, 409.2, 379.2	Apigenin 7-O-rutinoside	standard	Flavonoid			133.817	0.561197	7.78245e-57	0.0517079	0	mr1092
mr069	40	30	595.166	595.166	0.76	C27H30O15	H+	7.58	595.2	283.3	283.3, 577.2, 559.3, 409.3, 355.4, 325.4	C-hexosyl-apigenin O-hexoside	putatively annotated (by GM)	Flavonoid	Oryza sativa	Chen W et. al (2014)	188.133	0.723427	1.42211e-223	0.00881477	0	mr1095
mr070	40	30	595.165	595.166	0.75	C27H31O15	protonated	5.24	595.2	287.1	287.1, 415.1, 397.1, 153.1	Cyanidin O-rutinoside	standard	Anthocyanin	Vaccinium corymbosum	Borges G et. al (2009)	729.65	0.702639	4.87842e-292	0.0408738	0.0576163	mr1219
mr071	60	20	595.166	595.166	0.26	C27H30O15	H+	7.35	595.3	409.2	409.2, 577.2, 559.3, 439.3, 379.2, 355.4	di-C,C-hexosyl-apigenin	putatively annotated (by GM)	Flavonoid	Triticum durum	Cavaliere C et. al (2005)	188.009	0.10752	6.53033e-165	0.391027	0	mr1150	n1555
mr072	20	50	611.161	611.161	0.39	C27H30O16	H+	6.91	611.2	299	299.0, 449.1, 353.4, 329.6	C-hexosyl-luteolin O-hexoside	putatively annotated	Flavonoid	Triticum durum	Cavaliere C et. al (2005)	476.773	0.662191	3.11095e-176	0.0800726	0	mr1098
mr074	60	40	625.213	625.213	0.81	C29H36O15	H+	9.5	625.2	177.2	177.2, 329.1, 311.1, 207.2, 145.2, 117.1	Luteolin C-feruloylhexoside	putatively annotated	Flavonoid			105.835	0.0799526	6.73444e-33	0.064363	0	mr1592
mr075	60	40						10	653.3	344.9	344.90 330.1, 507.0, 311.9	3’,4’,5’-Tricetin O-rutinoside	putatively annotated	Flavonoid			178.299	0.58107	1.42995e-14	0.132979	0		n1581
mr076	40	40	655.186	655.187	1.03	C29H34O17	H+	8.52	655.2	331.1	331.1, 493.1, 201.2	Tricin O-hexosyl-O-hexoside	putatively annotated	Flavonoid	Triticum durum	Cavaliere C et. al (2005)	160.205	0.412178	4.29907e-190	0.200363	0	mr1227
mr077	50	40	659.195	659.197	2.5	C32H34O15	H+	8.96	659.2	331	331.0, 623.3, 497.1, 315.0, 209.3	Tricin 4'-O-(syringyl alcohol)ether O-hexoside	putatively annotated (by GM)	Flavonoid	Oryza sativa	Chen W et. al (2013)	159.257	0.55179	1.65636e-82	0.0295704	0	mr1104
mr078	40	50	689.208	689.208	0.56	C33H36O16	H+	9.21	689.2	331.1	331.1, 527.1, 375.2, 242.2, 181.2, 153.1	Tricin 4'-O-(β-guaiacylglyceryl) ether O-hexoside	putatively annotated (by GM)	Flavonoid	Oryza sativa	Chen W et. al (2013)	142.305	0.602657	7.52362e-51	0	0	mr1107	n1263
mr079	40	50	689.208	689.208	0.56	C33H36O16	H+	7.88	689.3	331.1	331.1, 671.3, 527.2, 314.9, 153.1	Tricin 4'-O-(β-guaiacylglyceryl) ether O-hexoside	putatively annotated (by GM)	Flavonoid	Oryza sativa	Chen W et. al (2013)	136.574	0.395308	1.76634e-147	0.318658	0	mr1233
mr080	50	30	727.188	727.187	1.82	C35H34O17	H+	8.69	727.2	419.1	419.1, 284.0, 331.2, 256.1	C-pentosyl-apigenin O-rutinoside	putatively annotated	Flavonoid	Oryza sativa	Chen W et. al (2013)	114.471	0.795407	7.39155e-17	0.0639222	2.32916e-16	mr1144
mr081	50	60	743.198					13.66	743.2	147.2	147.2, 725.3, 462.1, 221.2, 77.2						109.432	0.392012	7.44131e-34	0.0208635	3.11728e-15	mr1115
mr082	60	40	771.213	771.213	0.14	C37H38O18	H+	8.58	771.213	177.1	177.1, 433.1, 337.0, 591.1, 145.1	C-hexosyl-apigenin O-feruloylhexoside	putatively annotated (by GM)	Flavonoid	Oryza sativa	Chen et. al (2013)	181.636	0.851992	1.63793e-136	0.0258786	0	mr1242
mr083	40	20	314.138	314.139	0.91	C18H19NO4	H+	10.2	314.138	177.053	177.1, 145.2, 121.2, 91.0	N-Feruloyltyramine	putatively annotated	Amino acid derivative			194.85	0.50477	5.34929e-129	0.0636327	0
mr084	30	20						22	475.5	177.1	177.1						99.2855	0.517482	2.22224e-74	0.035914	0
mr086	40	30						14	347.1	301.2	301.2						175.098	0.514825	1.504e-46	0.115512	0
mr088	10	40						5.72	609.4	301	301.0, 303.1, 286.2, 307.0	Peonidin O-rutinoside	putatively annotated	Anthocyanin			353.63	0.209497	1.42315e-21	0.388734	0
mr090	10	60						9.19	835.5	331.1	331.1, 527.0, 816.8, 328.8	Tricin 4'-O-(β-guaiacylglyceryl) ether-O-rutinoside	putatively annotated	Flavonoid			131.064	0.746411	1.40789e-71	0	0
mr091	60	30						10.3	641.2	315	315.0, 331.0, 241.0, 153.0						273.891	0.345123	4.06828e-107	0.242281	0	mr1596
mr092	20	40						10.6	569.4	283.3	283.3, 251.2, 301.1						118.832	0.569423	7.0237e-30	0.117467	8.32285e-16
mr093	10	30	509.146					10.929	509.146	355	355.0, 490.8, 136.9, 295.1						213.251	0.516871	3.6429e-21	0.138058	0	mr1787
mr095	10	40						12.4	525.2	283.9	283.9, 330.8, 329.0						127.092	0.61973	2.63079e-33	0.127432	0
mr096	10	40						17.5	651.4	336.8	336.8, 338.6, 615.2, 340.8						130.928	0.470215	4.37649e-08	0.296606	9.17489e-15
mr097	10	50						21.3	801.5	244.1	244.1, 784.1, 262.1, 133.9						391.314	0.845223	2.74155e-24	0.0423935	0
mr100	10	20						13.1	258.4	240.1	240.1, 243.8, 104.0						173.611	0.832314	4.93076e-173	0.00160705	0
mr1000	30	40						7.22	496.9	187.9	187.9, 268.0, 163.9, 161.9						86.3107	0.357551	3.25573e-05	0.0493182	0
mr1001	10	30	492.308	492.308	0.54	C24H46NO7P	H+	15.6	492.308	184	184.0, 474.0, 104.0	LPC(1-acyl 16:2)	putatively annotated	Fatty acid	Oryza sativa	Chen W et. al (2014)	46.1866	0.321103	1.05984e-22	0.00711299	0	mr1466
mr102	10	20						12.4	299.6	282.2	282.2, 284.3, 286.1						139.559	0.528218	2.79806e-58	0	0
mr103	10	20						15.3	315.1	251.2	251.2, 279.1, 255.2, 297.0						196.026	0.808063	4.95444e-27	0.0527496	0
mr104	10	20	331.19	331.19	0.04			16.2	331.1	269.2	269.2, 313.2, 267.1, 287.0	Momilactone B	putatively annotated	Terpenoid	Oryza sativa		183.513	0.821563	1.07523e-163	0.0586563	0
mr105	10	30	327.008					14	327.008	310.3	310.3, 312.2, 277.1						136.034	0.424362	5.30276e-93	0.10104	0.0555254
mr106	10	20	349.201	349.201	0.14	C20H28O5	H+	15	349.201	331.2	331.2, 303.1, 285.2	Gibberellin A53	putatively annotated	Terpenoid	Matthiola incana	Fos et. al (2000)	112.886	0.664037	3.78858e-93	0.000780223	1.57314e-18	mr1269
mr107	10	30	353.172					14.1	353.3	336.5	336.5, 274.7, 338.3						182.493	0.148424	1.00378e-134	0.229828	0.140419
mr108	10	20						15.2	401.2	326.4	326.4, 383.3, 280.3						155.412	0.710785	7.40273e-52	0.00146005	3.19066e-15
mr109	30	30						1.47	160.1	88.2	88.2, 102.1, 82.2, 58.1						73.3095	0.336729	5.8059e-53	0.0528976	4.83528e-16
mr110	60	40						18.7	907.5	436.2	436.2						62.9485	1.59519e-16	1.87778e-06	0.0271102	0.0218866
mr111	30	20	195.065					6.73	195.2	177.4	177.4, 145.1, 117.1, 89.1						103.722	0.351252	5.17951e-77	0.017493	0		n0075
mr112	50	40	235.165	235.165	0.57	C10H22N2O4	H+	1.71	235.3	118.1	118.1, 84.1, 172.1	Lysine butyrate	putatively annotated	Amino acid derivative			69.3175	0	0.0147502	0.763536	0		n0739
mr118	50	30						8.17	283.9	114.1	114.1, 209.2, 96.1, 79.1						116.221	0.0298088	0.00393627	0.272649	0
mr119	30	30						10.6	282.1	187.2	187.2, 247.2, 229.2, 173.2						73.8562	0.0611063	0.00272822	0	0
mr122	40	20	295.226	295.227	1.26	C18H30O3	H+	18.9	295.2	179.2	179.2, 161.2, 107.1, 91.1	9-Hydroxy-(10E,12Z,15Z)-octadecatrienoic acid	putatively annotated	Fatty acid	Isatis tinctoria		101.029	0.0278586	2.23218e-15	0.455819	0.093506	mr1665
mr123	60	30						0.985	303.2	225.1	225.1, 243.1, 183.1, 141.1						82.2257	0.230985	0.000754397	0.207329	0
mr124	50	20						0.967	316.9	257.1	257.1, 183.1, 141.1, 99.1						63.0476	0.267081	0.0347326	0.350498	2.18295e-15
mr130	40	20						5.36	348.1	169.2	169.2, 151.2, 123.2, 109.1						183.295	0.668846	1.71548e-83	0.00297615	0
mr131	40	20						20.4	353.2	261.3	261.3, 335.3, 243.3, 191.1						74.526	0.264632	1.65296e-05	0.345244	0
mr134	60	40						1.52	427.2	177.1	177.10, 265.2, 145.1, 117.1	Feruloyl putrescine O-hexoside	putatively annotated (by GGM)	Polyamine			82.0019	0.132174	2.52264e-25	0.167237	0		n1466
mr136	20	20	458.185					1.5	458.2	116.1	116.1, 261.0, 150.2, 70.0						70.4401	0.458206	1.63882e-52	0.0052055	0.0639279
mr140	60	40	494.324	494.324	2.06	C24H48NO7P	H+	16.7	494.324	184.2	184.2, 476.3, 125.0, 86.1	LPC(1-acyl 16:1)	putatively annotated	Fatty acid	Oryza sativa	Chen W et. al (2014)	49.0669	0.189253	3.34152e-08	0.0286342	0	mr1467	mc46632
mr141	40	20						1.563	507.9	165.9	165.9, 387.0, 257.2, 120.1						56.749	0	0.00192701	0.0388452	0.0811337	mr1786	n1534
mr142	60	30						16.7	506.4	184.1	184.1, 488.3, 125.1, 86.1						65.2586	0.229339	6.75011e-23	0.140214	0.0313968		n1532
mr143	60	30						19.3	502.4	459.2	459.2, 441.2, 339.3, 200.3						43.9495	0.00104052	0.000207605	0.126792	0.0590297
mr145	50	50	509.132					8.8	509.2	137.1	137.1, 355.2, 339.2, 322.2, 266.2						170.878	0.273764	3.20737e-42	0.0484264	0	mr1562
mr146	50	30	510.363					20.2	510.5	313.2	313.2, 257.3, 184.2, 109.2						74.315	0.250079	0.0202788	0.225467	4.47544e-15
mr152	50	60						5.91	665.2	188	188						67.2923	0.392805	1.55103e-36	0.00237264	4.53985e-16		n1586
mr156	50	30						18.3	698.5	339.2	339.2, 501.3, 357.2, 265.2, 247.2						71.4432	0.27639	7.22815e-30	0.208855	0		n1599
mr158	60	40						6.87	771.4	625.2	625.2, 753.2, 343.0	Chrysoeriol O-hexosyl-O-rutinoside	putatively annotated (by GM)	Flavonoid			107.457	0.474462	1.70245e-32	0.00324514	0
mr160	50	40						7.73	787.4	377	377.0, 347.1, 317.2	Kaempferol derivative	putatively annotated (by GM)	Flavonoid			352.787	0.263109	2.95278e-164	0.0836287	0
mr162	40	50						16	890.7	335.3	335.3						195.355	0	2.48613e-09	0.141773	0
mr163	10	20						2.28	102.1	56.3	56.3, 84.2, 74.2						84.7699	0.0666811	2.01869e-09	0.369467	0
mr169	10	30						1.49	118.2	59	59.0, 72.0	Betaine	standard	Alkaloid			41.205	0	0.000980919	0.0879779	0.11929
mr171	10	30						2.48	123.1	80.1	80.1, 106.1, 96.2, 78.1	Niacinamide	standard	Vitamin		Horai et.al (2012)	61.4886	1.45262e-14	4.06078e-79	0.453735	0.0143349
mr172	10	20						1.31	130	69.9	69.9	Homoproline	standard	Amino acid			106.472	0.435058	6.11032e-115	0.0506617	0.0362739
mr173	20	20	133.06	133.061	3.55	C4H8N2O3	H+	1.558	133.06	74	74.0, 123.1, 112.1, 83.1	Asparagine	standard	Amino acid			67.5873	0.144519	1.25131e-11	0.544967	0.00704239	mr1438	n1628
mr175	10	30						1.4	133	70.1	70.1	Ornithine	putatively annotated (by GGM)	Amino acid			56.2607	0.045692	3.10717e-19	0.379955	0.105693
mr176	10	20						2.28	134	73.9	73.9, 87.8	beta-Homothreonine	putatively annotated	Amino acid			58.2249	0.166365	1.41113e-18	0.463807	0		n0019
mr180	30	20						2.9	146.1	86.1	86.1, 128.1, 100.1, 82.1	beta-Homoisoleucine	putatively annotated (by GGM)	Amino acid			114.353	0.0867766	4.41133e-60	0.0211041	0.128554
mr181	10	20						1.61	147.2	84.2	84.2, 130.1	Lysine	standard	Amino acid			72.7416	0.303903	6.45091e-73	0.259453	0.0785016	mr1330
mr182	70	30						2.26	152	135.2	135.2, 110.1, 79.2						92.0753	0.195889	0.00460049	0.471672	0
mr183	20	30						0.991	161.3	83.9	83.9						61.5407	0.0918999	1.23394e-09	0.235415	0
mr186	20	20						1.53	162.1	97.9	97.90, 84.0, 144.0, 115.9						74.673	0.10788	9.82791e-33	0.213487	0
mr191	10	20						2.26	177.3	61.2	61.2						97.5754	0.179654	0.00126507	0.0984611	0
mr194	10	30						6.73	198.2	152.2	152.2, 180.1, 137.1, 109.0						58.1859	0.236741	0.000609118	0.00052757	1.42554e-14
mr195	60	20						1.49	202.2	184.3	184.30, 166.2, 120.1, 103.1						33.7823	0	0.0396699	0.0781278	0.0498818
mr197	30	30						1.41	204.16	85.1	85.1, 168.1, 144.1, 96.1						64.5501	0.264436	1.12052e-46	0.00350497	0.117351
mr198	50	30						0.976	204.17	102.1	102.1, 144.1, 126.1, 84.1						46.3715	0.231865	7.71254e-15	0.16342	0.0179337
mr199	40	50						2.25	220.1	55	55.0, 202.0, 184.0, 174.0						79.385	0.237929	3.3264e-06	0.245562	0
mr200	30	40						1.35	223.1	88.1	88.1, 211.0, 177.0, 134.0	Cystathionine	putatively annotated (by GM)	Amino acid derivative		Horai et.al (2012)	90.1276	0.390405	4.93135e-06	0.255995	0
mr201	30	20						9.35	225.3	151.3	151.3, 128.1, 105.1, 91.1						104.317	0.20397	6.28646e-12	0.0507365	3.67752e-17
mr202	10	20						1.56	245.11	113.1	113.1, 227.2, 96.1, 84.2						43.9413	0	1.0632e-08	0.00392187	0.0929736
mr204	10	20						3.43	252.1	136.1	136.1, 192.1, 162.1, 119.0	2'-Deoxyadenosine monohydrate	putatively annotated	Nucleic acid derivative			144.511	0.563099	1.9484e-135	0.0197911	0
mr208	10	40						1.6	277.1	84.1	84.1, 259.2, 213.2, 201.1, 130.2	Saccharopine	standard (by GGM)	Amino acid derivative			81.9195	0.0786464	0.000253876	0.665165	0		n0151
mr209	40	30	279.171	279.17	0.65	C15H22N2O3	H+	6.61	279.171	86.0964	86.1, 166.1, 120.1, 99.0	4beta-Hydroxy-11-O-(2'-pyrolylcarboxy)epilupinine	putatively annotated	Alkaloid			42.0899	0	2.84025e-08	0.369165	0.00957404	mr1311	mc46046
mr210	50	30	298.096	298.097	2.48	C11H15N5O3S	H+	6.33	298.096	136.1	136.1, 119.1	5'-Deoxy-5'-(methylthio)adenosine	putatively annotated	Nucleic acid derivative		Horai et. al (2010)	142.065	0.327609	9.59776e-43	0.475481	0	mr1442	n0192
mr212	40	40						1	305.1	183.2	183.2, 287.2, 241.2, 142.2						79.5071	0.0478252	0.00161255	0.240364	0
mr215	50	30						6.01	341.2	207.1	207.1, 323.0, 189.1, 163.2, 147.2	Fructose 1, 6-diphosphate	putatively annotated	Saccharides			99.5762	0	4.20697e-15	0.000351727	0		n1041
mr217	10	20						13	369.2	337.1	337.1, 325.1, 277.2, 195.1						68.2456	0.26156	3.43067e-20	0.0111697	0
mr220	70	60						22.9	403.3	341.3	341.3, 385.4, 221.3						71.7538	0.304262	8.42453e-09	0.0272627	9.92286e-15
mr221	10	30						12.3	412.33	183.99	183.9, 394.2, 229.2, 104.2	1-Decanoyl-2-hydroxy-sn-glycero-3-phosphocholine	putatively annotated	Fatty acid		Horai et.al (2012)	95.2157	0.403612	4.27175e-06	0.231032	0
mr222	10	30	419.097	419.097	0.23	C20H19O10	protonated	5.878	419.097	287	287.0, 357.2, 275.2	Cyanidin 3-O-arabinopyranoside	putatively annotated (by GM)	Anthocyanin	Vaccinium myrtillus		637.176	0	1.67141e-124	0.202757	0.203211	mr1273
mr223	30	30						8.1	425	263	263.0, 407.2, 203.2, 191.2						83.5838	0.580958	1.86634e-56	0.00543445	0
mr225	10	30	440.277	440.277	0.38	C20H42NO7P	H+	14.2	440.4	184.1	184.1, 422.2, 257.2, 104.2	LPC(1-acyl 12:1)	putatively annotated	Fatty acid			63.75	0.286495	7.48852e-06	0.0128873	4.74666e-15
mr229	50	40						10.2	535	287	287	Luteolin O-malonylhexoside	putatively annotated	Flavonoid	Oryza sativa	Chen W et. al (2014)	135.254	0	0.0145184	0.172099	0.00115817	mr1129
mr230	40	30						5.58	593.2	285.1	285.1	Diosmetinidin O-rutinoside	putatively annotated (by GM)	Anthocyanin		Horai et.al (2012)	693.863	0.627584	3.83611e-172	0.0237398	0.00161039
mr231	40	50						6.13	595.2	271.1	271.1	Pelargonin O-hexosyl-O-hexoside	putatively annotated	Anthocyanin			655.114	1.61616e-15	3.62036e-26	0.0226688	0.121663
mr232	50	30						7.67	611.2	303.1	303.1	Delphinidin O-rutinoside	putatively annotated (by GM)	Anthocyanin			664.811	0.753644	0	0.0281322	0		n1565
mr233	70	50						19.5	630.279	467.3	467.3, 267.4, 220.3						100.232	3.38908e-15	3.77692e-34	0.1768	0.0657536
mr234	10	30						9.45	641.138	479.1	479.1	Selgin O-hexosyl-O-hexoside	putatively annotated	Flavonoid			136.23	0.124818	2.99688e-39	0.392042	6.09258e-15
mr237	20	20						1.57	90.1	44	44	Alanine	standard	Amino acid			57.936	0.139576	1.94106e-27	0.25229	0.119384	mr1319
mr239	60	30	104.107				protonated	1.45	104.1	60.1	60.1, 83.0, 59.1, 56.2	Choline	standard	Vitamin			57.6658	0.0370415	1.47465e-17	0.0975354	0.132103	mr1186	n0001
mr241	50	20	116.071					1.5	116.071	70	70.0, 66.6, 63.9	Proline	standard	Amino acid			69.2402	0.491643	4.50319e-81	0.0820491	0.056194	mr1321	n1490
mr242	50	10	116.034					2.06	116.034	73.6	73.6						53.7062	0.0193254	3.52109e-12	0.604162	0.0315636
mr243	20	20						1.58	118.1	72.2	72.2, 69.9, 52.4	Valine	standard	Amino acid			57.5514	0	1.14441e-17	0.0908689	0.152609	mr1322
mr246	60	20						3.41	121.1	104.1	104.1, 92.1, 78.1, 61.1	Benzamidine	standard	Others			85.8444	0	1.05237e-05	0.226955	0	mr1324	n0892
mr248	30	20						1.55	130.1	84.2	84.2, 82.3, 79.4, 53.9	1-Amino-1-cyclopentanecarboxylic acid	putatively annotated (by GGM)	Amino acid derivative			59.2823	0	1.30355e-16	0.196618	0.0708086		n0016
mr250	30	20	132.102	132.102	1.56	C6H13NO2	H+	1.58	132.2	86.2	86.2, 69.1, 67.1, 56.1	Isoleucine	standard	Amino acid			69.1856	2.65373e-16	1.42015e-27	0.0180037	0	mr1326
mr254	40	20						1.53	146.1	100.2	100.2, 128.0, 91.1, 84.1, 69.2	4-Guanidinobutanoate	putatively annotated	Amino acid derivative	Oryza sativa	Hu et.al (2014)	41.3196	3.25475e-14	0.0224067	0.0291056	0.112125
mr258	40	40	153.054	153.055	6.71	C8H8O3	H+	8.38	153.054	65.1	65.1, 136.1, 110.0, 93.1, 81.1	Vanillin	putatively annotated	Polyphenol			66.2261	0.110461	5.32716e-47	0.0535966	0.0845194	mr1511
mr259	30	20						1.51	156.1	110.1	110.1, 93.1, 83.1, 67.4	Histidine	standard	Amino acid			72.9252	0.263133	2.71952e-25	0.0100101	0.137872	mr1333	n0668
mr261	10	30						0.964	165.2	83.1	83.1, 124.1, 119.1, 101.1						46.9036	0.124859	4.72116e-14	0.616321	0
mr262	40	20						3.41	166.2	120.1	120.1, 103.7, 93.4, 72.2	Phenylalanine	standard	Amino acid			68.1917	0.0962752	7.38879e-72	0.00573588	0.189673	mr1335	mc50137
mr263	50	20						1.51	175.2	116.1	116.1, 157.2, 130.0, 65.4	Arginine	standard	Amino acid			89.3584	0.0546256	1.36524e-91	0	0.217568	mr1336	mc35153
mr265	30	20	177.102	177.102	3.61	C10H12N2O	H+	1.58	177.2	160.2	160.2, 141.2, 132.2, 115.2, 105.2, 89.2	Serotonin	standard	Amino acid derivative			105.573	0.568124	5.15509e-104	0.0295221	0.019438		n0906
mr266	30	20	177.102	177.102	3.61	C10H12N2O	H+	2.25	177.2	160.1	160.1, 132.2, 115.2, 105.2, 89.2, 77.2	N-hydroxy tryptamine	putatively annotated (by GGM)	Amino acid derivative			117.118	0.303127	7.42146e-58	0.234598	3.42989e-15	mr1189
mr268	20	40						2.26	182.2	91.2	91.2, 136.2, 119.3, 76.9, 136.2, 165.0	Tyrosine	standard	Amino acid			69.5514	0.0882927	1.25208e-06	0.528279	0	mr1338
mr270	30	20	188.201	188.201	0.05	C11H22O	H+	9.05	188.2	76.1	76.1, 170.1, 109.1, 58.1						122.764	0.111451	0.000452467	0.14819	3.81458e-18	mr1341
mr271	10	20						9.31	189.1	97.1	97.1, 125.1, 107.1, 91.1, 79.1						106.372	0	7.59316e-61	0.237032	0.138835
mr272	60	40	193.05	193.049	2.42	C10H8O4	H+	7.77	193.3	178.2	178.2, 150.0, 133.1, 105.0, 91.0	Scopoletin	putatively annotated	Polyphenol		Moheb et. al (2011)	56.136	0.164582	0.0237695	0.0017682	0		n0691
mr279	30	20						4.89	205.2	146.2	146.2, 118.1, 170.3, 188.2, 91.0, 131.9	Tryptophan	standard	Amino acid			87.2355	0.544202	5.34239e-93	0.011513	1.24085e-14	mr1346	n0919
mr280	30	30	207.138					7.09	207.2	95.2	95.2, 189.2, 161.2, 149.2						101.417	0.272364	1.02047e-07	0.166092	0	mr1036	n0921
mr281	30	20						5.84	210.3	87.1	87.1, 169.1, 143.1, 113.2						198.869	0.104539	0.00687356	0.0011549	0		n0707
mr284	50	30						9.83	219.4	174.3	174.3, 201.2, 189.2, 157.2, 115.1, 99.0						114.094	0.352715	1.08786e-15	0.0447896	0
mr289	10	20						15	223.2	149.04	149.0, 135.0, 64.6, 89.8						133.015	5.55323e-16	8.80538e-77	0.0311967	0.0447079
mr294	60	30						7.91	234.3	117.8	117.8						123.954	0.0530596	0.000266829	0.223897	0
mr299	60	30						1.34	243.2	104.2	104.2, 60.1,						60.1245	0.303053	5.48662e-23	0.0819178	0		n1316
mr301	20	20	244.092	244.093	2.87	C9H13N3O5	H+	1.53	244.3	112.1	112.1, 124.1, 99.0, 95.1	Cytidine	standard	Nucleic acid	Morinda citrifolia	Su et. al (2005)	53.9359	0	1.71879e-05	0.00223387	0.103474	mr1445
mr302	50	30						20.1	252.2	235.2	235.2, 220.2, 196.2, 175.0, 149.2						70.3179	0.118942	0.000608204	0.000381642	0
mr305	30	30						5.32	256.2	89.2	89.2, 239.2, 177.1, 133.1, 115.0, 99.0						121.35	0	0.0246807	0.0790503	0
mr306	20	10	256.082	256.082	0.99	C11H10O6	NH4+	1.55	256.2	124.1	124.1, 210.2, 155.2, 96.2, 80.2	Nicotinate ribonucleoside	putatively annotated	Others	Oryza sativa	Hu et.al (2014)	39.5563	0	3.75468e-08	0.0686155	0.103531	mr1363	n0755
mr309	10	20						9.9	262.3	214.3	214.3, 244.3, 173.2, 118.1						132.427	0.350727	1.141e-17	0.129359	0	mr1367
mr311	20	20	265.112	265.112	0.91	C12H17N4OS	protonated	1.46	265.1	122.1	122.1, 175.1, 144.1, 113.1, 81.1	Thiamin	standard	Vitamin	Oryza sativa	Villareal CP et. al (1989)	45.3188	0.0990727	0.0082299	0.144563	0.0335958	mr1192	n0967
mr315	30	20						20.6	271.3	225.3	225.3, 187.2						82.6734	0	0.00013877	0.519732	0.0890095		n0976
mr319	40	20	276.119					2.214	276.2	200.2	200.2, 154.2, 137.0, 130.0, 113.0						64.0286	0	5.381e-27	0.00658098	0.249529
mr324	40	40						21.42	281.3	81.1	81.1, 263.3, 245.3, 105.1, 91.1, 67.1	Linoleic acid	standard	Fatty acid			45.1739	1.12635e-15	0.00310027	0.459951	0.0148302	mr1054	n0173
mr327	30	30						8.17	285.1	114.1	114.1, 251.1, 228.1, 209.3, 153.2,						125.101	0.0754649	0.00139185	0.232592	0
mr330	10	20	298.186					7.25	298.1	87.1	87.1, 282.1, 268.1, 177.1, 99.1						183.699	0.0836863	0.0381049	0.0333937	0		n0191
mr332	40	30	302.124	302.125	3.87	C14H15N5O3	H+	6.75	302.1	206.2	206.2, 248.2, 182.2, 159.2, 132.2	[1,2,4]triazolo[1,5-a]pyrimidine-7-carboxamide, 4,5,6,7-tetrahydro-N-(2-methoxy-5-methylphenyl)-5-oxo-	putatively annotated (by GGM)	Nucleic acid derivative			57.1376	0.327157	7.14791e-20	0	0
mr334	50	30						19.8	303.1	153.2	153.2, 265.2, 302.8, 165.0						85.1497	0.0488543	1.77906e-05	0.0811765	0
mr335	60	30	305.135					1.52	305.1	186	186.0, 287.2, 241.1, 142.2, 114.1						60.7647	0.0796617	3.10765e-09	0.410632	0	mr1378
mr338	50	30						14.3	313.2	137.1	137.1, 189.2, 175.1, 151.1, 91.1,						39.8967	1.41941e-14	1.03039e-06	0.00130929	0.0938831
mr339	40	30	315.253	315.253	0.549	C18H34O4	H+	16.16	315.1	147.1	147.1, 273.2, 215.0, 197.2, 155.2, 91.0				Prunus avium	Peschel et. al (2007)	109.169	0.629072	6.2995e-93	0.00514012	3.02917e-14	mr1458
mr340	40	30						18	316.2	162.2	162.2, 260.1, 119.1, 99.0						103.029	0.452805	5.00462e-41	0.244864	0
mr345	10	30						6.1	321	184.1	184.1, 94.2, 97.4, 202.2						56.6414	0.382692	1.13785e-18	0.0248076	0
mr346	60	30	325.136					7.04	325.1	191.2	191.2, 307.2, 173.1, 145.1, 99.0						73.8757	0.184585	1.33651e-22	0.0218676	0		n0808
mr347	30	30						0.973	326	225.1	225.1, 243.1, 183.1, 141.1						69.5807	0.303221	3.11371e-41	0.173037	2.9467e-15
mr348	10	40						8.64	326.1	87.12	87.1, 262.2, 184.0, 163.2, 99.1						186.868	0.144011	0.000161985	0.00647738	0
mr356	60	20						1.35	333.3	314.9	314.9						58.9881	0.0918638	9.25235e-08	0.0383147	0.0742179
mr359	50	30	334.295					11.4	334.2	242.3	242.3, 286.3, 162.2, 88.2						90.741	0.115912	1.10708e-06	0.330618	0	mr1384
mr361	20	30						3.5	338.3	130.2	130.2, 264.1, 246.1, 176.2, 146.2						134.983	0.1822	8.33286e-13	0.0499662	0
mr365	10	20	343.295	343.296	1.23	C19H38N2O3	H+	13.8	343	240.3	240.3, 257.1, 211.0, 169.0, 108.2	Cocamidopropyl betaine	putatively annotated	Others			48.0545	0.14933	0.000813081	0.0376803	0	mr1387
mr367	30	30						8.56	349.2	114.1	114.1, 322.3, 228.2, 209.3						74.8213	0.123821	4.6858e-07	0.00506934	0
mr371	40	30	357.118	357.118	0.02	C16H20O9	H+	6.916	357.118	227.176	227.3, 244.3, 177.1, 160.2	Gentiopicrin	putatively annotated	Polyphenol			104.17	0.0456119	0.0165004	0.184903	0
mr375	60	50						8.7	363.2	114.1	114.1, 341.3, 228.2, 209.3, 105.0, 96.1						104.484	0	0.00327131	0.0839837	0
mr376	30	40						6.93	363.2	305.2	305.2, 243.3, 201.0, 167.1						136.795	0.0160714	7.46066e-18	0.000230887	0
mr378	40	30						6.21	369.2	207.1	207.1, 309.0, 241.2, 177.1, 162.2, 145.1						54.7886	0.300494	4.97173e-12	0.00910014	2.00813e-15
mr382	40	60	375.092					6.32	375.2	127.1	127.1, 159.1, 109.1, 81.1						127.781	0.474857	2.92971e-20	0.0472899	0
mr387	40	30	384.115	384.115	0.3	C14H17N5O8	H+	5.3	384.2	252	252.0, 162.2, 136.2, 148.0	Succinyladenosine	putatively annotated	Nucleic acid derivative		Wishart et. al (2013)	63.8958	0.0250518	0.00623496	0.351818	0.0403767	mr1397
mr388	40	30						2.27	385.1	136.08	136.1, 250.1, 97.1, 88.1						78.6964	0	5.18729e-90	0.166694	0.19612		n1080
mr393	10	40						7.25	393.2	216.24	216.2, 361.2, 272.2, 240.2, 225.2, 204.2						59.0258	0.267227	8.46841e-16	6.52955e-05	0.00527565		n0849
mr394	60	40	397.2					15.9	397.2	119.1	119.1, 337.0, 189.0, 171.2, 91.0						71.8706	0.0180181	0.00320382	0.00514472	0
mr395	10	30						0.979	399.2	283	283.00, 259.2, 241.0, 199.0						155.81	0.340089	0.00210642	0.151543	0
mr397	30	40						0.938	400.1	284.1	284.1, 358.1, 340.1, 242.1						102.579	0.346973	4.43332e-08	0.14172	4.15459e-19
mr398	20	20						2.28	400.2	132.2	132.20, 251.1, 170.1, 151.9, 99.0,	Leucine derivative	putatively annotated (by GGM)	Amino acid derivative			65.7559	0.0671938	8.53983e-05	0.0470663	0		n1087
mr401	60	30	403.104	403.102	3.34	C20H18O9	H+	9.15	403.1	367.1	367.1, 385.1, 337.1, 313.1, 297.1, 283.1	Apigenin C-pentoside	putatively annotated (by GM)	Flavonoid	Oryza sativa	Chen W et. al (2014)	76.9437	0.500803	1.06184e-39	0	1.6915e-16	mr1065	n1090
mr404	40	20						10.9	405.1	331.1	331.1, 315.1, 287.1, 270.1, 258.1, 213.1	Tricin derivative	putatively annotated	Flavonoid	Oryza sativa	Chen W et. al (2013)	100.921	0.332775	7.57742e-85	0.0944013	0
mr408	10	40	413.141	413.142	1.06	C15H20N6O8	H+	6.02	413.1	162.1	162.1, 281.1, 201.2, 136.1, 99.0	Threonyl carbamoyl adenosine	putatively annotated	Nucleic acid derivative	Escherichia coli	Srinivasan M et. al (2011)	67.5372	0.202949	7.50499e-15	0.238632	0	mr1538	n1099
mr410	60	20	415.139					12.4	415.139	177	177.0, 145.0, 147.0, 221.1						135.901	0.665487	7.06389e-77	0.00971621	0	mr1137
mr411	30	20						6.87	417.2	255.1	255.1, 209.1, 181.2, 167.2, 153.2,	Daidzein O-hexoside	putatively annotated	Flavonoid		Horai et.al (2012)	88.9496	0.257434	8.49223e-14	0.00175628	0
mr412	50	30	417.118	417.118	0.22	C21H20O9	H+	8.78	417.2	297.1	297.1, 335.0, 381.0	O-methylapigenin C-pentoside	putatively annotated (by GM)	Flavonoid	Saccharum sinensis	Colombo R et. al (2009)	315.141	0.276721	1.84377e-30	0.12879	0	mr1067
mr413	40	20	419.134	419.134	0.14	C21H22O9	H+	8.36	419.1	383.1	383.1, 365.1, 353.1, 337.1, 325.1, 299.2	O-methylnaringenin C-pentoside	putatively annotated	Flavonoid	Cephalotaxus wilsoniana	Kuo YH et. al (2002)	134.389	0.172297	6.91962e-74	0.15566	0	mr1068
mr414	20	50	427.158	427.157	1.44	C16H22N6O8	H+	6.71	427.2	150.2	150.2, 295.1, 247.2, 201.1, 136.1, 99.0	(2S,3R)-2-{[{9-[(2R,3R,4S,5R)-3,4-Dihydroxy-5-(hydroxymethyl)tetrahydro-2-furanyl]-9H-purin-6-yl}(methyl)carbamoyl]amino}-3-hydroxybutanoic acid (non-preferred name)	putatively annotated	Nucleic acid derivative	Oryza sativa	Chen W et. al (2014)	44.5385	0.125755	0.00032182	0.0395783	0	mr1541	n0324
mr415	40	30	422.238					5.85	427.2	397.2	397.2, 247.2, 203.2, 164.1, 99.1						281.258	0.694464	6.95902e-18	0.0851624	0
mr416	60	30						17.5	429.1	297.2	297.2, 393.1, 351.1, 323.2, 308.2, 267.2						233.079	0.429206	6.29463e-70	0.01187	2.2357e-14
mr417	10	50						8.16	430.3	87.1	87.1, 413.3, 327.2, 268.2, 124.1,						185.713	0.0877942	0.0223633	0	0
mr418	10	30						1.19	431.1	137	137.0, 333.1, 251.0, 235.0, 209.0						41.0584	0.0615781	7.39365e-06	0.00150344	0.0755169
mr419	10	30						1.45	432	90.2	90.2, 258.1, 184.2, 127.0, 104.2						60.5137	0.202686	6.39223e-31	0.100969	0.049247
mr422	60	30	433.113	433.113	0.18	C21H20O10	H+	8.72	433.1	271.1	271.1, 415.0, 313.1, 253.3, 153.2	Apigenin 7-O-glucoside	standard	Flavonoid	Triticum durum	Cavaliere C et. al (2005)	874.422	0.30736	6.81519e-119	0.207341	0	mr1070	n1109
mr423	30	50						6.28	436.2	139.1	139.1, 261.1, 171.1, 151.1, 111.1, 99.1						147.001	0.604672	7.08399e-37	0.0050518	0
mr424	50	30	440.246					8.79	440.3	283.2	283.2, 319.2, 301.2, 265.3, 255.3, 147.2						114.608	0.751884	5.27095e-123	0.0110371	0	mr1543
mr430	50	40	449.108	449.108	0.08	C21H20O11	H+	7.21	449.1	299.1	299.1, 329.0, 311.1, 287.1, 283.0	Luteolin 6-C-glucoside	standard	Flavonoid			246.315	0.663323	1.47014e-209	0.0466247	0	mr1072
mr434	40	40	453.344					7.77	453.4	322.3	322.3, 435.4, 209.2, 114.2						95.6849	0.0542166	2.49009e-05	0.21545	0	mr1752
mr437	60	30	454.293					18.5	454.2	313.3	313.3, 282.3, 155.1, 99.1						55.2742	0.0511723	0.00232586	0.123677	0.0186228	mr1485	n1135
mr438	50	40	477.139	477.139	0.29	C23H24O11	H+	8.13	477.1	297.2	297.2, 459.2, 441.3, 411.3, 381.4, 357.3	C-hexosyl-methylchrysoeriol	putatively annotated	Flavonoid	Helichrysum arenarium	Morikawa T et. al (2009)	187.557	0.484064	3.57386e-67	0.010963	3.43477e-17	mr1080	n0401
mr440	60	40	459.351					7.08	459.3	208.1	208.1, 371.1, 327.0, 279.1, 182.1						64.3881	0.0800317	2.4157e-07	0.0665884	0	mr1547
mr441	20	60						1.56	460.2	72.2	72.2, 313.2, 194.2, 180.2, 118.1, 97.1						61.5266	0.171602	1.28899e-22	0.131192	0.0242535		n1141
mr444	50	30	463.123	463.123	0.19	C22H22O11	H+	7.29	463.123	313.1	313.10, 367.0, 343.0	methylLuteolin C-hexoside	putatively annotated	Flavonoid	Oryza sativa	Chen W et. al (2014)	177.814	0.661421	1.47984e-43	0.0809809	0	mr1203
mr446	60	30	463.123	463.123	0.19	C22H22O11	H+	9.3	463.2	301.1	301.1, 286.3, 258.4	Chrysoeriol 7-O-hexoside	putatively annotated (by GM)	Flavonoid	Triticum durum	Wojakowska et. al (2012)	122.064	0.25834	3.10258e-07	0.0738278	0	mr1204
mr447	50	40						1.42	463.1	223	223.0, 267.0, 283.0, 365.0						61.3183	0.0213555	3.01878e-29	0.0409092	0.120831	mr1755
mr449	40	30	469.253					6.573	469.253	293.1	293.1, 271.2, 243.2, 151.1						88.2889	0.150849	4.74036e-10	0.0842831	1.62295e-15	mr1548
mr451	60	40						10.8	470.2	215.2	215.2, 435.3, 347.2, 259.2, 177.2, 146.2						192.998	0.115737	0.000314879	0.0148946	0
mr453	50	40						8.68	474.2	89	89.0, 239.2, 267.0						247.059	0.191745	6.63846e-06	0.101593	0
mr454	40	20	475.176					1.46	475	133	133.0, 150.2, 116.1, 87.1						55.5187	0.268243	1.94581e-21	0	0.092726		mc49681
mr457	60	30						1.57	476.2	163.1	163.1, 330.2, 168.2, 121.1						76.4854	0	4.84313e-28	0.303174	0.186954		n1503
mr458	40	20	476.276					16.189	476.276	335.258	335.3, 304.4, 195.1, 119.1, 93.1						79.03	0.375754	1.57914e-84	0.234712	0	mr1506	n1501
mr460	50	30						8.8	476.2	223.1	223.1, 332.1, 312.1, 190.1, 162.1						169.812	0	4.86156e-10	0.039708	0	mr1552
mr461	60	30						9.17	477.1	297.2	297.2, 381.1, 357.2, 327.0						64.8638	9.2759e-16	7.23423e-05	0.222111	0.0127443
mr462	60	20	477.14	477.139	0.97	C23H24O11	H+	11	477.2	315	315.0, 441.1, 381.1, 357.1, 327.1	O-methylChrysoeriol O-hexoside	putatively annotated (by GM)	Flavonoid	Oryza sativa	Chen W et. al (2014)	84.4729	0	4.71875e-09	0.201384	0	mr1408
mr463	60	40						7.28	477.3	89.1	89.1, 460.3, 331.0, 315.0, 201.1						98.4119	0.123151	5.28068e-07	0	0
mr465	30	20						9.33	479.2	347.1	347.1, 461.0, 331.1, 287.1, 258.2, 153.2						216.371	0.519372	3.48856e-15	0.0582082	0	mr1554
mr467	60	40						18.168	482.3	184.1	184.1, 223.1, 125.0, 86.2						48.6564	0.0270143	5.33132e-07	0.00708922	0.0945835		n1165
mr469	60	30	493.134	493.134	0.31	C23H24O12	H+	9.25	493.134	331.1	331.1, 315.0, 270.2	Tricin 7-O-hexoside	putatively annotated	Flavonoid	Triticum durum	Cavaliere et. al (2005)	106.275	0.20593	1.28397e-74	0.00321511	0	mr1275
mr470	40	40						6.22	496.3	225.1	225.1, 179.2, 151.7, 183.1						296.358	0.635242	7.86252e-14	0.0545456	4.81971e-15
mr471	50	40						1.3	497	137	137.0, 437.0, 399.0, 212.9						63.0293	0.0981819	2.84513e-09	0	0.0773416	mr1561
mr473	50	40						8.3	500.2	161.2	161.2, 308.1, 193.2, 133.1						81.017	0.110212	2.11619e-39	0.129332	0		n1177
mr475	40	40						5.22	500.3	137.1	137.1, 372.2, 259.2, 84.2						161.08	0.614262	2.06153e-46	0.0249313	0
mr477	60	30	503.191	503.191	0.54	C26H30O10	H+	8.07	503.1	175.2	175.2, 311.1, 251.2, 137.1	Phellodensin F	putatively annotated	Flavonoid	Phellodendron chinense var	Wu et. al (2003)	251.401	0.663524	1.10029e-18	0.0680407	0
mr479	20	20						7.3	507.3	345.2	345.20, 250.2, 183.2, 165.0, 137.2,						95.1492	0.690873	2.21861e-37	0	0
mr480	40	30	509.131	509.129	4.39	C23H24O13	H+	6.57	509.3	347.1	347.1, 331.0, 287.1, 231.2, 203.2, 153.1	Limocitrin O-hexoside	putatively annotated	Flavonoid	Sedum acre		179.887	0.249801	8.46447e-23	0.000274471	0	mr1416
mr484	50	30						19.8	510.5	313.3	313.30, 257.3, 184.2, 109.2						76.0158	0.219454	7.39965e-08	0.0081188	6.72301e-15
mr485	50	40						8.6	511.3	189.2	189.2, 208.2, 174.2, 157.2, 137.1, 97.1						161.001	0.547624	2.33765e-83	0.00675685	0
mr488	30	40	515.154	515.155	1.73	C26H26O11	H+	11.84	515.1	177.1	177.1, 145.3, 303.0, 285.1, 217.2, 137.4	2'', 6''-O-Diacetyloninin	putatively annotated	Flavonoid	Glycine max	Hosny J et. al (2002)	115.938	0.320874	3.30989e-05	0.365561	0	mr1207
mr490	40	20	130.086	130.086	0.43	C6H11NO2	H+	2.684	130.086	84.0814	84.1, 103.2, 98.2, 69.2	Pipecolinic acid	standard	Others			69.9405	0	5.99352e-36	0.141747	0.255146
mr491	20	30						2.2	465.1	303	303.0, 285.2, 235.1, 218.1						85.2892	0	6.88026e-22	0.0451461	0.166036
mr492	10	40						14.3	655.3	331.1	331.04	Tricin O-caffeoyl-4'-O-(coniferyl alcohol) ether	putatively annotated (by GGM)	Flavonoid			103.162	0	6.34233e-44	0.0751307	0.27916
mr495	30	20	230.248	230.248	0.69	C14H31NO	H+	10.9	230.3	212.1	212.1, 62.0, 99.0	Dodecyl (dimethyl) amine oxide	putatively annotated	Others			136.323	0.233463	2.65006e-87	0	0	mr1356	n0731
mr496	30	30	265.155	265.155	0.12	C14H20O3N2	H+	4.54	265.1	177.1	177.1, 248.2, 145.1, 117.1, 89.1, 72.2	N-Feruloyl putrescine	putatively annotated	Polyamine	Nicotiana tabacum	Yamamoto Y et. al (1998)	189.52	0.537614	2.49372e-87	0.000170043	0.0232854	mr1006	n0130
mr497	60	20						16.6	301.2	283.3	283.3, 241.2, 145.2, 119.1, 105.2, 91.1	Oryzalexin C	putatively annotated	Terpenoid			142.36	0.429626	8.76919e-22	0.1646	0
mr502	40	30	479.118	479.118	0.01	C22H22O12	H+	8.36	479.2	317.2	317.2, 383.1, 359.2, 329.1, 302.2, 274.2	O-methylQuercetin O-hexoside	putatively annotated (by GM)	Flavonoid			595.587	0.441489	3.39311e-34	0.0489161	0
mr503	20	20	479.118	479.118	0.58	C22H22O12	H+	7.65	479.3	317.1	317.1, 460.9, 302.1, 274.2	Selgin O-hexoside	putatively annotated	Flavonoid	Oryza sativa	Hong BS et. al (2009)	430.493	0.215655	5.60874e-122	0.0103244	0	mr1082
mr504	60	40	497.144	497.144	0.05	C26H24O10	H+	8.76	497.1	331	331.00, 315.1, 270.0, 320.8	Tricin 4'-O-(syringyl alcohol)ether	putatively annotated	Flavonoid	Oryza sativa	Chen et. al (2013)	128.89	0.289273	1.15191e-88	0.106499	1.39564e-15
mr505	40	40						12.95	511.2	331.1	331.10, 315.1, 287.1, 270.1, 177.2, 137.1	Tricin 4'-O-(syringyl alcohol)ether	putatively annotated (by GGM)	Flavonoid			119.124	0.277736	1.93367e-14	0.00592165	0	mr1206
mr506	30	30	515.249					9.94	515.3	191.2	191.2, 261.2, 177.1, 145.2, 133.1						100.003	0.366639	2.99567e-34	0.0018035	0	mr1567
mr507	60	20						7.15	516.3	499.3	499.3, 246.1, 207.2, 147.1, 89.1,						173.055	0.0414381	0.00230476	0.0102255	0
mr508	60	30						13.2	517.1	167.2	167.2, 291.0, 321.2						83.9668	0.220543	0.000274008	0.218739	0	mr1569
mr512	60	40						7.6	525	463	463.0, 367.2, 313.1	Chrysoeriol C-hexoside derivative	putatively annotated	Flavonoid	Triticum durum	Moheb A et. al (2011)	151.63	0.106448	3.77918e-14	0.1984	0
mr513	30	40						1.32	529.1	137	137.0, 332.9, 235.0						55.9588	0.181904	0.00174444	0.0048851	0
mr514	40	50						17.5	532.3	261.2	261.2, 353.2, 243.3, 173.2						67.0304	0.0568612	2.45089e-17	0.00744495	0.0377587
mr516	50	30	535.109	535.108	1.63	C24H22O14	H+	9.59	535.3	331.1	331.1, 315.0, 287.1, 270.1, 233.2, 145.2	Tricin O-glucoside derivative	putatively annotated	Flavonoid	Oryza sativa	Chen W et. al (2014)	101.807	0.19008	1.07688e-83	0.350885	0	mr1088
mr517	50	40						8.48	540.6	219	219.0, 369.0, 331.0, 189.2, 157.1						376.08	0.434248	1.23377e-33	0.0178642	0	mr1819
mr518	50	60	541.171					13.257	541.171	331	331.0, 458.2, 315.1, 270.0						137.514	0.647078	2.13146e-107	0.00364512	0	mr1820
mr519	60	30						20.9	544.4	485.2	485.2, 104.0, 147.1, 339.1						52.5831	0	0.000148052	0.528408	0.0303435		n0491
mr520	60	30						1.36	544.9	251.1	251.1, 447.0, 349.0, 223.1, 191.1						85.679	0.284568	1.54597e-102	0.200161	0	mr1579	n0492
mr522	60	30	551.14	551.139	0.49	C25H26O14	H+	7.12	551.2	497.2	497.2, 515.2, 407.1, 395.1, 365.1, 337.2	di-C,C-pentosyl-luteolin	putatively annotated (by GM)	Flavonoid	Triticum durum	Cavaliere C et. al (2005)	329.967	0.383596	2.17967e-32	0.135199	1.35768e-15	mr1211
mr523	50	30	557.165	557.165	0.08	C28H28O12	H+	8.72	557.2	331	331.0, 315.1, 287.2, 270.2, 258.2	Tricin 4'-O-(β-guaiacylglyceryl) ether derivative	putatively annotated	Flavonoid	Oryza sativa	Chen W et. al (2013)	219.441	0.730566	3.98951e-146	0.06079	1.43292e-16	mr1212
mr524	50	30						10	557.2	331.1	331.1, 315.1, 287.2, 270.2, 258.2	Tricin 4'-O-(β-guaiacylglyceryl) ether derivative	putatively annotated (by GM)	Flavonoid			119.951	0.398019	1.06146e-92	0.126133	0
mr526	20	20	564.359					7.98	564.2	547.2	547.2, 85.3, 89.0, 177.1						97.7619	0.205605	2.52192e-12	0.00860503	0
mr527	10	30	565.155	565.155	0.21	C26H28O14	H+	7.07	565.2	499.2	499.2, 547.3, 511.3, 427.4, 379.5, 337.7	C-hexosyl-C-pentosyl-apigenin	putatively annotated (by GM)	Flavonoid	Triticum durum	Cavaliere C et. al (2005)	53.7756	0.0353252	0.00240445	0.157765	0.0149154	mr1215	n0511
mr528	10	30						7.9	565.4	548.4	548.4, 529.1, 499.1, 421.0, 379.1, 177.1						88.3198	0.0623855	4.25192e-08	0.0206069	0.027161
mr529	50	40						13.258	565.3	331	331.0, 315.0, 270.2	Tricin O-hexoside derivative	putatively annotated (by GGM)	Flavonoid			100.503	0.119084	2.91804e-11	0.0305648	0	mr1216
mr530	20	40	566.428					8.3	566.2	548.9	548.9, 322.3, 209.3, 114.2, 96.2						105.588	0.0498792	0.00191023	0.247668	0	mr1421	n0513
mr531	50	40						13.41	569.2	331	331.0, 314.9, 178.9, 271.1	Tricin derivative	putatively annotated	Flavonoid	Oryza sativa	Chen W et. al (2013)	185.969	0.615378	6.9907e-30	0.0909999	0	mr1217	n1216
mr533	40	30	581.15	581.15	0.7	C26H28O15	H+	7.73	581.2	383.2	383.2, 419.1, 365.2, 353.2, 329.2, 299.2	C-hexosyl-luteolin O-pentoside	putatively annotated	Flavonoid	Oryza sativa	Chen W et. al (2013)	144.754	0.0150361	3.36341e-28	0.0406112	0.00529715
mr534	50	40	584.234	584.234	1.12	C27H34O13	NH4+	7.998	584.2	263.1	263.1, 281.0, 159.0, 217.0	Methylisohaenkeanoside	putatively annotated	Flavonoid			70.7176	0.340702	1.53132e-31	0.0140339	2.48938e-16	mr1852
mr538	60	50						23.6	593.3	533.3	533.3, 505.3, 460.3, 433.3						222.094	0.385416	1.2314e-93	0.319764	0
mr539	60	20						21.4	600.5	583.5	583.5, 311.3, 177.2, 121.1, 89.1						87.3316	0.278539	1.13897e-20	0.00788375	0
mr540	30	30						11.3	602.4	215.2	215.2, 567.4, 303.2, 259.2, 177.2						211.495	0.202314	3.76971e-05	0	0
mr541	40	20	608.384					8.19	608.4	591.5	591.5, 503.5, 265.3, 177.2, 89.1						107.452	0.173473	1.56829e-07	0	0
mr542	40	40	609.181	609.181	0.17	C28H32O15	H+	8.516	609.181	301.1	301.10, 463.1, 327.1, 286.1	Chrysoeriol 7-O-rutinoside	putatively annotated (by GM)	Flavonoid	Triticum durum		93.9322	0.336983	1.34548e-10	0.144581	0	mr1097	n1240
mr543	60	40	625.177	625.176	0.46	C28H32O16	H+	7.75	625	463	463.0, 445.4, 427.4, 409.4, 397.4, 367.4	C-hexosyl-chrysoeriol O-hexoside	putatively annotated	Flavonoid	Triticum durum	Moheb A et. al (2011)	381.573	0.519978	9.38604e-120	0.203547	0	mr1099
mr547	30	30						9.63	628.3	268.2	268.2						165.323	0.307676	1.55512e-99	0.124857	0
mr548	30	50						1.21	629	137	137.0, 530.8, 335.0, 235.0						57.442	0.233315	5.19891e-10	0.0734343	1.43275e-15		n1250
mr551	40	30	639.192	639.192	0.25	C29H34O16	H+	8.55	639.1	330.6	330.6, 493.2, 315.4, 270.5, 85.1	Tricin O-rutinoside	putatively annotated	Flavonoid	Oryza sativa	Chen W et. al (2013)	122.952	0.388235	8.3846e-15	0.423553	0	mr1102
mr552	40	20						10.1	643.1	331	331.0, 481.1, 357.1, 315.1, 151.1	Tricin O-hexoside derivative	putatively annotated	Flavonoid	Oryza sativa	Chen W et. al (2013)	200.959	0.433993	1.47475e-57	0.11538	0	mr1224
mr553	40	40	655.187	655.187	0	C29H34O17	H+	8.65	655.2	331	331.0, 373.1, 347.0, 315.2, 270.2	Tricin O-hexosyl-O-hexoside	putatively annotated	Flavonoid	Triticum durum	Cavaliere C et. al (2005)	228.977	0.333724	5.8973e-42	0.280234	0.0063709	mr1228
mr554	60	30	655.188	655.187	1.26	C29H34O17	H+	6.65	655.1	331.1	331.1, 493.1, 315.0	Tricin O-hexosyl-O-hexoside	putatively annotated (by GM)	Flavonoid	Triticum durum	Cavaliere C et. al (2005)	196.214	0.542709	3.21015e-26	0.114302	0	mr1226
mr555	20	20	655.188	655.187	1.57	C29H34O17	H+	7.74	655.1	330.9	330.9, 475.0, 373.1, 315.2, 287.1, 270.1	Tricin O-hexosyl-O-hexoside	putatively annotated (by GM)	Flavonoid	Triticum durum	Cavaliere C et. al (2005)	115.674	0.358111	2.90499e-53	0.0345016	0	mr1103
mr556	40	40						13.7	655.2	331.1	331.1, 493.1, 201.2	Tricin O-caffeoyl-4'-O-(coniferyl alcohol)ether	putatively annotated (by GGM)	Flavonoid			83.3905	0.577575	9.34391e-56	0.00160965	0
mr557	20	50						20	658.3	227.3	227.3, 641.4, 613.4, 184.1						103.846	0.105086	0.00480995	0.151189	0
mr559	50	50	659.195	659.197	2.5	C32H34O15	H+	9.57	659.3	331	331.0, 641.4, 527.2, 315.2	Tricin 4'-O-(syringyl alcohol)ether O-hexoside	putatively annotated	Flavonoid	Oryza sativa	Chen W et. al (2013)	227.423	0.354551	1.29132e-08	0.0674884	0	mr1105
mr562	20	40	671.197	671.197	0.52	C33H34O15	H+	10.21	671.3	331	331.0, 357.1, 315.1, 241.2	Tricin O-hexoside derivative	putatively annotated	Flavonoid	Oryza sativa	Chen W et. al (2013)	216.022	0.428281	1.23427e-56	0.125891	2.20827e-15
mr563	50	40	672.415					18.2	672.6	313.1	313.1, 331.1, 239.2						84.6203	0.277929	0.00576517	0.197671	0
mr564	60	50						1.36	681.1	223.2	223.2, 582.9, 485.9, 387.1, 207.1						104.305	0.263382	1.25966e-30	0.00116074	0
mr567	60	50	689.208	689.208	0.86	C33H36O16	H+	10.14	689.1	331	331.0, 527.1, 375.2, 242.2, 181.2, 153.1	Tricin 4'-O-(β-guaiacylglyceryl) ether O-hexoside	putatively annotated	Flavonoid	Oryza sativa	Chen W et. al (2013)	124.612	0.433311	8.34215e-62	0.00193885	0	mr1232
mr568	60	50						11.3	690.7	215	215						220.068	0.159358	0.0318396	3.85868e-06	0
mr569	60	60						10.8	692.4	87.1	87.1, 675.4, 217.3, 177.2						199.274	0.192013	0.0359645	0.00111797	0
mr570	60	30						8.07	692.4	675.4	675.4, 604.5, 491.3, 378.2, 287.2, 177.1						172.768	0.0969784	0.0148783	0	0
mr572	60	20	694.401					15.81	694.4	497.3	497.3, 261.1, 145.2, 335.0	Denin	putatively annotated	Others			64.4655	0.377286	9.43134e-28	0.0292677	0	mr1604
mr575	50	50						20	702.5	227.2	227.2, 685.3, 214.2, 184.2						99.3006	0.0556477	0.00161281	0.0908752	0
mr577	60	50	711.192	711.192	0.09	C35H34O16	H+	9.36	711.3	147.1	147.1, 549.2, 367.1, 337.1, 313.1, 283.1	C-pentosyl-apigenin O-p-coumaroylhexoside	putatively annotated	Flavonoid	Oryza sativa	Chen W et. al (2013)	60.2439	0	0.000472463	0.273112	0	mr1108	n1268
mr579	60	50						6.47	727.1	163.2	163.20, 283.2, 367.0, 145.1, 565.0,	C-pentosyl-apigenin O-caffeoylhexoside	putatively annotated	Flavonoid			79.749	0	0.000845866	0.148955	0		n1270
mr580	60	40						15.1	728.6	323	323						210.409	0.157933	0.0201103	0.00752162	0
mr581	40	30						8.23	736.4	719.5	719.5, 675.5, 287.3, 207.2, 162.2, 89.1						191.384	0.183585	4.57644e-06	0	0
mr582	40	50	741.203	741.202	0.28	C36H36O17	H+	8.38	741.3	147.2	147.2, 579.3, 367.1, 337.0, 207.2	C-hexosyl-apigenin O-p-coumaroylhexoside	putatively annotated	Flavonoid	Oryza sativa	Du Y et. al (2010)	258.665	0.632843	1.77717e-26	0.0534049	0	mr1114
mr583	50	60						11.9	743.3	147.2	147.2, 725.3, 462.1, 221.2, 77.2,						86.3316	0.0627223	5.08439e-24	0.0595646	0
mr584	60	60	757.197	757.197	0.28	C36H36O18	H+	7.62	757.1	147.1	147.1, 595.3, 395.1, 329.0	C-hexosyl-luteolin O-p-coumaroylhexoside	putatively annotated	Flavonoid	Oryza sativa	Du Y et. al (2010)	296.914	0.492564	4.34214e-54	0.109187	5.77385e-15	mr1117
mr586	60	30	757.219	757.219	0.7	C33H40O20	H+	6.64	757.3	595.2	595.2, 366.8, 337.0, 433.0, 283.0, 313.1	C-hexosyl-apigenin O-hexosyl-O-hexoside	putatively annotated	Flavonoid	Oryza sativa	Chen W et. al (2013)	168.354	0.114776	2.2907e-72	0.168621	0	mr1119
mr587	30	30						9.59	759.2	597.2	597.2, 699.3, 462.1, 315.1, 207.2	C-hexosyl-naringenin O-hexosyl-O-hexoside	putatively annotated	Flavonoid			112.873	0	1.26856e-14	0.341901	0.0633837	mr1241
mr591	60	50	801.224	801.224	0.81	C38H40O19	H+	8.53	801.2	177.1	177.1, 343.1, 313.1	C-hexosyl-chrysoeriol O-feruloylhexoside	putatively annotated (by GM)	Flavonoid	Oryza sativa	Du Y et. al (2010)	188.858	0.671241	6.44758e-189	0.0424642	0	mr1123
mr595	60	30						8.11	817.3	346.9	346.9, 509.2, 745.2, 582.4						312.555	0.70225	1.33066e-32	0.0525413	0
mr596	50	40						22.8	822.5	307.2	307.2, 763.4, 639.5, 184.2, 87.0						227.234	0.280906	0.000886781	0.00808966	0
mr597	50	40						13.1	845.5	177.1	177.1, 800.3, 303.1, 242.2, 145.1, 120.1						83.3496	0.476223	1.36682e-31	0	0
mr598	30	30						15.9	846.5	415.1	415.1						197.121	0.0485836	7.56213e-11	0.307616	0
mr599	60	30						1.15	850.9	556.9	556.9, 335.9, 261.9, 223.0, 182.1,						41.3346	0.00898096	0.0226887	0.289759	0
mr600	20	40						15	860.5	323.3	323.3, 807.5, 279.3, 261.3, 184.2, 89.1						251.731	0.23136	9.26302e-13	0.00183013	0
mr604	40	30	581.15	581.15	0.35	C26H28O15	H+	7.04	581.1	383.2	383.2, 419.1, 365.2, 353.2, 329.2, 299.2	C-pentosyl-luteolin O-hexoside	putatively annotated	Flavonoid	Triticum durum	Cavaliere C et. al (2005)	96.1432	7.05959e-16	3.78265e-44	0.265695	0.0205416	mr1244
mr609	20	50						12.2	213.2	79	79.0, 91.3, 80.9, 93.1	Vanillactic acid	putatively annotated	Others			71.9615	0.0598928	0.0042312	0.408786	0.0471572		n0710
mr610	30	20	221.185	221.186	3.5	C10H24N2O3	H+	0.996	221	143	143	4, 7, 10-Trioxa-1,13-tridecanediamine	putatively annotated	Others			49.8842	0.303352	1.34481e-25	0.0297321	0.0784162
mr612	20	20						2.32	284	152.2	152.2, 135.1, 110.1, 82.2	Guanosine	standard	Nucleic acid			39.9913	0	3.40483e-26	0.708249	0	mr1245	n1342
mr613	20	40	291.174					5.33	291.2	84.2	84.2, 191.3, 147.1, 132.2, 98.9						54.4724	0.160212	3.35197e-18	0	0.0521489
mr614	10	20						6.44	303.1	137.2	137.2, 197.6, 76.9, 79.7						71.434	0.379592	2.47086e-18	0.0077806	0
mr616	40	20	374.108	374.108	0.07	C15H19NO10	H+	5.36	374.2	198.2	198.2, 124.0, 180.2, 77.9	DIMBOA glucoside	putatively annotated	Terpenoid	Zea mays	Harborne et. al (1999)	46.9042	0.0885583	5.65505e-06	0.387048	0.0167763	mr1125	n2012
mr617	50	30						6.72	377.2	243.1	243.1, 145.1, 216.0, 172.3	Vitamin B2	standard	Vitamin	Oryza sativa	Taheri P et. al (2010)	51.0798	0.107472	1.63298e-11	0.00391469	0.0978487	mr1126
mr619	40	40						1.48	404.3	61.9	61.9						68.2442	0.174881	7.77478e-13	0	6.83959e-16	mr1616
mr621	40	30	460.27	460.269	0.53	C26H34O6	NH4+	15.9	460.4	119	119.0, 135.4, 107.0, 91.0	Rhodomyrtone	putatively annotated	Others	Rhodomyrtus tomentosa	Limsuwan et. al (2009)	68.5021	0.180712	2.03707e-10	0	6.2351e-16
mr622	10	50						6.93	528.2	109.1	109.1, 81.1, 145.0						55.6941	0.342002	5.42039e-17	0.027975	1.02019e-15
mr623	60	30	533.147					6.94	533.3	329	329.0, 361.2, 227.2						57.4327	0.0707346	1.30518e-21	0.161871	0.113168
mr624	60	30						7.8	533.2	329	329.0, 269.0, 227.0						69.9058	0.257732	2.46693e-10	0.000710545	0
mr628	40	40	669.183	669.181	2.85	C33H32O15	H+	10.37	669.2	331	331.0, 523.1, 315.1, 301.2, 270.1, 207.1	Tricin O-sinapoylpentoside	putatively annotated	Flavonoid	Oryza sativa	Chen W et. al (2013)	160.157	0.511732	1.48967e-22	0.0699199	0	mr1127
mr629	40	40						8.6	669.1	331	331.0, 507.1, 147.1, 198.2	Tricin O-glucuronide-O-hexoside	putatively annotated	Flavonoid			219.939	0.272801	2.57903e-63	0.0878468	0
mr630	50	30	671.197	671.197	0.82	C33H34O15	H+	8.68	671.2	509.1	509.1, 631.4, 491.1, 331.1	Tricin O-hexoside derivative	putatively annotated	Flavonoid			185.002	0.429712	6.13105e-66	0.125862	0	mr1884
mr631	50	50						1.4	713	223.2	223.2						95.9981	0.254745	3.15637e-07	0.147609	0	mr1621
mr634	40	30						1.3	104	69	69.0, 87.0, 45.0						109.226	0.364953	7.21447e-06	0.229676	5.49657e-15
mr636	40	30						2.2	113.1	70	70.0, 96.0						55.2445	1.42899e-14	5.61871e-05	0	0.0518261		n1320
mr638	40	30						1.3	126	109	109.0, 68.0,						43.1878	0.13539	1.71836e-11	0.154698	0.056891
mr649	40	30						2.3	153	110	110.0, 136.0	Xanthine	standard	Nucleic acid			100.542	0.299826	2.79106e-15	0.419181	1.63757e-16
mr650	40	30						4.9	157	130	130.0, 117.0	3-Indoleacetonitrile	putatively annotated (by GGM)	Phytohormone		Horai et.al (2012)	73.0875	0.00633724	0.0113566	0.0900104	0.0916002
mr653	10	20	161.107	161.107	1.4	C10H12N2	H+	4.41	161.2	144.2	144.2, 102.1, 91.1	Tryptamine	standard	Amino acid			105.962	0.543408	3.44764e-69	0.0993119	0	mr1425	n0671
mr654	40	30						6.8	166	73	73.0, 149.0,						81.78	0.196889	0.000351295	0.146723	0
mr656	50	30						1.66	170.1	134.1	134.1, 152.1, 124.1, 106.1	Pyridoxine	standard	Vitamin			78.4297	0.482404	3.6674e-66	0.0138625	0.0179125	mr1158	mc46318
mr660	40	30						1.5	178	161	161.0, 118.0, 105.0						124.793	0.327025	1.16947e-100	0.0543824	0.0935149
mr661	40	30						9.5	179	147	147.00, 119.0, 91.0	Coniferyl aldehyde	putatively annotated	Polyphenol		Horai et.al (2012)	102.74	0.407777	1.56718e-84	0.0397609	6.28165e-15
mr664	40	30						2.9	190	130	130.0, 172.0	N-Acetyl-DL-glutamic acid	putatively annotated	Amino acid derivative	Oryza sativa	Hu et.al (2014)	61.1176	2.65867e-16	8.79059e-32	0	0.193333
mr667	10	20	192.065	192.065	0.1	C10H9NO3	H+	7.588	192.065	146.06	146.06	2-(5-hydroxy-1H-indol-3-yl)acetic acid	putatively annotated	Others		Horai et.al (2012)	108.717	0.444455	5.79267e-44	0.0964451	0		n0065
mr668	40	30						6.7	192	146.1	146.1, 91.0						128.66	0.527413	3.14735e-67	0.00720668	0
mr669	40	30						6.8	196.9	179.3	179.3, 161.3, 103.1, 93.0						53.5311	0.206652	2.01303e-08	0.0428689	0		n0701
mr670	40	30						1.4	198	110	110.0, 152.0						84.5097	0.519087	1.15167e-102	0.0353267	0.0472157
mr672	40	30						4.8	206	160	160.0, 145.0	Methoxy indoleacetic acid	putatively annotated (by GGM)	Phytohormone		Horai et.al (2012)	82.4507	0.442146	1.04628e-69	0.0124951	3.31352e-14
mr673	40	30						7.4	206	178	178.0, 160.0	Xanthurenic acid	putatively annotated (by GGM)	Amino acid derivative		Horai et.al (2012)	70.5631	0.0017866	0.000236227	0.108844	0.05467
mr676	40	30						1.5	209	106	106	Nicotinoylcholine	putatively annotated (by GGM)	Vitamin derivative		Horai et.al (2012)	218.748	0.318199	2.95072e-27	0.175207	0
mr677	40	30						3.5	209	146	146.0, 136.0, 94.0	Kynurenine	standard	Amino acid derivative		Horai et.al (2012)	138.002	0.815249	6.93547e-45	0.0202299	0
mr680	40	30						1	221	101	101.0, 127.0,						56.2644	0.23805	1.59873e-11	0	0.0472982
mr682	40	30						0.989	234	175	175.0, 131.0, 103.0	Cinnamoyl choline	putatively annotated	Vitamin derivative		Horai et.al (2012)	48.8031	0.258239	7.97705e-09	0.00726702	0
mr683	40	30						9.1	243	172	172.0, 216.0						44.7937	0	2.53414e-08	0.00674707	0.106414
mr684	40	30						1.4	247	142	142.0, 98.0						79.1555	0.442113	6.20874e-47	0.159251	5.57515e-15
mr686	40	30						8.7	252	105.1	105.1, 122.0						45.8094	0.119372	1.26205e-09	0.172865	0.0588977
mr687	40	20	253.128					2.703	253.128	85.029	85.03						213.074	0.29089	2.95956e-21	0.0622986	0		n0957
mr688	40	30						1	258	178	178.0, 141.0						71.0184	0.174892	0.00111088	0.000712956	0
mr692	40	20	279.232	279.232	0.16	C18H30O2	H+	18.5	279.3	95.1	95.1, 149.1, 109.1, 81.1	Punicic acid	putatively annotated	Fatty acid	Punica granatum	Harborne et. al (1999)	106.803	0.0695548	3.67356e-14	0.601741	0.06023	mr1286
mr693	40	30						2.5	285	153	153.0, 136.0, 110.0	Xanthosine	standard	Nucleic acid			38.7806	0	3.88479e-12	0.530352	0
mr694	40	30						7.6	287	167	167						127.105	0.243824	4.11662e-15	0.0689146	0
mr695	50	40						11.85	301.1	286	286.0, 258.1, 229.2, 153.0	Chrysoeriol	standard	Flavonoid			217.211	0.59748	6.05749e-54	0.12109	0	mr1147	n1370
mr696	40	30						1.3	302	137	137.0, 107.0						73.033	0.239203	4.92869e-16	0.00365833	0
mr697	30	30	303.195					15.7	303.1	159.1	159.1, 285.3, 257.3, 105.1, 91.2						88.2574	0.406211	9.34258e-43	0.0887603	0
mr698	40	30						12.3	307.1	147.1	147.1, 91.1, 144.2, 119.0	N-p-Coumaroyltryptamine	putatively annotated (by GGM)	Amino acid derivative			184.319	0.515366	4.07348e-50	0.0651805	0		n0200
mr699	40	30						5.3	310	251	251.0, 207.0, 175.0	Sinapoylcholine	putatively annotated (by GGM)	Vitamin derivative		Horai et.al (2012)	342.022	0.44204	2.45843e-24	0.234888	0
mr700	40	30						10.6	317	302	302						259.061	0.397201	1.3242e-28	0.060831	0
mr703	40	30						10.2	321	184.2	184.2, 94.2, 97.4, 202.2						137.592	0.425201	1.68279e-11	0.10553	0
mr704	10	20	321.242	321.242	0.38	C20H32O3	H+	15.4	321.3	285.3	285.3, 303.2, 267.2	12-Hydroxyarachidonic acid	putatively annotated	Fatty acid	Zea mays	Graber et. al (1996)	108.675	0.212092	6.9529e-48	0.635322	0
mr705	40	30	323.139	323.139	1.3	C19H18N2O3	H+	9.68	323.139	147.043	147.1, 119.0, 160.0, 91.3	N-p-Coumaroylserotonin	putatively annotated (by GGM)	Amino acid derivative			184.155	0.725544	8.12936e-170	0.0343386	0		n0220
mr707	40	30	337.155	337.155	0.09	C20H20N2O3	H+	12.502	337.155	177.054	177.0, 145.2, 149.2, 89.0	N-Feruloyltryptamine	putatively annotated (by GGM)	Amino acid derivative			120.739	0.116833	4.52715e-106	0.225226	0		n0230
mr708	40	30						8.6	341	322	322.0, 207.0						72.198	0.119127	0.000164636	0.364836	0
mr710	40	30						12.4	348.9	155	155						59.0407	0.0415125	8.39577e-10	0.141997	0
mr711	40	30	351.17					14.099	351.4	334.2	334.2, 120.0, 107.0	Strychnine N-Oxide	putatively annotated	Others			383.437	0.462971	1.5141e-40	0.202601	0
mr712	40	30	353.151	353.15	3.74	C20H20N2O4	H+	9.919	353.2	177.2	177.2, 317.2, 145.2, 117.1, 89.2,	N-Feruloylserotonin	putatively annotated (by GGM)	Amino acid derivative			197.856	0.6307	5.50258e-94	0.056849	0		n0242
mr713	40	30						14.6	353	337	337						233.637	0.224698	3.55496e-29	0	0
mr715	40	30						7.3	354	163	163.0, 296.0						46.4615	0.191691	0.010517	0.00747696	0
mr716	40	30	355.103	355.102	1.81	C16H18O9	H+	21.755	355.2	163	163.00, 145.0, 130.0	Biflorin	putatively annotated	Polyphenol			51.3125	0.12146	6.6258e-08	0.571283	0
mr718	40	30						9.9	367.1	177.1	177.1, 162.2, 191.0, 88.8						145.583	0.435749	1.32551e-20	0.00988681	0		n0261
mr720	40	30						15.3	375	357	357.0, 195.0, 177.0	Digitoxigenine	putatively annotated	Terpenoid		Horai et.al (2012)	144.484	0.802168	1.90249e-10	0.057452	6.64795e-16
mr722	40	30	382.17	382.172	4.49	C16H23N5O6	H+	4.737	382.17	220.2	220.2, 336.1, 202.2, 185.2, 136.1	trans-zeatin N-glucoside	putatively annotated	Nucleic acid derivative	Oryza sativa	Chen W et. al (2014)	41.335	2.94111e-15	0.00946037	0.0012535	0.106787	mr1195
mr723	40	30						10.3	383.2	177	177						88.8654	0.185316	9.57629e-05	0.289949	0
mr725	40	30						14.1	431	269	269.0, 213.0						165.731	0.447802	1.52763e-42	0.00742043	0.054948
mr727	40	30						6.5	448.2	147.1	147.1						114.636	0.341456	7.43455e-38	0.00397721	0		n0348-1
mr728	60	30	557.165	557.165	0.09	C28H28O12	H+	13.15	557.2	177.1	177.1, 304.1, 285.1, 169.2, 145.1, 117.1	Epicatechin O-hexoside derivative	putatively annotated	Polyphenol			94.432	0.391171	4.55853e-06	0.22522	0	mr1306
mr730	40	30						5.89	579	409	409.0, 287.0	Di-Catechin	putatively annotated (by GGM)	Polyphenol		Horai et.al (2012)	331.855	0.850147	4.65105e-73	0.0412966	0
mr731	40	30						8.2	741	595	595.0, 287.0	Luteolin O-rahmnosyl-O-rutinoside	putatively annotated	Flavonoid			225.283	0.567643	3.47065e-111	0.0229874	0
mr732	40	10						0.95	119.5	97	97						44.8903	0	0.0197326	0.20939	0.0642122		n0005
mr733	20	30						9.75	130	77	77						53.978	0.195781	1.2074e-14	0.134147	0		n0015
mr734	60	20						6.12	164	147.1	147.1						87.8642	0.548078	1.19684e-92	0.00129935	7.93488e-17
mr736	10	30	165.054	165.055	1.34	C9H8O3	H+	8.047	165.2	147	147	4-Coumaric acid	standard	Polyphenol			56.5174	0.154419	3.67364e-06	0.00342592	0.0221509	mr1622
mr738	40	30	221.092					4.196	221.1	158.4	158.2, 175.3, 130.1, 104.0	N-Hydroxy-L-tryptophan	putatively annotated (by GGM)	Amino acid derivative			75.0439	0	5.40843e-14	0.114341	0.109628	mr1456	n0720
mr739	30	30						10.3	275.1	151.1	151.1						49.5803	0.338131	1.8433e-20	0	0		n0148
mr740	10	20						7.5	280.1	177.1	177.1	Feruloyl putrescine derivative	putatively annotated (by GGM)	Polyamine			132.258	0.608723	6.59205e-85	0.00495695	0
mr743	50	30						9.96	306.4	214.2	214.2						107.085	0.101768	1.42041e-10	0.175903	0
mr744	60	30						12	316.2	256.2	256.2, 298.2, 280.2, 217.2, 101.9, 87.0						107.911	0	0.0185186	0.149462	0		n0212
mr747	30	20						1.49	337.1	115.9	115.9						56.5631	0.217625	3.7971e-27	0.114738	0.0861733		n0229
mr748	50	20						1.33	356.3	162.2	162.2						85.9477	0.536689	3.92544e-104	0.118182	0.0129263		n0248
mr750	40	20						1.27	375.8	180	180.0, 235.3						118.884	0.273596	3.35836e-21	0.0164607	2.66036e-16		n0267
mr751	60	30						2.35	386.2	162.2	162.2						57.8835	0.216893	2.81259e-27	0.00451624	0.0821884
mr753	50	20						4.58	390.2	268.1	268.1						55.7418	0.385488	1.85531e-28	0.0445684	0		n0280
mr756	50	50						15.7	418.5	110	110						96.3634	0.227846	5.36236e-05	0.120317	0
mr758	20	20						1.56	472.4	130	130						77.6413	0.371183	4.80986e-40	0.0130132	8.14468e-15
mr759	20	50						1.45	476.3	87	87						52.48	0.19537	8.86831e-19	0.0965714	0.0643113
mr761	20	40						1.664	524.3	165.1	165.1, 362.2, 182.2, 147.1, 136.2						138.789	0.000774391	3.76664e-58	0.0707615	0.180213
mr764	50	30						1.09	601	278.9	278.9						68.7164	0.0718221	6.95329e-08	0.136994	0
mr765	50	30						1.53	634.3	148.1	148.1						56.2009	0.176641	0.000969435	0	3.33586e-15		n0544
mr766	30	20	672.279					17.4	672.4	401.2	401.2						67.5078	0.260134	3.53054e-21	0.00544028	3.39455e-15		n0565
mr767	20	30						1.66	799.3	457	457						70.8402	0.214547	5.86643e-32	0.0895381	0	mr1931	n0612
mr768	30	20						15.9	851.4	437.1	437.1						108.036	0.166705	7.93456e-13	0.0526439	1.01668e-15
mr771	10	30	162.074					2.45	162.1	74.1	74.2, 120.1, 116.1, 103.1, 85.1	Carnitine	putatively annotated	Others	Oryza sativa	Hu et.al (2014)	136.279	0.194159	6.64209e-215	0.00478257	0.114734		n0672
mr772	50	30						1.43	171	96	96						53.0258	0.104522	2.4788e-10	0.0307215	0.107811		n0675
mr773	40	30	191.103	191.103	0.18	C7H14N2O4	H+	1.542	191.103	84.1	84.1, 128.0, 82.0	alpha,epsilon-Diaminopimelic acid	putatively annotated	Others	Oryza sativa	Chen W et. al (2014)	67.6834	0.315516	4.70014e-47	0.176146	0.0486094	mr1454	n0689
mr774	20	30						1.51	215.2	71.9	71.9						53.8344	0.170718	2.68207e-05	0.00552538	0		n0712
mr775	20	30						1.42	247.2	146.2	146.2						85.79	0.320724	0.00452833	0.146811	0
mr776	50	20						1.29	266.2	248.2	248.2, 230.2, 212.2, 182.2, 122.2, 104.2						210.485	0.693962	7.29502e-45	0.105471	0		n0763
mr778	10	30						14.9	277.3	235.2	235.2						53.5683	0	0.000103537	0.352993	0.0724025		n0775
mr780	10	30						5.79	299.9	88.9	88.9						150.172	0.148038	0.00112895	0.162114	0
mr781	20	20	310.113	310.113	0.46	C11H19NO9	H+	1.64	310.113	292.3	292.3	N-acetylneuraminic acid	putatively annotated	Others			117.51	0.304861	7.62825e-71	0.353382	1.25656e-14		n0804
mr783	40	30						7	227.1	181.1	181.1						47.3895	0.121532	2.93557e-08	0	0.0235237
mr787	60	30						1.27	458.1	180.2	180.2						125.808	0.204479	7.25747e-06	0.0022725	0		n1138
mr789	60	30						16	517.1	167.1	167.1						97.4369	0.390209	2.14506e-57	0.0170459	0		n1188
mr791	60	30						6.15	293.1	114.1	114.1						114.029	0.163354	5.13187e-05	0.200069	0
mr792	50	20						13.6	297.3	95.1	95.1						54.032	0.151082	2.18309e-24	0.0500641	0.0524995
mr793	50	20						1.56	308.2	162.1	162.1, 233.0, 144.0, 116.0, 84.0						62.0246	0.0120673	1.3637e-41	0.581271	0		n1379
mr794	50	20	308.196	308.197	2.83			2.397	308.196	163.2	163.2, 233.1, 179.1, 144.0, 116.0, 84.0	N-Caffeoylspermidine	putatively annotated	Polyamine	Oryza sativa	Chen W et. al (2014)	64.9461	0.00487411	5.20027e-74	0.618176	0	mr1019
mr795	60	40						2.28	427.1	177.1	177.1	Feruloyl putrescine O-hexoside	putatively annotated (by GGM)	Polyamine			87.3299	0.0469704	4.12256e-42	0.278663	0
mr798	10	20						2.77	122	105	105.0, 96.0, 78.0	Cysteine	standard	Amino acid			105.289	0.0606198	3.11883e-18	0.132629	0
mr800	40	20	131.129	131.129	2.48	C5H14N4	H+	1.545	131.129	114.1	114.1, 97.0, 60.0	Agmatine	standard	Polyamine			125.58	0.402471	5.20323e-69	0.00181226	0	mr1449
mr801	60	30	136.062	136.062	0.95	C5H5N5	H+	2.62	136.1	119.1	119.1, 109.1, 92.1, 77.1, 65.1	Adenine	standard	Nucleic acid derivative			65.7203	0.0696647	4.33922e-13	0.462784	0.0529998	mr1267	n0895
mr802	60	30						2.28	137.3	94.2	94.2, 119.0, 109.0, 78.0	1-Methylnicotinamide	putatively annotated	Vitamin			126.673	0.215091	1.40258e-09	0.12833	0
mr804	50	30						1.55	152	135	135.0, 110.0, 82.0	Guanine	standard	Nucleic acid			77.3267	0.287856	1.02017e-40	0.0116025	0
mr805	10	10						1.01	180	162	162.0, 99.0, 85.0	Glucosamine	putatively annotated	Others			72.4997	0.340589	6.04836e-64	0.0125097	0
mr806	20	30	183.065	183.065	1.18	C9H10O4	H+	11.392	183	136.9	136.9, 155.0, 111.0, 92.0	Ethyl 3,4-dihydroxybenzoate	putatively annotated	Polyphenol			98.1317	0.487334	1.18273e-12	0.108765	0
mr807	70	30						1.44	184	125	125.0, 166.1, 104.0, 98.9	O-Phosphocholine	standard	Vitamin			95.6153	0.341451	5.34937e-51	0.152851	0.0485445
mr808	30	20	181.05	181.049	3.3	C9H8O4	H+	6.81	181	163	163.0, 135.2, 107.3, 99.0, 91.1, 79.2	Caffeic acid	standard	Polyphenol			66.1986	0.167719	6.68675e-21	0	0.0571913		n0907
mr811	10	40						8.61	387	175	175.00, 343.3, 327.1, 265.0, 162.0,						56.1491	0.341731	1.44563e-21	0.00752615	0
mr812	20	30						23.8	553	309	309.0, 415.3, 371.0, 353.2	β-cryptoxanthin	standard	Vitamin			279.194	0.197104	3.51333e-11	0.0285314	0
mr814	50	30	522.355	522.355	0.03	C26H52NO7P	H+	18.82	522.4	184.1	184.1, 504.4, 337.3, 125.1, 104.2, 86.2	LPC(1-acyl 18:1)	standard	Fatty acid	Oryza sativa	Matsuda F et. al (2012)	44.7713	0.181955	0.000426791	0.254394	0	mr1420	n0473
mr820	10	40						1.54	519.2	160.2	160.2, 161.8, 164.6, 167.0						144.399	0.460537	3.76092e-54	0.0246234	0
mr822	10	30	610.197					5.08	610.2	286	286.0, 268.0, 430.0, 250.0						55.5983	0.306901	7.6274e-41	0.0232062	0.072353
mr823	20	30						1.54	638.3	163	163.0, 85.1, 133.9, 97.0						56.622	0.322507	1.09136e-20	0.0254865	0
mr824	10	40	696.417					17.26	696.417	355.3	355.30, 273.2, 354.0, 174.1						68.9162	0.304648	0.00097313	0.0458001	9.71589e-16	mr1494
mr826	10	30						6.6	842.3	617.2	617.2, 268.1, 162.2						116.73	0.432605	1.09365e-12	0.140421	0
mr827	60	60						6.46	725.3	162	162.0, 268.2, 617.2						87.6714	0.282662	1.15454e-05	0.0933063	0
mr829	40	50						7.41	542.4	193.2	193.2, 211.0, 194.8, 165.2						283.901	0.534873	4.5579e-113	0.0173656	0
mr830	20	50	787.208	787.208	0.25	C37H38O19	H+	7.577	787.208	449.1	449.1, 329.0, 353.2	C-hexosyl-luteolin O-feruloylhexoside	putatively annotated (by GM)	Flavonoid	Oryza sativa	Chen W et. al (2014)	164.361	0.483742	3.1633e-51	0.106487	0	mr1496
mr831	30	30						7.99	816.5	654	654.0, 207.0, 175.2, 286.0						64.4286	0.326572	4.11912e-41	0.00119812	0.0606473
mr832	10	30						8.03	526.3	328.9	328.9, 330.8, 152.9, 241.1						116.745	0	9.28315e-20	0.122376	0
mr833	50	30						7.99	570.3	328.9	328.9, 331.1, 241.2, 188.0						162.193	0.47612	3.33496e-17	0.0603346	0
mr835	20	40	595.166	595.166	0.93	C27H30O15	H+	8.62	595.2	397.1	397.1, 433.1, 379.2, 367.2, 343.2, 313.3	C-pentosyl-chrysoeriol O-hexoside	putatively annotated (by GM)	Flavonoid	Triticum durum	Cavaliere C et. al (2005)	170.314	0.29989	3.07583e-32	0.000473396	0		n1229
mr836	70	40						8.76	707.5	177.2	177.2, 207.0, 175.1, 145.1						56.7933	0.306908	7.23378e-07	0.014398	1.25853e-14
mr837	10	30						9.88	626.6	608.5	608.5, 199.1, 216.2						104.535	0.239558	3.26081e-08	0.000137487	0
mr838	10	40						9.442	801	301.1	301.1, 303.1, 207.0, 463.2	Chrysoeriol O-feruloylhexosyl-O-hexoside	putatively annotated	Flavonoid	Oryza sativa	Chen W et. al (2014)	148.27	0.66596	7.17611e-11	0.0800278	0	mr1934
mr839	10	20						9.9	537	289	289.0, 321.1, 136.9, 187.2	Eriodictyol O-malonylhexoside	putatively annotated	Flavonoid	Oryza sativa	Chen W et. al (2014)	71.9342	0.107806	0.00255137	0.455147	0	mr1255
mr841	70	50						8.58	679.8	566.5	566.5, 548.5, 661.4						79.645	0.208091	2.19401e-07	0.014526	0		n0567
mr842	10	30						10.442	627.1	464.9	464.9, 177.2, 257.2, 285.7						276.052	0.406338	3.05932e-76	0.238116	1.89887e-18
mr843	10	20						9.89	631.3	469	469.0, 315.0, 316.6, 319.1	Selgin O-hexoside derivative	putatively annotated	Flavonoid			189.377	0.634796	4.673e-26	0.0664137	0	mr1869
mr844	10	40	699.194	699.192	2.35			10.65	699.194	331.1	331.1, 207.0, 175.0, 333.2	Tricin O-sinapoylhexoside	putatively annotated	Flavonoid	Oryza sativa	Chen W et. al (2014)	123.599	0.584483	5.4109e-82	0.0128074	0	mr1896
mr845	10	40						10.4	734.4	207.1	207.1, 172.9, 209.2						122.571	0.529716	5.41085e-89	0.0240134	0
mr846	10	30						11	537.4	297.2	297.2, 175.3, 136.9, 265.2						73.8183	0.429806	4.04808e-43	0.00118594	0
mr847	20	40						11.3	567.3	299.2	299.2, 281.3, 549.4						150.329	0.423611	4.39944e-37	0.146414	0
mr848	10	50						11.2	675.3	331	331.0, 329.0, 310.2, 334.0						161.159	0.591707	8.01978e-72	0.0168944	0
mr849	20	30						12.3	543.3	163.2	163.2, 169.0, 177.1, 145.1						74.9097	0.170087	0.0151975	0.12399	0
mr850	10	20						12.6	563.3	381.1	381.1, 245.2, 147.2, 398.9						64.1442	0.128468	5.15335e-10	0.0271206	0
mr851	10	30						13	713.4	351	351.0, 319.1, 321.1, 147.2						78.7042	0.224756	5.494e-05	0.111605	0
mr852	10	40						13.4	673.2	331	331.0, 490.9, 147.1, 329.2	Tricin O-caffeoyl-4'-O-(syringyl alcohol)ether	putatively annotated (by GGM)	Flavonoid			76.8759	0.510629	5.22743e-42	0.00640263	0
mr853	10	30						13.6	746.4	383	383.0, 517.1, 147.1, 280.2						78.3832	0.359774	7.03251e-54	0.054414	0
mr854	60	40						14.1	701.2	453.2	453.2, 547.1, 529.2, 315.1, 175.2, 137.1	Tricin O-caffeoyl-4'-O-(3-(4-Hydroxy-3,5-dimethoxyphenyl)propanoic acid)ether	putatively annotated (by GGM)	Flavonoid			114.19	0.14397	6.1933e-13	0.117964	0
mr855	10	20	547.195					12.7	547.2	383	383.0, 147.0, 167.3, 350.9						97.7034	0.337543	1.0057e-07	0.162537	1.16135e-15		n0497
mr856	10	20						15.5	727.3	370.9	370.9, 147.0, 399.0, 190.9						69.7059	0.127939	1.489e-16	0	0.0289489
mr857	10	40						15.9	533.4	177.1	177.1, 147.1, 161.2, 337.1						68.9311	0.289555	2.02647e-41	0.0968182	0
mr858	10	40						16.7	512.4	184.1	184.1, 103.8, 476.2, 108.2						66.9365	0.06086	6.82421e-39	0.00119994	0.234457
mr860	50	30						5.18	653.4	617.3	617.3, 599.3, 581.3						91.5902	0.47905	7.46123e-28	0.00466673	0
mr861	30	30						19.3	635.5	581.5	581.50, 599.4, 617.3, 563.5						153.828	0.501874	2.45226e-15	0.143717	0
mr863	50	30	534.366					19.1	534.366	263.1	263.1, 355.2, 337.2, 245.2, 161.1						52.2002	0.149369	7.58663e-10	0.523366	0	mr1814
mr864	40	20						7.52	123.2	95.2	95.2, 76.9, 97.2, 98.8						67.1304	0.16752	4.48759e-13	0.127429	0.0214758
mr868	30	30	165.966					0.955	166.3	119.2	119.2, 121.3, 123.1, 102.8						52.2346	0.26384	2.08398e-18	0.0368294	0
mr869	10	20						1.55	174.2	114	114.00, 127.9, 86.0, 156.1	N-Acetyl-L-leucine	putatively annotated (by GGM)	Amino acid derivative		massbank	45.8284	3.04253e-14	3.14217e-13	0.247359	0
mr872	20	20						2.26	183.2	137	137.00, 165.0, 140.9						79.4864	0.143663	0.00504531	0.462525	1.43616e-15
mr873	30	20						9.73	193.2	175.9	175.9, 110.9, 128.9, 139.2						50.5295	0.139468	0.00583	0.0371333	0
mr875	20	20						2.25	204	158	158.0, 113.9, 86.0						44.7783	1.07299e-14	1.40568e-10	0	0.0766864
mr876	10	20	203.117	203.118	2.42	C12H14N2O	H+	9.69	203.1	143.9	143.9, 117.0, 91.1, 127.2	N-Acetyltryptamine	putatively annotated (by GGM)	Amino acid derivative			185.136	0.734212	3.5891e-164	0.0153544	0
mr882	50	30	217.097	217.097	1.6	C12H12N2O2	H+	6.13	217.2	144	144.0, 145.6, 149.3, 199.2	Lycoperodine	putatively annotated	Others	Taraxacum formosanum	Leu et. al (2003)	95.7324	0.357896	8.04623e-48	0.114725	0	mr1428
mr884	20	20						10.6	217.1	160.1	160.1, 198.8, 146.0, 175.9						81.8384	0.206425	1.10777e-16	0.22219	5.09819e-16
mr885	20	20						1.55	230.3	186.1	186.1, 127.0, 187.8, 190.3	Ergothioneine	putatively annotated	Amino acid	Oryza sativa	Hu et.al (2014)	73.5943	0.508549	5.75855e-49	0.0590584	0
mr886	10	20						2.49	237	146.2	146.2, 147.5, 149.0, 219.1						51.2506	4.06407e-15	0.000916101	0.00655249	0.0682211		n0108
mr887	30	20						1.6	247.2	103.9	103.9, 106.8, 101.9, 108.5						164.455	0.401654	4.75794e-70	0.263294	0
mr893	10	20						1.44	260.3	103.9	103.9, 106.0, 186.0						38.3225	0	0.0416489	0.0229318	0.0975128
mr894	10	20						1.53	261.3	144.4	144.4, 118.0, 147.2, 149.6						122.592	0.598743	2.61286e-47	0	0
mr895	10	20						12.8	265.3	247	247.0, 229.1, 249.1, 187.3						300.173	0.69994	5.72079e-36	0.056657	0
mr896	40	30	265.133	265.134	1.29	C17H16N2O	H+	13.463	265.1	144	144.0, 117.1, 105.2, 77.1	N-Benzoyltryptamine	putatively annotated	Amino acid derivative	Oryza sativa	Park et. al (2013)	145.896	0.74965	6.93964e-100	0.0221962	0	mr1133
mr897	10	20						10.9	271.5	254	254.0, 256.2, 243.0						164.143	0.503272	1.49698e-69	0.0706941	0
mr898	20	20						20	273.2	163	163.0, 190.9, 149.0, 217.3						178.843	0.529427	4.90513e-06	0.172288	3.4816e-16
mr900	10	20	276.119	276.119	0.03	C10H18N3O6	H+	1.622	276.119	84.1	84.1, 243.8, 201.7, 231.8	Gamma-glutamyl Glutamine	putatively annotated (by GGM)	Amino acid derivative			54.1914	1.7729e-16	6.08406e-14	0.603276	0.00368923	mr1371
mr902	20	20						8.71	280.4	227	227.0, 245.0, 171.2, 149.3						66.4721	0	1.34645e-13	0.0144701	0.0729739
mr903	30	20						10.9	281.3	160.1	160.1, 264.0, 115.1, 105.0, 77.1	N-Benzoylserotonin	putatively annotated (by GGM)	Amino acid derivative			128.12	0.471	3.59313e-51	0	6.17998e-17
mr904	60	30	291.149	291.149	0.72	C19H18N2O	H+	14.533	291.149	143.9	143.9, 130.1, 273.8, 103.1, 77.1	N-Cinnamoyltryptamine	putatively annotated (by GGM)	Amino acid derivative			210.437	0.650916	1.03873e-36	0.0754239	0	mr1662
mr905	10	20	285.221					15.5	285.2	257	257.0, 267.1, 145.1						150.71	0.535564	6.85641e-19	0.143746	0
mr906	30	20						1.41	295.4	211	211.0, 259.1, 277.1, 240.7						234.189	0.52907	1.07427e-73	0.08633	0
mr908	10	20						9.25	297.3	160.1	160.1, 281.1, 132.1, 105.2	N-Salicyloylserotonin	putatively annotated (by GGM)	Amino acid derivative			132.084	0.0342432	2.05541e-16	0.151112	0
mr910	10	30						13.1	297.2	158.9	158.9, 165.0, 279.0						161.613	0.634488	1.32612e-39	0.114517	0
mr915	70	30	301.216					15.6	301.3	231.4	231.4, 255.1, 283.2						105.36	0.393565	1.83551e-06	0.154974	0
mr917	30	30						15.877	303.4	233	233.0, 285.8, 257.6, 159.3, 145.2						99.2893	0.599462	1.11432e-69	0.0489177	0
mr918	10	20						2.62	314	136	136.0, 296.0, 97.0, 248.0						102.906	0	1.21408e-16	0.231971	0		n1004
mr919	10	20	313.18	313.18	0.07	C20H24O3	H+	16.599	313.2	227.3	227.3, 157.2, 266.9, 199.4, 295.2,						208.64	0.674309	5.89346e-33	0.11625	0	mr1457
mr920	10	20						2.29	310	292	292.0, 296.2, 161.3						115.721	0.250932	2.4537e-78	0.364403	0		n0803
mr922	10	20						8.43	319	177	177.0, 273.0, 301.1, 151.0						55.0563	0.314244	3.68095e-21	0.0421211	0
mr923	10	20	319.227	319.227	0.22	C20H30O3	H+	14.75	319.4	149.2	149.2, 283.1, 301.0, 253.2, 237.0	Phytocassane C	putatively annotated	Terpenoid	Oryza sativa	Shimizu et. al (2008)	70.9134	0.126857	2.39155e-40	0.547316	0	mr1502
mr926	50	30	317.21	317.208	4.49	C20H28O3	H+	16.7	317.21	173.1	173.1, 299.2, 281.2, 147.1	Phytocassane D	standard	Terpenoid	Oryza sativa	Shimizu et. al (2008)	100.201	0.352905	1.50175e-63	0.243436	0	mr1042
mr927	50	30	317.211	317.211	1.02	C20H28O3	H+	17.2	317.211	299.2	299.2, 281.2	Phytocassane E	putatively annotated	Terpenoid	Oryza sativa	Peters et. al (2006)	102.94	0.25623	4.91011e-09	0.241547	0	mr1185
mr928	10	10						14.2	320.2	303.4	303.4, 77.6, 169.8						180.335	0.701355	6.92988e-64	0.00217121	0
mr929	10	20						0.97	319.2	259	259.0, 266.0, 301.0						50.8356	0.174381	9.08418e-07	0.185626	0
mr930	10	20						1.39	330.1	231.9	231.9, 233.8, 311.9, 235.7						116.5	0.190231	0.00838748	0.253465	0.00665262	mr1686
mr931	10	20						1.53	331.2	184	184.0, 104.0, 185.8, 191.4						59.9677	0.510418	5.25045e-28	0.0115035	0
mr933	20	20						6.41	327.3	147	147.0, 291.1, 308.9, 148.6						83.2265	0.38478	2.8541e-18	0.00967267	0
mr934	10	30						14.4	331.2	239	239.0, 253.4, 255.1						168.738	0.4747	8.46412e-13	0.121565	1.88946e-15
mr936	10	20	324.29					20.7	324.2	306.2	306.2, 245.2, 263.4						63.9	0.242536	1.63335e-35	0.154351	0.0486437
mr938	10	30	332.197					6.099	332.197	100.2	100.2, 187.9, 162.0						116.784	0.882262	3.03707e-23	0.0153312	0	mr1973
mr941	10	30						16.2	343.2	325	325.0, 307.1, 292.9, 264.8						103.762	0.435239	1.29991e-08	0.313266	1.32703e-15
mr942	60	20						6.83	341.2	323	323.0, 311.0, 187.1						95.2752	0.0514849	0.000258348	0.394099	0
mr943	10	30	343.224					14.9	343.3	284	284.0, 325.3, 160.9						161.608	0.787181	2.58401e-25	0.0421373	0
mr945	10	20						13.7	347.1	269.2	269.2, 329.0, 311.0, 259.1						160.006	0.736942	2.35156e-47	0.0680381	1.94967e-16
mr946	20	30	341.139	341.138	1.03	C20H20O5	H+	8.95	341.2	137.1	137.1, 323.3, 251.2, 219.2, 202.2, 114.1	6-Prenylnaringenin	putatively annotated	Flavonoid	Psoralea corylifolia	Matsuda et. al (2007)	80.4548	0.16373	1.89362e-08	0.0158199	0	mr1386
mr947	10	20						8.24	349.3	153	153.00, 331.1, 302.9, 267.1						59.779	0.20661	9.40139e-09	0.014219	2.10897e-15
mr948	10	20						9.31	349.1	304.9	304.9, 286.9, 285.1, 267.0						73.0403	0.44359	1.45614e-15	0.284296	0
mr949	10	20	348.274	348.274	1.58	C18H37NO5	H+	12.36	348.4	109.1	109.1, 277.1, 195.0, 295.0, 159.1	Tianshic acid	putatively annotated	Fatty acid	Aesculus wilsonii	Yang et. al (2006)	45.055	0	2.61382e-07	0.597033	0.00931343
mr951	10	20						9.3	362.1	344.2	344.20, 239.0, 325.8						112.961	0.323218	6.38846e-05	0.0937117	0
mr953	10	30	359.113					9.89	359.4	136.9	136.9, 175.2, 163.0, 187.1						90.6513	0.39045	7.12698e-50	0.0253854	0
mr954	10	20						8.72	357.2	177	177.0, 320.9, 144.8, 339.0						49.1407	0.259686	7.34047e-18	0	0.00990469
mr955	10	30						12.8	359.3	131	131.0, 163.2, 341.3						98.9392	0.55274	1.20478e-64	0	6.27038e-16
mr956	10	30						8.3	359.2	137.1	137.1, 219.1, 205.1, 193.1, 161.1, 103.0						84.2338	0.328226	3.09131e-33	0.0232291	0
mr957	20	20	357.133					11.1	357.2	320.8	320.8, 339.1, 270.8						67.9601	0.271455	6.33725e-11	0.441315	0
mr958	10	20	357.118	357.118	0.02	C16H20O9	H+	7.1	357.118	177.1	177.1, 145.0, 117.0	Ferulic acid O-hexoside	putatively annotated	Polyphenol	Lupinus hartwegii	Kamel et. al (2003)	42.7877	0.110324	3.51968e-10	0.00701978	0.066072	mr1295
mr959	10	30						17.7	357.5	315.1	315.1, 317.2, 297.6						312.468	0.783589	2.29105e-167	0.00478815	0
mr960	10	20	357.299					20.8	357.2	265.3	265.3, 339.2, 247.2, 249.2						68.9402	0.169585	4.16626e-19	0.357522	0
mr961	10	20	369.117	369.118	1.65	C17H20O9	H+	8.803	369.1	207.1	207.10, 351.1, 233.2, 175.1, 147.1, 91.1						53.631	0.25605	2.34636e-19	0.112219	0
mr964	10	30						6.82	379.9	162	162.0, 268.1, 165.6, 250.0						185.999	0.553265	7.50491e-129	0.024574	0
mr965	10	30						9.47	377.1	162.8	162.8, 151.1, 328.8, 207.1						110.1	0.486741	3.68371e-76	0.0645879	0
mr967	20	20						4.54	382.3	328.1	328.10, 364.1, 229.9, 202.2						49.9067	0.315149	9.87337e-16	0.000186738	0
mr969	10	20						15.7	387.1	331.1	331.1, 333.2, 275.0, 334.8	Cholesterol	putatively annotated	Fatty acid			44.5653	0.126811	0.0249987	0.0120971	0
mr972	10	20						14.1	398.3	257	257.0, 380.2, 357.0, 259.6						72.8093	0.32943	4.47328e-05	0.250156	2.37374e-15
mr974	10	40						11.4	419.2	284	284.0, 329.9, 265.1						84.0157	0.477283	3.5184e-72	0.117525	0
mr975	20	20						1.05	421.1	278.8	278.8, 280.4, 320.8, 322.9						74.207	0.203703	3.37039e-05	0.213528	0
mr976	10	20	426.262					16.126	426.262	285.2	285.2, 286.6, 290.3, 288.5						72.6027	0.239454	0.0189062	0.31168	0	mr1985
mr978	50	30	431.134	431.135	1.4	C22H22O9	H+	10.03	431.1	359.1	359.1, 395.1, 335.1, 311.1, 281.2, 251.2	4'-O-Methylpuerarin	putatively annotated	Flavonoid	Pueraria lobata	Chen et. al (2009)	128.849	0.231762	6.72089e-78	0.227943	0	mr1402
mr979	10	30						10.8	433.4	207	207.0, 181.2, 415.1						52.9776	0.0586259	0.00692142	0.0494962	0
mr980	20	40						11.3	435.3	330.8	330.8, 399.1, 150.0						130.991	0.447122	2.46534e-16	0.101723	1.23475e-15
mr981	10	30						7.403	437.2	420.2	420.2, 162.0, 378.8	Putrescine derivative	putatively annotated	Polyamine			97.0305	0.544682	1.2463e-60	0.0517145	0	mr1986
mr982	60	30						9.84	438.5	299.1	299.1, 281.1, 317.2, 147.0						117.08	0.579921	1.71131e-36	0.14705	0	mr1742
mr983	10	20						9.68	437.3	211	211.0, 193.1, 179.2, 205.0						132.38	0.49641	2.38978e-18	0.0914831	3.33479e-15
mr985	10	20	448.165					1.62	448.2	105.9	105.9, 286.1, 259.0, 127.0, 97.2, 88.1						50.9344	0	0.00169513	0.383872	0	mr1545	n1488
mr986	10	30						16.2	448.2	405.1	405.1, 387.0, 430.4						62.6019	0	4.49308e-54	0.14009	0.176029
mr987	10	40						5.1	458.2	162	162.0, 188.0, 206.0, 259.0						80.665	0.25213	7.21217e-05	0.114417	0
mr988	50	20	454.225					8.42	454.1	333.2	333.2, 315.2, 269.3, 287.3, 161.4, 135.1						151.846	0.63184	8.64358e-63	0.032179	5.40825e-15
mr990	40	30						7.66	455.3	437.3	437.3, 373.2, 419.0						85.932	0.0671388	0.0176024	0.360704	0
mr992	20	30						8.6	461.2	207.4	207.4, 349.1, 268.2, 210.0						90.968	0.492839	3.19619e-56	0.0181508	0
mr993	60	40						1.29	470.2	307.8	307.8, 296.0, 163.3						73.6991	0.205123	7.32532e-07	0.564757	3.46674e-22
mr996	10	20	478.293					17.7	478.6	460.6	460.6, 337.4, 339.5						45.1413	0	0.000320748	0.2653	0.139718
mr998	10	30						12.7	487.1	147	147.0, 291.1, 322.9, 118.9						110.509	0.570758	7.66654e-118	0.0508434	0
aThe rentention time (min)
bGGM refers to Gaussian graphical model; GM refers to Genetic mapping
cThe metabolite has been reported in this organism
dThe metabolite was detected in rice leaf as we reported (Chen et al., 2014, Nature genetics)
eThe metabolite was detected in maize kernel as we reported (Wen et al., 2014, Nature communications)
