# Supplementary material for: Comparative and parallel genome-wide association studies for metabolic and agronomic traits in cereals
Source: Nat Commun. 2016 Oct 4;7:12767. doi: 10.1038/ncomms12767 (PMC5059443; doi:10.1038/ncomms12767)
Supplement: Supplementary Data 5 — CV and H2 of some detected metabolites. [file ncomms12767-s6.xlsx]

## Sheet: Supplementary Data 5
Supplementary Data 5. CV and H2 of some detected metabolites.
Peak number	Ret. Time (min)	Precursor ions (Q1)	Product ions (Q3)	Main fragments	Compound	Identification	Class	CV (%)	H2
							Average CV (%) of 16 proteinogenic amino acids	76.9642	0.227516
mr653	4.4	161.2	144.2	144.2, 102.1, 91.1	Tryptamine	standard	Amino acid	105.962	0.543408
mr798	2.8	122	105	105.0, 96.0, 78.0	Cysteine	standard	Amino acid	105.289	0.0606198
mr263	1.5	175.2	116.1	116.1, 157.2, 130.0, 65.4	Arginine	standard	Amino acid	89.3584	0.0546256
mr279	4.9	205.2	146.2	146.2, 118.1, 170.3, 188.2, 91.0, 131.9	Tryptophan	standard	Amino acid	87.2355	0.544202
mr259	1.5	156.1	110.1	110.1, 93.1, 83.1, 67.4	Histidine	standard	Amino acid	72.9252	0.263133
mr181	1.6	147.2	84.2	84.2, 130.1	Lysine	standard	Amino acid	72.7416	0.303903
mr268	2.3	182.2	91.2	91.2, 136.2, 119.3, 76.9, 136.2, 165.0	Tyrosine	standard	Amino acid	69.5514	0.0882927
mr241	1.5	116.071	70	70.0, 66.6, 63.9	Proline	standard	Amino acid	69.2402	0.491643
mr262	3.4	166.2	120.1	120.1, 103.7, 93.4, 72.2	Phenylalanine	standard	Amino acid	68.1917	0.0962752
mr173	1.6	133.06	74	74.0, 123.1, 112.1, 83.1	Asparagine	standard	Amino acid	67.5873	0.144519
mr237	1.6	90.1	44	44	Alanine	standard	Amino acid	57.936	0.139576
mr243	1.6	118.1	72.2	72.2, 69.9, 52.4	Valine	standard	Amino acid	57.5514	0
							Average CV (%) of 94 flavonoids	253.127	0.489795
mr018	7.3	433.1	271.1	271.10, 153.1, 185.0, 209.2	Pelargonidin O-hexoside	putatively annotated (by GM)	Anthocyanin	1164.48	0.249804
mr046	5.8	463.123	301	301.0, 286.1, 258.2	Peonidin 3-O-glcoside	standard	Anthocyanin	1138.43	0.641352
mr063	5.1	465.2	303.1	303.1, 405.2, 257.1, 229.1, 153.1	Delphinidin 3-O-glucoside	putatively annotated (by GM)	Anthocyanin	820.857	0.432799
mr045	5.1	447.2	285	285	Diosmetinidin O-hexoside	putatively annotated	Anthocyanin	793.676	0.389515
mr041	8.8	435.1	273.1	273.1, 153.1, 147.1, 105.1	Naringenin 7-O-glucoside	standard (by GGM and GM)	Flavonoid	743.243	0.475183
mr070	5.2	595.2	287.1	287.1, 415.1, 397.1, 153.1	Cyanidin O-rutinoside	standard	Anthocyanin	729.65	0.702639
mr230	5.6	593.2	285.1	285.1	Diosmetinidin O-rutinoside	putatively annotated (by GM)	Anthocyanin	693.863	0.627584
mr232	7.7	611.2	303.1	303.1	Delphinidin O-rutinoside	putatively annotated (by GM)	Anthocyanin	664.811	0.753644
mr502	8.4	479.2	317.2	317.2, 383.1, 359.2, 329.1, 302.2, 274.2	O-methylQuercetin O-hexoside	putatively annotated (by GM)	Flavonoid	595.587	0.441489
mr051	11.9	303.1	153.1	153.1, 285.1, 229.0, 177.2, 137.1, 99.0	Tricetin	putatively annotated	Flavonoid	503.852	0.595654
mr029	9.8	627.1	465.2	465.2, 429.2, 381.1, 343.2, 313.2, 285.3	Tricetin 5-O-hexosyl-O-hexoside	putatively annotated (by GM)	Flavonoid	487.291	0.603458
mr042	8.3	625.3	317	317.00, 479.0, 607.2, 177.2	Petunidin 3-O-rutinoside	putatively annotated (by GM)	Anthocyanin	478.542	0.784917
mr072	6.9	611.2	299	299.0, 449.1, 353.4, 329.6	C-hexosyl-luteolin O-hexoside	putatively annotated	Flavonoid	476.773	0.662191
mr503	7.7	479.3	317.1	317.1, 460.9, 302.1, 274.2	Selgin O-hexoside	putatively annotated	Flavonoid	430.493	0.215655
mr543	7.8	625	463	463.0, 445.4, 427.4, 409.4, 397.4, 367.4	C-hexosyl-chrysoeriol O-hexoside	putatively annotated	Flavonoid	381.573	0.519978
mr088	5.7	609.4	301	301.0, 303.1, 286.2, 307.0	Peonidin O-rutinoside	putatively annotated	Anthocyanin	353.63	0.209497
mr160	7.7	787.4	377	377.0, 347.1, 317.2	Kaempferol derivative	putatively annotated (by GM)	Flavonoid	352.787	0.263109
mr028	10.8	579.2	331.1	331.1, 535.1, 493.1, 315.2, 287.1, 270.2	Tricin O-malonylhexoside	putatively annotated (by GM)	Flavonoid	351.389	0.633372
mr522	7.1	551.2	497.2	497.2, 515.2, 407.1, 395.1, 365.1, 337.2	di-C,C-pentosyl-luteolin	putatively annotated (by GM)	Flavonoid	329.967	0.383596
mr030	10.3	725.2	331.1	331.1, 340.1, 579.1, 91.7	Tricin O-rhamnosyl-O-malonylhexoside	putatively annotated (by GM)	Flavonoid	319.039	0.798953
mr412	8.8	417.2	297.1	297.1, 335.0, 381.0	O-methylapigenin C-pentoside	putatively annotated (by GM)	Flavonoid	315.141	0.276721
mr584	7.6	757.1	147.1	147.1, 595.3, 395.1, 329.0	C-hexosyl-luteolin O-p-coumaroylhexoside	putatively annotated	Flavonoid	296.914	0.492564
mr050	11.4	271.1	153.1	153.1, 243.2, 229.1, 197.2, 145.2, 119.1	Apigenin	standard	Flavonoid	276.188	0.698695
mr582	8.4	741.3	147.2	147.2, 579.3, 367.1, 337.0, 207.2	C-hexosyl-apigenin O-p-coumaroylhexoside	putatively annotated	Flavonoid	258.665	0.632843
mr477	8.1	503.1	175.2	175.2, 311.1, 251.2, 137.1	Phellodensin F	putatively annotated	Flavonoid	251.401	0.663524
mr048	5	611.18	286.99	287	Cyanidin 3,5-di-O-hexoside	putatively annotated	Anthocyanin	251.119	0.391347
mr430	7.2	449.1	299.1	299.1, 329.0, 311.1, 287.1, 283.0	Luteolin 6-C-glucoside	standard	Flavonoid	246.315	0.663323
mr062	7.5	463.1	313.1	313.1, 367.0, 343.0	Chrysoeriol C-hexoside	putatively annotated (by GM)	Flavonoid	237.893	0.28774
mr553	8.7	655.2	331	331.0, 373.1, 347.0, 315.2, 270.2	Tricin O-hexosyl-O-hexoside	putatively annotated	Flavonoid	228.977	0.333724
mr559	9.6	659.3	331	331.0, 641.4, 527.2, 315.2	Tricin 4'-O-(syringyl alcohol)ether O-hexoside	putatively annotated	Flavonoid	227.423	0.354551
mr731	8.2	741	595	595.0, 287.0	Luteolin O-rahmnosyl-O-rutinoside	putatively annotated	Flavonoid	225.283	0.567643
mr523	8.7	557.2	331	331.0, 315.1, 287.2, 270.2, 258.2	Tricin 4'-O-(β-guaiacylglyceryl) ether derivative	putatively annotated	Flavonoid	219.441	0.730566
mr695	11.9	301.1	286	286.0, 258.1, 229.2, 153.0	Chrysoeriol	standard	Flavonoid	217.211	0.59748
mr562	10.2	671.3	331	331.0, 357.1, 315.1, 241.2	Tricin O-hexoside derivative	putatively annotated	Flavonoid	216.022	0.428281
mr552	10.1	643.1	331	331.0, 481.1, 357.1, 315.1, 151.1	Tricin O-hexoside derivative	putatively annotated	Flavonoid	200.959	0.433993
mr059	7.9	433.1	367.2	367.2, 397.1, 379.2, 349.1, 337.2, 313.1	Apigenin 6-C-glucoside	standard	Flavonoid	198.62	0.308983
mr554	6.7	655.1	331.1	331.1, 493.1, 315.0	Tricin O-hexosyl-O-hexoside	putatively annotated (by GM)	Flavonoid	196.214	0.542709
mr843	9.9	631.3	469	469.0, 315.0, 316.6, 319.1	Selgin O-hexoside derivative	putatively annotated	Flavonoid	189.377	0.634796
mr591	8.5	801.2	177.1	177.1, 343.1, 313.1	C-hexosyl-chrysoeriol O-feruloylhexoside	putatively annotated (by GM)	Flavonoid	188.858	0.671241
mr069	7.6	595.2	283.3	283.3, 577.2, 559.3, 409.3, 355.4, 325.4	C-hexosyl-apigenin O-hexoside	putatively annotated (by GM)	Flavonoid	188.133	0.723427
mr071	7.4	595.3	409.2	409.2, 577.2, 559.3, 439.3, 379.2, 355.4	di-C,C-hexosyl-apigenin	putatively annotated (by GM)	Flavonoid	188.009	0.10752
mr438	8.1	477.1	297.2	297.2, 459.2, 441.3, 411.3, 381.4, 357.3	C-hexosyl-methylchrysoeriol	putatively annotated	Flavonoid	187.557	0.484064
mr531	13.4	569.2	331	331.0, 314.9, 178.9, 271.1	Tricin derivative	putatively annotated	Flavonoid	185.969	0.615378
mr630	8.7	671.2	509.1	509.1, 631.4, 491.1, 331.1	Tricin O-hexoside derivative	putatively annotated	Flavonoid	185.002	0.429712
mr021	8.5	463.1	301.1	301.1, 286.3, 258.4	Chrysoeriol 5-O-hexoside	putatively annotated (by GM)	Flavonoid	184.581	0.683219
mr082	8.6	771.213	177.1	177.1, 433.1, 337.0, 591.1, 145.1	C-hexosyl-apigenin O-feruloylhexoside	putatively annotated (by GM)	Flavonoid	181.636	0.851992
mr480	6.6	509.3	347.1	347.1, 331.0, 287.1, 231.2, 203.2, 153.1	Limocitrin O-hexoside	putatively annotated	Flavonoid	179.887	0.249801
mr025	10.2	507.3	345.1	345.1, 329.0, 315.1, 284.1, 255.1	3’, 4’, 5’-Tricetin O-hexoside	putatively annotated (by GM)	Flavonoid	179.723	0.595316
mr075	10	653.3	344.9	344.90 330.1, 507.0, 311.9	3’,4’,5’-Tricetin O-rutinoside	putatively annotated	Flavonoid	178.299	0.58107
mr444	7.3	463.123	313.1	313.10, 367.0, 343.0	methylLuteolin C-hexoside	putatively annotated	Flavonoid	177.814	0.661421
mr005	8.5	565.1	367.1	367.1, 403.0, 337.1, 313.1, 283.0	C-pentosyl-apigenin O-hexoside	putatively annotated (by GM)	Flavonoid	172.013	0.757552
mr835	8.6	595.2	397.1	397.1, 433.1, 379.2, 367.2, 343.2, 313.3	C-pentosyl-chrysoeriol O-hexoside	putatively annotated (by GM)	Flavonoid	170.314	0.29989
mr830	7.6	787.208	449.1	449.1, 329.0, 353.2	C-hexosyl-luteolin O-feruloylhexoside	putatively annotated (by GM)	Flavonoid	164.361	0.483742
mr031	9.4	741.1	177.1	177.1, 145.1, 283.3, 367.2	C-pentosyl-apeignin O-feruloylhexoside	putatively annotated (by GM)	Flavonoid	162.961	0.636954
mr076	8.5	655.2	331.1	331.1, 493.1, 201.2	Tricin O-hexosyl-O-hexoside	putatively annotated	Flavonoid	160.205	0.412178
mr628	10.4	669.2	331	331.0, 523.1, 315.1, 301.2, 270.1, 207.1	Tricin O-sinapoylpentoside	putatively annotated	Flavonoid	160.157	0.511732
mr077	9	659.2	331	331.0, 623.3, 497.1, 315.0, 209.3	Tricin 4'-O-(syringyl alcohol)ether O-hexoside	putatively annotated (by GM)	Flavonoid	159.257	0.55179
mr004	7.8	535.2	499.3	499.3, 481.3, 433.4, 381.5, 349.7	di-C,C-pentosyl-apigenin	putatively annotated (by GM)	Flavonoid	150.651	0.756785
mr838	9.4	801	301.1	301.1, 303.1, 207.0, 463.2	Chrysoeriol O-feruloylhexosyl-O-hexoside	putatively annotated	Flavonoid	148.27	0.66596
mr078	9.2	689.2	331.1	331.1, 527.1, 375.2, 242.2, 181.2, 153.1	Tricin 4'-O-(β-guaiacylglyceryl) ether O-hexoside	putatively annotated (by GM)	Flavonoid	142.305	0.602657
mr019	8.2	447.1	297.1	297.1, 351.0, 323.0, 327.1	O-methylapigenin C-hexoside	putatively annotated (by GM)	Flavonoid	136.967	0.869321
mr079	7.9	689.3	331.1	331.1, 671.3, 527.2, 314.9, 153.1	Tricin 4'-O-(β-guaiacylglyceryl) ether O-hexoside	putatively annotated (by GM)	Flavonoid	136.574	0.395308
mr065	8.8	493.1	331.1	331.1, 315.0, 270.2	Tricin 5-O-hexoside	putatively annotated (by GM)	Flavonoid	135.154	0.398756
mr413	8.4	419.1	383.1	383.1, 365.1, 353.1, 337.1, 325.1, 299.2	O-methylnaringenin C-pentoside	putatively annotated	Flavonoid	134.389	0.172297
mr068	8.7	579.2	271.2	271.2, 561.2, 543.2, 525.2, 409.2, 379.2	Apigenin 7-O-rutinoside	standard	Flavonoid	133.817	0.561197
mr090	9.2	835.5	331.1	331.1, 527.0, 816.8, 328.8	Tricin 4'-O-(β-guaiacylglyceryl) ether-O-rutinoside	putatively annotated	Flavonoid	131.064	0.746411
mr023	11.9	497.1	331	331.0, 315.1, 270.0, 320.8	Tricin 4'-O-(threo-β-4-hydroxyphenylglyceryl) ether	putatively annotated	Flavonoid	130.78	0.569471
mr504	8.8	497.1	331	331.00, 315.1, 270.0, 320.8	Tricin 4'-O-(syringyl alcohol)ether	putatively annotated	Flavonoid	128.89	0.289273
mr978	10	431.1	359.1	359.1, 395.1, 335.1, 311.1, 281.2, 251.2	4'-O-Methylpuerarin	putatively annotated	Flavonoid	128.849	0.231762
mr061	8.1	449.2	287.2	287.2, 413.1, 353.1, 329.2, 299.2	Luteolin 7-O-glucoside	standard	Flavonoid	126.61	0.405017
mr567	10.1	689.1	331	331.0, 527.1, 375.2, 242.2, 181.2, 153.1	Tricin 4'-O-(β-guaiacylglyceryl) ether O-hexoside	putatively annotated	Flavonoid	124.612	0.433311
mr844	10.7	699.194	331.1	331.1, 207.0, 175.0, 333.2	Tricin O-sinapoylhexoside	putatively annotated	Flavonoid	123.599	0.584483
mr551	8.6	639.1	330.6	330.6, 493.2, 315.4, 270.5, 85.1	Tricin O-rutinoside	putatively annotated	Flavonoid	122.952	0.388235
mr017	11.8	331.1	315	315.0, 285.0, 258.0, 243.0, 153.0	Tricin	standard	Flavonoid	122.532	0.690485
mr524	10	557.2	331.1	331.1, 315.1, 287.2, 270.2, 258.2	Tricin 4'-O-(β-guaiacylglyceryl) ether derivative	putatively annotated (by GM)	Flavonoid	119.951	0.398019
mr488	11.8	515.1	177.1	177.1, 145.3, 303.0, 285.1, 217.2, 137.4	2'', 6''-O-Diacetyloninin	putatively annotated	Flavonoid	115.938	0.320874
mr555	7.7	655.1	330.9	330.9, 475.0, 373.1, 315.2, 287.1, 270.1	Tricin O-hexosyl-O-hexoside	putatively annotated (by GM)	Flavonoid	115.674	0.358111
mr080	8.7	727.2	419.1	419.1, 284.0, 331.2, 256.1	C-pentosyl-apigenin O-rutinoside	putatively annotated	Flavonoid	114.471	0.795407
mr854	14.1	701.2	453.2	453.2, 547.1, 529.2, 315.1, 175.2, 137.1	Tricin O-caffeoyl-4'-O-(3-(4-Hydroxy-3,5-dimethoxyphenyl)propanoic acid)ether	putatively annotated (by GGM)	Flavonoid	114.19	0.14397
mr158	6.9	771.4	625.2	625.2, 753.2, 343.0	Chrysoeriol O-hexosyl-O-rutinoside	putatively annotated (by GM)	Flavonoid	107.457	0.474462
mr027	12	527.1	331	331.0, 315.0, 270.2	Tricin 4'-O-(β-guaiacylglyceryl) ether	putatively annotated	Flavonoid	104.708	0.6346
mr024	11.3	497.3	331	331.0, 315.1, 270.0, 320.8	Tricin 4'-O-(syringyl alcohol)ether	putatively annotated	Flavonoid	103.465	0.659047
mr492	14.3	655.3	331.1	331	Tricin O-caffeoyl-4'-O-(coniferyl alcohol) ether	putatively annotated (by GGM)	Flavonoid	103.162	0
mr516	9.6	535.3	331.1	331.1, 315.0, 287.1, 270.1, 233.2, 145.2	Tricin O-glucoside derivative	putatively annotated	Flavonoid	101.807	0.19008
mr404	10.9	405.1	331.1	331.1, 315.1, 287.1, 270.1, 258.1, 213.1	Tricin derivative	putatively annotated	Flavonoid	100.921	0.332775
mr529	13.3	565.3	331	331.0, 315.0, 270.2	Tricin O-hexoside derivative	putatively annotated (by GGM)	Flavonoid	100.503	0.119084
mr542	8.5	609.181	301.1	301.10, 463.1, 327.1, 286.1	Chrysoeriol 7-O-rutinoside	putatively annotated (by GM)	Flavonoid	93.9322	0.336983
mr411	6.9	417.2	255.1	255.1, 209.1, 181.2, 167.2, 153.2,	Daidzein O-hexoside	putatively annotated	Flavonoid	88.9496	0.257434
mr556	13.7	655.2	331.1	331.1, 493.1, 201.2	Tricin O-caffeoyl-4'-O-(coniferyl alcohol)ether	putatively annotated (by GGM)	Flavonoid	83.3905	0.577575
mr401	9.2	403.1	367.1	367.1, 385.1, 337.1, 313.1, 297.1, 283.1	Apigenin C-pentoside	putatively annotated (by GM)	Flavonoid	76.9437	0.500803
mr852	13.4	673.2	331	331.0, 490.9, 147.1, 329.2	Tricin O-caffeoyl-4'-O-(syringyl alcohol)ether	putatively annotated (by GGM)	Flavonoid	76.8759	0.510629
mr839	9.9	537	289	289.0, 321.1, 136.9, 187.2	Eriodictyol O-malonylhexoside	putatively annotated	Flavonoid	71.9342	0.107806
mr534	8	584.2	263.1	263.1, 281.0, 159.0, 217.0	Methylisohaenkeanoside	putatively annotated	Flavonoid	70.7176	0.340702
