# Supplementary material for: Comparative and parallel genome-wide association studies for metabolic and agronomic traits in cereals
Source: Nat Commun. 2016 Oct 4;7:12767. doi: 10.1038/ncomms12767 (PMC5059443; doi:10.1038/ncomms12767)
Supplement: Supplementary Data 6 — Correlation between the detected metabolites. [file ncomms12767-s7.xlsx]

## Sheet: Supplementary Data 6
Supplementary Data 6. Correlation between the detected metabolites.
Peak number 1	Compound 1	Identification	Classe	r-value	P-value	Peak number 2	Compound 2	Identification	Classe
mr050	Apigenin	standard	Flavonoid	0.835602	8.52e-53	mr695	Chrysoeriol	standard	Flavonoid
mr243	Valine	standard	Amino acid	0.667749	1.26e-36	mr262	Phenylalanine	standard	Amino acid
mr019	O-methylapigenin C-hexoside	putatively annotated (by GM)	Flavonoid	-0.441232	2.48566e-25	mr802	1-Methylnicotinamide	putatively annotated	Vitamin
mr699	Sinapoylcholine	putatively annotated (by GGM)	Vitamin derivative	-0.540255	2.2128e-39	mr221	1-Decanoyl-2-hydroxy-sn-glycero-3-phosphocholine	putatively annotated	Fatty acid
mr009	IAA-Asp-N-Glc	putatively annotated (by GM)	Phytohormone	0.693872	4.36e-42	mr004	di-C,C-pentosyl-apigenin	putatively annotated (by GM)	Flavonoid
mr009	IAA-Asp-N-Glc	putatively annotated (by GM)	Phytohormone	0.668496	5.25e-43	mr005	C-pentosyl-apigenin O-hexoside	putatively annotated (by GM)	Flavonoid
mr209	4beta-Hydroxy-11-O-(2'-pyrolylcarboxy)epilupinine	putatively annotated	Alkaloid	0.621757	0	mr958	Ferulic acid O-hexoside	putatively annotated	Polyphenol
mr209	4beta-Hydroxy-11-O-(2'-pyrolylcarboxy)epilupinine	putatively annotated	Alkaloid	0.570014	0	mr933
mr209	4beta-Hydroxy-11-O-(2'-pyrolylcarboxy)epilupinine	putatively annotated	Alkaloid	0.521632	0	mr727
mr169	Betaine	standard	Alkaloid	0.445481	0	mr894
mr169	Betaine	standard	Alkaloid	0.438097	0	mr887
mr169	Betaine	standard	Alkaloid	0.415693	0	mr683
mr013	Trigonelline	standard	Alkaloid	0.385825	0	mr638
mr169	Betaine	standard	Alkaloid	0.382908	0	mr181	Lysine	standard	Amino acid
mr209	4beta-Hydroxy-11-O-(2'-pyrolylcarboxy)epilupinine	putatively annotated	Alkaloid	0.382141	0	mr457
mr169	Betaine	standard	Alkaloid	0.371084	0	mr346
mr169	Betaine	standard	Alkaloid	0.370031	0	mr876	N-Acetyltryptamine	putatively annotated (by GGM)	Amino acid derivative
mr169	Betaine	standard	Alkaloid	0.368378	0	mr900	Gamma-glutamyl Glutamine	putatively annotated (by GGM)	Amino acid derivative
mr169	Betaine	standard	Alkaloid	0.366117	0	mr182
mr169	Betaine	standard	Alkaloid	0.364999	0	mr649	Xanthine	standard	Nucleic acid
mr209	4beta-Hydroxy-11-O-(2'-pyrolylcarboxy)epilupinine	putatively annotated	Alkaloid	0.357423	0	mr542	Chrysoeriol 7-O-rutinoside	putatively annotated (by GM)	Flavonoid
mr169	Betaine	standard	Alkaloid	0.356727	0	mr612	Guanosine	standard	Nucleic acid
mr169	Betaine	standard	Alkaloid	0.356446	2.22045e-16	mr263	Arginine	standard	Amino acid
mr169	Betaine	standard	Alkaloid	0.354649	2.22045e-16	mr885	Ergothioneine	putatively annotated	Amino acid
mr169	Betaine	standard	Alkaloid	0.351541	4.44089e-16	mr490	Pipecolinic acid	standard	Others
mr169	Betaine	standard	Alkaloid	0.348689	8.88178e-16	mr773	alpha,epsilon-Diaminopimelic acid	putatively annotated	Others
mr209	4beta-Hydroxy-11-O-(2'-pyrolylcarboxy)epilupinine	putatively annotated	Alkaloid	0.348465	8.88178e-16	mr954
mr169	Betaine	standard	Alkaloid	0.347053	1.33227e-15	mr756
mr169	Betaine	standard	Alkaloid	0.344766	1.77636e-15	mr447
mr169	Betaine	standard	Alkaloid	0.338697	6.21725e-15	mr241	Proline	standard	Amino acid
mr169	Betaine	standard	Alkaloid	0.337483	7.77156e-15	mr634
mr169	Betaine	standard	Alkaloid	0.334639	1.33227e-14	mr319
mr169	Betaine	standard	Alkaloid	0.33395	1.5099e-14	mr798	Cysteine	standard	Amino acid
mr169	Betaine	standard	Alkaloid	0.333067	1.82077e-14	mr804	Guanine	standard	Nucleic acid
mr169	Betaine	standard	Alkaloid	0.332605	1.9762e-14	mr949	Tianshic acid	putatively annotated	Fatty acid
mr169	Betaine	standard	Alkaloid	0.332351	2.06502e-14	mr186
mr169	Betaine	standard	Alkaloid	0.330479	2.93099e-14	mr180	beta-Homoisoleucine	putatively annotated (by GGM)	Amino acid
mr013	Trigonelline	standard	Alkaloid	0.329245	3.73035e-14	mr727
mr169	Betaine	standard	Alkaloid	0.323513	1.07692e-13	mr237	Alanine	standard	Amino acid
mr169	Betaine	standard	Alkaloid	0.323325	1.11466e-13	mr716	Biflorin	putatively annotated	Polyphenol
mr169	Betaine	standard	Alkaloid	0.323286	1.12355e-13	mr200	Cystathionine	putatively annotated (by GM)	Amino acid derivative
mr209	4beta-Hydroxy-11-O-(2'-pyrolylcarboxy)epilupinine	putatively annotated	Alkaloid	0.322999	1.1835e-13	mr527	C-hexosyl-C-pentosyl-apigenin	putatively annotated (by GM)	Flavonoid
mr169	Betaine	standard	Alkaloid	0.322859	1.21458e-13	mr259	Histidine	standard	Amino acid
mr169	Betaine	standard	Alkaloid	0.322361	1.33005e-13	mr896	N-Benzoyltryptamine	putatively annotated	Amino acid derivative
mr169	Betaine	standard	Alkaloid	0.321659	1.51212e-13	mr491
mr169	Betaine	standard	Alkaloid	0.32148	1.56319e-13	mr197
mr169	Betaine	standard	Alkaloid	0.320899	1.73639e-13	mr668
mr169	Betaine	standard	Alkaloid	0.320576	1.84075e-13	mr338
mr169	Betaine	standard	Alkaloid	0.32055	1.84963e-13	mr908	N-Salicyloylserotonin	putatively annotated (by GGM)	Amino acid derivative
mr209	4beta-Hydroxy-11-O-(2'-pyrolylcarboxy)epilupinine	putatively annotated	Alkaloid	0.320406	1.89848e-13	mr838	Chrysoeriol O-feruloylhexosyl-O-hexoside	putatively annotated	Flavonoid
mr169	Betaine	standard	Alkaloid	0.319122	2.39586e-13	mr931
mr169	Betaine	standard	Alkaloid	0.315911	4.26548e-13	mr693	Xanthosine	standard	Nucleic acid
mr169	Betaine	standard	Alkaloid	0.314932	5.07816e-13	mr802	1-Methylnicotinamide	putatively annotated	Vitamin
mr013	Trigonelline	standard	Alkaloid	0.313164	6.94778e-13	mr761
mr013	Trigonelline	standard	Alkaloid	0.312202	8.23341e-13	mr582	C-hexosyl-apigenin O-p-coumaroylhexoside	putatively annotated	Flavonoid
mr013	Trigonelline	standard	Alkaloid	0.311103	9.98535e-13	mr961
mr209	4beta-Hydroxy-11-O-(2'-pyrolylcarboxy)epilupinine	putatively annotated	Alkaloid	0.311046	1.00853e-12	mr551	Tricin O-rutinoside	putatively annotated	Flavonoid
mr013	Trigonelline	standard	Alkaloid	0.30873	1.51079e-12	mr954
mr169	Betaine	standard	Alkaloid	0.307894	1.74683e-12	mr930
mr169	Betaine	standard	Alkaloid	0.304465	3.15103e-12	mr419
mr169	Betaine	standard	Alkaloid	0.304295	3.24385e-12	mr903	N-Benzoylserotonin	putatively annotated (by GGM)	Amino acid derivative
mr169	Betaine	standard	Alkaloid	0.303875	3.48521e-12	mr951
mr169	Betaine	standard	Alkaloid	0.303547	3.6855e-12	mr202
mr169	Betaine	standard	Alkaloid	0.298383	8.8054e-12	mr520
mr013	Trigonelline	standard	Alkaloid	0.297966	9.44e-12	mr731	Luteolin O-rahmnosyl-O-rutinoside	putatively annotated	Flavonoid
mr209	4beta-Hydroxy-11-O-(2'-pyrolylcarboxy)epilupinine	putatively annotated	Alkaloid	0.292438	2.34932e-11	mr233
mr209	4beta-Hydroxy-11-O-(2'-pyrolylcarboxy)epilupinine	putatively annotated	Alkaloid	0.291399	2.78235e-11	mr686
mr169	Betaine	standard	Alkaloid	0.289773	3.62068e-11	mr564
mr013	Trigonelline	standard	Alkaloid	0.289641	3.69917e-11	mr802	1-Methylnicotinamide	putatively annotated	Vitamin
mr013	Trigonelline	standard	Alkaloid	0.28467	8.18572e-11	mr933
mr169	Betaine	standard	Alkaloid	0.28077	1.51024e-10	mr262	Phenylalanine	standard	Amino acid
mr169	Betaine	standard	Alkaloid	0.279261	1.90898e-10	mr734
mr169	Betaine	standard	Alkaloid	0.279181	1.93294e-10	mr388
mr209	4beta-Hydroxy-11-O-(2'-pyrolylcarboxy)epilupinine	putatively annotated	Alkaloid	0.278512	2.14366e-10	mr692	Punicic acid	putatively annotated	Fatty acid
mr169	Betaine	standard	Alkaloid	0.277806	2.38991e-10	mr783
mr209	4beta-Hydroxy-11-O-(2'-pyrolylcarboxy)epilupinine	putatively annotated	Alkaloid	0.2761	3.10493e-10	mr241	Proline	standard	Amino acid
mr209	4beta-Hydroxy-11-O-(2'-pyrolylcarboxy)epilupinine	putatively annotated	Alkaloid	0.276073	3.11799e-10	mr242
mr169	Betaine	standard	Alkaloid	0.275039	3.65042e-10	mr243	Valine	standard	Amino acid
mr169	Betaine	standard	Alkaloid	0.273722	4.45869e-10	mr248	1-Amino-1-cyclopentanecarboxylic acid	putatively annotated (by GGM)	Amino acid derivative
mr209	4beta-Hydroxy-11-O-(2'-pyrolylcarboxy)epilupinine	putatively annotated	Alkaloid	0.273173	4.84491e-10	mr212
mr169	Betaine	standard	Alkaloid	0.272792	5.1317e-10	mr268	Tyrosine	standard	Amino acid
mr169	Betaine	standard	Alkaloid	0.272792	5.13179e-10	mr172	Homoproline	standard	Amino acid
mr209	4beta-Hydroxy-11-O-(2'-pyrolylcarboxy)epilupinine	putatively annotated	Alkaloid	0.271939	5.8352e-10	mr604	C-pentosyl-luteolin O-hexoside	putatively annotated	Flavonoid
mr169	Betaine	standard	Alkaloid	0.271289	6.4335e-10	mr898
mr013	Trigonelline	standard	Alkaloid	0.271093	6.62552e-10	mr119
mr169	Betaine	standard	Alkaloid	0.267808	1.08006e-09	mr941
mr169	Betaine	standard	Alkaloid	0.266898	1.23532e-09	mr183
mr169	Betaine	standard	Alkaloid	0.266863	1.24177e-09	mr801	Adenine	standard	Nucleic acid derivative
mr169	Betaine	standard	Alkaloid	0.265914	1.42746e-09	mr987
mr209	4beta-Hydroxy-11-O-(2'-pyrolylcarboxy)epilupinine	putatively annotated	Alkaloid	0.264542	1.74474e-09	mr361
mr169	Betaine	standard	Alkaloid	0.263463	2.04124e-09	mr872
mr169	Betaine	standard	Alkaloid	0.262646	2.29779e-09	mr886
mr013	Trigonelline	standard	Alkaloid	0.261817	2.58976e-09	mr044
mr169	Betaine	standard	Alkaloid	0.260469	3.14358e-09	mr272	Scopoletin	putatively annotated	Polyphenol
mr169	Betaine	standard	Alkaloid	0.260379	3.18434e-09	mr928
mr169	Betaine	standard	Alkaloid	0.259396	3.66536e-09	mr917
mr169	Betaine	standard	Alkaloid	0.258095	4.41091e-09	mr519
mr209	4beta-Hydroxy-11-O-(2'-pyrolylcarboxy)epilupinine	putatively annotated	Alkaloid	0.257967	4.49135e-09	mr961
mr169	Betaine	standard	Alkaloid	0.257219	4.99367e-09	mr934
mr013	Trigonelline	standard	Alkaloid	0.253733	8.1458e-09	mr656	Pyridoxine	standard	Vitamin
mr169	Betaine	standard	Alkaloid	0.252455	9.72803e-09	mr847
mr169	Betaine	standard	Alkaloid	0.248416	1.6943e-08	mr246	Benzamidine	standard	Others
mr209	4beta-Hydroxy-11-O-(2'-pyrolylcarboxy)epilupinine	putatively annotated	Alkaloid	0.248135	1.76045e-08	mr905
mr169	Betaine	standard	Alkaloid	0.2479	1.8174e-08	mr250	Isoleucine	standard	Amino acid
mr169	Betaine	standard	Alkaloid	0.247059	2.03713e-08	mr905
mr013	Trigonelline	standard	Alkaloid	0.246901	2.08118e-08	mr835	C-pentosyl-chrysoeriol O-hexoside	putatively annotated (by GM)	Flavonoid
mr209	4beta-Hydroxy-11-O-(2'-pyrolylcarboxy)epilupinine	putatively annotated	Alkaloid	0.242828	3.59312e-08	mr835	C-pentosyl-chrysoeriol O-hexoside	putatively annotated (by GM)	Flavonoid
mr169	Betaine	standard	Alkaloid	0.242373	3.81695e-08	mr922
mr209	4beta-Hydroxy-11-O-(2'-pyrolylcarboxy)epilupinine	putatively annotated	Alkaloid	0.241635	4.20905e-08	mr787
mr209	4beta-Hydroxy-11-O-(2'-pyrolylcarboxy)epilupinine	putatively annotated	Alkaloid	0.239283	5.73418e-08	mr699	Sinapoylcholine	putatively annotated (by GGM)	Vitamin derivative
mr169	Betaine	standard	Alkaloid	0.238095	6.69576e-08	mr609	Vanillactic acid	putatively annotated	Others
mr209	4beta-Hydroxy-11-O-(2'-pyrolylcarboxy)epilupinine	putatively annotated	Alkaloid	0.237489	7.24507e-08	mr441
mr209	4beta-Hydroxy-11-O-(2'-pyrolylcarboxy)epilupinine	putatively annotated	Alkaloid	0.237429	7.30091e-08	mr263	Arginine	standard	Amino acid
mr013	Trigonelline	standard	Alkaloid	0.237275	7.44833e-08	mr564
mr013	Trigonelline	standard	Alkaloid	0.237116	7.60413e-08	mr477	Phellodensin F	putatively annotated	Flavonoid
mr013	Trigonelline	standard	Alkaloid	0.236361	8.38436e-08	mr284
mr169	Betaine	standard	Alkaloid	0.235558	9.29836e-08	mr458
mr209	4beta-Hydroxy-11-O-(2'-pyrolylcarboxy)epilupinine	putatively annotated	Alkaloid	0.235156	9.79158e-08	mr711	Strychnine N-Oxide	putatively annotated	Others
mr013	Trigonelline	standard	Alkaloid	0.234219	1.10408e-07	mr958	Ferulic acid O-hexoside	putatively annotated	Polyphenol
mr013	Trigonelline	standard	Alkaloid	0.233724	1.17615e-07	mr844	Tricin O-sinapoylhexoside	putatively annotated	Flavonoid
mr209	4beta-Hydroxy-11-O-(2'-pyrolylcarboxy)epilupinine	putatively annotated	Alkaloid	0.232613	1.35485e-07	mr246	Benzamidine	standard	Others
mr169	Betaine	standard	Alkaloid	0.23242	1.38858e-07	mr711	Strychnine N-Oxide	putatively annotated	Others
mr169	Betaine	standard	Alkaloid	0.231625	1.53555e-07	mr893
mr169	Betaine	standard	Alkaloid	0.231408	1.57827e-07	mr387	Succinyladenosine	putatively annotated	Nucleic acid derivative
mr169	Betaine	standard	Alkaloid	0.230518	1.76561e-07	mr271
mr169	Betaine	standard	Alkaloid	0.229421	2.02625e-07	mr800	Agmatine	standard	Polyamine
mr209	4beta-Hydroxy-11-O-(2'-pyrolylcarboxy)epilupinine	putatively annotated	Alkaloid	0.229064	2.11863e-07	mr875
mr209	4beta-Hydroxy-11-O-(2'-pyrolylcarboxy)epilupinine	putatively annotated	Alkaloid	0.228932	2.15391e-07	mr339
mr169	Betaine	standard	Alkaloid	0.227692	2.51358e-07	mr495	Dodecyl (dimethyl) amine oxide	putatively annotated	Others
mr209	4beta-Hydroxy-11-O-(2'-pyrolylcarboxy)epilupinine	putatively annotated	Alkaloid	0.227477	2.58146e-07	mr564
mr209	4beta-Hydroxy-11-O-(2'-pyrolylcarboxy)epilupinine	putatively annotated	Alkaloid	0.226819	2.80073e-07	mr820
mr169	Betaine	standard	Alkaloid	0.226562	2.89122e-07	mr927	Phytocassane E	putatively annotated	Terpenoid
mr013	Trigonelline	standard	Alkaloid	0.226144	3.04409e-07	mr811
mr013	Trigonelline	standard	Alkaloid	0.224859	3.565e-07	mr836
mr209	4beta-Hydroxy-11-O-(2'-pyrolylcarboxy)epilupinine	putatively annotated	Alkaloid	0.224668	3.64942e-07	mr750
mr169	Betaine	standard	Alkaloid	0.223322	4.30139e-07	mr732
mr169	Betaine	standard	Alkaloid	0.222114	4.98051e-07	mr704	12-Hydroxyarachidonic acid	putatively annotated	Fatty acid
mr013	Trigonelline	standard	Alkaloid	0.221979	5.0626e-07	mr527	C-hexosyl-C-pentosyl-apigenin	putatively annotated (by GM)	Flavonoid
mr209	4beta-Hydroxy-11-O-(2'-pyrolylcarboxy)epilupinine	putatively annotated	Alkaloid	0.221962	5.07285e-07	mr262	Phenylalanine	standard	Amino acid
mr013	Trigonelline	standard	Alkaloid	0.221584	5.30978e-07	mr896	N-Benzoyltryptamine	putatively annotated	Amino acid derivative
mr169	Betaine	standard	Alkaloid	0.220714	5.89631e-07	mr261
mr169	Betaine	standard	Alkaloid	0.219469	6.84578e-07	mr897
mr169	Betaine	standard	Alkaloid	0.21939	6.91092e-07	mr805	Glucosamine	putatively annotated	Others
mr209	4beta-Hydroxy-11-O-(2'-pyrolylcarboxy)epilupinine	putatively annotated	Alkaloid	0.218449	7.73115e-07	mr761
mr209	4beta-Hydroxy-11-O-(2'-pyrolylcarboxy)epilupinine	putatively annotated	Alkaloid	0.21801	8.14512e-07	mr419
mr013	Trigonelline	standard	Alkaloid	0.217497	8.65611e-07	mr470
mr209	4beta-Hydroxy-11-O-(2'-pyrolylcarboxy)epilupinine	putatively annotated	Alkaloid	0.215967	1.03682e-06	mr243	Valine	standard	Amino acid
mr169	Betaine	standard	Alkaloid	0.215583	1.08463e-06	mr653	Tryptamine	standard	Amino acid
mr169	Betaine	standard	Alkaloid	0.215058	1.15353e-06	mr176	beta-Homothreonine	putatively annotated	Amino acid
mr169	Betaine	standard	Alkaloid	0.214874	1.17863e-06	mr936
mr169	Betaine	standard	Alkaloid	0.214783	1.19117e-06	mr682	Cinnamoyl choline	putatively annotated	Vitamin derivative
mr209	4beta-Hydroxy-11-O-(2'-pyrolylcarboxy)epilupinine	putatively annotated	Alkaloid	0.214736	1.19774e-06	mr664	N-Acetyl-DL-glutamic acid	putatively annotated	Amino acid derivative
mr169	Betaine	standard	Alkaloid	0.214349	1.25319e-06	mr610	4, 7, 10-Trioxa-1,13-tridecanediamine	putatively annotated	Others
mr013	Trigonelline	standard	Alkaloid	0.21428	1.26326e-06	mr039
mr013	Trigonelline	standard	Alkaloid	0.213608	1.36611e-06	mr734
mr013	Trigonelline	standard	Alkaloid	0.213061	1.45568e-06	mr067
mr169	Betaine	standard	Alkaloid	0.21047	1.9622e-06	mr687
mr013	Trigonelline	standard	Alkaloid	0.209842	2.10824e-06	mr928
mr169	Betaine	standard	Alkaloid	0.209783	2.12236e-06	mr340
mr209	4beta-Hydroxy-11-O-(2'-pyrolylcarboxy)epilupinine	putatively annotated	Alkaloid	0.209753	2.12979e-06	mr660
mr169	Betaine	standard	Alkaloid	0.209441	2.20687e-06	mr497	Oryzalexin C	putatively annotated	Terpenoid
mr169	Betaine	standard	Alkaloid	0.208281	2.51777e-06	mr631
mr013	Trigonelline	standard	Alkaloid	0.208183	2.5459e-06	mr876	N-Acetyltryptamine	putatively annotated (by GGM)	Amino acid derivative
mr169	Betaine	standard	Alkaloid	0.207639	2.70733e-06	mr761
mr169	Betaine	standard	Alkaloid	0.20714	2.8641e-06	mr710
mr209	4beta-Hydroxy-11-O-(2'-pyrolylcarboxy)epilupinine	putatively annotated	Alkaloid	0.206625	3.03495e-06	mr315
mr209	4beta-Hydroxy-11-O-(2'-pyrolylcarboxy)epilupinine	putatively annotated	Alkaloid	0.205433	3.46858e-06	mr844	Tricin O-sinapoylhexoside	putatively annotated	Flavonoid
mr169	Betaine	standard	Alkaloid	0.203293	4.40001e-06	mr787
mr169	Betaine	standard	Alkaloid	0.202751	4.6717e-06	mr638
mr169	Betaine	standard	Alkaloid	0.202124	5.00543e-06	mr807	O-Phosphocholine	standard	Vitamin
mr169	Betaine	standard	Alkaloid	0.201929	5.1135e-06	mr861
mr209	4beta-Hydroxy-11-O-(2'-pyrolylcarboxy)epilupinine	putatively annotated	Alkaloid	0.201462	5.38215e-06	mr477	Phellodensin F	putatively annotated	Flavonoid
mr013	Trigonelline	standard	Alkaloid	0.201257	5.50461e-06	mr519
mr209	4beta-Hydroxy-11-O-(2'-pyrolylcarboxy)epilupinine	putatively annotated	Alkaloid	0.200795	5.78956e-06	mr520
mr209	4beta-Hydroxy-11-O-(2'-pyrolylcarboxy)epilupinine	putatively annotated	Alkaloid	0.200297	6.11289e-06	mr223
mr169	Betaine	standard	Alkaloid	0.199662	6.55005e-06	mr739
mr169	Betaine	standard	Alkaloid	0.198363	7.53852e-06	mr416
mr013	Trigonelline	standard	Alkaloid	0.198271	7.61369e-06	mr908	N-Salicyloylserotonin	putatively annotated (by GGM)	Amino acid derivative
mr209	4beta-Hydroxy-11-O-(2'-pyrolylcarboxy)epilupinine	putatively annotated	Alkaloid	0.197867	7.95262e-06	mr896	N-Benzoyltryptamine	putatively annotated	Amino acid derivative
mr013	Trigonelline	standard	Alkaloid	0.19691	8.81282e-06	mr903	N-Benzoylserotonin	putatively annotated (by GGM)	Amino acid derivative
mr169	Betaine	standard	Alkaloid	0.196024	9.6872e-06	mr713
mr013	Trigonelline	standard	Alkaloid	0.195008	1.07922e-05	mr469	Tricin 7-O-hexoside	putatively annotated	Flavonoid
mr013	Trigonelline	standard	Alkaloid	0.19478	1.1057e-05	mr898
mr209	4beta-Hydroxy-11-O-(2'-pyrolylcarboxy)epilupinine	putatively annotated	Alkaloid	0.194064	1.19258e-05	mr616	DIMBOA glucoside	putatively annotated	Terpenoid
mr169	Betaine	standard	Alkaloid	0.193981	1.20312e-05	mr875
mr169	Betaine	standard	Alkaloid	0.19263	1.38671e-05	mr915
mr169	Betaine	standard	Alkaloid	0.191859	1.50319e-05	mr692	Punicic acid	putatively annotated	Fatty acid
mr169	Betaine	standard	Alkaloid	0.191606	1.5433e-05	mr617	Vitamin B2	standard	Vitamin
mr209	4beta-Hydroxy-11-O-(2'-pyrolylcarboxy)epilupinine	putatively annotated	Alkaloid	0.191481	1.5636e-05	mr591	C-hexosyl-chrysoeriol O-feruloylhexoside	putatively annotated (by GM)	Flavonoid
mr169	Betaine	standard	Alkaloid	0.191451	1.56846e-05	mr198
mr013	Trigonelline	standard	Alkaloid	0.19136	1.58336e-05	mr232	Delphinidin O-rutinoside	putatively annotated (by GM)	Anthocyanin
mr169	Betaine	standard	Alkaloid	0.190273	1.77244e-05	mr814	LPC(1-acyl 18:1)	standard	Fatty acid
mr169	Betaine	standard	Alkaloid	0.189588	1.90245e-05	mr284
mr013	Trigonelline	standard	Alkaloid	0.189582	1.90368e-05	mr471
mr169	Betaine	standard	Alkaloid	0.188441	2.14061e-05	mr636
mr169	Betaine	standard	Alkaloid	0.18807	2.22349e-05	mr697
mr169	Betaine	standard	Alkaloid	0.18658	2.58833e-05	mr698	N-p-Coumaroyltryptamine	putatively annotated (by GGM)	Amino acid derivative
mr013	Trigonelline	standard	Alkaloid	0.18605	2.73103e-05	mr111
mr013	Trigonelline	standard	Alkaloid	0.185032	3.02666e-05	mr612	Guanosine	standard	Nucleic acid
mr209	4beta-Hydroxy-11-O-(2'-pyrolylcarboxy)epilupinine	putatively annotated	Alkaloid	0.184182	3.29668e-05	mr438	C-hexosyl-methylchrysoeriol	putatively annotated	Flavonoid
mr169	Betaine	standard	Alkaloid	0.184067	3.33467e-05	mr948
mr169	Betaine	standard	Alkaloid	0.184038	3.34438e-05	mr441
mr209	4beta-Hydroxy-11-O-(2'-pyrolylcarboxy)epilupinine	putatively annotated	Alkaloid	0.183776	3.43351e-05	mr412	O-methylapigenin C-pentoside	putatively annotated (by GM)	Flavonoid
mr169	Betaine	standard	Alkaloid	0.182371	3.94936e-05	mr1001	LPC(1-acyl 16:2)	putatively annotated	Fatty acid
mr013	Trigonelline	standard	Alkaloid	0.181854	4.15691e-05	mr686
mr169	Betaine	standard	Alkaloid	0.181356	4.36695e-05	mr703
mr209	4beta-Hydroxy-11-O-(2'-pyrolylcarboxy)epilupinine	putatively annotated	Alkaloid	0.180944	4.548e-05	mr673	Xanthurenic acid	putatively annotated (by GGM)	Amino acid derivative
mr169	Betaine	standard	Alkaloid	0.180835	4.59699e-05	mr838	Chrysoeriol O-feruloylhexosyl-O-hexoside	putatively annotated	Flavonoid
mr169	Betaine	standard	Alkaloid	0.180646	4.68325e-05	mr920
mr169	Betaine	standard	Alkaloid	0.180042	4.96977e-05	mr868
mr169	Betaine	standard	Alkaloid	0.179434	5.27429e-05	mr398	Leucine derivative	putatively annotated (by GGM)	Amino acid derivative
mr013	Trigonelline	standard	Alkaloid	0.179122	5.43763e-05	mr171	Niacinamide	standard	Vitamin
mr209	4beta-Hydroxy-11-O-(2'-pyrolylcarboxy)epilupinine	putatively annotated	Alkaloid	0.178897	5.55798e-05	mr653	Tryptamine	standard	Amino acid
mr169	Betaine	standard	Alkaloid	0.17851	5.77134e-05	mr670
mr013	Trigonelline	standard	Alkaloid	0.178206	5.94472e-05	mr517
mr169	Betaine	standard	Alkaloid	0.178048	6.03641e-05	mr401	Apigenin C-pentoside	putatively annotated (by GM)	Flavonoid
mr169	Betaine	standard	Alkaloid	0.177861	6.14697e-05	mr707	N-Feruloyltryptamine	putatively annotated (by GGM)	Amino acid derivative
mr209	4beta-Hydroxy-11-O-(2'-pyrolylcarboxy)epilupinine	putatively annotated	Alkaloid	0.177179	6.56583e-05	mr713
mr169	Betaine	standard	Alkaloid	0.177077	6.63109e-05	mr299
mr169	Betaine	standard	Alkaloid	0.175477	7.73295e-05	mr201
mr013	Trigonelline	standard	Alkaloid	0.17385	9.02896e-05	mr335
mr013	Trigonelline	standard	Alkaloid	0.173777	9.0912e-05	mr591	C-hexosyl-chrysoeriol O-feruloylhexoside	putatively annotated (by GM)	Flavonoid
mr169	Betaine	standard	Alkaloid	0.172879	9.8967e-05	mr347
mr169	Betaine	standard	Alkaloid	0.172391	0.000103621	mr680
mr169	Betaine	standard	Alkaloid	0.172066	0.000106839	mr947
mr209	4beta-Hydroxy-11-O-(2'-pyrolylcarboxy)epilupinine	putatively annotated	Alkaloid	0.171676	0.000110813	mr469	Tricin 7-O-hexoside	putatively annotated	Flavonoid
mr209	4beta-Hydroxy-11-O-(2'-pyrolylcarboxy)epilupinine	putatively annotated	Alkaloid	0.171503	0.000112618	mr919
mr169	Betaine	standard	Alkaloid	0.171371	0.000114021	mr750
mr209	4beta-Hydroxy-11-O-(2'-pyrolylcarboxy)epilupinine	putatively annotated	Alkaloid	0.171109	0.000116847	mr471
mr013	Trigonelline	standard	Alkaloid	0.169797	0.000132016	mr628	Tricin O-sinapoylpentoside	putatively annotated	Flavonoid
mr013	Trigonelline	standard	Alkaloid	0.169424	0.000136649	mr696
mr013	Trigonelline	standard	Alkaloid	0.169136	0.000140337	mr807	O-Phosphocholine	standard	Vitamin
mr013	Trigonelline	standard	Alkaloid	0.168395	0.000150258	mr875
mr209	4beta-Hydroxy-11-O-(2'-pyrolylcarboxy)epilupinine	putatively annotated	Alkaloid	0.168018	0.000155542	mr470
mr169	Betaine	standard	Alkaloid	0.168005	0.000155735	mr902
mr169	Betaine	standard	Alkaloid	0.167958	0.000156411	mr985
mr209	4beta-Hydroxy-11-O-(2'-pyrolylcarboxy)epilupinine	putatively annotated	Alkaloid	0.167059	0.000169819	mr930
mr013	Trigonelline	standard	Alkaloid	0.167027	0.000170318	mr490	Pipecolinic acid	standard	Others
mr169	Betaine	standard	Alkaloid	0.166671	0.000175925	mr541
mr209	4beta-Hydroxy-11-O-(2'-pyrolylcarboxy)epilupinine	putatively annotated	Alkaloid	0.166437	0.000179724	mr387	Succinyladenosine	putatively annotated	Nucleic acid derivative
mr169	Betaine	standard	Alkaloid	0.166395	0.000180405	mr324	Linoleic acid	standard	Fatty acid
mr169	Betaine	standard	Alkaloid	0.165821	0.000190062	mr471
mr209	4beta-Hydroxy-11-O-(2'-pyrolylcarboxy)epilupinine	putatively annotated	Alkaloid	0.165796	0.000190482	mr628	Tricin O-sinapoylpentoside	putatively annotated	Flavonoid
mr169	Betaine	standard	Alkaloid	0.165173	0.000201531	mr208	Saccharopine	standard (by GGM)	Amino acid derivative
mr013	Trigonelline	standard	Alkaloid	0.164761	0.000209152	mr698	N-p-Coumaroyltryptamine	putatively annotated (by GGM)	Amino acid derivative
mr169	Betaine	standard	Alkaloid	0.164617	0.000211888	mr556	Tricin O-caffeoyl-4'-O-(coniferyl alcohol)ether	putatively annotated (by GGM)	Flavonoid
mr169	Betaine	standard	Alkaloid	0.163887	0.000226238	mr215	Fructose 1, 6-diphosphate	putatively annotated	Saccharides
mr209	4beta-Hydroxy-11-O-(2'-pyrolylcarboxy)epilupinine	putatively annotated	Alkaloid	0.163582	0.000232496	mr802	1-Methylnicotinamide	putatively annotated	Vitamin
mr169	Betaine	standard	Alkaloid	0.162234	0.000262174	mr656	Pyridoxine	standard	Vitamin
mr013	Trigonelline	standard	Alkaloid	0.162142	0.000264325	mr280
mr013	Trigonelline	standard	Alkaloid	0.161819	0.000272004	mr693	Xanthosine	standard	Nucleic acid
mr169	Betaine	standard	Alkaloid	0.16162	0.000276845	mr926	Phytocassane D	standard	Terpenoid
mr013	Trigonelline	standard	Alkaloid	0.161378	0.000282832	mr584	C-hexosyl-luteolin O-p-coumaroylhexoside	putatively annotated	Flavonoid
mr169	Betaine	standard	Alkaloid	0.161116	0.000289443	mr969	Cholesterol	putatively annotated	Fatty acid
mr169	Betaine	standard	Alkaloid	0.160831	0.000296792	mr309
mr209	4beta-Hydroxy-11-O-(2'-pyrolylcarboxy)epilupinine	putatively annotated	Alkaloid	0.160709	0.000300022	mr876	N-Acetyltryptamine	putatively annotated (by GGM)	Amino acid derivative
mr169	Betaine	standard	Alkaloid	0.160191	0.000313976	mr676	Nicotinoylcholine	putatively annotated (by GGM)	Vitamin derivative
mr169	Betaine	standard	Alkaloid	0.159983	0.000319746	mr301	Cytidine	standard	Nucleic acid
mr013	Trigonelline	standard	Alkaloid	0.159878	0.000322715	mr887
mr169	Betaine	standard	Alkaloid	0.159103	0.000345316	mr827
mr013	Trigonelline	standard	Alkaloid	0.158568	0.000361772	mr502	O-methylQuercetin O-hexoside	putatively annotated (by GM)	Flavonoid
mr209	4beta-Hydroxy-11-O-(2'-pyrolylcarboxy)epilupinine	putatively annotated	Alkaloid	0.158534	0.000362845	mr800	Agmatine	standard	Polyamine
mr209	4beta-Hydroxy-11-O-(2'-pyrolylcarboxy)epilupinine	putatively annotated	Alkaloid	0.158121	0.000376078	mr945
mr013	Trigonelline	standard	Alkaloid	0.157314	0.000403254	mr1000
mr013	Trigonelline	standard	Alkaloid	0.157216	0.000406694	mr838	Chrysoeriol O-feruloylhexosyl-O-hexoside	putatively annotated	Flavonoid
mr209	4beta-Hydroxy-11-O-(2'-pyrolylcarboxy)epilupinine	putatively annotated	Alkaloid	0.156972	0.000415304	mr335
mr169	Betaine	standard	Alkaloid	0.156968	0.000415467	mr492	Tricin O-caffeoyl-4'-O-(coniferyl alcohol) ether	putatively annotated (by GGM)	Flavonoid
mr209	4beta-Hydroxy-11-O-(2'-pyrolylcarboxy)epilupinine	putatively annotated	Alkaloid	0.156966	0.000415523	mr985
mr209	4beta-Hydroxy-11-O-(2'-pyrolylcarboxy)epilupinine	putatively annotated	Alkaloid	0.156655	0.000426789	mr444	methylLuteolin C-hexoside	putatively annotated	Flavonoid
mr013	Trigonelline	standard	Alkaloid	0.15568	0.000463953	mr388
mr169	Betaine	standard	Alkaloid	0.155642	0.000465487	mr672	Methoxy indoleacetic acid	putatively annotated (by GGM)	Phytohormone
mr013	Trigonelline	standard	Alkaloid	0.155625	0.000466151	mr894
mr209	4beta-Hydroxy-11-O-(2'-pyrolylcarboxy)epilupinine	putatively annotated	Alkaloid	0.155456	0.000472911	mr847
mr169	Betaine	standard	Alkaloid	0.155386	0.000475758	mr315
mr169	Betaine	standard	Alkaloid	0.155239	0.000481779	mr748
mr013	Trigonelline	standard	Alkaloid	0.154118	0.000529849	mr186
mr013	Trigonelline	standard	Alkaloid	0.153998	0.000535264	mr787
mr013	Trigonelline	standard	Alkaloid	0.153919	0.000538843	mr346
mr169	Betaine	standard	Alkaloid	0.153672	0.000550226	mr764
mr013	Trigonelline	standard	Alkaloid	0.152993	0.000582608	mr263	Arginine	standard	Amino acid
mr169	Betaine	standard	Alkaloid	0.15294	0.000585197	mr688
mr169	Betaine	standard	Alkaloid	0.152919	0.00058626	mr836
mr169	Betaine	standard	Alkaloid	0.152121	0.000626763	mr895
mr169	Betaine	standard	Alkaloid	0.151901	0.000638397	mr835	C-pentosyl-chrysoeriol O-hexoside	putatively annotated (by GM)	Flavonoid
mr209	4beta-Hydroxy-11-O-(2'-pyrolylcarboxy)epilupinine	putatively annotated	Alkaloid	0.151858	0.000640708	mr562	Tricin O-hexoside derivative	putatively annotated	Flavonoid
mr209	4beta-Hydroxy-11-O-(2'-pyrolylcarboxy)epilupinine	putatively annotated	Alkaloid	0.151668	0.000650966	mr910
mr169	Betaine	standard	Alkaloid	0.151377	0.000666922	mr996
mr209	4beta-Hydroxy-11-O-(2'-pyrolylcarboxy)epilupinine	putatively annotated	Alkaloid	0.15127	0.000672907	mr836
mr169	Betaine	standard	Alkaloid	0.15044	0.000720862	mr882	Lycoperodine	putatively annotated	Others
mr169	Betaine	standard	Alkaloid	0.14972	0.000765009	mr239	Choline	standard	Vitamin
mr169	Betaine	standard	Alkaloid	0.149307	0.000791439	mr986
mr013	Trigonelline	standard	Alkaloid	0.149001	0.000811587	mr800	Agmatine	standard	Polyamine
mr013	Trigonelline	standard	Alkaloid	0.148803	0.000824876	mr753
mr013	Trigonelline	standard	Alkaloid	0.148718	0.000830615	mr713
mr169	Betaine	standard	Alkaloid	0.148642	0.000835839	mr923	Phytocassane C	putatively annotated	Terpenoid
mr013	Trigonelline	standard	Alkaloid	0.148478	0.000847101	mr827
mr169	Betaine	standard	Alkaloid	0.148259	0.000862402	mr699	Sinapoylcholine	putatively annotated (by GGM)	Vitamin derivative
mr169	Betaine	standard	Alkaloid	0.147518	0.000916084	mr954
mr013	Trigonelline	standard	Alkaloid	0.147434	0.000922373	mr619
mr169	Betaine	standard	Alkaloid	0.147059	0.000950834	mr279	Tryptophan	standard	Amino acid
mr013	Trigonelline	standard	Alkaloid	0.146942	0.000959897	mr792
mr013	Trigonelline	standard	Alkaloid	0.146937	0.000960285	mr268	Tyrosine	standard	Amino acid
mr013	Trigonelline	standard	Alkaloid	0.14691	0.000962404	mr239	Choline	standard	Vitamin
mr013	Trigonelline	standard	Alkaloid	0.146796	0.00097131	mr609	Vanillactic acid	putatively annotated	Others
mr013	Trigonelline	standard	Alkaloid	0.146767	0.000973607	mr692	Punicic acid	putatively annotated	Fatty acid
mr209	4beta-Hydroxy-11-O-(2'-pyrolylcarboxy)epilupinine	putatively annotated	Alkaloid	0.146708	0.00097823	mr631
mr209	4beta-Hydroxy-11-O-(2'-pyrolylcarboxy)epilupinine	putatively annotated	Alkaloid	0.146489	0.000995758	mr670
mr209	4beta-Hydroxy-11-O-(2'-pyrolylcarboxy)epilupinine	putatively annotated	Alkaloid	0.145871	0.0010466	mr423
mr209	4beta-Hydroxy-11-O-(2'-pyrolylcarboxy)epilupinine	putatively annotated	Alkaloid	0.145672	0.00106346	mr496	N-Feruloyl putrescine	putatively annotated	Polyamine
mr169	Betaine	standard	Alkaloid	0.145554	0.0010736	mr199
mr209	4beta-Hydroxy-11-O-(2'-pyrolylcarboxy)epilupinine	putatively annotated	Alkaloid	0.145168	0.00110737	mr943
mr013	Trigonelline	standard	Alkaloid	0.145052	0.00111772	mr917
mr209	4beta-Hydroxy-11-O-(2'-pyrolylcarboxy)epilupinine	putatively annotated	Alkaloid	0.144332	0.00118389	mr268	Tyrosine	standard	Amino acid
mr169	Betaine	standard	Alkaloid	0.144273	0.0011894	mr470
mr209	4beta-Hydroxy-11-O-(2'-pyrolylcarboxy)epilupinine	putatively annotated	Alkaloid	0.144224	0.00119406	mr430	Luteolin 6-C-glucoside	standard	Flavonoid
mr209	4beta-Hydroxy-11-O-(2'-pyrolylcarboxy)epilupinine	putatively annotated	Alkaloid	0.144162	0.0012	mr903	N-Benzoylserotonin	putatively annotated (by GGM)	Amino acid derivative
mr169	Betaine	standard	Alkaloid	0.143971	0.00121832	mr669
mr169	Betaine	standard	Alkaloid	0.143801	0.00123494	mr747
mr013	Trigonelline	standard	Alkaloid	0.143491	0.00126563	mr299
mr169	Betaine	standard	Alkaloid	0.143355	0.00127939	mr599
mr169	Betaine	standard	Alkaloid	0.143144	0.00130098	mr171	Niacinamide	standard	Vitamin
mr169	Betaine	standard	Alkaloid	0.142706	0.00134679	mr965
mr013	Trigonelline	standard	Alkaloid	0.1427	0.00134738	mr703
mr209	4beta-Hydroxy-11-O-(2'-pyrolylcarboxy)epilupinine	putatively annotated	Alkaloid	0.142484	0.00137055	mr904	N-Cinnamoyltryptamine	putatively annotated (by GGM)	Amino acid derivative
mr169	Betaine	standard	Alkaloid	0.142308	0.00138966	mr677	Kynurenine	standard	Amino acid derivative
mr013	Trigonelline	standard	Alkaloid	0.14227	0.00139374	mr905
mr209	4beta-Hydroxy-11-O-(2'-pyrolylcarboxy)epilupinine	putatively annotated	Alkaloid	0.142224	0.00139881	mr697
mr013	Trigonelline	standard	Alkaloid	0.142036	0.00141961	mr987
mr013	Trigonelline	standard	Alkaloid	0.141813	0.00144477	mr233
mr013	Trigonelline	standard	Alkaloid	0.14173	0.00145415	mr765
mr013	Trigonelline	standard	Alkaloid	0.141156	0.00152092	mr141
mr013	Trigonelline	standard	Alkaloid	0.140748	0.00157007	mr457
mr209	4beta-Hydroxy-11-O-(2'-pyrolylcarboxy)epilupinine	putatively annotated	Alkaloid	0.14037	0.00161694	mr710
mr169	Betaine	standard	Alkaloid	0.140058	0.0016567	mr365	Cocamidopropyl betaine	putatively annotated	Others
mr013	Trigonelline	standard	Alkaloid	0.13962	0.00171376	mr241	Proline	standard	Amino acid
mr209	4beta-Hydroxy-11-O-(2'-pyrolylcarboxy)epilupinine	putatively annotated	Alkaloid	0.139176	0.00177357	mr259	Histidine	standard	Amino acid
mr169	Betaine	standard	Alkaloid	0.139158	0.00177608	mr955
mr169	Betaine	standard	Alkaloid	0.138057	0.00193289	mr720	Digitoxigenine	putatively annotated	Terpenoid
mr209	4beta-Hydroxy-11-O-(2'-pyrolylcarboxy)epilupinine	putatively annotated	Alkaloid	0.137393	0.00203339	mr731	Luteolin O-rahmnosyl-O-rutinoside	putatively annotated	Flavonoid
mr013	Trigonelline	standard	Alkaloid	0.137339	0.00204179	mr169	Betaine	standard	Alkaloid
mr013	Trigonelline	standard	Alkaloid	0.136811	0.00212555	mr143
mr209	4beta-Hydroxy-11-O-(2'-pyrolylcarboxy)epilupinine	putatively annotated	Alkaloid	0.136415	0.0021902	mr265	Serotonin	standard	Amino acid derivative
mr169	Betaine	standard	Alkaloid	0.136294	0.0022105	mr582	C-hexosyl-apigenin O-p-coumaroylhexoside	putatively annotated	Flavonoid
mr169	Betaine	standard	Alkaloid	0.136206	0.00222523	mr210	5'-Deoxy-5'-(methylthio)adenosine	putatively annotated	Nucleic acid derivative
mr013	Trigonelline	standard	Alkaloid	0.135902	0.00227685	mr416
mr013	Trigonelline	standard	Alkaloid	0.135752	0.00230279	mr965
mr169	Betaine	standard	Alkaloid	0.135633	0.00232361	mr982
mr013	Trigonelline	standard	Alkaloid	0.135341	0.00237528	mr419
mr169	Betaine	standard	Alkaloid	0.135288	0.0023847	mr395
mr169	Betaine	standard	Alkaloid	0.135263	0.00238915	mr542	Chrysoeriol 7-O-rutinoside	putatively annotated (by GM)	Flavonoid
mr013	Trigonelline	standard	Alkaloid	0.135211	0.00239858	mr356
mr013	Trigonelline	standard	Alkaloid	0.135018	0.00243365	mr176	beta-Homothreonine	putatively annotated	Amino acid
mr209	4beta-Hydroxy-11-O-(2'-pyrolylcarboxy)epilupinine	putatively annotated	Alkaloid	0.134993	0.00243816	mr936
mr013	Trigonelline	standard	Alkaloid	0.134623	0.00250674	mr259	Histidine	standard	Amino acid
mr169	Betaine	standard	Alkaloid	0.134211	0.00258511	mr694
mr013	Trigonelline	standard	Alkaloid	0.134141	0.00259877	mr248	1-Amino-1-cyclopentanecarboxylic acid	putatively annotated (by GGM)	Amino acid derivative
mr169	Betaine	standard	Alkaloid	0.134055	0.00261548	mr933
mr169	Betaine	standard	Alkaloid	0.134023	0.00262158	mr961
mr013	Trigonelline	standard	Alkaloid	0.133972	0.0026316	mr063	Delphinidin 3-O-glucoside	putatively annotated (by GM)	Anthocyanin
mr169	Betaine	standard	Alkaloid	0.133422	0.00274161	mr979
mr013	Trigonelline	standard	Alkaloid	0.133243	0.00277835	mr074	Luteolin C-feruloylhexoside	putatively annotated	Flavonoid
mr169	Betaine	standard	Alkaloid	0.132767	0.00287795	mr194
mr169	Betaine	standard	Alkaloid	0.132711	0.00289001	mr654
mr169	Betaine	standard	Alkaloid	0.132258	0.00298822	mr233
mr209	4beta-Hydroxy-11-O-(2'-pyrolylcarboxy)epilupinine	putatively annotated	Alkaloid	0.132119	0.00301885	mr619
mr169	Betaine	standard	Alkaloid	0.132114	0.00302009	mr437
mr169	Betaine	standard	Alkaloid	0.131717	0.00310939	mr1000
mr169	Betaine	standard	Alkaloid	0.131657	0.00312318	mr559	Tricin 4'-O-(syringyl alcohol)ether O-hexoside	putatively annotated	Flavonoid
mr169	Betaine	standard	Alkaloid	0.131576	0.00314184	mr289
mr209	4beta-Hydroxy-11-O-(2'-pyrolylcarboxy)epilupinine	putatively annotated	Alkaloid	0.131059	0.00326317	mr993
mr169	Betaine	standard	Alkaloid	0.130891	0.00330329	mr572	Denin	putatively annotated	Others
mr169	Betaine	standard	Alkaloid	0.130875	0.00330737	mr270
mr013	Trigonelline	standard	Alkaloid	0.130362	0.00343337	mr246	Benzamidine	standard	Others
mr013	Trigonelline	standard	Alkaloid	0.129948	0.00353816	mr107
mr169	Betaine	standard	Alkaloid	0.129833	0.00356767	mr795	Feruloyl putrescine O-hexoside	putatively annotated (by GGM)	Polyamine
mr169	Betaine	standard	Alkaloid	0.129416	0.00367723	mr792
mr209	4beta-Hydroxy-11-O-(2'-pyrolylcarboxy)epilupinine	putatively annotated	Alkaloid	0.129379	0.00368696	mr609	Vanillactic acid	putatively annotated	Others
mr013	Trigonelline	standard	Alkaloid	0.129283	0.00371253	mr756
mr013	Trigonelline	standard	Alkaloid	0.129048	0.00377629	mr209	4beta-Hydroxy-11-O-(2'-pyrolylcarboxy)epilupinine	putatively annotated	Alkaloid
mr209	4beta-Hydroxy-11-O-(2'-pyrolylcarboxy)epilupinine	putatively annotated	Alkaloid	0.128988	0.00379263	mr747
mr013	Trigonelline	standard	Alkaloid	0.128874	0.00382396	mr142
mr209	4beta-Hydroxy-11-O-(2'-pyrolylcarboxy)epilupinine	putatively annotated	Alkaloid	0.128707	0.00387006	mr572	Denin	putatively annotated	Others
mr169	Betaine	standard	Alkaloid	0.128242	0.00400149	mr753
mr013	Trigonelline	standard	Alkaloid	0.127965	0.00408183	mr699	Sinapoylcholine	putatively annotated (by GGM)	Vitamin derivative
mr169	Betaine	standard	Alkaloid	0.127916	0.00409601	mr781	N-acetylneuraminic acid	putatively annotated	Others
mr209	4beta-Hydroxy-11-O-(2'-pyrolylcarboxy)epilupinine	putatively annotated	Alkaloid	0.127838	0.00411914	mr447
mr209	4beta-Hydroxy-11-O-(2'-pyrolylcarboxy)epilupinine	putatively annotated	Alkaloid	0.127649	0.00417518	mr237	Alanine	standard	Amino acid
mr169	Betaine	standard	Alkaloid	0.127424	0.00424271	mr738	N-Hydroxy-L-tryptophan	putatively annotated (by GGM)	Amino acid derivative
mr013	Trigonelline	standard	Alkaloid	0.12742	0.00424394	mr885	Ergothioneine	putatively annotated	Amino acid
mr169	Betaine	standard	Alkaloid	0.12722	0.00430488	mr990
mr169	Betaine	standard	Alkaloid	0.126989	0.00437639	mr477	Phellodensin F	putatively annotated	Flavonoid
mr209	4beta-Hydroxy-11-O-(2'-pyrolylcarboxy)epilupinine	putatively annotated	Alkaloid	0.126751	0.00445089	mr583
mr169	Betaine	standard	Alkaloid	0.125855	0.00474252	mr811
mr209	4beta-Hydroxy-11-O-(2'-pyrolylcarboxy)epilupinine	putatively annotated	Alkaloid	0.125681	0.00480091	mr215	Fructose 1, 6-diphosphate	putatively annotated	Saccharides
mr169	Betaine	standard	Alkaloid	0.125479	0.00486972	mr376
mr209	4beta-Hydroxy-11-O-(2'-pyrolylcarboxy)epilupinine	putatively annotated	Alkaloid	0.124604	0.00517798	mr475
mr169	Betaine	standard	Alkaloid	0.124585	0.00518502	mr461
mr169	Betaine	standard	Alkaloid	0.124051	0.0053818	mr776
mr013	Trigonelline	standard	Alkaloid	0.123663	0.00552931	mr022	Delphinidin O-hexoside derivative	putatively annotated	Anthocyanin
mr169	Betaine	standard	Alkaloid	0.123629	0.00554257	mr650	3-Indoleacetonitrile	putatively annotated (by GGM)	Phytohormone
mr209	4beta-Hydroxy-11-O-(2'-pyrolylcarboxy)epilupinine	putatively annotated	Alkaloid	0.123596	0.00555503	mr988
mr013	Trigonelline	standard	Alkaloid	0.123533	0.00557936	mr210	5'-Deoxy-5'-(methylthio)adenosine	putatively annotated	Nucleic acid derivative
mr013	Trigonelline	standard	Alkaloid	0.12288	0.00583771	mr949	Tianshic acid	putatively annotated	Fatty acid
mr169	Betaine	standard	Alkaloid	0.12287	0.0058416	mr232	Delphinidin O-rutinoside	putatively annotated (by GM)	Anthocyanin
mr169	Betaine	standard	Alkaloid	0.122661	0.00592687	mr975
mr013	Trigonelline	standard	Alkaloid	0.122653	0.00593007	mr401	Apigenin C-pentoside	putatively annotated (by GM)	Flavonoid
mr169	Betaine	standard	Alkaloid	0.122311	0.00607128	mr424
mr013	Trigonelline	standard	Alkaloid	0.121839	0.00627158	mr237	Alanine	standard	Amino acid
mr169	Betaine	standard	Alkaloid	0.121385	0.00646968	mr983
mr013	Trigonelline	standard	Alkaloid	0.120937	0.00667065	mr705	N-p-Coumaroylserotonin	putatively annotated (by GGM)	Amino acid derivative
mr169	Betaine	standard	Alkaloid	0.12072	0.00677034	mr958	Ferulic acid O-hexoside	putatively annotated	Polyphenol
mr209	4beta-Hydroxy-11-O-(2'-pyrolylcarboxy)epilupinine	putatively annotated	Alkaloid	0.1205	0.00687232	mr676	Nicotinoylcholine	putatively annotated (by GGM)	Vitamin derivative
mr209	4beta-Hydroxy-11-O-(2'-pyrolylcarboxy)epilupinine	putatively annotated	Alkaloid	0.120353	0.0069413	mr582	C-hexosyl-apigenin O-p-coumaroylhexoside	putatively annotated	Flavonoid
mr013	Trigonelline	standard	Alkaloid	0.119668	0.00727084	mr104	Momilactone B	putatively annotated	Terpenoid
mr013	Trigonelline	standard	Alkaloid	0.119529	0.0073396	mr182
mr013	Trigonelline	standard	Alkaloid	0.118996	0.00760789	mr378
mr169	Betaine	standard	Alkaloid	0.118947	0.00763288	mr736	4-Coumaric acid	standard	Polyphenol
mr169	Betaine	standard	Alkaloid	0.118692	0.00776475	mr780
mr169	Betaine	standard	Alkaloid	0.118463	0.00788516	mr667	2-(5-hydroxy-1H-indol-3-yl)acetic acid	putatively annotated	Others
mr013	Trigonelline	standard	Alkaloid	0.118387	0.00792513	mr262	Phenylalanine	standard	Amino acid
mr169	Betaine	standard	Alkaloid	0.118336	0.00795221	mr696
mr209	4beta-Hydroxy-11-O-(2'-pyrolylcarboxy)epilupinine	putatively annotated	Alkaloid	0.11798	0.00814419	mr514
mr169	Betaine	standard	Alkaloid	0.117629	0.00833698	mr413	O-methylnaringenin C-pentoside	putatively annotated	Flavonoid
mr169	Betaine	standard	Alkaloid	0.117162	0.00859953	mr758
mr169	Betaine	standard	Alkaloid	0.116978	0.00870524	mr725
mr013	Trigonelline	standard	Alkaloid	0.116553	0.00895381	mr986
mr169	Betaine	standard	Alkaloid	0.115221	0.00977344	mr530
mr209	4beta-Hydroxy-11-O-(2'-pyrolylcarboxy)epilupinine	putatively annotated	Alkaloid	0.114971	0.00993471	mr795	Feruloyl putrescine O-hexoside	putatively annotated (by GGM)	Polyamine
mr013	Trigonelline	standard	Alkaloid	-0.114984	0.009926	mr395
mr209	4beta-Hydroxy-11-O-(2'-pyrolylcarboxy)epilupinine	putatively annotated	Alkaloid	-0.115215	0.00977704	mr861
mr209	4beta-Hydroxy-11-O-(2'-pyrolylcarboxy)epilupinine	putatively annotated	Alkaloid	-0.115737	0.00944861	mr824
mr209	4beta-Hydroxy-11-O-(2'-pyrolylcarboxy)epilupinine	putatively annotated	Alkaloid	-0.115863	0.00937028	mr743
mr209	4beta-Hydroxy-11-O-(2'-pyrolylcarboxy)epilupinine	putatively annotated	Alkaloid	-0.116072	0.00924208	mr789
mr013	Trigonelline	standard	Alkaloid	-0.117031	0.00867489	mr440
mr013	Trigonelline	standard	Alkaloid	-0.117253	0.00854796	mr347
mr209	4beta-Hydroxy-11-O-(2'-pyrolylcarboxy)epilupinine	putatively annotated	Alkaloid	-0.118116	0.00807005	mr858
mr013	Trigonelline	standard	Alkaloid	-0.118229	0.00800946	mr223
mr209	4beta-Hydroxy-11-O-(2'-pyrolylcarboxy)epilupinine	putatively annotated	Alkaloid	-0.118281	0.00798176	mr873
mr209	4beta-Hydroxy-11-O-(2'-pyrolylcarboxy)epilupinine	putatively annotated	Alkaloid	-0.118725	0.00774771	mr581
mr013	Trigonelline	standard	Alkaloid	-0.11928	0.00746382	mr028	Tricin O-malonylhexoside	putatively annotated (by GM)	Flavonoid
mr209	4beta-Hydroxy-11-O-(2'-pyrolylcarboxy)epilupinine	putatively annotated	Alkaloid	-0.119489	0.00735931	mr596
mr013	Trigonelline	standard	Alkaloid	-0.119879	0.00716802	mr017	Tricin	standard	Flavonoid
mr209	4beta-Hydroxy-11-O-(2'-pyrolylcarboxy)epilupinine	putatively annotated	Alkaloid	-0.121008	0.00663852	mr587	C-hexosyl-naringenin O-hexosyl-O-hexoside	putatively annotated	Flavonoid
mr013	Trigonelline	standard	Alkaloid	-0.121551	0.0063967	mr587	C-hexosyl-naringenin O-hexosyl-O-hexoside	putatively annotated	Flavonoid
mr209	4beta-Hydroxy-11-O-(2'-pyrolylcarboxy)epilupinine	putatively annotated	Alkaloid	-0.121577	0.00638517	mr519
mr169	Betaine	standard	Alkaloid	-0.121793	0.00629155	mr412	O-methylapigenin C-pentoside	putatively annotated (by GM)	Flavonoid
mr209	4beta-Hydroxy-11-O-(2'-pyrolylcarboxy)epilupinine	putatively annotated	Alkaloid	-0.122106	0.00615771	mr831
mr013	Trigonelline	standard	Alkaloid	-0.122957	0.00580681	mr767
mr013	Trigonelline	standard	Alkaloid	-0.123762	0.00549129	mr021	Chrysoeriol 5-O-hexoside	putatively annotated (by GM)	Flavonoid
mr013	Trigonelline	standard	Alkaloid	-0.123904	0.00543748	mr857
mr013	Trigonelline	standard	Alkaloid	-0.123978	0.00540955	mr723
mr013	Trigonelline	standard	Alkaloid	-0.124329	0.00527871	mr031	C-pentosyl-apeignin O-feruloylhexoside	putatively annotated (by GM)	Flavonoid
mr013	Trigonelline	standard	Alkaloid	-0.125067	0.00501259	mr081
mr209	4beta-Hydroxy-11-O-(2'-pyrolylcarboxy)epilupinine	putatively annotated	Alkaloid	-0.125533	0.00485123	mr359
mr209	4beta-Hydroxy-11-O-(2'-pyrolylcarboxy)epilupinine	putatively annotated	Alkaloid	-0.126655	0.00448135	mr319
mr209	4beta-Hydroxy-11-O-(2'-pyrolylcarboxy)epilupinine	putatively annotated	Alkaloid	-0.126889	0.00440741	mr492	Tricin O-caffeoyl-4'-O-(coniferyl alcohol) ether	putatively annotated (by GGM)	Flavonoid
mr013	Trigonelline	standard	Alkaloid	-0.128198	0.00401417	mr979
mr209	4beta-Hydroxy-11-O-(2'-pyrolylcarboxy)epilupinine	putatively annotated	Alkaloid	-0.128599	0.00390033	mr832
mr169	Betaine	standard	Alkaloid	-0.12886	0.00382761	mr220
mr013	Trigonelline	standard	Alkaloid	-0.129057	0.00377375	mr722	trans-zeatin N-glucoside	putatively annotated	Nucleic acid derivative
mr013	Trigonelline	standard	Alkaloid	-0.129238	0.00372468	mr123
mr209	4beta-Hydroxy-11-O-(2'-pyrolylcarboxy)epilupinine	putatively annotated	Alkaloid	-0.130659	0.00335989	mr327
mr209	4beta-Hydroxy-11-O-(2'-pyrolylcarboxy)epilupinine	putatively annotated	Alkaloid	-0.131103	0.00325254	mr569
mr209	4beta-Hydroxy-11-O-(2'-pyrolylcarboxy)epilupinine	putatively annotated	Alkaloid	-0.132099	0.00302328	mr851
mr209	4beta-Hydroxy-11-O-(2'-pyrolylcarboxy)epilupinine	putatively annotated	Alkaloid	-0.132222	0.00299601	mr868
mr169	Betaine	standard	Alkaloid	-0.132412	0.00295438	mr614
mr209	4beta-Hydroxy-11-O-(2'-pyrolylcarboxy)epilupinine	putatively annotated	Alkaloid	-0.132544	0.00292582	mr530
mr013	Trigonelline	standard	Alkaloid	-0.132559	0.00292248	mr484
mr209	4beta-Hydroxy-11-O-(2'-pyrolylcarboxy)epilupinine	putatively annotated	Alkaloid	-0.132664	0.00289993	mr540
mr013	Trigonelline	standard	Alkaloid	-0.13354	0.00271774	mr397
mr013	Trigonelline	standard	Alkaloid	-0.133593	0.00270698	mr775
mr013	Trigonelline	standard	Alkaloid	-0.134262	0.00257537	mr688
mr013	Trigonelline	standard	Alkaloid	-0.135308	0.00238123	mr554	Tricin O-hexosyl-O-hexoside	putatively annotated (by GM)	Flavonoid
mr209	4beta-Hydroxy-11-O-(2'-pyrolylcarboxy)epilupinine	putatively annotated	Alkaloid	-0.136789	0.00212899	mr281
mr013	Trigonelline	standard	Alkaloid	-0.136971	0.00209983	mr027	Tricin 4'-O-(β-guaiacylglyceryl) ether	putatively annotated	Flavonoid
mr013	Trigonelline	standard	Alkaloid	-0.137332	0.00204288	mr853
mr013	Trigonelline	standard	Alkaloid	-0.139228	0.00176648	mr910
mr013	Trigonelline	standard	Alkaloid	-0.139386	0.00174506	mr884
mr209	4beta-Hydroxy-11-O-(2'-pyrolylcarboxy)epilupinine	putatively annotated	Alkaloid	-0.139491	0.00173099	mr990
mr209	4beta-Hydroxy-11-O-(2'-pyrolylcarboxy)epilupinine	putatively annotated	Alkaloid	-0.141031	0.0015359	mr437
mr013	Trigonelline	standard	Alkaloid	-0.141808	0.00144529	mr518
mr209	4beta-Hydroxy-11-O-(2'-pyrolylcarboxy)epilupinine	putatively annotated	Alkaloid	-0.141843	0.00144137	mr767
mr209	4beta-Hydroxy-11-O-(2'-pyrolylcarboxy)epilupinine	putatively annotated	Alkaloid	-0.141987	0.00142514	mr453
mr013	Trigonelline	standard	Alkaloid	-0.141996	0.00142407	mr684
mr209	4beta-Hydroxy-11-O-(2'-pyrolylcarboxy)epilupinine	putatively annotated	Alkaloid	-0.142152	0.0014068	mr983
mr013	Trigonelline	standard	Alkaloid	-0.142453	0.00137381	mr975
mr013	Trigonelline	standard	Alkaloid	-0.143507	0.00126411	mr846
mr209	4beta-Hydroxy-11-O-(2'-pyrolylcarboxy)epilupinine	putatively annotated	Alkaloid	-0.144237	0.00119287	mr775
mr209	4beta-Hydroxy-11-O-(2'-pyrolylcarboxy)epilupinine	putatively annotated	Alkaloid	-0.145233	0.00110158	mr780
mr209	4beta-Hydroxy-11-O-(2'-pyrolylcarboxy)epilupinine	putatively annotated	Alkaloid	-0.145249	0.00110022	mr393
mr209	4beta-Hydroxy-11-O-(2'-pyrolylcarboxy)epilupinine	putatively annotated	Alkaloid	-0.146261	0.00101423	mr348
mr013	Trigonelline	standard	Alkaloid	-0.146355	0.00100654	mr850
mr209	4beta-Hydroxy-11-O-(2'-pyrolylcarboxy)epilupinine	putatively annotated	Alkaloid	-0.147272	0.000934538	mr900	Gamma-glutamyl Glutamine	putatively annotated (by GGM)	Amino acid derivative
mr013	Trigonelline	standard	Alkaloid	-0.147302	0.000932273	mr016
mr209	4beta-Hydroxy-11-O-(2'-pyrolylcarboxy)epilupinine	putatively annotated	Alkaloid	-0.147734	0.00090015	mr792
mr169	Betaine	standard	Alkaloid	-0.147843	0.000892165	mr938
mr013	Trigonelline	standard	Alkaloid	-0.14791	0.000887343	mr945
mr013	Trigonelline	standard	Alkaloid	-0.149745	0.000763439	mr092
mr013	Trigonelline	standard	Alkaloid	-0.149934	0.000751613	mr852	Tricin O-caffeoyl-4'-O-(syringyl alcohol)ether	putatively annotated (by GGM)	Flavonoid
mr013	Trigonelline	standard	Alkaloid	-0.150074	0.000743021	mr424
mr169	Betaine	standard	Alkaloid	-0.150276	0.000730723	mr523	Tricin 4'-O-(β-guaiacylglyceryl) ether derivative	putatively annotated	Flavonoid
mr013	Trigonelline	standard	Alkaloid	-0.150733	0.000703548	mr414	(2S,3R)-2-{[{9-[(2R,3R,4S,5R)-3,4-Dihydroxy-5-(hydroxymethyl)tetrahydro-2-furanyl]-9H-purin-6-yl}(methyl)carbamoyl]amino}-3-hydroxybutanoic acid (non-preferred name)	putatively annotated	Nucleic acid derivative
mr013	Trigonelline	standard	Alkaloid	-0.151057	0.000684905	mr124
mr209	4beta-Hydroxy-11-O-(2'-pyrolylcarboxy)epilupinine	putatively annotated	Alkaloid	-0.156749	0.000423358	mr575
mr013	Trigonelline	standard	Alkaloid	-0.157285	0.000404265	mr980
mr013	Trigonelline	standard	Alkaloid	-0.158243	0.000372134	mr848
mr209	4beta-Hydroxy-11-O-(2'-pyrolylcarboxy)epilupinine	putatively annotated	Alkaloid	-0.159997	0.00031935	mr661	Coniferyl aldehyde	putatively annotated	Polyphenol
mr013	Trigonelline	standard	Alkaloid	-0.160899	0.000295028	mr943
mr209	4beta-Hydroxy-11-O-(2'-pyrolylcarboxy)epilupinine	putatively annotated	Alkaloid	-0.161331	0.000283991	mr843	Selgin O-hexoside derivative	putatively annotated	Flavonoid
mr209	4beta-Hydroxy-11-O-(2'-pyrolylcarboxy)epilupinine	putatively annotated	Alkaloid	-0.162333	0.000259879	mr417
mr209	4beta-Hydroxy-11-O-(2'-pyrolylcarboxy)epilupinine	putatively annotated	Alkaloid	-0.163903	0.000225918	mr434
mr209	4beta-Hydroxy-11-O-(2'-pyrolylcarboxy)epilupinine	putatively annotated	Alkaloid	-0.165879	0.000189052	mr771	Carnitine	putatively annotated	Others
mr013	Trigonelline	standard	Alkaloid	-0.168251	0.000152262	mr978	4'-O-Methylpuerarin	putatively annotated	Flavonoid
mr013	Trigonelline	standard	Alkaloid	-0.169483	0.000135904	mr410
mr209	4beta-Hydroxy-11-O-(2'-pyrolylcarboxy)epilupinine	putatively annotated	Alkaloid	-0.169547	0.000135111	mr231	Pelargonin O-hexosyl-O-hexoside	putatively annotated	Anthocyanin
mr209	4beta-Hydroxy-11-O-(2'-pyrolylcarboxy)epilupinine	putatively annotated	Alkaloid	-0.169641	0.000133937	mr947
mr013	Trigonelline	standard	Alkaloid	-0.169815	0.000131794	mr843	Selgin O-hexoside derivative	putatively annotated	Flavonoid
mr013	Trigonelline	standard	Alkaloid	-0.170911	0.000119022	mr974
mr209	4beta-Hydroxy-11-O-(2'-pyrolylcarboxy)epilupinine	putatively annotated	Alkaloid	-0.172155	0.000105939	mr598
mr013	Trigonelline	standard	Alkaloid	-0.172281	0.000104696	mr404	Tricin derivative	putatively annotated	Flavonoid
mr209	4beta-Hydroxy-11-O-(2'-pyrolylcarboxy)epilupinine	putatively annotated	Alkaloid	-0.172459	0.000102958	mr225	LPC(1-acyl 12:1)	putatively annotated	Fatty acid
mr013	Trigonelline	standard	Alkaloid	-0.172677	0.000100872	mr032	Progesterone	putatively annotated	Terpenoid
mr209	4beta-Hydroxy-11-O-(2'-pyrolylcarboxy)epilupinine	putatively annotated	Alkaloid	-0.172858	9.91641e-05	mr667	2-(5-hydroxy-1H-indol-3-yl)acetic acid	putatively annotated	Others
mr013	Trigonelline	standard	Alkaloid	-0.173599	9.24557e-05	mr023	Tricin 4'-O-(threo-β-4-hydroxyphenylglyceryl) ether	putatively annotated	Flavonoid
mr209	4beta-Hydroxy-11-O-(2'-pyrolylcarboxy)epilupinine	putatively annotated	Alkaloid	-0.174126	8.79512e-05	mr463
mr209	4beta-Hydroxy-11-O-(2'-pyrolylcarboxy)epilupinine	putatively annotated	Alkaloid	-0.174761	8.27977e-05	mr378
mr209	4beta-Hydroxy-11-O-(2'-pyrolylcarboxy)epilupinine	putatively annotated	Alkaloid	-0.174822	8.23146e-05	mr688
mr209	4beta-Hydroxy-11-O-(2'-pyrolylcarboxy)epilupinine	putatively annotated	Alkaloid	-0.174879	8.18744e-05	mr410
mr013	Trigonelline	standard	Alkaloid	-0.175025	8.07381e-05	mr806	Ethyl 3,4-dihydroxybenzoate	putatively annotated	Polyphenol
mr209	4beta-Hydroxy-11-O-(2'-pyrolylcarboxy)epilupinine	putatively annotated	Alkaloid	-0.176969	6.70062e-05	mr695	Chrysoeriol	standard	Flavonoid
mr013	Trigonelline	standard	Alkaloid	-0.177462	6.38869e-05	mr771	Carnitine	putatively annotated	Others
mr209	4beta-Hydroxy-11-O-(2'-pyrolylcarboxy)epilupinine	putatively annotated	Alkaloid	-0.177512	6.35823e-05	mr552	Tricin O-hexoside derivative	putatively annotated	Flavonoid
mr013	Trigonelline	standard	Alkaloid	-0.178097	6.00794e-05	mr412	O-methylapigenin C-pentoside	putatively annotated (by GM)	Flavonoid
mr013	Trigonelline	standard	Alkaloid	-0.17857	5.73798e-05	mr622
mr209	4beta-Hydroxy-11-O-(2'-pyrolylcarboxy)epilupinine	putatively annotated	Alkaloid	-0.180818	4.60468e-05	mr730	Di-Catechin	putatively annotated (by GGM)	Polyphenol
mr209	4beta-Hydroxy-11-O-(2'-pyrolylcarboxy)epilupinine	putatively annotated	Alkaloid	-0.18197	4.10959e-05	mr404	Tricin derivative	putatively annotated	Flavonoid
mr209	4beta-Hydroxy-11-O-(2'-pyrolylcarboxy)epilupinine	putatively annotated	Alkaloid	-0.182569	3.87235e-05	mr728	Epicatechin O-hexoside derivative	putatively annotated	Polyphenol
mr013	Trigonelline	standard	Alkaloid	-0.183222	3.62889e-05	mr095
mr209	4beta-Hydroxy-11-O-(2'-pyrolylcarboxy)epilupinine	putatively annotated	Alkaloid	-0.183541	3.51482e-05	mr965
mr209	4beta-Hydroxy-11-O-(2'-pyrolylcarboxy)epilupinine	putatively annotated	Alkaloid	-0.183891	3.39407e-05	mr254	4-Guanidinobutanoate	putatively annotated	Amino acid derivative
mr013	Trigonelline	standard	Alkaloid	-0.18541	2.91366e-05	mr415
mr013	Trigonelline	standard	Alkaloid	-0.187313	2.4021e-05	mr523	Tricin 4'-O-(β-guaiacylglyceryl) ether derivative	putatively annotated	Flavonoid
mr013	Trigonelline	standard	Alkaloid	-0.187782	2.28994e-05	mr505	Tricin 4'-O-(syringyl alcohol)ether	putatively annotated (by GGM)	Flavonoid
mr013	Trigonelline	standard	Alkaloid	-0.188078	2.22173e-05	mr529	Tricin O-hexoside derivative	putatively annotated (by GGM)	Flavonoid
mr209	4beta-Hydroxy-11-O-(2'-pyrolylcarboxy)epilupinine	putatively annotated	Alkaloid	-0.189096	2.00137e-05	mr505	Tricin 4'-O-(syringyl alcohol)ether	putatively annotated (by GGM)	Flavonoid
mr209	4beta-Hydroxy-11-O-(2'-pyrolylcarboxy)epilupinine	putatively annotated	Alkaloid	-0.191551	1.55218e-05	mr852	Tricin O-caffeoyl-4'-O-(syringyl alcohol)ether	putatively annotated (by GGM)	Flavonoid
mr209	4beta-Hydroxy-11-O-(2'-pyrolylcarboxy)epilupinine	putatively annotated	Alkaloid	-0.194694	1.11582e-05	mr682	Cinnamoyl choline	putatively annotated	Vitamin derivative
mr013	Trigonelline	standard	Alkaloid	-0.194934	1.08778e-05	mr043
mr209	4beta-Hydroxy-11-O-(2'-pyrolylcarboxy)epilupinine	putatively annotated	Alkaloid	-0.196903	8.81969e-06	mr462	O-methylChrysoeriol O-hexoside	putatively annotated (by GM)	Flavonoid
mr209	4beta-Hydroxy-11-O-(2'-pyrolylcarboxy)epilupinine	putatively annotated	Alkaloid	-0.196912	8.81069e-06	mr723
mr013	Trigonelline	standard	Alkaloid	-0.196933	8.79083e-06	mr823
mr013	Trigonelline	standard	Alkaloid	-0.198861	7.14405e-06	mr408	Threonyl carbamoyl adenosine	putatively annotated	Nucleic acid derivative
mr209	4beta-Hydroxy-11-O-(2'-pyrolylcarboxy)epilupinine	putatively annotated	Alkaloid	-0.201731	5.22624e-06	mr922
mr013	Trigonelline	standard	Alkaloid	-0.20294	4.5751e-06	mr024	Tricin 4'-O-(syringyl alcohol)ether	putatively annotated	Flavonoid
mr013	Trigonelline	standard	Alkaloid	-0.203348	4.37351e-06	mr854	Tricin O-caffeoyl-4'-O-(3-(4-Hydroxy-3,5-dimethoxyphenyl)propanoic acid)ether	putatively annotated (by GGM)	Flavonoid
mr209	4beta-Hydroxy-11-O-(2'-pyrolylcarboxy)epilupinine	putatively annotated	Alkaloid	-0.204978	3.64958e-06	mr557
mr013	Trigonelline	standard	Alkaloid	-0.205267	3.53341e-06	mr563
mr209	4beta-Hydroxy-11-O-(2'-pyrolylcarboxy)epilupinine	putatively annotated	Alkaloid	-0.209153	2.2804e-06	mr974
mr209	4beta-Hydroxy-11-O-(2'-pyrolylcarboxy)epilupinine	putatively annotated	Alkaloid	-0.210446	1.96744e-06	mr854	Tricin O-caffeoyl-4'-O-(3-(4-Hydroxy-3,5-dimethoxyphenyl)propanoic acid)ether	putatively annotated (by GGM)	Flavonoid
mr209	4beta-Hydroxy-11-O-(2'-pyrolylcarboxy)epilupinine	putatively annotated	Alkaloid	-0.211278	1.78828e-06	mr623
mr209	4beta-Hydroxy-11-O-(2'-pyrolylcarboxy)epilupinine	putatively annotated	Alkaloid	-0.212735	1.51165e-06	mr597
mr209	4beta-Hydroxy-11-O-(2'-pyrolylcarboxy)epilupinine	putatively annotated	Alkaloid	-0.212809	1.49889e-06	mr526
mr209	4beta-Hydroxy-11-O-(2'-pyrolylcarboxy)epilupinine	putatively annotated	Alkaloid	-0.215432	1.10404e-06	mr330
mr209	4beta-Hydroxy-11-O-(2'-pyrolylcarboxy)epilupinine	putatively annotated	Alkaloid	-0.215531	1.09132e-06	mr529	Tricin O-hexoside derivative	putatively annotated (by GGM)	Flavonoid
mr013	Trigonelline	standard	Alkaloid	-0.216095	1.02136e-06	mr438	C-hexosyl-methylchrysoeriol	putatively annotated	Flavonoid
mr013	Trigonelline	standard	Alkaloid	-0.216811	9.38731e-07	mr837
mr013	Trigonelline	standard	Alkaloid	-0.21737	8.78666e-07	mr522	di-C,C-pentosyl-luteolin	putatively annotated (by GM)	Flavonoid
mr209	4beta-Hydroxy-11-O-(2'-pyrolylcarboxy)epilupinine	putatively annotated	Alkaloid	-0.218505	7.67992e-07	mr694
mr209	4beta-Hydroxy-11-O-(2'-pyrolylcarboxy)epilupinine	putatively annotated	Alkaloid	-0.219525	6.80017e-07	mr744
mr209	4beta-Hydroxy-11-O-(2'-pyrolylcarboxy)epilupinine	putatively annotated	Alkaloid	-0.222602	4.69434e-07	mr217
mr209	4beta-Hydroxy-11-O-(2'-pyrolylcarboxy)epilupinine	putatively annotated	Alkaloid	-0.226736	2.82949e-07	mr518
mr013	Trigonelline	standard	Alkaloid	-0.226827	2.79811e-07	mr444	methylLuteolin C-hexoside	putatively annotated	Flavonoid
mr013	Trigonelline	standard	Alkaloid	-0.227285	2.64371e-07	mr728	Epicatechin O-hexoside derivative	putatively annotated	Polyphenol
mr013	Trigonelline	standard	Alkaloid	-0.227315	2.6338e-07	mr030	Tricin O-rhamnosyl-O-malonylhexoside	putatively annotated (by GM)	Flavonoid
mr013	Trigonelline	standard	Alkaloid	-0.227841	2.46732e-07	mr411	Daidzein O-hexoside	putatively annotated	Flavonoid
mr209	4beta-Hydroxy-11-O-(2'-pyrolylcarboxy)epilupinine	putatively annotated	Alkaloid	-0.228989	2.13874e-07	mr814	LPC(1-acyl 18:1)	standard	Fatty acid
mr209	4beta-Hydroxy-11-O-(2'-pyrolylcarboxy)epilupinine	putatively annotated	Alkaloid	-0.229422	2.02593e-07	mr669
mr209	4beta-Hydroxy-11-O-(2'-pyrolylcarboxy)epilupinine	putatively annotated	Alkaloid	-0.230485	1.77305e-07	mr516	Tricin O-glucoside derivative	putatively annotated	Flavonoid
mr209	4beta-Hydroxy-11-O-(2'-pyrolylcarboxy)epilupinine	putatively annotated	Alkaloid	-0.23131	1.59788e-07	mr996
mr013	Trigonelline	standard	Alkaloid	-0.234095	1.12173e-07	mr075	3’,4’,5’-Tricetin O-rutinoside	putatively annotated	Flavonoid
mr209	4beta-Hydroxy-11-O-(2'-pyrolylcarboxy)epilupinine	putatively annotated	Alkaloid	-0.23632	8.42825e-08	mr748
mr013	Trigonelline	standard	Alkaloid	-0.237139	7.58113e-08	mr025	3’, 4’, 5’-Tricetin O-hexoside	putatively annotated (by GM)	Flavonoid
mr209	4beta-Hydroxy-11-O-(2'-pyrolylcarboxy)epilupinine	putatively annotated	Alkaloid	-0.238431	6.40905e-08	mr531	Tricin derivative	putatively annotated	Flavonoid
mr013	Trigonelline	standard	Alkaloid	-0.238438	6.40373e-08	mr488	2'', 6''-O-Diacetyloninin	putatively annotated	Flavonoid
mr209	4beta-Hydroxy-11-O-(2'-pyrolylcarboxy)epilupinine	putatively annotated	Alkaloid	-0.244483	2.88153e-08	mr541
mr209	4beta-Hydroxy-11-O-(2'-pyrolylcarboxy)epilupinine	putatively annotated	Alkaloid	-0.250992	1.19072e-08	mr768
mr209	4beta-Hydroxy-11-O-(2'-pyrolylcarboxy)epilupinine	putatively annotated	Alkaloid	-0.25148	1.11328e-08	mr980
mr013	Trigonelline	standard	Alkaloid	-0.252754	9.33261e-09	mr597
mr209	4beta-Hydroxy-11-O-(2'-pyrolylcarboxy)epilupinine	putatively annotated	Alkaloid	-0.253177	8.80077e-09	mr394
mr209	4beta-Hydroxy-11-O-(2'-pyrolylcarboxy)epilupinine	putatively annotated	Alkaloid	-0.253283	8.67232e-09	mr622
mr209	4beta-Hydroxy-11-O-(2'-pyrolylcarboxy)epilupinine	putatively annotated	Alkaloid	-0.255819	6.08363e-09	mr621	Rhodomyrtone	putatively annotated	Others
mr209	4beta-Hydroxy-11-O-(2'-pyrolylcarboxy)epilupinine	putatively annotated	Alkaloid	-0.257002	5.1488e-09	mr848
mr013	Trigonelline	standard	Alkaloid	-0.262596	2.31452e-09	mr479
mr209	4beta-Hydroxy-11-O-(2'-pyrolylcarboxy)epilupinine	putatively annotated	Alkaloid	-0.263058	2.16474e-09	mr700
mr209	4beta-Hydroxy-11-O-(2'-pyrolylcarboxy)epilupinine	putatively annotated	Alkaloid	-0.269643	8.22754e-10	mr539
mr209	4beta-Hydroxy-11-O-(2'-pyrolylcarboxy)epilupinine	putatively annotated	Alkaloid	-0.277963	2.33289e-10	mr733
mr209	4beta-Hydroxy-11-O-(2'-pyrolylcarboxy)epilupinine	putatively annotated	Alkaloid	-0.280109	1.6737e-10	mr324	Linoleic acid	standard	Fatty acid
mr209	4beta-Hydroxy-11-O-(2'-pyrolylcarboxy)epilupinine	putatively annotated	Alkaloid	-0.285153	7.58305e-11	mr778
mr209	4beta-Hydroxy-11-O-(2'-pyrolylcarboxy)epilupinine	putatively annotated	Alkaloid	-0.28613	6.49339e-11	mr302
mr209	4beta-Hydroxy-11-O-(2'-pyrolylcarboxy)epilupinine	putatively annotated	Alkaloid	-0.288246	4.62968e-11	mr221	1-Decanoyl-2-hydroxy-sn-glycero-3-phosphocholine	putatively annotated	Fatty acid
mr209	4beta-Hydroxy-11-O-(2'-pyrolylcarboxy)epilupinine	putatively annotated	Alkaloid	-0.28927	3.92724e-11	mr614
mr013	Trigonelline	standard	Alkaloid	-0.297281	1.05802e-11	mr938
mr209	4beta-Hydroxy-11-O-(2'-pyrolylcarboxy)epilupinine	putatively annotated	Alkaloid	-0.299528	7.27035e-12	mr365	Cocamidopropyl betaine	putatively annotated	Others
mr013	Trigonelline	standard	Alkaloid	-0.308418	1.59518e-12	mr019	O-methylapigenin C-hexoside	putatively annotated (by GM)	Flavonoid
mr209	4beta-Hydroxy-11-O-(2'-pyrolylcarboxy)epilupinine	putatively annotated	Alkaloid	-0.309207	1.39069e-12	mr955
mr209	4beta-Hydroxy-11-O-(2'-pyrolylcarboxy)epilupinine	putatively annotated	Alkaloid	-0.324546	8.90463e-14	mr998
mr176	beta-Homothreonine	putatively annotated	Amino acid	0.220838	5.80897e-07	mr209	4beta-Hydroxy-11-O-(2'-pyrolylcarboxy)epilupinine	putatively annotated	Alkaloid
mr259	Histidine	standard	Amino acid	0.635168	0	mr263	Arginine	standard	Amino acid
mr241	Proline	standard	Amino acid	0.613334	0	mr259	Histidine	standard	Amino acid
mr173	Asparagine	standard	Amino acid	0.595418	0	mr175	Ornithine	putatively annotated (by GGM)	Amino acid
mr237	Alanine	standard	Amino acid	0.582421	0	mr262	Phenylalanine	standard	Amino acid
mr653	Tryptamine	standard	Amino acid	0.57837	0	mr798	Cysteine	standard	Amino acid
mr180	beta-Homoisoleucine	putatively annotated (by GGM)	Amino acid	0.567591	0	mr798	Cysteine	standard	Amino acid
mr250	Isoleucine	standard	Amino acid	0.55419	0	mr262	Phenylalanine	standard	Amino acid
mr181	Lysine	standard	Amino acid	0.550851	0	mr259	Histidine	standard	Amino acid
mr241	Proline	standard	Amino acid	0.543344	0	mr263	Arginine	standard	Amino acid
mr243	Valine	standard	Amino acid	0.521608	0	mr250	Isoleucine	standard	Amino acid
mr262	Phenylalanine	standard	Amino acid	0.519236	0	mr653	Tryptamine	standard	Amino acid
mr181	Lysine	standard	Amino acid	0.513997	0	mr241	Proline	standard	Amino acid
mr241	Proline	standard	Amino acid	0.510153	0	mr243	Valine	standard	Amino acid
mr181	Lysine	standard	Amino acid	0.49107	0	mr263	Arginine	standard	Amino acid
mr241	Proline	standard	Amino acid	0.483542	0	mr262	Phenylalanine	standard	Amino acid
mr262	Phenylalanine	standard	Amino acid	0.473481	0	mr798	Cysteine	standard	Amino acid
mr241	Proline	standard	Amino acid	0.462303	0	mr268	Tyrosine	standard	Amino acid
mr259	Histidine	standard	Amino acid	0.461126	0	mr885	Ergothioneine	putatively annotated	Amino acid
mr237	Alanine	standard	Amino acid	0.4578	0	mr243	Valine	standard	Amino acid
mr172	Homoproline	standard	Amino acid	0.449498	0	mr798	Cysteine	standard	Amino acid
mr180	beta-Homoisoleucine	putatively annotated (by GGM)	Amino acid	0.441489	0	mr262	Phenylalanine	standard	Amino acid
mr263	Arginine	standard	Amino acid	0.436494	0	mr885	Ergothioneine	putatively annotated	Amino acid
mr259	Histidine	standard	Amino acid	0.429102	0	mr268	Tyrosine	standard	Amino acid
mr172	Homoproline	standard	Amino acid	0.421963	0	mr180	beta-Homoisoleucine	putatively annotated (by GGM)	Amino acid
mr181	Lysine	standard	Amino acid	0.420649	0	mr262	Phenylalanine	standard	Amino acid
mr180	beta-Homoisoleucine	putatively annotated (by GGM)	Amino acid	0.413547	0	mr653	Tryptamine	standard	Amino acid
mr172	Homoproline	standard	Amino acid	0.410765	0	mr262	Phenylalanine	standard	Amino acid
mr237	Alanine	standard	Amino acid	0.409152	0	mr250	Isoleucine	standard	Amino acid
mr243	Valine	standard	Amino acid	0.398996	0	mr653	Tryptamine	standard	Amino acid
mr181	Lysine	standard	Amino acid	0.397224	0	mr798	Cysteine	standard	Amino acid
mr263	Arginine	standard	Amino acid	0.396118	0	mr268	Tyrosine	standard	Amino acid
mr180	beta-Homoisoleucine	putatively annotated (by GGM)	Amino acid	0.39522	0	mr181	Lysine	standard	Amino acid
mr181	Lysine	standard	Amino acid	0.39505	0	mr653	Tryptamine	standard	Amino acid
mr172	Homoproline	standard	Amino acid	0.393113	0	mr653	Tryptamine	standard	Amino acid
mr180	beta-Homoisoleucine	putatively annotated (by GGM)	Amino acid	0.390813	0	mr243	Valine	standard	Amino acid
mr259	Histidine	standard	Amino acid	0.388886	0	mr279	Tryptophan	standard	Amino acid
mr181	Lysine	standard	Amino acid	0.385329	0	mr237	Alanine	standard	Amino acid
mr241	Proline	standard	Amino acid	0.384584	0	mr653	Tryptamine	standard	Amino acid
mr181	Lysine	standard	Amino acid	0.380466	0	mr243	Valine	standard	Amino acid
mr262	Phenylalanine	standard	Amino acid	0.373133	0	mr263	Arginine	standard	Amino acid
mr250	Isoleucine	standard	Amino acid	0.372796	0	mr798	Cysteine	standard	Amino acid
mr237	Alanine	standard	Amino acid	0.368716	0	mr241	Proline	standard	Amino acid
mr262	Phenylalanine	standard	Amino acid	0.367816	0	mr268	Tyrosine	standard	Amino acid
mr243	Valine	standard	Amino acid	0.366747	0	mr798	Cysteine	standard	Amino acid
mr181	Lysine	standard	Amino acid	0.364982	0	mr250	Isoleucine	standard	Amino acid
mr172	Homoproline	standard	Amino acid	0.363612	0	mr263	Arginine	standard	Amino acid
mr243	Valine	standard	Amino acid	0.359951	0	mr268	Tyrosine	standard	Amino acid
mr243	Valine	standard	Amino acid	0.353536	4.44089e-16	mr263	Arginine	standard	Amino acid
mr181	Lysine	standard	Amino acid	0.350727	4.44089e-16	mr268	Tyrosine	standard	Amino acid
mr180	beta-Homoisoleucine	putatively annotated (by GGM)	Amino acid	0.349205	8.88178e-16	mr250	Isoleucine	standard	Amino acid
mr237	Alanine	standard	Amino acid	0.343615	2.22045e-15	mr798	Cysteine	standard	Amino acid
mr176	beta-Homothreonine	putatively annotated	Amino acid	0.341249	3.77476e-15	mr243	Valine	standard	Amino acid
mr263	Arginine	standard	Amino acid	0.340517	4.44089e-15	mr798	Cysteine	standard	Amino acid
mr263	Arginine	standard	Amino acid	0.338776	5.9952e-15	mr653	Tryptamine	standard	Amino acid
mr176	beta-Homothreonine	putatively annotated	Amino acid	0.336736	8.88178e-15	mr250	Isoleucine	standard	Amino acid
mr180	beta-Homoisoleucine	putatively annotated (by GGM)	Amino acid	0.336626	9.10383e-15	mr237	Alanine	standard	Amino acid
mr172	Homoproline	standard	Amino acid	0.336332	9.76996e-15	mr241	Proline	standard	Amino acid
mr241	Proline	standard	Amino acid	0.335063	1.24345e-14	mr250	Isoleucine	standard	Amino acid
mr172	Homoproline	standard	Amino acid	0.333665	1.59872e-14	mr268	Tyrosine	standard	Amino acid
mr250	Isoleucine	standard	Amino acid	0.333207	1.75415e-14	mr653	Tryptamine	standard	Amino acid
mr180	beta-Homoisoleucine	putatively annotated (by GGM)	Amino acid	0.33149	2.44249e-14	mr263	Arginine	standard	Amino acid
mr241	Proline	standard	Amino acid	0.331072	2.62013e-14	mr279	Tryptophan	standard	Amino acid
mr172	Homoproline	standard	Amino acid	0.330264	3.06422e-14	mr250	Isoleucine	standard	Amino acid
mr237	Alanine	standard	Amino acid	0.327436	5.19584e-14	mr653	Tryptamine	standard	Amino acid
mr241	Proline	standard	Amino acid	0.32331	1.1191e-13	mr798	Cysteine	standard	Amino acid
mr268	Tyrosine	standard	Amino acid	0.323203	1.14131e-13	mr279	Tryptophan	standard	Amino acid
mr172	Homoproline	standard	Amino acid	0.315682	4.44533e-13	mr237	Alanine	standard	Amino acid
mr243	Valine	standard	Amino acid	0.315677	4.44755e-13	mr259	Histidine	standard	Amino acid
mr181	Lysine	standard	Amino acid	0.313722	6.29496e-13	mr885	Ergothioneine	putatively annotated	Amino acid
mr172	Homoproline	standard	Amino acid	0.309056	1.42775e-12	mr243	Valine	standard	Amino acid
mr180	beta-Homoisoleucine	putatively annotated (by GGM)	Amino acid	0.30577	2.51976e-12	mr241	Proline	standard	Amino acid
mr176	beta-Homothreonine	putatively annotated	Amino acid	0.302243	4.59988e-12	mr237	Alanine	standard	Amino acid
mr172	Homoproline	standard	Amino acid	0.298765	8.26139e-12	mr181	Lysine	standard	Amino acid
mr250	Isoleucine	standard	Amino acid	0.295308	1.46712e-11	mr268	Tyrosine	standard	Amino acid
mr175	Ornithine	putatively annotated (by GGM)	Amino acid	0.293205	2.0727e-11	mr263	Arginine	standard	Amino acid
mr237	Alanine	standard	Amino acid	0.292143	2.46527e-11	mr259	Histidine	standard	Amino acid
mr259	Histidine	standard	Amino acid	0.287209	5.46676e-11	mr262	Phenylalanine	standard	Amino acid
mr268	Tyrosine	standard	Amino acid	0.284269	8.72189e-11	mr653	Tryptamine	standard	Amino acid
mr237	Alanine	standard	Amino acid	0.284086	8.9774e-11	mr263	Arginine	standard	Amino acid
mr268	Tyrosine	standard	Amino acid	0.279446	1.85514e-10	mr798	Cysteine	standard	Amino acid
mr181	Lysine	standard	Amino acid	0.277165	2.63754e-10	mr279	Tryptophan	standard	Amino acid
mr263	Arginine	standard	Amino acid	0.26762	1.11061e-09	mr279	Tryptophan	standard	Amino acid
mr241	Proline	standard	Amino acid	0.263708	1.96994e-09	mr885	Ergothioneine	putatively annotated	Amino acid
mr250	Isoleucine	standard	Amino acid	0.262423	2.37316e-09	mr263	Arginine	standard	Amino acid
mr250	Isoleucine	standard	Amino acid	0.25965	3.53474e-09	mr259	Histidine	standard	Amino acid
mr176	beta-Homothreonine	putatively annotated	Amino acid	0.257955	4.49942e-09	mr181	Lysine	standard	Amino acid
mr176	beta-Homothreonine	putatively annotated	Amino acid	0.250659	1.24649e-08	mr262	Phenylalanine	standard	Amino acid
mr180	beta-Homoisoleucine	putatively annotated (by GGM)	Amino acid	0.250049	1.35547e-08	mr259	Histidine	standard	Amino acid
mr259	Histidine	standard	Amino acid	0.248607	1.65069e-08	mr798	Cysteine	standard	Amino acid
mr180	beta-Homoisoleucine	putatively annotated (by GGM)	Amino acid	0.236699	8.026e-08	mr268	Tyrosine	standard	Amino acid
mr172	Homoproline	standard	Amino acid	0.231594	1.5416e-07	mr259	Histidine	standard	Amino acid
mr237	Alanine	standard	Amino acid	0.230572	1.75369e-07	mr268	Tyrosine	standard	Amino acid
mr176	beta-Homothreonine	putatively annotated	Amino acid	0.227046	2.7233e-07	mr268	Tyrosine	standard	Amino acid
mr173	Asparagine	standard	Amino acid	0.226303	2.9852e-07	mr263	Arginine	standard	Amino acid
mr279	Tryptophan	standard	Amino acid	0.219383	6.91651e-07	mr885	Ergothioneine	putatively annotated	Amino acid
mr175	Ornithine	putatively annotated (by GGM)	Amino acid	0.216581	9.6458e-07	mr279	Tryptophan	standard	Amino acid
mr175	Ornithine	putatively annotated (by GGM)	Amino acid	0.21649	9.74953e-07	mr176	beta-Homothreonine	putatively annotated	Amino acid
mr176	beta-Homothreonine	putatively annotated	Amino acid	0.212215	1.60544e-06	mr263	Arginine	standard	Amino acid
mr259	Histidine	standard	Amino acid	0.211592	1.72495e-06	mr653	Tryptamine	standard	Amino acid
mr175	Ornithine	putatively annotated (by GGM)	Amino acid	0.209165	2.27738e-06	mr259	Histidine	standard	Amino acid
mr176	beta-Homothreonine	putatively annotated	Amino acid	0.201586	5.30974e-06	mr241	Proline	standard	Amino acid
mr176	beta-Homothreonine	putatively annotated	Amino acid	0.200405	6.0413e-06	mr653	Tryptamine	standard	Amino acid
mr173	Asparagine	standard	Amino acid	0.19432	1.16083e-05	mr176	beta-Homothreonine	putatively annotated	Amino acid
mr250	Isoleucine	standard	Amino acid	0.188229	2.1877e-05	mr279	Tryptophan	standard	Amino acid
mr173	Asparagine	standard	Amino acid	0.183237	3.6231e-05	mr243	Valine	standard	Amino acid
mr268	Tyrosine	standard	Amino acid	0.178253	5.9174e-05	mr885	Ergothioneine	putatively annotated	Amino acid
mr172	Homoproline	standard	Amino acid	0.177195	6.55599e-05	mr176	beta-Homothreonine	putatively annotated	Amino acid
mr176	beta-Homothreonine	putatively annotated	Amino acid	0.174347	8.61276e-05	mr180	beta-Homoisoleucine	putatively annotated (by GGM)	Amino acid
mr173	Asparagine	standard	Amino acid	0.174136	8.78696e-05	mr279	Tryptophan	standard	Amino acid
mr173	Asparagine	standard	Amino acid	0.169868	0.000131148	mr259	Histidine	standard	Amino acid
mr172	Homoproline	standard	Amino acid	0.167979	0.000156109	mr279	Tryptophan	standard	Amino acid
mr798	Cysteine	standard	Amino acid	0.16673	0.000174994	mr885	Ergothioneine	putatively annotated	Amino acid
mr172	Homoproline	standard	Amino acid	0.164153	0.000220901	mr173	Asparagine	standard	Amino acid
mr175	Ornithine	putatively annotated (by GGM)	Amino acid	0.161308	0.000284571	mr250	Isoleucine	standard	Amino acid
mr176	beta-Homothreonine	putatively annotated	Amino acid	0.161217	0.000286881	mr259	Histidine	standard	Amino acid
mr173	Asparagine	standard	Amino acid	0.158292	0.000370549	mr241	Proline	standard	Amino acid
mr175	Ornithine	putatively annotated (by GGM)	Amino acid	0.157632	0.000392337	mr885	Ergothioneine	putatively annotated	Amino acid
mr175	Ornithine	putatively annotated (by GGM)	Amino acid	0.153486	0.000558895	mr243	Valine	standard	Amino acid
mr180	beta-Homoisoleucine	putatively annotated (by GGM)	Amino acid	0.15167	0.000650832	mr885	Ergothioneine	putatively annotated	Amino acid
mr173	Asparagine	standard	Amino acid	0.149157	0.000801261	mr250	Isoleucine	standard	Amino acid
mr175	Ornithine	putatively annotated (by GGM)	Amino acid	0.145818	0.0010511	mr241	Proline	standard	Amino acid
mr175	Ornithine	putatively annotated (by GGM)	Amino acid	0.145675	0.00106323	mr268	Tyrosine	standard	Amino acid
mr279	Tryptophan	standard	Amino acid	0.143529	0.00126192	mr653	Tryptamine	standard	Amino acid
mr173	Asparagine	standard	Amino acid	0.142693	0.00134814	mr268	Tyrosine	standard	Amino acid
mr172	Homoproline	standard	Amino acid	0.140422	0.00161043	mr175	Ornithine	putatively annotated (by GGM)	Amino acid
mr243	Valine	standard	Amino acid	0.135729	0.00230678	mr279	Tryptophan	standard	Amino acid
mr173	Asparagine	standard	Amino acid	0.133026	0.00282337	mr885	Ergothioneine	putatively annotated	Amino acid
mr176	beta-Homothreonine	putatively annotated	Amino acid	0.129434	0.00367243	mr798	Cysteine	standard	Amino acid
mr175	Ornithine	putatively annotated (by GGM)	Amino acid	0.121763	0.00630446	mr181	Lysine	standard	Amino acid
mr175	Ornithine	putatively annotated (by GGM)	Amino acid	0.115212	0.00977927	mr653	Tryptamine	standard	Amino acid
mr181	Lysine	standard	Amino acid	0.379225	0	mr248	1-Amino-1-cyclopentanecarboxylic acid	putatively annotated (by GGM)	Amino acid derivative
mr241	Proline	standard	Amino acid	0.337051	8.43769e-15	mr248	1-Amino-1-cyclopentanecarboxylic acid	putatively annotated (by GGM)	Amino acid derivative
mr237	Alanine	standard	Amino acid	0.331453	2.44249e-14	mr248	1-Amino-1-cyclopentanecarboxylic acid	putatively annotated (by GGM)	Amino acid derivative
mr243	Valine	standard	Amino acid	0.32356	1.06803e-13	mr248	1-Amino-1-cyclopentanecarboxylic acid	putatively annotated (by GGM)	Amino acid derivative
mr180	beta-Homoisoleucine	putatively annotated (by GGM)	Amino acid	0.317236	3.3662e-13	mr248	1-Amino-1-cyclopentanecarboxylic acid	putatively annotated (by GGM)	Amino acid derivative
mr176	beta-Homothreonine	putatively annotated	Amino acid	0.236858	7.86168e-08	mr248	1-Amino-1-cyclopentanecarboxylic acid	putatively annotated (by GGM)	Amino acid derivative
mr172	Homoproline	standard	Amino acid	0.22024	6.24232e-07	mr248	1-Amino-1-cyclopentanecarboxylic acid	putatively annotated (by GGM)	Amino acid derivative
mr250	Isoleucine	standard	Amino acid	0.19299	1.33529e-05	mr254	4-Guanidinobutanoate	putatively annotated	Amino acid derivative
mr241	Proline	standard	Amino acid	-0.202138	4.99758e-06	mr254	4-Guanidinobutanoate	putatively annotated	Amino acid derivative
mr181	Lysine	standard	Amino acid	0.393911	0	mr200	Cystathionine	putatively annotated (by GM)	Amino acid derivative
mr180	beta-Homoisoleucine	putatively annotated (by GGM)	Amino acid	0.201214	5.53031e-06	mr200	Cystathionine	putatively annotated (by GM)	Amino acid derivative
mr172	Homoproline	standard	Amino acid	0.179857	5.06076e-05	mr200	Cystathionine	putatively annotated (by GM)	Amino acid derivative
mr172	Homoproline	standard	Amino acid	0.323714	1.03917e-13	mr900	Gamma-glutamyl Glutamine	putatively annotated (by GGM)	Amino acid derivative
mr798	Cysteine	standard	Amino acid	0.316916	3.56382e-13	mr900	Gamma-glutamyl Glutamine	putatively annotated (by GGM)	Amino acid derivative
mr181	Lysine	standard	Amino acid	0.280988	1.45982e-10	mr900	Gamma-glutamyl Glutamine	putatively annotated (by GGM)	Amino acid derivative
mr259	Histidine	standard	Amino acid	0.250476	1.27819e-08	mr900	Gamma-glutamyl Glutamine	putatively annotated (by GGM)	Amino acid derivative
mr263	Arginine	standard	Amino acid	0.245585	2.48549e-08	mr900	Gamma-glutamyl Glutamine	putatively annotated (by GGM)	Amino acid derivative
mr250	Isoleucine	standard	Amino acid	0.242461	3.77245e-08	mr900	Gamma-glutamyl Glutamine	putatively annotated (by GGM)	Amino acid derivative
mr180	beta-Homoisoleucine	putatively annotated (by GGM)	Amino acid	0.239294	5.72617e-08	mr900	Gamma-glutamyl Glutamine	putatively annotated (by GGM)	Amino acid derivative
mr237	Alanine	standard	Amino acid	0.222401	4.81058e-07	mr900	Gamma-glutamyl Glutamine	putatively annotated (by GGM)	Amino acid derivative
mr262	Phenylalanine	standard	Amino acid	0.172512	0.000102453	mr900	Gamma-glutamyl Glutamine	putatively annotated (by GGM)	Amino acid derivative
mr176	beta-Homothreonine	putatively annotated	Amino acid	0.171757	0.000109978	mr900	Gamma-glutamyl Glutamine	putatively annotated (by GGM)	Amino acid derivative
mr241	Proline	standard	Amino acid	0.1432	0.00129521	mr900	Gamma-glutamyl Glutamine	putatively annotated (by GGM)	Amino acid derivative
mr268	Tyrosine	standard	Amino acid	0.141179	0.00151823	mr900	Gamma-glutamyl Glutamine	putatively annotated (by GGM)	Amino acid derivative
mr279	Tryptophan	standard	Amino acid	0.133512	0.00272324	mr900	Gamma-glutamyl Glutamine	putatively annotated (by GGM)	Amino acid derivative
mr653	Tryptamine	standard	Amino acid	0.115005	0.00991279	mr900	Gamma-glutamyl Glutamine	putatively annotated (by GGM)	Amino acid derivative
mr885	Ergothioneine	putatively annotated	Amino acid	0.200212	6.16955e-06	mr900	Gamma-glutamyl Glutamine	putatively annotated (by GGM)	Amino acid derivative
mr259	Histidine	standard	Amino acid	0.525883	0	mr677	Kynurenine	standard	Amino acid derivative
mr241	Proline	standard	Amino acid	0.301567	5.15721e-12	mr677	Kynurenine	standard	Amino acid derivative
mr181	Lysine	standard	Amino acid	0.29792	9.51261e-12	mr677	Kynurenine	standard	Amino acid derivative
mr279	Tryptophan	standard	Amino acid	0.262591	2.31614e-09	mr677	Kynurenine	standard	Amino acid derivative
mr268	Tyrosine	standard	Amino acid	0.227522	2.56708e-07	mr677	Kynurenine	standard	Amino acid derivative
mr263	Arginine	standard	Amino acid	0.205601	3.40408e-06	mr677	Kynurenine	standard	Amino acid derivative
mr237	Alanine	standard	Amino acid	0.168824	0.000144431	mr677	Kynurenine	standard	Amino acid derivative
mr250	Isoleucine	standard	Amino acid	0.115063	0.00987518	mr677	Kynurenine	standard	Amino acid derivative
mr250	Isoleucine	standard	Amino acid	0.504645	0	mr398	Leucine derivative	putatively annotated (by GGM)	Amino acid derivative
mr262	Phenylalanine	standard	Amino acid	0.489077	0	mr398	Leucine derivative	putatively annotated (by GGM)	Amino acid derivative
mr243	Valine	standard	Amino acid	0.42298	0	mr398	Leucine derivative	putatively annotated (by GGM)	Amino acid derivative
mr237	Alanine	standard	Amino acid	0.398995	0	mr398	Leucine derivative	putatively annotated (by GGM)	Amino acid derivative
mr180	beta-Homoisoleucine	putatively annotated (by GGM)	Amino acid	0.345494	1.55431e-15	mr398	Leucine derivative	putatively annotated (by GGM)	Amino acid derivative
mr172	Homoproline	standard	Amino acid	0.314055	5.93303e-13	mr398	Leucine derivative	putatively annotated (by GGM)	Amino acid derivative
mr176	beta-Homothreonine	putatively annotated	Amino acid	0.299074	7.84484e-12	mr398	Leucine derivative	putatively annotated (by GGM)	Amino acid derivative
mr181	Lysine	standard	Amino acid	0.268758	9.38434e-10	mr398	Leucine derivative	putatively annotated (by GGM)	Amino acid derivative
mr241	Proline	standard	Amino acid	0.23852	6.33571e-08	mr398	Leucine derivative	putatively annotated (by GGM)	Amino acid derivative
mr268	Tyrosine	standard	Amino acid	0.230458	1.77907e-07	mr398	Leucine derivative	putatively annotated (by GGM)	Amino acid derivative
mr263	Arginine	standard	Amino acid	0.147304	0.000932153	mr398	Leucine derivative	putatively annotated (by GGM)	Amino acid derivative
mr259	Histidine	standard	Amino acid	0.141114	0.00152595	mr398	Leucine derivative	putatively annotated (by GGM)	Amino acid derivative
mr176	beta-Homothreonine	putatively annotated	Amino acid	0.32896	3.90798e-14	mr664	N-Acetyl-DL-glutamic acid	putatively annotated	Amino acid derivative
mr262	Phenylalanine	standard	Amino acid	0.317111	3.44169e-13	mr664	N-Acetyl-DL-glutamic acid	putatively annotated	Amino acid derivative
mr237	Alanine	standard	Amino acid	0.264477	1.76128e-09	mr664	N-Acetyl-DL-glutamic acid	putatively annotated	Amino acid derivative
mr243	Valine	standard	Amino acid	0.255407	6.44546e-09	mr664	N-Acetyl-DL-glutamic acid	putatively annotated	Amino acid derivative
mr250	Isoleucine	standard	Amino acid	0.252059	1.02766e-08	mr664	N-Acetyl-DL-glutamic acid	putatively annotated	Amino acid derivative
mr180	beta-Homoisoleucine	putatively annotated (by GGM)	Amino acid	0.174457	8.52262e-05	mr664	N-Acetyl-DL-glutamic acid	putatively annotated	Amino acid derivative
mr653	Tryptamine	standard	Amino acid	0.16938	0.000137212	mr664	N-Acetyl-DL-glutamic acid	putatively annotated	Amino acid derivative
mr237	Alanine	standard	Amino acid	0.232528	1.36962e-07	mr869	N-Acetyl-L-leucine	putatively annotated (by GGM)	Amino acid derivative
mr262	Phenylalanine	standard	Amino acid	0.192247	1.44339e-05	mr869	N-Acetyl-L-leucine	putatively annotated (by GGM)	Amino acid derivative
mr172	Homoproline	standard	Amino acid	0.160857	0.000296129	mr869	N-Acetyl-L-leucine	putatively annotated (by GGM)	Amino acid derivative
mr243	Valine	standard	Amino acid	0.152501	0.000607187	mr869	N-Acetyl-L-leucine	putatively annotated (by GGM)	Amino acid derivative
mr176	beta-Homothreonine	putatively annotated	Amino acid	0.12722	0.00430498	mr869	N-Acetyl-L-leucine	putatively annotated (by GGM)	Amino acid derivative
mr263	Arginine	standard	Amino acid	0.529621	0	mr876	N-Acetyltryptamine	putatively annotated (by GGM)	Amino acid derivative
mr653	Tryptamine	standard	Amino acid	0.521299	0	mr876	N-Acetyltryptamine	putatively annotated (by GGM)	Amino acid derivative
mr259	Histidine	standard	Amino acid	0.480461	0	mr876	N-Acetyltryptamine	putatively annotated (by GGM)	Amino acid derivative
mr241	Proline	standard	Amino acid	0.435315	0	mr876	N-Acetyltryptamine	putatively annotated (by GGM)	Amino acid derivative
mr181	Lysine	standard	Amino acid	0.433248	0	mr876	N-Acetyltryptamine	putatively annotated (by GGM)	Amino acid derivative
mr798	Cysteine	standard	Amino acid	0.404932	0	mr876	N-Acetyltryptamine	putatively annotated (by GGM)	Amino acid derivative
mr180	beta-Homoisoleucine	putatively annotated (by GGM)	Amino acid	0.370171	0	mr876	N-Acetyltryptamine	putatively annotated (by GGM)	Amino acid derivative
mr268	Tyrosine	standard	Amino acid	0.31353	6.51257e-13	mr876	N-Acetyltryptamine	putatively annotated (by GGM)	Amino acid derivative
mr172	Homoproline	standard	Amino acid	0.272769	5.14973e-10	mr876	N-Acetyltryptamine	putatively annotated (by GGM)	Amino acid derivative
mr262	Phenylalanine	standard	Amino acid	0.263789	1.94687e-09	mr876	N-Acetyltryptamine	putatively annotated (by GGM)	Amino acid derivative
mr237	Alanine	standard	Amino acid	0.215722	1.06716e-06	mr876	N-Acetyltryptamine	putatively annotated (by GGM)	Amino acid derivative
mr279	Tryptophan	standard	Amino acid	0.214518	1.22872e-06	mr876	N-Acetyltryptamine	putatively annotated (by GGM)	Amino acid derivative
mr243	Valine	standard	Amino acid	0.192896	1.3486e-05	mr876	N-Acetyltryptamine	putatively annotated (by GGM)	Amino acid derivative
mr263	Arginine	standard	Amino acid	0.363065	0	mr903	N-Benzoylserotonin	putatively annotated (by GGM)	Amino acid derivative
mr653	Tryptamine	standard	Amino acid	0.355714	2.22045e-16	mr903	N-Benzoylserotonin	putatively annotated (by GGM)	Amino acid derivative
mr798	Cysteine	standard	Amino acid	0.349486	8.88178e-16	mr903	N-Benzoylserotonin	putatively annotated (by GGM)	Amino acid derivative
mr259	Histidine	standard	Amino acid	0.332404	2.04281e-14	mr903	N-Benzoylserotonin	putatively annotated (by GGM)	Amino acid derivative
mr241	Proline	standard	Amino acid	0.327172	5.4623e-14	mr903	N-Benzoylserotonin	putatively annotated (by GGM)	Amino acid derivative
mr181	Lysine	standard	Amino acid	0.257564	4.75551e-09	mr903	N-Benzoylserotonin	putatively annotated (by GGM)	Amino acid derivative
mr180	beta-Homoisoleucine	putatively annotated (by GGM)	Amino acid	0.245118	2.64627e-08	mr903	N-Benzoylserotonin	putatively annotated (by GGM)	Amino acid derivative
mr172	Homoproline	standard	Amino acid	0.237692	7.05617e-08	mr903	N-Benzoylserotonin	putatively annotated (by GGM)	Amino acid derivative
mr262	Phenylalanine	standard	Amino acid	0.208951	2.33334e-06	mr903	N-Benzoylserotonin	putatively annotated (by GGM)	Amino acid derivative
mr268	Tyrosine	standard	Amino acid	0.204006	4.06616e-06	mr903	N-Benzoylserotonin	putatively annotated (by GGM)	Amino acid derivative
mr237	Alanine	standard	Amino acid	0.186579	2.58858e-05	mr903	N-Benzoylserotonin	putatively annotated (by GGM)	Amino acid derivative
mr243	Valine	standard	Amino acid	0.172658	0.00010105	mr903	N-Benzoylserotonin	putatively annotated (by GGM)	Amino acid derivative
mr279	Tryptophan	standard	Amino acid	0.145405	0.00108651	mr903	N-Benzoylserotonin	putatively annotated (by GGM)	Amino acid derivative
mr885	Ergothioneine	putatively annotated	Amino acid	0.361383	0	mr903	N-Benzoylserotonin	putatively annotated (by GGM)	Amino acid derivative
mr653	Tryptamine	standard	Amino acid	0.43399	0	mr896	N-Benzoyltryptamine	putatively annotated	Amino acid derivative
mr263	Arginine	standard	Amino acid	0.365625	0	mr896	N-Benzoyltryptamine	putatively annotated	Amino acid derivative
mr241	Proline	standard	Amino acid	0.351249	4.44089e-16	mr896	N-Benzoyltryptamine	putatively annotated	Amino acid derivative
mr798	Cysteine	standard	Amino acid	0.327285	5.37348e-14	mr896	N-Benzoyltryptamine	putatively annotated	Amino acid derivative
mr259	Histidine	standard	Amino acid	0.31424	5.74207e-13	mr896	N-Benzoyltryptamine	putatively annotated	Amino acid derivative
mr181	Lysine	standard	Amino acid	0.289471	3.80171e-11	mr896	N-Benzoyltryptamine	putatively annotated	Amino acid derivative
mr180	beta-Homoisoleucine	putatively annotated (by GGM)	Amino acid	0.276131	3.09024e-10	mr896	N-Benzoyltryptamine	putatively annotated	Amino acid derivative
mr262	Phenylalanine	standard	Amino acid	0.239156	5.83064e-08	mr896	N-Benzoyltryptamine	putatively annotated	Amino acid derivative
mr172	Homoproline	standard	Amino acid	0.211888	1.66716e-06	mr896	N-Benzoyltryptamine	putatively annotated	Amino acid derivative
mr237	Alanine	standard	Amino acid	0.209072	2.30159e-06	mr896	N-Benzoyltryptamine	putatively annotated	Amino acid derivative
mr243	Valine	standard	Amino acid	0.205603	3.40341e-06	mr896	N-Benzoyltryptamine	putatively annotated	Amino acid derivative
mr268	Tyrosine	standard	Amino acid	0.198879	7.12955e-06	mr896	N-Benzoyltryptamine	putatively annotated	Amino acid derivative
mr885	Ergothioneine	putatively annotated	Amino acid	0.32808	4.61853e-14	mr896	N-Benzoyltryptamine	putatively annotated	Amino acid derivative
mr653	Tryptamine	standard	Amino acid	0.315635	4.48086e-13	mr904	N-Cinnamoyltryptamine	putatively annotated (by GGM)	Amino acid derivative
mr181	Lysine	standard	Amino acid	0.22761	2.53934e-07	mr904	N-Cinnamoyltryptamine	putatively annotated (by GGM)	Amino acid derivative
mr262	Phenylalanine	standard	Amino acid	0.17552	7.70117e-05	mr904	N-Cinnamoyltryptamine	putatively annotated (by GGM)	Amino acid derivative
mr180	beta-Homoisoleucine	putatively annotated (by GGM)	Amino acid	0.171026	0.000117757	mr904	N-Cinnamoyltryptamine	putatively annotated (by GGM)	Amino acid derivative
mr237	Alanine	standard	Amino acid	0.167431	0.000164147	mr904	N-Cinnamoyltryptamine	putatively annotated (by GGM)	Amino acid derivative
mr798	Cysteine	standard	Amino acid	0.154966	0.00049309	mr904	N-Cinnamoyltryptamine	putatively annotated (by GGM)	Amino acid derivative
mr241	Proline	standard	Amino acid	0.145478	0.0010802	mr904	N-Cinnamoyltryptamine	putatively annotated (by GGM)	Amino acid derivative
mr263	Arginine	standard	Amino acid	0.130683	0.00335404	mr904	N-Cinnamoyltryptamine	putatively annotated (by GGM)	Amino acid derivative
mr268	Tyrosine	standard	Amino acid	0.129377	0.00368748	mr904	N-Cinnamoyltryptamine	putatively annotated (by GGM)	Amino acid derivative
mr653	Tryptamine	standard	Amino acid	0.490176	0	mr712	N-Feruloylserotonin	putatively annotated (by GGM)	Amino acid derivative
mr262	Phenylalanine	standard	Amino acid	0.339613	5.10703e-15	mr712	N-Feruloylserotonin	putatively annotated (by GGM)	Amino acid derivative
mr172	Homoproline	standard	Amino acid	0.32726	5.37348e-14	mr712	N-Feruloylserotonin	putatively annotated (by GGM)	Amino acid derivative
mr180	beta-Homoisoleucine	putatively annotated (by GGM)	Amino acid	0.235668	9.16737e-08	mr712	N-Feruloylserotonin	putatively annotated (by GGM)	Amino acid derivative
mr243	Valine	standard	Amino acid	0.235537	9.32408e-08	mr712	N-Feruloylserotonin	putatively annotated (by GGM)	Amino acid derivative
mr237	Alanine	standard	Amino acid	0.234939	1.00684e-07	mr712	N-Feruloylserotonin	putatively annotated (by GGM)	Amino acid derivative
mr250	Isoleucine	standard	Amino acid	0.195339	1.04203e-05	mr712	N-Feruloylserotonin	putatively annotated (by GGM)	Amino acid derivative
mr176	beta-Homothreonine	putatively annotated	Amino acid	0.174774	8.26926e-05	mr712	N-Feruloylserotonin	putatively annotated (by GGM)	Amino acid derivative
mr181	Lysine	standard	Amino acid	0.173655	9.19678e-05	mr712	N-Feruloylserotonin	putatively annotated (by GGM)	Amino acid derivative
mr279	Tryptophan	standard	Amino acid	-0.130478	0.00340435	mr712	N-Feruloylserotonin	putatively annotated (by GGM)	Amino acid derivative
mr259	Histidine	standard	Amino acid	-0.15596	0.000453012	mr712	N-Feruloylserotonin	putatively annotated (by GGM)	Amino acid derivative
mr653	Tryptamine	standard	Amino acid	0.380862	0	mr707	N-Feruloyltryptamine	putatively annotated (by GGM)	Amino acid derivative
mr172	Homoproline	standard	Amino acid	0.295695	1.37628e-11	mr707	N-Feruloyltryptamine	putatively annotated (by GGM)	Amino acid derivative
mr262	Phenylalanine	standard	Amino acid	0.29137	2.79576e-11	mr707	N-Feruloyltryptamine	putatively annotated (by GGM)	Amino acid derivative
mr181	Lysine	standard	Amino acid	0.285561	7.10807e-11	mr707	N-Feruloyltryptamine	putatively annotated (by GGM)	Amino acid derivative
mr243	Valine	standard	Amino acid	0.249924	1.37888e-08	mr707	N-Feruloyltryptamine	putatively annotated (by GGM)	Amino acid derivative
mr180	beta-Homoisoleucine	putatively annotated (by GGM)	Amino acid	0.246171	2.29679e-08	mr707	N-Feruloyltryptamine	putatively annotated (by GGM)	Amino acid derivative
mr250	Isoleucine	standard	Amino acid	0.215662	1.07469e-06	mr707	N-Feruloyltryptamine	putatively annotated (by GGM)	Amino acid derivative
mr241	Proline	standard	Amino acid	0.213996	1.30573e-06	mr707	N-Feruloyltryptamine	putatively annotated (by GGM)	Amino acid derivative
mr237	Alanine	standard	Amino acid	0.204001	4.06827e-06	mr707	N-Feruloyltryptamine	putatively annotated (by GGM)	Amino acid derivative
mr268	Tyrosine	standard	Amino acid	0.194551	1.13275e-05	mr707	N-Feruloyltryptamine	putatively annotated (by GGM)	Amino acid derivative
mr176	beta-Homothreonine	putatively annotated	Amino acid	0.153641	0.000551653	mr707	N-Feruloyltryptamine	putatively annotated (by GGM)	Amino acid derivative
mr263	Arginine	standard	Amino acid	0.148895	0.00081867	mr707	N-Feruloyltryptamine	putatively annotated (by GGM)	Amino acid derivative
mr262	Phenylalanine	standard	Amino acid	0.347511	1.11022e-15	mr266	N-hydroxy tryptamine	putatively annotated (by GGM)	Amino acid derivative
mr172	Homoproline	standard	Amino acid	0.344649	1.77636e-15	mr266	N-hydroxy tryptamine	putatively annotated (by GGM)	Amino acid derivative
mr180	beta-Homoisoleucine	putatively annotated (by GGM)	Amino acid	0.226598	2.87825e-07	mr266	N-hydroxy tryptamine	putatively annotated (by GGM)	Amino acid derivative
mr181	Lysine	standard	Amino acid	0.222054	5.01685e-07	mr266	N-hydroxy tryptamine	putatively annotated (by GGM)	Amino acid derivative
mr176	beta-Homothreonine	putatively annotated	Amino acid	0.218722	7.48411e-07	mr266	N-hydroxy tryptamine	putatively annotated (by GGM)	Amino acid derivative
mr243	Valine	standard	Amino acid	0.217749	8.40098e-07	mr266	N-hydroxy tryptamine	putatively annotated (by GGM)	Amino acid derivative
mr250	Isoleucine	standard	Amino acid	0.20607	3.22996e-06	mr266	N-hydroxy tryptamine	putatively annotated (by GGM)	Amino acid derivative
mr241	Proline	standard	Amino acid	0.205553	3.42236e-06	mr266	N-hydroxy tryptamine	putatively annotated (by GGM)	Amino acid derivative
mr237	Alanine	standard	Amino acid	0.204786	3.7283e-06	mr266	N-hydroxy tryptamine	putatively annotated (by GGM)	Amino acid derivative
mr263	Arginine	standard	Amino acid	0.191517	1.5577e-05	mr266	N-hydroxy tryptamine	putatively annotated (by GGM)	Amino acid derivative
mr279	Tryptophan	standard	Amino acid	0.698766	0	mr738	N-Hydroxy-L-tryptophan	putatively annotated (by GGM)	Amino acid derivative
mr259	Histidine	standard	Amino acid	0.289959	3.5135e-11	mr738	N-Hydroxy-L-tryptophan	putatively annotated (by GGM)	Amino acid derivative
mr268	Tyrosine	standard	Amino acid	0.240642	4.79762e-08	mr738	N-Hydroxy-L-tryptophan	putatively annotated (by GGM)	Amino acid derivative
mr241	Proline	standard	Amino acid	0.221964	5.07186e-07	mr738	N-Hydroxy-L-tryptophan	putatively annotated (by GGM)	Amino acid derivative
mr181	Lysine	standard	Amino acid	0.189056	2.00968e-05	mr738	N-Hydroxy-L-tryptophan	putatively annotated (by GGM)	Amino acid derivative
mr175	Ornithine	putatively annotated (by GGM)	Amino acid	0.162099	0.000265352	mr738	N-Hydroxy-L-tryptophan	putatively annotated (by GGM)	Amino acid derivative
mr173	Asparagine	standard	Amino acid	0.148865	0.000820678	mr738	N-Hydroxy-L-tryptophan	putatively annotated (by GGM)	Amino acid derivative
mr263	Arginine	standard	Amino acid	0.135308	0.00238121	mr738	N-Hydroxy-L-tryptophan	putatively annotated (by GGM)	Amino acid derivative
mr250	Isoleucine	standard	Amino acid	0.131055	0.00326414	mr738	N-Hydroxy-L-tryptophan	putatively annotated (by GGM)	Amino acid derivative
mr653	Tryptamine	standard	Amino acid	0.480685	0	mr705	N-p-Coumaroylserotonin	putatively annotated (by GGM)	Amino acid derivative
mr262	Phenylalanine	standard	Amino acid	0.387166	0	mr705	N-p-Coumaroylserotonin	putatively annotated (by GGM)	Amino acid derivative
mr172	Homoproline	standard	Amino acid	0.358117	0	mr705	N-p-Coumaroylserotonin	putatively annotated (by GGM)	Amino acid derivative
mr237	Alanine	standard	Amino acid	0.299696	7.06812e-12	mr705	N-p-Coumaroylserotonin	putatively annotated (by GGM)	Amino acid derivative
mr243	Valine	standard	Amino acid	0.265654	1.48285e-09	mr705	N-p-Coumaroylserotonin	putatively annotated (by GGM)	Amino acid derivative
mr180	beta-Homoisoleucine	putatively annotated (by GGM)	Amino acid	0.256701	5.37277e-09	mr705	N-p-Coumaroylserotonin	putatively annotated (by GGM)	Amino acid derivative
mr250	Isoleucine	standard	Amino acid	0.247918	1.81304e-08	mr705	N-p-Coumaroylserotonin	putatively annotated (by GGM)	Amino acid derivative
mr181	Lysine	standard	Amino acid	0.147429	0.000922732	mr705	N-p-Coumaroylserotonin	putatively annotated (by GGM)	Amino acid derivative
mr176	beta-Homothreonine	putatively annotated	Amino acid	0.143434	0.00127142	mr705	N-p-Coumaroylserotonin	putatively annotated (by GGM)	Amino acid derivative
mr268	Tyrosine	standard	Amino acid	0.129674	0.00360909	mr705	N-p-Coumaroylserotonin	putatively annotated (by GGM)	Amino acid derivative
mr259	Histidine	standard	Amino acid	-0.15431	0.000521322	mr705	N-p-Coumaroylserotonin	putatively annotated (by GGM)	Amino acid derivative
mr262	Phenylalanine	standard	Amino acid	0.376711	0	mr698	N-p-Coumaroyltryptamine	putatively annotated (by GGM)	Amino acid derivative
mr237	Alanine	standard	Amino acid	0.365595	0	mr698	N-p-Coumaroyltryptamine	putatively annotated (by GGM)	Amino acid derivative
mr653	Tryptamine	standard	Amino acid	0.360895	0	mr698	N-p-Coumaroyltryptamine	putatively annotated (by GGM)	Amino acid derivative
mr172	Homoproline	standard	Amino acid	0.30271	4.24949e-12	mr698	N-p-Coumaroyltryptamine	putatively annotated (by GGM)	Amino acid derivative
mr250	Isoleucine	standard	Amino acid	0.275079	3.62871e-10	mr698	N-p-Coumaroyltryptamine	putatively annotated (by GGM)	Amino acid derivative
mr180	beta-Homoisoleucine	putatively annotated (by GGM)	Amino acid	0.264613	1.72665e-09	mr698	N-p-Coumaroyltryptamine	putatively annotated (by GGM)	Amino acid derivative
mr243	Valine	standard	Amino acid	0.251302	1.14093e-08	mr698	N-p-Coumaroyltryptamine	putatively annotated (by GGM)	Amino acid derivative
mr181	Lysine	standard	Amino acid	0.230138	1.85193e-07	mr698	N-p-Coumaroyltryptamine	putatively annotated (by GGM)	Amino acid derivative
mr241	Proline	standard	Amino acid	0.208313	2.5086e-06	mr698	N-p-Coumaroyltryptamine	putatively annotated (by GGM)	Amino acid derivative
mr176	beta-Homothreonine	putatively annotated	Amino acid	0.15686	0.000419342	mr698	N-p-Coumaroyltryptamine	putatively annotated (by GGM)	Amino acid derivative
mr268	Tyrosine	standard	Amino acid	0.15397	0.000536533	mr698	N-p-Coumaroyltryptamine	putatively annotated (by GGM)	Amino acid derivative
mr173	Asparagine	standard	Amino acid	-0.124525	0.00520672	mr698	N-p-Coumaroyltryptamine	putatively annotated (by GGM)	Amino acid derivative
mr175	Ornithine	putatively annotated (by GGM)	Amino acid	-0.143851	0.00123002	mr698	N-p-Coumaroyltryptamine	putatively annotated (by GGM)	Amino acid derivative
mr259	Histidine	standard	Amino acid	0.287326	5.36566e-11	mr908	N-Salicyloylserotonin	putatively annotated (by GGM)	Amino acid derivative
mr263	Arginine	standard	Amino acid	0.281395	1.36987e-10	mr908	N-Salicyloylserotonin	putatively annotated (by GGM)	Amino acid derivative
mr798	Cysteine	standard	Amino acid	0.270513	7.2257e-10	mr908	N-Salicyloylserotonin	putatively annotated (by GGM)	Amino acid derivative
mr241	Proline	standard	Amino acid	0.268747	9.39932e-10	mr908	N-Salicyloylserotonin	putatively annotated (by GGM)	Amino acid derivative
mr653	Tryptamine	standard	Amino acid	0.232674	1.34442e-07	mr908	N-Salicyloylserotonin	putatively annotated (by GGM)	Amino acid derivative
mr172	Homoproline	standard	Amino acid	0.216381	9.87514e-07	mr908	N-Salicyloylserotonin	putatively annotated (by GGM)	Amino acid derivative
mr181	Lysine	standard	Amino acid	0.209058	2.30503e-06	mr908	N-Salicyloylserotonin	putatively annotated (by GGM)	Amino acid derivative
mr180	beta-Homoisoleucine	putatively annotated (by GGM)	Amino acid	0.193732	1.23507e-05	mr908	N-Salicyloylserotonin	putatively annotated (by GGM)	Amino acid derivative
mr279	Tryptophan	standard	Amino acid	0.178229	5.93162e-05	mr908	N-Salicyloylserotonin	putatively annotated (by GGM)	Amino acid derivative
mr268	Tyrosine	standard	Amino acid	0.163883	0.000226323	mr908	N-Salicyloylserotonin	putatively annotated (by GGM)	Amino acid derivative
mr237	Alanine	standard	Amino acid	0.158385	0.000367574	mr908	N-Salicyloylserotonin	putatively annotated (by GGM)	Amino acid derivative
mr262	Phenylalanine	standard	Amino acid	0.153158	0.000574584	mr908	N-Salicyloylserotonin	putatively annotated (by GGM)	Amino acid derivative
mr885	Ergothioneine	putatively annotated	Amino acid	0.295468	1.42875e-11	mr908	N-Salicyloylserotonin	putatively annotated (by GGM)	Amino acid derivative
mr176	beta-Homothreonine	putatively annotated	Amino acid	0.259039	3.85641e-09	mr208	Saccharopine	standard (by GGM)	Amino acid derivative
mr172	Homoproline	standard	Amino acid	0.225224	3.40894e-07	mr208	Saccharopine	standard (by GGM)	Amino acid derivative
mr181	Lysine	standard	Amino acid	0.223352	4.28553e-07	mr208	Saccharopine	standard (by GGM)	Amino acid derivative
mr180	beta-Homoisoleucine	putatively annotated (by GGM)	Amino acid	0.200836	5.76379e-06	mr208	Saccharopine	standard (by GGM)	Amino acid derivative
mr172	Homoproline	standard	Amino acid	0.292892	2.18154e-11	mr265	Serotonin	standard	Amino acid derivative
mr262	Phenylalanine	standard	Amino acid	0.287434	5.2734e-11	mr265	Serotonin	standard	Amino acid derivative
mr243	Valine	standard	Amino acid	0.268931	9.14622e-10	mr265	Serotonin	standard	Amino acid derivative
mr180	beta-Homoisoleucine	putatively annotated (by GGM)	Amino acid	0.245683	2.45291e-08	mr265	Serotonin	standard	Amino acid derivative
mr263	Arginine	standard	Amino acid	0.235192	9.74686e-08	mr265	Serotonin	standard	Amino acid derivative
mr241	Proline	standard	Amino acid	0.220118	6.33371e-07	mr265	Serotonin	standard	Amino acid derivative
mr176	beta-Homothreonine	putatively annotated	Amino acid	0.178321	5.87845e-05	mr265	Serotonin	standard	Amino acid derivative
mr181	Lysine	standard	Amino acid	0.16079	0.000297876	mr265	Serotonin	standard	Amino acid derivative
mr250	Isoleucine	standard	Amino acid	0.153346	0.000565569	mr265	Serotonin	standard	Amino acid derivative
mr175	Ornithine	putatively annotated (by GGM)	Amino acid	0.146993	0.000955943	mr265	Serotonin	standard	Amino acid derivative
mr243	Valine	standard	Amino acid	0.283988	9.11782e-11	mr673	Xanthurenic acid	putatively annotated (by GGM)	Amino acid derivative
mr176	beta-Homothreonine	putatively annotated	Amino acid	0.26848	9.77933e-10	mr673	Xanthurenic acid	putatively annotated (by GGM)	Amino acid derivative
mr653	Tryptamine	standard	Amino acid	0.263286	2.09434e-09	mr673	Xanthurenic acid	putatively annotated (by GGM)	Amino acid derivative
mr175	Ornithine	putatively annotated (by GGM)	Amino acid	0.226899	2.77315e-07	mr673	Xanthurenic acid	putatively annotated (by GGM)	Amino acid derivative
mr268	Tyrosine	standard	Amino acid	0.223918	3.99983e-07	mr673	Xanthurenic acid	putatively annotated (by GGM)	Amino acid derivative
mr181	Lysine	standard	Amino acid	0.207178	2.85195e-06	mr673	Xanthurenic acid	putatively annotated (by GGM)	Amino acid derivative
mr250	Isoleucine	standard	Amino acid	0.19673	8.98433e-06	mr673	Xanthurenic acid	putatively annotated (by GGM)	Amino acid derivative
mr241	Proline	standard	Amino acid	0.195223	1.05497e-05	mr673	Xanthurenic acid	putatively annotated (by GGM)	Amino acid derivative
mr180	beta-Homoisoleucine	putatively annotated (by GGM)	Amino acid	0.191121	1.6233e-05	mr673	Xanthurenic acid	putatively annotated (by GGM)	Amino acid derivative
mr173	Asparagine	standard	Amino acid	0.183729	3.44968e-05	mr673	Xanthurenic acid	putatively annotated (by GGM)	Amino acid derivative
mr259	Histidine	standard	Amino acid	0.182552	3.87915e-05	mr673	Xanthurenic acid	putatively annotated (by GGM)	Amino acid derivative
mr262	Phenylalanine	standard	Amino acid	0.177786	6.19146e-05	mr673	Xanthurenic acid	putatively annotated (by GGM)	Amino acid derivative
mr237	Alanine	standard	Amino acid	0.156868	0.000419053	mr673	Xanthurenic acid	putatively annotated (by GGM)	Amino acid derivative
mr172	Homoproline	standard	Amino acid	0.156098	0.000447701	mr673	Xanthurenic acid	putatively annotated (by GGM)	Amino acid derivative
mr263	Arginine	standard	Amino acid	0.130409	0.0034216	mr673	Xanthurenic acid	putatively annotated (by GGM)	Amino acid derivative
mr172	Homoproline	standard	Amino acid	0.159081	0.000345963	mr222	Cyanidin 3-O-arabinopyranoside	putatively annotated (by GM)	Anthocyanin
mr172	Homoproline	standard	Amino acid	0.327982	4.70735e-14	mr232	Delphinidin O-rutinoside	putatively annotated (by GM)	Anthocyanin
mr180	beta-Homoisoleucine	putatively annotated (by GGM)	Amino acid	0.257038	5.12308e-09	mr232	Delphinidin O-rutinoside	putatively annotated (by GM)	Anthocyanin
mr181	Lysine	standard	Amino acid	0.126776	0.0044431	mr232	Delphinidin O-rutinoside	putatively annotated (by GM)	Anthocyanin
mr172	Homoproline	standard	Amino acid	0.301055	5.62306e-12	mr230	Diosmetinidin O-rutinoside	putatively annotated (by GM)	Anthocyanin
mr180	beta-Homoisoleucine	putatively annotated (by GGM)	Amino acid	0.143698	0.00124507	mr230	Diosmetinidin O-rutinoside	putatively annotated (by GM)	Anthocyanin
mr172	Homoproline	standard	Amino acid	0.187916	2.25885e-05	mr231	Pelargonin O-hexosyl-O-hexoside	putatively annotated	Anthocyanin
mr237	Alanine	standard	Amino acid	0.343205	2.66453e-15	mr704	12-Hydroxyarachidonic acid	putatively annotated	Fatty acid
mr653	Tryptamine	standard	Amino acid	0.261395	2.75229e-09	mr704	12-Hydroxyarachidonic acid	putatively annotated	Fatty acid
mr263	Arginine	standard	Amino acid	0.26107	2.88397e-09	mr704	12-Hydroxyarachidonic acid	putatively annotated	Fatty acid
mr259	Histidine	standard	Amino acid	0.259517	3.60253e-09	mr704	12-Hydroxyarachidonic acid	putatively annotated	Fatty acid
mr180	beta-Homoisoleucine	putatively annotated (by GGM)	Amino acid	0.257014	5.14044e-09	mr704	12-Hydroxyarachidonic acid	putatively annotated	Fatty acid
mr262	Phenylalanine	standard	Amino acid	0.255568	6.30127e-09	mr704	12-Hydroxyarachidonic acid	putatively annotated	Fatty acid
mr181	Lysine	standard	Amino acid	0.225111	3.4567e-07	mr704	12-Hydroxyarachidonic acid	putatively annotated	Fatty acid
mr241	Proline	standard	Amino acid	0.192106	1.46495e-05	mr704	12-Hydroxyarachidonic acid	putatively annotated	Fatty acid
mr268	Tyrosine	standard	Amino acid	0.177068	6.63708e-05	mr704	12-Hydroxyarachidonic acid	putatively annotated	Fatty acid
mr176	beta-Homothreonine	putatively annotated	Amino acid	0.171572	0.000111899	mr704	12-Hydroxyarachidonic acid	putatively annotated	Fatty acid
mr172	Homoproline	standard	Amino acid	0.159165	0.000343456	mr704	12-Hydroxyarachidonic acid	putatively annotated	Fatty acid
mr250	Isoleucine	standard	Amino acid	0.153093	0.000577704	mr704	12-Hydroxyarachidonic acid	putatively annotated	Fatty acid
mr243	Valine	standard	Amino acid	0.145732	0.00105837	mr704	12-Hydroxyarachidonic acid	putatively annotated	Fatty acid
mr172	Homoproline	standard	Amino acid	0.179311	5.33843e-05	mr221	1-Decanoyl-2-hydroxy-sn-glycero-3-phosphocholine	putatively annotated	Fatty acid
mr250	Isoleucine	standard	Amino acid	0.22535	3.35654e-07	mr969	Cholesterol	putatively annotated	Fatty acid
mr172	Homoproline	standard	Amino acid	0.189964	1.83003e-05	mr969	Cholesterol	putatively annotated	Fatty acid
mr176	beta-Homothreonine	putatively annotated	Amino acid	0.163635	0.00023141	mr969	Cholesterol	putatively annotated	Fatty acid
mr250	Isoleucine	standard	Amino acid	0.252165	1.01261e-08	mr324	Linoleic acid	standard	Fatty acid
mr172	Homoproline	standard	Amino acid	0.240161	5.11093e-08	mr324	Linoleic acid	standard	Fatty acid
mr279	Tryptophan	standard	Amino acid	0.16334	0.000237584	mr324	Linoleic acid	standard	Fatty acid
mr176	beta-Homothreonine	putatively annotated	Amino acid	0.155091	0.000487857	mr324	Linoleic acid	standard	Fatty acid
mr172	Homoproline	standard	Amino acid	0.215751	1.06345e-06	mr225	LPC(1-acyl 12:1)	putatively annotated	Fatty acid
mr263	Arginine	standard	Amino acid	0.353986	4.44089e-16	mr1001	LPC(1-acyl 16:2)	putatively annotated	Fatty acid
mr259	Histidine	standard	Amino acid	0.25439	7.43174e-09	mr1001	LPC(1-acyl 16:2)	putatively annotated	Fatty acid
mr175	Ornithine	putatively annotated (by GGM)	Amino acid	0.238647	6.23124e-08	mr1001	LPC(1-acyl 16:2)	putatively annotated	Fatty acid
mr181	Lysine	standard	Amino acid	0.200218	6.16591e-06	mr1001	LPC(1-acyl 16:2)	putatively annotated	Fatty acid
mr172	Homoproline	standard	Amino acid	0.192744	1.37021e-05	mr1001	LPC(1-acyl 16:2)	putatively annotated	Fatty acid
mr798	Cysteine	standard	Amino acid	0.168304	0.000151521	mr1001	LPC(1-acyl 16:2)	putatively annotated	Fatty acid
mr173	Asparagine	standard	Amino acid	0.16198	0.000268151	mr1001	LPC(1-acyl 16:2)	putatively annotated	Fatty acid
mr250	Isoleucine	standard	Amino acid	0.146746	0.000975245	mr1001	LPC(1-acyl 16:2)	putatively annotated	Fatty acid
mr241	Proline	standard	Amino acid	0.127357	0.00426314	mr1001	LPC(1-acyl 16:2)	putatively annotated	Fatty acid
mr653	Tryptamine	standard	Amino acid	0.118958	0.00762764	mr1001	LPC(1-acyl 16:2)	putatively annotated	Fatty acid
mr885	Ergothioneine	putatively annotated	Amino acid	0.364701	0	mr1001	LPC(1-acyl 16:2)	putatively annotated	Fatty acid
mr172	Homoproline	standard	Amino acid	0.195588	1.01476e-05	mr814	LPC(1-acyl 18:1)	standard	Fatty acid
mr798	Cysteine	standard	Amino acid	0.190745	1.68795e-05	mr814	LPC(1-acyl 18:1)	standard	Fatty acid
mr263	Arginine	standard	Amino acid	0.189953	1.83207e-05	mr814	LPC(1-acyl 18:1)	standard	Fatty acid
mr250	Isoleucine	standard	Amino acid	0.185755	2.81387e-05	mr814	LPC(1-acyl 18:1)	standard	Fatty acid
mr259	Histidine	standard	Amino acid	0.167497	0.000163161	mr814	LPC(1-acyl 18:1)	standard	Fatty acid
mr181	Lysine	standard	Amino acid	0.156791	0.000421821	mr814	LPC(1-acyl 18:1)	standard	Fatty acid
mr279	Tryptophan	standard	Amino acid	0.140603	0.0015879	mr814	LPC(1-acyl 18:1)	standard	Fatty acid
mr173	Asparagine	standard	Amino acid	0.118267	0.00798923	mr814	LPC(1-acyl 18:1)	standard	Fatty acid
mr175	Ornithine	putatively annotated (by GGM)	Amino acid	0.117258	0.00854527	mr814	LPC(1-acyl 18:1)	standard	Fatty acid
mr241	Proline	standard	Amino acid	0.312237	8.18012e-13	mr692	Punicic acid	putatively annotated	Fatty acid
mr268	Tyrosine	standard	Amino acid	0.213817	1.33327e-06	mr692	Punicic acid	putatively annotated	Fatty acid
mr653	Tryptamine	standard	Amino acid	0.193115	1.3179e-05	mr692	Punicic acid	putatively annotated	Fatty acid
mr243	Valine	standard	Amino acid	0.177812	6.17604e-05	mr692	Punicic acid	putatively annotated	Fatty acid
mr181	Lysine	standard	Amino acid	0.161653	0.000276035	mr692	Punicic acid	putatively annotated	Fatty acid
mr262	Phenylalanine	standard	Amino acid	0.15392	0.00053881	mr692	Punicic acid	putatively annotated	Fatty acid
mr180	beta-Homoisoleucine	putatively annotated (by GGM)	Amino acid	0.144835	0.00113725	mr692	Punicic acid	putatively annotated	Fatty acid
mr259	Histidine	standard	Amino acid	0.140209	0.00163733	mr692	Punicic acid	putatively annotated	Fatty acid
mr263	Arginine	standard	Amino acid	0.137619	0.0019987	mr692	Punicic acid	putatively annotated	Fatty acid
mr237	Alanine	standard	Amino acid	0.121154	0.00657284	mr692	Punicic acid	putatively annotated	Fatty acid
mr173	Asparagine	standard	Amino acid	-0.121945	0.00622603	mr692	Punicic acid	putatively annotated	Fatty acid
mr175	Ornithine	putatively annotated (by GGM)	Amino acid	-0.161443	0.000281207	mr692	Punicic acid	putatively annotated	Fatty acid
mr172	Homoproline	standard	Amino acid	0.283778	9.42462e-11	mr949	Tianshic acid	putatively annotated	Fatty acid
mr180	beta-Homoisoleucine	putatively annotated (by GGM)	Amino acid	0.280377	1.60558e-10	mr949	Tianshic acid	putatively annotated	Fatty acid
mr237	Alanine	standard	Amino acid	0.276574	2.88777e-10	mr949	Tianshic acid	putatively annotated	Fatty acid
mr798	Cysteine	standard	Amino acid	0.267337	1.15796e-09	mr949	Tianshic acid	putatively annotated	Fatty acid
mr181	Lysine	standard	Amino acid	0.240322	5.00423e-08	mr949	Tianshic acid	putatively annotated	Fatty acid
mr241	Proline	standard	Amino acid	0.238917	6.01574e-08	mr949	Tianshic acid	putatively annotated	Fatty acid
mr262	Phenylalanine	standard	Amino acid	0.222534	4.73358e-07	mr949	Tianshic acid	putatively annotated	Fatty acid
mr176	beta-Homothreonine	putatively annotated	Amino acid	0.193611	1.25102e-05	mr949	Tianshic acid	putatively annotated	Fatty acid
mr653	Tryptamine	standard	Amino acid	0.179086	5.45667e-05	mr949	Tianshic acid	putatively annotated	Fatty acid
mr268	Tyrosine	standard	Amino acid	0.174994	8.09766e-05	mr949	Tianshic acid	putatively annotated	Fatty acid
mr243	Valine	standard	Amino acid	0.174655	8.36412e-05	mr949	Tianshic acid	putatively annotated	Fatty acid
mr250	Isoleucine	standard	Amino acid	0.163864	0.000226699	mr949	Tianshic acid	putatively annotated	Fatty acid
mr263	Arginine	standard	Amino acid	0.132799	0.00287126	mr949	Tianshic acid	putatively annotated	Fatty acid
mr176	beta-Homothreonine	putatively annotated	Amino acid	0.223833	4.04179e-07	mr488	2'', 6''-O-Diacetyloninin	putatively annotated	Flavonoid
mr250	Isoleucine	standard	Amino acid	0.221009	5.69093e-07	mr488	2'', 6''-O-Diacetyloninin	putatively annotated	Flavonoid
mr263	Arginine	standard	Amino acid	-0.116296	0.00910711	mr488	2'', 6''-O-Diacetyloninin	putatively annotated	Flavonoid
mr268	Tyrosine	standard	Amino acid	-0.127483	0.00422503	mr488	2'', 6''-O-Diacetyloninin	putatively annotated	Flavonoid
mr259	Histidine	standard	Amino acid	-0.133545	0.00271659	mr488	2'', 6''-O-Diacetyloninin	putatively annotated	Flavonoid
mr241	Proline	standard	Amino acid	-0.143846	0.00123048	mr488	2'', 6''-O-Diacetyloninin	putatively annotated	Flavonoid
mr176	beta-Homothreonine	putatively annotated	Amino acid	0.287325	5.36629e-11	mr978	4'-O-Methylpuerarin	putatively annotated	Flavonoid
mr262	Phenylalanine	standard	Amino acid	0.254795	7.02315e-09	mr978	4'-O-Methylpuerarin	putatively annotated	Flavonoid
mr250	Isoleucine	standard	Amino acid	0.247228	1.99106e-08	mr978	4'-O-Methylpuerarin	putatively annotated	Flavonoid
mr237	Alanine	standard	Amino acid	0.221725	5.22018e-07	mr978	4'-O-Methylpuerarin	putatively annotated	Flavonoid
mr180	beta-Homoisoleucine	putatively annotated (by GGM)	Amino acid	0.197061	8.67136e-06	mr978	4'-O-Methylpuerarin	putatively annotated	Flavonoid
mr243	Valine	standard	Amino acid	0.172129	0.000106203	mr978	4'-O-Methylpuerarin	putatively annotated	Flavonoid
mr798	Cysteine	standard	Amino acid	0.128776	0.00385095	mr978	4'-O-Methylpuerarin	putatively annotated	Flavonoid
mr241	Proline	standard	Amino acid	-0.158206	0.000373333	mr978	4'-O-Methylpuerarin	putatively annotated	Flavonoid
mr263	Arginine	standard	Amino acid	-0.173862	9.01799e-05	mr978	4'-O-Methylpuerarin	putatively annotated	Flavonoid
mr259	Histidine	standard	Amino acid	-0.227735	2.50025e-07	mr978	4'-O-Methylpuerarin	putatively annotated	Flavonoid
mr279	Tryptophan	standard	Amino acid	-0.312962	7.19998e-13	mr978	4'-O-Methylpuerarin	putatively annotated	Flavonoid
mr885	Ergothioneine	putatively annotated	Amino acid	-0.313575	6.46066e-13	mr978	4'-O-Methylpuerarin	putatively annotated	Flavonoid
mr798	Cysteine	standard	Amino acid	0.189709	1.87898e-05	mr946	6-Prenylnaringenin	putatively annotated	Flavonoid
mr250	Isoleucine	standard	Amino acid	0.16382	0.000227596	mr946	6-Prenylnaringenin	putatively annotated	Flavonoid
mr172	Homoproline	standard	Amino acid	0.157337	0.00040247	mr946	6-Prenylnaringenin	putatively annotated	Flavonoid
mr262	Phenylalanine	standard	Amino acid	0.134004	0.00262532	mr946	6-Prenylnaringenin	putatively annotated	Flavonoid
mr653	Tryptamine	standard	Amino acid	0.131671	0.00312007	mr946	6-Prenylnaringenin	putatively annotated	Flavonoid
mr885	Ergothioneine	putatively annotated	Amino acid	-0.118684	0.00776884	mr946	6-Prenylnaringenin	putatively annotated	Flavonoid
mr172	Homoproline	standard	Amino acid	0.224143	3.89146e-07	mr422	Apigenin 7-O-glucoside	standard	Flavonoid
mr262	Phenylalanine	standard	Amino acid	0.137498	0.00201713	mr422	Apigenin 7-O-glucoside	standard	Flavonoid
mr237	Alanine	standard	Amino acid	0.124819	0.00510056	mr422	Apigenin 7-O-glucoside	standard	Flavonoid
mr173	Asparagine	standard	Amino acid	-0.117203	0.0085762	mr422	Apigenin 7-O-glucoside	standard	Flavonoid
mr175	Ornithine	putatively annotated (by GGM)	Amino acid	0.315427	4.64961e-13	mr401	Apigenin C-pentoside	putatively annotated (by GM)	Flavonoid
mr279	Tryptophan	standard	Amino acid	0.287831	4.94835e-11	mr401	Apigenin C-pentoside	putatively annotated (by GM)	Flavonoid
mr173	Asparagine	standard	Amino acid	0.225016	3.49707e-07	mr401	Apigenin C-pentoside	putatively annotated (by GM)	Flavonoid
mr259	Histidine	standard	Amino acid	0.196963	8.76299e-06	mr401	Apigenin C-pentoside	putatively annotated (by GM)	Flavonoid
mr241	Proline	standard	Amino acid	0.195239	1.05319e-05	mr401	Apigenin C-pentoside	putatively annotated (by GM)	Flavonoid
mr263	Arginine	standard	Amino acid	0.191143	1.61951e-05	mr401	Apigenin C-pentoside	putatively annotated (by GM)	Flavonoid
mr172	Homoproline	standard	Amino acid	0.138423	0.00187943	mr401	Apigenin C-pentoside	putatively annotated (by GM)	Flavonoid
mr268	Tyrosine	standard	Amino acid	0.122743	0.00589318	mr401	Apigenin C-pentoside	putatively annotated (by GM)	Flavonoid
mr262	Phenylalanine	standard	Amino acid	0.253745	8.13214e-09	mr586	C-hexosyl-apigenin O-hexosyl-O-hexoside	putatively annotated	Flavonoid
mr250	Isoleucine	standard	Amino acid	0.244678	2.80696e-08	mr586	C-hexosyl-apigenin O-hexosyl-O-hexoside	putatively annotated	Flavonoid
mr243	Valine	standard	Amino acid	0.207015	2.90483e-06	mr586	C-hexosyl-apigenin O-hexosyl-O-hexoside	putatively annotated	Flavonoid
mr176	beta-Homothreonine	putatively annotated	Amino acid	0.189544	1.91109e-05	mr586	C-hexosyl-apigenin O-hexosyl-O-hexoside	putatively annotated	Flavonoid
mr237	Alanine	standard	Amino acid	0.168673	0.000146457	mr586	C-hexosyl-apigenin O-hexosyl-O-hexoside	putatively annotated	Flavonoid
mr180	beta-Homoisoleucine	putatively annotated (by GGM)	Amino acid	0.164849	0.000207508	mr586	C-hexosyl-apigenin O-hexosyl-O-hexoside	putatively annotated	Flavonoid
mr172	Homoproline	standard	Amino acid	0.134459	0.00253774	mr586	C-hexosyl-apigenin O-hexosyl-O-hexoside	putatively annotated	Flavonoid
mr263	Arginine	standard	Amino acid	-0.187903	2.26185e-05	mr586	C-hexosyl-apigenin O-hexosyl-O-hexoside	putatively annotated	Flavonoid
mr279	Tryptophan	standard	Amino acid	-0.210129	2.0402e-06	mr586	C-hexosyl-apigenin O-hexosyl-O-hexoside	putatively annotated	Flavonoid
mr259	Histidine	standard	Amino acid	-0.248584	1.65608e-08	mr586	C-hexosyl-apigenin O-hexosyl-O-hexoside	putatively annotated	Flavonoid
mr237	Alanine	standard	Amino acid	0.350585	4.44089e-16	mr582	C-hexosyl-apigenin O-p-coumaroylhexoside	putatively annotated	Flavonoid
mr262	Phenylalanine	standard	Amino acid	0.304307	3.23741e-12	mr582	C-hexosyl-apigenin O-p-coumaroylhexoside	putatively annotated	Flavonoid
mr180	beta-Homoisoleucine	putatively annotated (by GGM)	Amino acid	0.212812	1.49822e-06	mr582	C-hexosyl-apigenin O-p-coumaroylhexoside	putatively annotated	Flavonoid
mr243	Valine	standard	Amino acid	0.204275	3.94624e-06	mr582	C-hexosyl-apigenin O-p-coumaroylhexoside	putatively annotated	Flavonoid
mr176	beta-Homothreonine	putatively annotated	Amino acid	0.200403	6.04261e-06	mr582	C-hexosyl-apigenin O-p-coumaroylhexoside	putatively annotated	Flavonoid
mr172	Homoproline	standard	Amino acid	0.156883	0.000418514	mr582	C-hexosyl-apigenin O-p-coumaroylhexoside	putatively annotated	Flavonoid
mr250	Isoleucine	standard	Amino acid	0.15517	0.00048461	mr582	C-hexosyl-apigenin O-p-coumaroylhexoside	putatively annotated	Flavonoid
mr241	Proline	standard	Amino acid	0.150124	0.000739941	mr582	C-hexosyl-apigenin O-p-coumaroylhexoside	putatively annotated	Flavonoid
mr181	Lysine	standard	Amino acid	0.148878	0.000819842	mr582	C-hexosyl-apigenin O-p-coumaroylhexoside	putatively annotated	Flavonoid
mr175	Ornithine	putatively annotated (by GGM)	Amino acid	-0.205415	3.47578e-06	mr582	C-hexosyl-apigenin O-p-coumaroylhexoside	putatively annotated	Flavonoid
mr173	Asparagine	standard	Amino acid	-0.238378	6.45358e-08	mr582	C-hexosyl-apigenin O-p-coumaroylhexoside	putatively annotated	Flavonoid
mr262	Phenylalanine	standard	Amino acid	0.370447	0	mr591	C-hexosyl-chrysoeriol O-feruloylhexoside	putatively annotated (by GM)	Flavonoid
mr237	Alanine	standard	Amino acid	0.351368	4.44089e-16	mr591	C-hexosyl-chrysoeriol O-feruloylhexoside	putatively annotated (by GM)	Flavonoid
mr176	beta-Homothreonine	putatively annotated	Amino acid	0.313	7.14984e-13	mr591	C-hexosyl-chrysoeriol O-feruloylhexoside	putatively annotated (by GM)	Flavonoid
mr243	Valine	standard	Amino acid	0.283131	1.04353e-10	mr591	C-hexosyl-chrysoeriol O-feruloylhexoside	putatively annotated (by GM)	Flavonoid
mr180	beta-Homoisoleucine	putatively annotated (by GGM)	Amino acid	0.272874	5.0689e-10	mr591	C-hexosyl-chrysoeriol O-feruloylhexoside	putatively annotated (by GM)	Flavonoid
mr250	Isoleucine	standard	Amino acid	0.219114	7.14179e-07	mr591	C-hexosyl-chrysoeriol O-feruloylhexoside	putatively annotated (by GM)	Flavonoid
mr181	Lysine	standard	Amino acid	0.162749	0.000250441	mr591	C-hexosyl-chrysoeriol O-feruloylhexoside	putatively annotated (by GM)	Flavonoid
mr172	Homoproline	standard	Amino acid	0.125593	0.00483091	mr591	C-hexosyl-chrysoeriol O-feruloylhexoside	putatively annotated (by GM)	Flavonoid
mr173	Asparagine	standard	Amino acid	-0.129173	0.00374231	mr591	C-hexosyl-chrysoeriol O-feruloylhexoside	putatively annotated (by GM)	Flavonoid
mr175	Ornithine	putatively annotated (by GGM)	Amino acid	-0.138841	0.00182002	mr591	C-hexosyl-chrysoeriol O-feruloylhexoside	putatively annotated (by GM)	Flavonoid
mr279	Tryptophan	standard	Amino acid	-0.232016	1.46143e-07	mr591	C-hexosyl-chrysoeriol O-feruloylhexoside	putatively annotated (by GM)	Flavonoid
mr262	Phenylalanine	standard	Amino acid	0.372754	0	mr543	C-hexosyl-chrysoeriol O-hexoside	putatively annotated	Flavonoid
mr237	Alanine	standard	Amino acid	0.354922	2.22045e-16	mr543	C-hexosyl-chrysoeriol O-hexoside	putatively annotated	Flavonoid
mr243	Valine	standard	Amino acid	0.285703	6.94937e-11	mr543	C-hexosyl-chrysoeriol O-hexoside	putatively annotated	Flavonoid
mr180	beta-Homoisoleucine	putatively annotated (by GGM)	Amino acid	0.266168	1.37538e-09	mr543	C-hexosyl-chrysoeriol O-hexoside	putatively annotated	Flavonoid
mr176	beta-Homothreonine	putatively annotated	Amino acid	0.232064	1.45266e-07	mr543	C-hexosyl-chrysoeriol O-hexoside	putatively annotated	Flavonoid
mr250	Isoleucine	standard	Amino acid	0.229296	2.05824e-07	mr543	C-hexosyl-chrysoeriol O-hexoside	putatively annotated	Flavonoid
mr172	Homoproline	standard	Amino acid	0.202407	4.85193e-06	mr543	C-hexosyl-chrysoeriol O-hexoside	putatively annotated	Flavonoid
mr181	Lysine	standard	Amino acid	0.170626	0.000122231	mr543	C-hexosyl-chrysoeriol O-hexoside	putatively annotated	Flavonoid
mr173	Asparagine	standard	Amino acid	-0.138847	0.00181909	mr543	C-hexosyl-chrysoeriol O-hexoside	putatively annotated	Flavonoid
mr279	Tryptophan	standard	Amino acid	-0.168513	0.000148631	mr543	C-hexosyl-chrysoeriol O-hexoside	putatively annotated	Flavonoid
mr175	Ornithine	putatively annotated (by GGM)	Amino acid	-0.172897	9.87956e-05	mr543	C-hexosyl-chrysoeriol O-hexoside	putatively annotated	Flavonoid
mr243	Valine	standard	Amino acid	0.207076	2.88483e-06	mr527	C-hexosyl-C-pentosyl-apigenin	putatively annotated (by GM)	Flavonoid
mr176	beta-Homothreonine	putatively annotated	Amino acid	0.206091	3.2224e-06	mr527	C-hexosyl-C-pentosyl-apigenin	putatively annotated (by GM)	Flavonoid
mr262	Phenylalanine	standard	Amino acid	0.172398	0.000103548	mr527	C-hexosyl-C-pentosyl-apigenin	putatively annotated (by GM)	Flavonoid
mr241	Proline	standard	Amino acid	0.17036	0.000125294	mr527	C-hexosyl-C-pentosyl-apigenin	putatively annotated (by GM)	Flavonoid
mr237	Alanine	standard	Amino acid	0.160899	0.000295024	mr527	C-hexosyl-C-pentosyl-apigenin	putatively annotated (by GM)	Flavonoid
mr268	Tyrosine	standard	Amino acid	0.116562	0.00894817	mr527	C-hexosyl-C-pentosyl-apigenin	putatively annotated (by GM)	Flavonoid
mr262	Phenylalanine	standard	Amino acid	0.321792	1.47438e-13	mr830	C-hexosyl-luteolin O-feruloylhexoside	putatively annotated (by GM)	Flavonoid
mr237	Alanine	standard	Amino acid	0.301735	5.01243e-12	mr830	C-hexosyl-luteolin O-feruloylhexoside	putatively annotated (by GM)	Flavonoid
mr176	beta-Homothreonine	putatively annotated	Amino acid	0.279295	1.89907e-10	mr830	C-hexosyl-luteolin O-feruloylhexoside	putatively annotated (by GM)	Flavonoid
mr653	Tryptamine	standard	Amino acid	0.247995	1.79406e-08	mr830	C-hexosyl-luteolin O-feruloylhexoside	putatively annotated (by GM)	Flavonoid
mr180	beta-Homoisoleucine	putatively annotated (by GGM)	Amino acid	0.24012	5.13894e-08	mr830	C-hexosyl-luteolin O-feruloylhexoside	putatively annotated (by GM)	Flavonoid
mr243	Valine	standard	Amino acid	0.230441	1.78275e-07	mr830	C-hexosyl-luteolin O-feruloylhexoside	putatively annotated (by GM)	Flavonoid
mr250	Isoleucine	standard	Amino acid	0.225887	3.14224e-07	mr830	C-hexosyl-luteolin O-feruloylhexoside	putatively annotated (by GM)	Flavonoid
mr798	Cysteine	standard	Amino acid	0.194953	1.08562e-05	mr830	C-hexosyl-luteolin O-feruloylhexoside	putatively annotated (by GM)	Flavonoid
mr172	Homoproline	standard	Amino acid	0.12455	0.00519779	mr830	C-hexosyl-luteolin O-feruloylhexoside	putatively annotated (by GM)	Flavonoid
mr263	Arginine	standard	Amino acid	-0.115596	0.00953645	mr830	C-hexosyl-luteolin O-feruloylhexoside	putatively annotated (by GM)	Flavonoid
mr173	Asparagine	standard	Amino acid	-0.118362	0.00793842	mr830	C-hexosyl-luteolin O-feruloylhexoside	putatively annotated (by GM)	Flavonoid
mr175	Ornithine	putatively annotated (by GGM)	Amino acid	-0.143923	0.00122305	mr830	C-hexosyl-luteolin O-feruloylhexoside	putatively annotated (by GM)	Flavonoid
mr259	Histidine	standard	Amino acid	-0.213298	1.41614e-06	mr830	C-hexosyl-luteolin O-feruloylhexoside	putatively annotated (by GM)	Flavonoid
mr279	Tryptophan	standard	Amino acid	-0.281727	1.30071e-10	mr830	C-hexosyl-luteolin O-feruloylhexoside	putatively annotated (by GM)	Flavonoid
mr262	Phenylalanine	standard	Amino acid	0.327877	4.79616e-14	mr584	C-hexosyl-luteolin O-p-coumaroylhexoside	putatively annotated	Flavonoid
mr237	Alanine	standard	Amino acid	0.296248	1.25584e-11	mr584	C-hexosyl-luteolin O-p-coumaroylhexoside	putatively annotated	Flavonoid
mr180	beta-Homoisoleucine	putatively annotated (by GGM)	Amino acid	0.285843	6.79699e-11	mr584	C-hexosyl-luteolin O-p-coumaroylhexoside	putatively annotated	Flavonoid
mr176	beta-Homothreonine	putatively annotated	Amino acid	0.263431	2.05064e-09	mr584	C-hexosyl-luteolin O-p-coumaroylhexoside	putatively annotated	Flavonoid
mr243	Valine	standard	Amino acid	0.249158	1.53126e-08	mr584	C-hexosyl-luteolin O-p-coumaroylhexoside	putatively annotated	Flavonoid
mr250	Isoleucine	standard	Amino acid	0.208057	2.58234e-06	mr584	C-hexosyl-luteolin O-p-coumaroylhexoside	putatively annotated	Flavonoid
mr172	Homoproline	standard	Amino acid	0.16631	0.000181796	mr584	C-hexosyl-luteolin O-p-coumaroylhexoside	putatively annotated	Flavonoid
mr268	Tyrosine	standard	Amino acid	0.125059	0.00501566	mr584	C-hexosyl-luteolin O-p-coumaroylhexoside	putatively annotated	Flavonoid
mr279	Tryptophan	standard	Amino acid	-0.137557	0.00200813	mr584	C-hexosyl-luteolin O-p-coumaroylhexoside	putatively annotated	Flavonoid
mr175	Ornithine	putatively annotated (by GGM)	Amino acid	-0.142956	0.00132042	mr584	C-hexosyl-luteolin O-p-coumaroylhexoside	putatively annotated	Flavonoid
mr173	Asparagine	standard	Amino acid	-0.15898	0.000349047	mr584	C-hexosyl-luteolin O-p-coumaroylhexoside	putatively annotated	Flavonoid
mr243	Valine	standard	Amino acid	0.235811	9.00064e-08	mr533	C-hexosyl-luteolin O-pentoside	putatively annotated	Flavonoid
mr172	Homoproline	standard	Amino acid	0.171349	0.000114257	mr533	C-hexosyl-luteolin O-pentoside	putatively annotated	Flavonoid
mr262	Phenylalanine	standard	Amino acid	0.15726	0.000405154	mr533	C-hexosyl-luteolin O-pentoside	putatively annotated	Flavonoid
mr250	Isoleucine	standard	Amino acid	0.142747	0.00134241	mr533	C-hexosyl-luteolin O-pentoside	putatively annotated	Flavonoid
mr237	Alanine	standard	Amino acid	0.140179	0.00164115	mr533	C-hexosyl-luteolin O-pentoside	putatively annotated	Flavonoid
mr180	beta-Homoisoleucine	putatively annotated (by GGM)	Amino acid	0.123259	0.00568634	mr533	C-hexosyl-luteolin O-pentoside	putatively annotated	Flavonoid
mr175	Ornithine	putatively annotated (by GGM)	Amino acid	0.307162	1.98241e-12	mr438	C-hexosyl-methylchrysoeriol	putatively annotated	Flavonoid
mr173	Asparagine	standard	Amino acid	0.298302	8.92508e-12	mr438	C-hexosyl-methylchrysoeriol	putatively annotated	Flavonoid
mr176	beta-Homothreonine	putatively annotated	Amino acid	0.179735	5.12165e-05	mr438	C-hexosyl-methylchrysoeriol	putatively annotated	Flavonoid
mr243	Valine	standard	Amino acid	0.135696	0.00231252	mr438	C-hexosyl-methylchrysoeriol	putatively annotated	Flavonoid
mr250	Isoleucine	standard	Amino acid	0.114906	0.00997674	mr438	C-hexosyl-methylchrysoeriol	putatively annotated	Flavonoid
mr259	Histidine	standard	Amino acid	-0.185582	2.86355e-05	mr587	C-hexosyl-naringenin O-hexosyl-O-hexoside	putatively annotated	Flavonoid
mr263	Arginine	standard	Amino acid	-0.194854	1.09704e-05	mr587	C-hexosyl-naringenin O-hexosyl-O-hexoside	putatively annotated	Flavonoid
mr172	Homoproline	standard	Amino acid	0.147564	0.000912638	mr695	Chrysoeriol	standard	Flavonoid
mr241	Proline	standard	Amino acid	-0.115455	0.00962462	mr695	Chrysoeriol	standard	Flavonoid
mr181	Lysine	standard	Amino acid	-0.144381	0.00117924	mr695	Chrysoeriol	standard	Flavonoid
mr263	Arginine	standard	Amino acid	-0.201733	5.22506e-06	mr695	Chrysoeriol	standard	Flavonoid
mr259	Histidine	standard	Amino acid	-0.207666	2.69925e-06	mr695	Chrysoeriol	standard	Flavonoid
mr262	Phenylalanine	standard	Amino acid	0.221832	5.15289e-07	mr446	Chrysoeriol 7-O-hexoside	putatively annotated (by GM)	Flavonoid
mr176	beta-Homothreonine	putatively annotated	Amino acid	0.213723	1.34792e-06	mr446	Chrysoeriol 7-O-hexoside	putatively annotated (by GM)	Flavonoid
mr250	Isoleucine	standard	Amino acid	0.210947	1.85771e-06	mr446	Chrysoeriol 7-O-hexoside	putatively annotated (by GM)	Flavonoid
mr243	Valine	standard	Amino acid	0.173232	9.57289e-05	mr446	Chrysoeriol 7-O-hexoside	putatively annotated (by GM)	Flavonoid
mr172	Homoproline	standard	Amino acid	0.164336	0.0002173	mr446	Chrysoeriol 7-O-hexoside	putatively annotated (by GM)	Flavonoid
mr180	beta-Homoisoleucine	putatively annotated (by GGM)	Amino acid	0.130242	0.00346341	mr446	Chrysoeriol 7-O-hexoside	putatively annotated (by GM)	Flavonoid
mr279	Tryptophan	standard	Amino acid	-0.12115	0.00657441	mr446	Chrysoeriol 7-O-hexoside	putatively annotated (by GM)	Flavonoid
mr263	Arginine	standard	Amino acid	-0.152668	0.000598733	mr446	Chrysoeriol 7-O-hexoside	putatively annotated (by GM)	Flavonoid
mr259	Histidine	standard	Amino acid	-0.217259	8.90285e-07	mr446	Chrysoeriol 7-O-hexoside	putatively annotated (by GM)	Flavonoid
mr176	beta-Homothreonine	putatively annotated	Amino acid	0.281175	1.41785e-10	mr542	Chrysoeriol 7-O-rutinoside	putatively annotated (by GM)	Flavonoid
mr262	Phenylalanine	standard	Amino acid	0.243274	3.38614e-08	mr542	Chrysoeriol 7-O-rutinoside	putatively annotated (by GM)	Flavonoid
mr237	Alanine	standard	Amino acid	0.229571	1.98842e-07	mr542	Chrysoeriol 7-O-rutinoside	putatively annotated (by GM)	Flavonoid
mr243	Valine	standard	Amino acid	0.206627	3.03443e-06	mr542	Chrysoeriol 7-O-rutinoside	putatively annotated (by GM)	Flavonoid
mr241	Proline	standard	Amino acid	0.175654	7.60256e-05	mr542	Chrysoeriol 7-O-rutinoside	putatively annotated (by GM)	Flavonoid
mr180	beta-Homoisoleucine	putatively annotated (by GGM)	Amino acid	0.151316	0.000670298	mr542	Chrysoeriol 7-O-rutinoside	putatively annotated (by GM)	Flavonoid
mr172	Homoproline	standard	Amino acid	0.138184	0.00191409	mr542	Chrysoeriol 7-O-rutinoside	putatively annotated (by GM)	Flavonoid
mr263	Arginine	standard	Amino acid	0.133716	0.00268231	mr542	Chrysoeriol 7-O-rutinoside	putatively annotated (by GM)	Flavonoid
mr181	Lysine	standard	Amino acid	0.129352	0.00369412	mr542	Chrysoeriol 7-O-rutinoside	putatively annotated (by GM)	Flavonoid
mr172	Homoproline	standard	Amino acid	0.191109	1.62531e-05	mr512	Chrysoeriol C-hexoside derivative	putatively annotated	Flavonoid
mr262	Phenylalanine	standard	Amino acid	0.159803	0.000324823	mr512	Chrysoeriol C-hexoside derivative	putatively annotated	Flavonoid
mr250	Isoleucine	standard	Amino acid	0.125847	0.00474519	mr512	Chrysoeriol C-hexoside derivative	putatively annotated	Flavonoid
mr262	Phenylalanine	standard	Amino acid	0.319683	2.16493e-13	mr838	Chrysoeriol O-feruloylhexosyl-O-hexoside	putatively annotated	Flavonoid
mr237	Alanine	standard	Amino acid	0.29846	8.6926e-12	mr838	Chrysoeriol O-feruloylhexosyl-O-hexoside	putatively annotated	Flavonoid
mr241	Proline	standard	Amino acid	0.292283	2.40954e-11	mr838	Chrysoeriol O-feruloylhexosyl-O-hexoside	putatively annotated	Flavonoid
mr243	Valine	standard	Amino acid	0.232372	1.39698e-07	mr838	Chrysoeriol O-feruloylhexosyl-O-hexoside	putatively annotated	Flavonoid
mr263	Arginine	standard	Amino acid	0.216059	1.02572e-06	mr838	Chrysoeriol O-feruloylhexosyl-O-hexoside	putatively annotated	Flavonoid
mr180	beta-Homoisoleucine	putatively annotated (by GGM)	Amino acid	0.200343	6.08266e-06	mr838	Chrysoeriol O-feruloylhexosyl-O-hexoside	putatively annotated	Flavonoid
mr176	beta-Homothreonine	putatively annotated	Amino acid	0.193649	1.24592e-05	mr838	Chrysoeriol O-feruloylhexosyl-O-hexoside	putatively annotated	Flavonoid
mr268	Tyrosine	standard	Amino acid	0.167112	0.000169	mr838	Chrysoeriol O-feruloylhexosyl-O-hexoside	putatively annotated	Flavonoid
mr798	Cysteine	standard	Amino acid	0.164532	0.000213506	mr838	Chrysoeriol O-feruloylhexosyl-O-hexoside	putatively annotated	Flavonoid
mr259	Histidine	standard	Amino acid	0.16023	0.000312906	mr838	Chrysoeriol O-feruloylhexosyl-O-hexoside	putatively annotated	Flavonoid
mr653	Tryptamine	standard	Amino acid	0.145705	0.00106066	mr838	Chrysoeriol O-feruloylhexosyl-O-hexoside	putatively annotated	Flavonoid
mr181	Lysine	standard	Amino acid	0.141578	0.00147152	mr838	Chrysoeriol O-feruloylhexosyl-O-hexoside	putatively annotated	Flavonoid
mr175	Ornithine	putatively annotated (by GGM)	Amino acid	-0.169074	0.00014114	mr838	Chrysoeriol O-feruloylhexosyl-O-hexoside	putatively annotated	Flavonoid
mr173	Asparagine	standard	Amino acid	-0.174827	8.22791e-05	mr838	Chrysoeriol O-feruloylhexosyl-O-hexoside	putatively annotated	Flavonoid
mr250	Isoleucine	standard	Amino acid	0.22749	2.57747e-07	mr579	C-pentosyl-apigenin O-caffeoylhexoside	putatively annotated	Flavonoid
mr262	Phenylalanine	standard	Amino acid	0.194898	1.09189e-05	mr579	C-pentosyl-apigenin O-caffeoylhexoside	putatively annotated	Flavonoid
mr237	Alanine	standard	Amino acid	0.178029	6.04757e-05	mr579	C-pentosyl-apigenin O-caffeoylhexoside	putatively annotated	Flavonoid
mr180	beta-Homoisoleucine	putatively annotated (by GGM)	Amino acid	0.175884	7.43703e-05	mr579	C-pentosyl-apigenin O-caffeoylhexoside	putatively annotated	Flavonoid
mr243	Valine	standard	Amino acid	0.131654	0.00312395	mr579	C-pentosyl-apigenin O-caffeoylhexoside	putatively annotated	Flavonoid
mr237	Alanine	standard	Amino acid	0.176258	7.17529e-05	mr577	C-pentosyl-apigenin O-p-coumaroylhexoside	putatively annotated	Flavonoid
mr262	Phenylalanine	standard	Amino acid	0.152731	0.000595572	mr577	C-pentosyl-apigenin O-p-coumaroylhexoside	putatively annotated	Flavonoid
mr243	Valine	standard	Amino acid	0.149379	0.000786779	mr577	C-pentosyl-apigenin O-p-coumaroylhexoside	putatively annotated	Flavonoid
mr262	Phenylalanine	standard	Amino acid	0.358974	0	mr835	C-pentosyl-chrysoeriol O-hexoside	putatively annotated (by GM)	Flavonoid
mr237	Alanine	standard	Amino acid	0.339591	5.10703e-15	mr835	C-pentosyl-chrysoeriol O-hexoside	putatively annotated (by GM)	Flavonoid
mr241	Proline	standard	Amino acid	0.302403	4.47642e-12	mr835	C-pentosyl-chrysoeriol O-hexoside	putatively annotated (by GM)	Flavonoid
mr243	Valine	standard	Amino acid	0.243083	3.4732e-08	mr835	C-pentosyl-chrysoeriol O-hexoside	putatively annotated (by GM)	Flavonoid
mr172	Homoproline	standard	Amino acid	0.194857	1.09662e-05	mr835	C-pentosyl-chrysoeriol O-hexoside	putatively annotated (by GM)	Flavonoid
mr653	Tryptamine	standard	Amino acid	0.190628	1.70842e-05	mr835	C-pentosyl-chrysoeriol O-hexoside	putatively annotated (by GM)	Flavonoid
mr268	Tyrosine	standard	Amino acid	0.186073	2.7248e-05	mr835	C-pentosyl-chrysoeriol O-hexoside	putatively annotated (by GM)	Flavonoid
mr180	beta-Homoisoleucine	putatively annotated (by GGM)	Amino acid	0.18024	4.87386e-05	mr835	C-pentosyl-chrysoeriol O-hexoside	putatively annotated (by GM)	Flavonoid
mr798	Cysteine	standard	Amino acid	0.163015	0.000244582	mr835	C-pentosyl-chrysoeriol O-hexoside	putatively annotated (by GM)	Flavonoid
mr181	Lysine	standard	Amino acid	0.153276	0.00056892	mr835	C-pentosyl-chrysoeriol O-hexoside	putatively annotated (by GM)	Flavonoid
mr250	Isoleucine	standard	Amino acid	0.147132	0.000945213	mr835	C-pentosyl-chrysoeriol O-hexoside	putatively annotated (by GM)	Flavonoid
mr263	Arginine	standard	Amino acid	0.134388	0.0025512	mr835	C-pentosyl-chrysoeriol O-hexoside	putatively annotated (by GM)	Flavonoid
mr259	Histidine	standard	Amino acid	0.118956	0.00762844	mr835	C-pentosyl-chrysoeriol O-hexoside	putatively annotated (by GM)	Flavonoid
mr176	beta-Homothreonine	putatively annotated	Amino acid	0.116164	0.00918665	mr835	C-pentosyl-chrysoeriol O-hexoside	putatively annotated (by GM)	Flavonoid
mr175	Ornithine	putatively annotated (by GGM)	Amino acid	-0.19371	1.238e-05	mr835	C-pentosyl-chrysoeriol O-hexoside	putatively annotated (by GM)	Flavonoid
mr173	Asparagine	standard	Amino acid	-0.209773	2.12479e-06	mr835	C-pentosyl-chrysoeriol O-hexoside	putatively annotated (by GM)	Flavonoid
mr262	Phenylalanine	standard	Amino acid	0.318601	2.63345e-13	mr604	C-pentosyl-luteolin O-hexoside	putatively annotated	Flavonoid
mr243	Valine	standard	Amino acid	0.297873	9.58678e-12	mr604	C-pentosyl-luteolin O-hexoside	putatively annotated	Flavonoid
mr237	Alanine	standard	Amino acid	0.292005	2.52143e-11	mr604	C-pentosyl-luteolin O-hexoside	putatively annotated	Flavonoid
mr241	Proline	standard	Amino acid	0.253314	8.63489e-09	mr604	C-pentosyl-luteolin O-hexoside	putatively annotated	Flavonoid
mr176	beta-Homothreonine	putatively annotated	Amino acid	0.183168	3.6483e-05	mr604	C-pentosyl-luteolin O-hexoside	putatively annotated	Flavonoid
mr268	Tyrosine	standard	Amino acid	0.176909	6.73932e-05	mr604	C-pentosyl-luteolin O-hexoside	putatively annotated	Flavonoid
mr250	Isoleucine	standard	Amino acid	0.168249	0.000152286	mr604	C-pentosyl-luteolin O-hexoside	putatively annotated	Flavonoid
mr181	Lysine	standard	Amino acid	0.159657	0.000329018	mr604	C-pentosyl-luteolin O-hexoside	putatively annotated	Flavonoid
mr172	Homoproline	standard	Amino acid	0.152725	0.000595887	mr604	C-pentosyl-luteolin O-hexoside	putatively annotated	Flavonoid
mr180	beta-Homoisoleucine	putatively annotated (by GGM)	Amino acid	0.117172	0.008594	mr604	C-pentosyl-luteolin O-hexoside	putatively annotated	Flavonoid
mr175	Ornithine	putatively annotated (by GGM)	Amino acid	0.281385	1.3721e-10	mr411	Daidzein O-hexoside	putatively annotated	Flavonoid
mr173	Asparagine	standard	Amino acid	0.23794	6.83208e-08	mr411	Daidzein O-hexoside	putatively annotated	Flavonoid
mr268	Tyrosine	standard	Amino acid	-0.116268	0.00912402	mr411	Daidzein O-hexoside	putatively annotated	Flavonoid
mr243	Valine	standard	Amino acid	-0.139706	0.00170247	mr411	Daidzein O-hexoside	putatively annotated	Flavonoid
mr180	beta-Homoisoleucine	putatively annotated (by GGM)	Amino acid	-0.145762	0.00105584	mr411	Daidzein O-hexoside	putatively annotated	Flavonoid
mr241	Proline	standard	Amino acid	-0.155915	0.00045474	mr411	Daidzein O-hexoside	putatively annotated	Flavonoid
mr237	Alanine	standard	Amino acid	-0.245184	2.62299e-08	mr411	Daidzein O-hexoside	putatively annotated	Flavonoid
mr262	Phenylalanine	standard	Amino acid	-0.264249	1.82064e-09	mr411	Daidzein O-hexoside	putatively annotated	Flavonoid
mr175	Ornithine	putatively annotated (by GGM)	Amino acid	0.124233	0.0053139	mr522	di-C,C-pentosyl-luteolin	putatively annotated (by GM)	Flavonoid
mr176	beta-Homothreonine	putatively annotated	Amino acid	0.218361	7.81212e-07	mr839	Eriodictyol O-malonylhexoside	putatively annotated	Flavonoid
mr250	Isoleucine	standard	Amino acid	0.171091	0.000117041	mr839	Eriodictyol O-malonylhexoside	putatively annotated	Flavonoid
mr653	Tryptamine	standard	Amino acid	0.132232	0.0029939	mr839	Eriodictyol O-malonylhexoside	putatively annotated	Flavonoid
mr279	Tryptophan	standard	Amino acid	-0.185643	2.8457e-05	mr839	Eriodictyol O-malonylhexoside	putatively annotated	Flavonoid
mr263	Arginine	standard	Amino acid	-0.188811	2.06077e-05	mr839	Eriodictyol O-malonylhexoside	putatively annotated	Flavonoid
mr259	Histidine	standard	Amino acid	-0.256328	5.663e-09	mr839	Eriodictyol O-malonylhexoside	putatively annotated	Flavonoid
mr172	Homoproline	standard	Amino acid	0.177867	6.1435e-05	mr480	Limocitrin O-hexoside	putatively annotated	Flavonoid
mr176	beta-Homothreonine	putatively annotated	Amino acid	0.159518	0.000333023	mr480	Limocitrin O-hexoside	putatively annotated	Flavonoid
mr180	beta-Homoisoleucine	putatively annotated (by GGM)	Amino acid	0.132102	0.00302279	mr480	Limocitrin O-hexoside	putatively annotated	Flavonoid
mr263	Arginine	standard	Amino acid	-0.137817	0.0019686	mr480	Limocitrin O-hexoside	putatively annotated	Flavonoid
mr241	Proline	standard	Amino acid	-0.143257	0.00128938	mr480	Limocitrin O-hexoside	putatively annotated	Flavonoid
mr279	Tryptophan	standard	Amino acid	-0.184311	3.25404e-05	mr480	Limocitrin O-hexoside	putatively annotated	Flavonoid
mr259	Histidine	standard	Amino acid	-0.207987	2.60289e-06	mr480	Limocitrin O-hexoside	putatively annotated	Flavonoid
mr262	Phenylalanine	standard	Amino acid	0.367363	0	mr430	Luteolin 6-C-glucoside	standard	Flavonoid
mr243	Valine	standard	Amino acid	0.327918	4.75176e-14	mr430	Luteolin 6-C-glucoside	standard	Flavonoid
mr250	Isoleucine	standard	Amino acid	0.268412	9.87836e-10	mr430	Luteolin 6-C-glucoside	standard	Flavonoid
mr237	Alanine	standard	Amino acid	0.246745	2.12557e-08	mr430	Luteolin 6-C-glucoside	standard	Flavonoid
mr176	beta-Homothreonine	putatively annotated	Amino acid	0.205188	3.56482e-06	mr430	Luteolin 6-C-glucoside	standard	Flavonoid
mr180	beta-Homoisoleucine	putatively annotated (by GGM)	Amino acid	0.204195	3.98179e-06	mr430	Luteolin 6-C-glucoside	standard	Flavonoid
mr172	Homoproline	standard	Amino acid	0.200485	5.98891e-06	mr430	Luteolin 6-C-glucoside	standard	Flavonoid
mr279	Tryptophan	standard	Amino acid	-0.180691	4.66295e-05	mr430	Luteolin 6-C-glucoside	standard	Flavonoid
mr259	Histidine	standard	Amino acid	-0.200586	5.92339e-06	mr430	Luteolin 6-C-glucoside	standard	Flavonoid
mr176	beta-Homothreonine	putatively annotated	Amino acid	0.214838	1.18355e-06	mr229	Luteolin O-malonylhexoside	putatively annotated	Flavonoid
mr175	Ornithine	putatively annotated (by GGM)	Amino acid	0.145356	0.00109079	mr229	Luteolin O-malonylhexoside	putatively annotated	Flavonoid
mr237	Alanine	standard	Amino acid	0.341146	3.77476e-15	mr731	Luteolin O-rahmnosyl-O-rutinoside	putatively annotated	Flavonoid
mr262	Phenylalanine	standard	Amino acid	0.298905	8.07021e-12	mr731	Luteolin O-rahmnosyl-O-rutinoside	putatively annotated	Flavonoid
mr180	beta-Homoisoleucine	putatively annotated (by GGM)	Amino acid	0.223077	4.43161e-07	mr731	Luteolin O-rahmnosyl-O-rutinoside	putatively annotated	Flavonoid
mr243	Valine	standard	Amino acid	0.199694	6.52736e-06	mr731	Luteolin O-rahmnosyl-O-rutinoside	putatively annotated	Flavonoid
mr653	Tryptamine	standard	Amino acid	0.19172	1.52517e-05	mr731	Luteolin O-rahmnosyl-O-rutinoside	putatively annotated	Flavonoid
mr176	beta-Homothreonine	putatively annotated	Amino acid	0.182139	4.04137e-05	mr731	Luteolin O-rahmnosyl-O-rutinoside	putatively annotated	Flavonoid
mr241	Proline	standard	Amino acid	0.1699	0.000130763	mr731	Luteolin O-rahmnosyl-O-rutinoside	putatively annotated	Flavonoid
mr172	Homoproline	standard	Amino acid	0.166948	0.000171543	mr731	Luteolin O-rahmnosyl-O-rutinoside	putatively annotated	Flavonoid
mr181	Lysine	standard	Amino acid	0.145327	0.00109332	mr731	Luteolin O-rahmnosyl-O-rutinoside	putatively annotated	Flavonoid
mr250	Isoleucine	standard	Amino acid	0.138322	0.00189403	mr731	Luteolin O-rahmnosyl-O-rutinoside	putatively annotated	Flavonoid
mr268	Tyrosine	standard	Amino acid	0.127384	0.00425488	mr731	Luteolin O-rahmnosyl-O-rutinoside	putatively annotated	Flavonoid
mr175	Ornithine	putatively annotated (by GGM)	Amino acid	-0.22061	5.97102e-07	mr731	Luteolin O-rahmnosyl-O-rutinoside	putatively annotated	Flavonoid
mr173	Asparagine	standard	Amino acid	-0.254801	7.01642e-09	mr731	Luteolin O-rahmnosyl-O-rutinoside	putatively annotated	Flavonoid
mr262	Phenylalanine	standard	Amino acid	0.27794	2.34114e-10	mr534	Methylisohaenkeanoside	putatively annotated	Flavonoid
mr250	Isoleucine	standard	Amino acid	0.269987	7.81626e-10	mr534	Methylisohaenkeanoside	putatively annotated	Flavonoid
mr172	Homoproline	standard	Amino acid	0.22294	4.50565e-07	mr534	Methylisohaenkeanoside	putatively annotated	Flavonoid
mr237	Alanine	standard	Amino acid	0.198729	7.24647e-06	mr534	Methylisohaenkeanoside	putatively annotated	Flavonoid
mr243	Valine	standard	Amino acid	0.192399	1.42071e-05	mr534	Methylisohaenkeanoside	putatively annotated	Flavonoid
mr180	beta-Homoisoleucine	putatively annotated (by GGM)	Amino acid	0.170606	0.000122456	mr534	Methylisohaenkeanoside	putatively annotated	Flavonoid
mr176	beta-Homothreonine	putatively annotated	Amino acid	0.162947	0.000246068	mr534	Methylisohaenkeanoside	putatively annotated	Flavonoid
mr263	Arginine	standard	Amino acid	-0.171339	0.000114364	mr534	Methylisohaenkeanoside	putatively annotated	Flavonoid
mr259	Histidine	standard	Amino acid	-0.212712	1.51566e-06	mr534	Methylisohaenkeanoside	putatively annotated	Flavonoid
mr173	Asparagine	standard	Amino acid	0.24895	1.57536e-08	mr444	methylLuteolin C-hexoside	putatively annotated	Flavonoid
mr175	Ornithine	putatively annotated (by GGM)	Amino acid	0.220318	6.18372e-07	mr444	methylLuteolin C-hexoside	putatively annotated	Flavonoid
mr243	Valine	standard	Amino acid	0.209561	2.17694e-06	mr444	methylLuteolin C-hexoside	putatively annotated	Flavonoid
mr176	beta-Homothreonine	putatively annotated	Amino acid	0.200603	5.91255e-06	mr444	methylLuteolin C-hexoside	putatively annotated	Flavonoid
mr250	Isoleucine	standard	Amino acid	0.164875	0.000207019	mr444	methylLuteolin C-hexoside	putatively annotated	Flavonoid
mr262	Phenylalanine	standard	Amino acid	0.120557	0.00684573	mr444	methylLuteolin C-hexoside	putatively annotated	Flavonoid
mr259	Histidine	standard	Amino acid	-0.191193	1.61113e-05	mr444	methylLuteolin C-hexoside	putatively annotated	Flavonoid
mr279	Tryptophan	standard	Amino acid	-0.225971	3.10989e-07	mr444	methylLuteolin C-hexoside	putatively annotated	Flavonoid
mr175	Ornithine	putatively annotated (by GGM)	Amino acid	0.223769	4.07315e-07	mr412	O-methylapigenin C-pentoside	putatively annotated (by GM)	Flavonoid
mr173	Asparagine	standard	Amino acid	0.175098	8.01776e-05	mr412	O-methylapigenin C-pentoside	putatively annotated (by GM)	Flavonoid
mr172	Homoproline	standard	Amino acid	0.151035	0.000686162	mr462	O-methylChrysoeriol O-hexoside	putatively annotated (by GM)	Flavonoid
mr250	Isoleucine	standard	Amino acid	0.150715	0.000704649	mr462	O-methylChrysoeriol O-hexoside	putatively annotated (by GM)	Flavonoid
mr172	Homoproline	standard	Amino acid	0.319841	2.10498e-13	mr413	O-methylnaringenin C-pentoside	putatively annotated	Flavonoid
mr279	Tryptophan	standard	Amino acid	0.217353	8.80476e-07	mr413	O-methylnaringenin C-pentoside	putatively annotated	Flavonoid
mr268	Tyrosine	standard	Amino acid	0.152865	0.000588909	mr413	O-methylnaringenin C-pentoside	putatively annotated	Flavonoid
mr173	Asparagine	standard	Amino acid	0.1214	0.0064633	mr413	O-methylnaringenin C-pentoside	putatively annotated	Flavonoid
mr172	Homoproline	standard	Amino acid	0.346178	1.33227e-15	mr502	O-methylQuercetin O-hexoside	putatively annotated (by GM)	Flavonoid
mr262	Phenylalanine	standard	Amino acid	0.217698	8.45194e-07	mr502	O-methylQuercetin O-hexoside	putatively annotated (by GM)	Flavonoid
mr243	Valine	standard	Amino acid	0.196444	9.26316e-06	mr502	O-methylQuercetin O-hexoside	putatively annotated (by GM)	Flavonoid
mr237	Alanine	standard	Amino acid	0.18686	2.5156e-05	mr502	O-methylQuercetin O-hexoside	putatively annotated (by GM)	Flavonoid
mr180	beta-Homoisoleucine	putatively annotated (by GGM)	Amino acid	0.157291	0.000404067	mr502	O-methylQuercetin O-hexoside	putatively annotated (by GM)	Flavonoid
mr268	Tyrosine	standard	Amino acid	0.116331	0.00908582	mr502	O-methylQuercetin O-hexoside	putatively annotated (by GM)	Flavonoid
mr259	Histidine	standard	Amino acid	-0.118873	0.00767094	mr502	O-methylQuercetin O-hexoside	putatively annotated (by GM)	Flavonoid
mr262	Phenylalanine	standard	Amino acid	0.400329	0	mr477	Phellodensin F	putatively annotated	Flavonoid
mr237	Alanine	standard	Amino acid	0.360964	0	mr477	Phellodensin F	putatively annotated	Flavonoid
mr176	beta-Homothreonine	putatively annotated	Amino acid	0.331103	2.62013e-14	mr477	Phellodensin F	putatively annotated	Flavonoid
mr243	Valine	standard	Amino acid	0.318598	2.63345e-13	mr477	Phellodensin F	putatively annotated	Flavonoid
mr180	beta-Homoisoleucine	putatively annotated (by GGM)	Amino acid	0.263212	2.11683e-09	mr477	Phellodensin F	putatively annotated	Flavonoid
mr250	Isoleucine	standard	Amino acid	0.218082	8.07546e-07	mr477	Phellodensin F	putatively annotated	Flavonoid
mr172	Homoproline	standard	Amino acid	0.199758	6.48236e-06	mr477	Phellodensin F	putatively annotated	Flavonoid
mr181	Lysine	standard	Amino acid	0.172725	0.000100414	mr477	Phellodensin F	putatively annotated	Flavonoid
mr241	Proline	standard	Amino acid	0.153483	0.000559061	mr477	Phellodensin F	putatively annotated	Flavonoid
mr268	Tyrosine	standard	Amino acid	0.143796	0.00123543	mr477	Phellodensin F	putatively annotated	Flavonoid
mr175	Ornithine	putatively annotated (by GGM)	Amino acid	-0.118648	0.00778805	mr477	Phellodensin F	putatively annotated	Flavonoid
mr173	Asparagine	standard	Amino acid	-0.12811	0.00403968	mr477	Phellodensin F	putatively annotated	Flavonoid
mr279	Tryptophan	standard	Amino acid	-0.164096	0.000222032	mr477	Phellodensin F	putatively annotated	Flavonoid
mr172	Homoproline	standard	Amino acid	0.28229	1.1909e-10	mr503	Selgin O-hexoside	putatively annotated	Flavonoid
mr262	Phenylalanine	standard	Amino acid	0.24658	2.1734e-08	mr503	Selgin O-hexoside	putatively annotated	Flavonoid
mr237	Alanine	standard	Amino acid	0.223846	4.03516e-07	mr503	Selgin O-hexoside	putatively annotated	Flavonoid
mr243	Valine	standard	Amino acid	0.179062	5.46942e-05	mr503	Selgin O-hexoside	putatively annotated	Flavonoid
mr180	beta-Homoisoleucine	putatively annotated (by GGM)	Amino acid	0.169876	0.000131052	mr503	Selgin O-hexoside	putatively annotated	Flavonoid
mr268	Tyrosine	standard	Amino acid	0.125592	0.00483105	mr503	Selgin O-hexoside	putatively annotated	Flavonoid
mr241	Proline	standard	Amino acid	0.123145	0.00573166	mr503	Selgin O-hexoside	putatively annotated	Flavonoid
mr250	Isoleucine	standard	Amino acid	0.218733	7.47378e-07	mr843	Selgin O-hexoside derivative	putatively annotated	Flavonoid
mr176	beta-Homothreonine	putatively annotated	Amino acid	0.204691	3.76776e-06	mr843	Selgin O-hexoside derivative	putatively annotated	Flavonoid
mr268	Tyrosine	standard	Amino acid	-0.125807	0.00475825	mr843	Selgin O-hexoside derivative	putatively annotated	Flavonoid
mr279	Tryptophan	standard	Amino acid	-0.235678	9.15534e-08	mr843	Selgin O-hexoside derivative	putatively annotated	Flavonoid
mr241	Proline	standard	Amino acid	-0.284651	8.21133e-11	mr843	Selgin O-hexoside derivative	putatively annotated	Flavonoid
mr263	Arginine	standard	Amino acid	-0.307577	1.8451e-12	mr843	Selgin O-hexoside derivative	putatively annotated	Flavonoid
mr259	Histidine	standard	Amino acid	-0.358447	1.15062e-16	mr843	Selgin O-hexoside derivative	putatively annotated	Flavonoid
mr172	Homoproline	standard	Amino acid	0.243209	3.4155e-08	mr234	Selgin O-hexosyl-O-hexoside	putatively annotated	Flavonoid
mr180	beta-Homoisoleucine	putatively annotated (by GGM)	Amino acid	0.1805	4.75101e-05	mr234	Selgin O-hexosyl-O-hexoside	putatively annotated	Flavonoid
mr176	beta-Homothreonine	putatively annotated	Amino acid	0.148585	0.000839736	mr234	Selgin O-hexosyl-O-hexoside	putatively annotated	Flavonoid
mr176	beta-Homothreonine	putatively annotated	Amino acid	0.209069	2.30231e-06	mr504	Tricin 4'-O-(syringyl alcohol)ether	putatively annotated	Flavonoid
mr262	Phenylalanine	standard	Amino acid	0.151538	0.000658059	mr504	Tricin 4'-O-(syringyl alcohol)ether	putatively annotated	Flavonoid
mr243	Valine	standard	Amino acid	0.143283	0.00128676	mr504	Tricin 4'-O-(syringyl alcohol)ether	putatively annotated	Flavonoid
mr176	beta-Homothreonine	putatively annotated	Amino acid	0.135391	0.00236628	mr505	Tricin 4'-O-(syringyl alcohol)ether	putatively annotated (by GGM)	Flavonoid
mr250	Isoleucine	standard	Amino acid	0.129564	0.00363797	mr504	Tricin 4'-O-(syringyl alcohol)ether	putatively annotated	Flavonoid
mr237	Alanine	standard	Amino acid	0.123456	0.00560924	mr504	Tricin 4'-O-(syringyl alcohol)ether	putatively annotated	Flavonoid
mr180	beta-Homoisoleucine	putatively annotated (by GGM)	Amino acid	0.11947	0.0073687	mr504	Tricin 4'-O-(syringyl alcohol)ether	putatively annotated	Flavonoid
mr263	Arginine	standard	Amino acid	-0.188482	2.13165e-05	mr504	Tricin 4'-O-(syringyl alcohol)ether	putatively annotated	Flavonoid
mr259	Histidine	standard	Amino acid	-0.191645	1.53703e-05	mr505	Tricin 4'-O-(syringyl alcohol)ether	putatively annotated (by GGM)	Flavonoid
mr241	Proline	standard	Amino acid	-0.222599	4.69618e-07	mr505	Tricin 4'-O-(syringyl alcohol)ether	putatively annotated (by GGM)	Flavonoid
mr263	Arginine	standard	Amino acid	-0.23214	1.43863e-07	mr505	Tricin 4'-O-(syringyl alcohol)ether	putatively annotated (by GGM)	Flavonoid
mr259	Histidine	standard	Amino acid	-0.249442	1.47294e-08	mr504	Tricin 4'-O-(syringyl alcohol)ether	putatively annotated	Flavonoid
mr279	Tryptophan	standard	Amino acid	-0.269485	8.42296e-10	mr504	Tricin 4'-O-(syringyl alcohol)ether	putatively annotated	Flavonoid
mr237	Alanine	standard	Amino acid	0.302408	4.47287e-12	mr559	Tricin 4'-O-(syringyl alcohol)ether O-hexoside	putatively annotated	Flavonoid
mr262	Phenylalanine	standard	Amino acid	0.296725	1.16047e-11	mr559	Tricin 4'-O-(syringyl alcohol)ether O-hexoside	putatively annotated	Flavonoid
mr180	beta-Homoisoleucine	putatively annotated (by GGM)	Amino acid	0.242787	3.61259e-08	mr559	Tricin 4'-O-(syringyl alcohol)ether O-hexoside	putatively annotated	Flavonoid
mr243	Valine	standard	Amino acid	0.214811	1.18727e-06	mr559	Tricin 4'-O-(syringyl alcohol)ether O-hexoside	putatively annotated	Flavonoid
mr172	Homoproline	standard	Amino acid	0.200344	6.08182e-06	mr559	Tricin 4'-O-(syringyl alcohol)ether O-hexoside	putatively annotated	Flavonoid
mr176	beta-Homothreonine	putatively annotated	Amino acid	0.172814	9.95777e-05	mr559	Tricin 4'-O-(syringyl alcohol)ether O-hexoside	putatively annotated	Flavonoid
mr268	Tyrosine	standard	Amino acid	0.153544	0.000556193	mr559	Tricin 4'-O-(syringyl alcohol)ether O-hexoside	putatively annotated	Flavonoid
mr250	Isoleucine	standard	Amino acid	0.142682	0.0013493	mr559	Tricin 4'-O-(syringyl alcohol)ether O-hexoside	putatively annotated	Flavonoid
mr175	Ornithine	putatively annotated (by GGM)	Amino acid	-0.191761	1.51854e-05	mr559	Tricin 4'-O-(syringyl alcohol)ether O-hexoside	putatively annotated	Flavonoid
mr173	Asparagine	standard	Amino acid	-0.225676	3.22502e-07	mr559	Tricin 4'-O-(syringyl alcohol)ether O-hexoside	putatively annotated	Flavonoid
mr262	Phenylalanine	standard	Amino acid	0.242718	3.64607e-08	mr524	Tricin 4'-O-(β-guaiacylglyceryl) ether derivative	putatively annotated (by GM)	Flavonoid
mr176	beta-Homothreonine	putatively annotated	Amino acid	0.228359	2.31334e-07	mr524	Tricin 4'-O-(β-guaiacylglyceryl) ether derivative	putatively annotated (by GM)	Flavonoid
mr237	Alanine	standard	Amino acid	0.222862	4.54885e-07	mr524	Tricin 4'-O-(β-guaiacylglyceryl) ether derivative	putatively annotated (by GM)	Flavonoid
mr176	beta-Homothreonine	putatively annotated	Amino acid	0.197119	8.61747e-06	mr523	Tricin 4'-O-(β-guaiacylglyceryl) ether derivative	putatively annotated	Flavonoid
mr243	Valine	standard	Amino acid	0.196676	9.03646e-06	mr524	Tricin 4'-O-(β-guaiacylglyceryl) ether derivative	putatively annotated (by GM)	Flavonoid
mr250	Isoleucine	standard	Amino acid	0.178851	5.58334e-05	mr523	Tricin 4'-O-(β-guaiacylglyceryl) ether derivative	putatively annotated	Flavonoid
mr250	Isoleucine	standard	Amino acid	0.154639	0.000507001	mr524	Tricin 4'-O-(β-guaiacylglyceryl) ether derivative	putatively annotated (by GM)	Flavonoid
mr180	beta-Homoisoleucine	putatively annotated (by GGM)	Amino acid	0.123983	0.00540753	mr524	Tricin 4'-O-(β-guaiacylglyceryl) ether derivative	putatively annotated (by GM)	Flavonoid
mr181	Lysine	standard	Amino acid	-0.120068	0.00707667	mr523	Tricin 4'-O-(β-guaiacylglyceryl) ether derivative	putatively annotated	Flavonoid
mr263	Arginine	standard	Amino acid	-0.121949	0.00622457	mr524	Tricin 4'-O-(β-guaiacylglyceryl) ether derivative	putatively annotated (by GM)	Flavonoid
mr268	Tyrosine	standard	Amino acid	-0.126074	0.00466954	mr523	Tricin 4'-O-(β-guaiacylglyceryl) ether derivative	putatively annotated	Flavonoid
mr173	Asparagine	standard	Amino acid	-0.127542	0.00420711	mr524	Tricin 4'-O-(β-guaiacylglyceryl) ether derivative	putatively annotated (by GM)	Flavonoid
mr259	Histidine	standard	Amino acid	-0.159857	0.000323302	mr524	Tricin 4'-O-(β-guaiacylglyceryl) ether derivative	putatively annotated (by GM)	Flavonoid
mr279	Tryptophan	standard	Amino acid	-0.228115	2.38491e-07	mr524	Tricin 4'-O-(β-guaiacylglyceryl) ether derivative	putatively annotated (by GM)	Flavonoid
mr263	Arginine	standard	Amino acid	-0.272249	5.56924e-10	mr523	Tricin 4'-O-(β-guaiacylglyceryl) ether derivative	putatively annotated	Flavonoid
mr241	Proline	standard	Amino acid	-0.274211	4.14015e-10	mr523	Tricin 4'-O-(β-guaiacylglyceryl) ether derivative	putatively annotated	Flavonoid
mr259	Histidine	standard	Amino acid	-0.320955	1.7188e-13	mr523	Tricin 4'-O-(β-guaiacylglyceryl) ether derivative	putatively annotated	Flavonoid
mr279	Tryptophan	standard	Amino acid	-0.351509	4.79825e-16	mr523	Tricin 4'-O-(β-guaiacylglyceryl) ether derivative	putatively annotated	Flavonoid
mr262	Phenylalanine	standard	Amino acid	0.282197	1.20846e-10	mr567	Tricin 4'-O-(β-guaiacylglyceryl) ether O-hexoside	putatively annotated	Flavonoid
mr172	Homoproline	standard	Amino acid	0.232555	1.36484e-07	mr567	Tricin 4'-O-(β-guaiacylglyceryl) ether O-hexoside	putatively annotated	Flavonoid
mr180	beta-Homoisoleucine	putatively annotated (by GGM)	Amino acid	0.222107	4.98467e-07	mr567	Tricin 4'-O-(β-guaiacylglyceryl) ether O-hexoside	putatively annotated	Flavonoid
mr243	Valine	standard	Amino acid	0.208491	2.45858e-06	mr567	Tricin 4'-O-(β-guaiacylglyceryl) ether O-hexoside	putatively annotated	Flavonoid
mr237	Alanine	standard	Amino acid	0.203721	4.19646e-06	mr567	Tricin 4'-O-(β-guaiacylglyceryl) ether O-hexoside	putatively annotated	Flavonoid
mr250	Isoleucine	standard	Amino acid	0.197465	8.30386e-06	mr567	Tricin 4'-O-(β-guaiacylglyceryl) ether O-hexoside	putatively annotated	Flavonoid
mr176	beta-Homothreonine	putatively annotated	Amino acid	0.168986	0.000142295	mr567	Tricin 4'-O-(β-guaiacylglyceryl) ether O-hexoside	putatively annotated	Flavonoid
mr175	Ornithine	putatively annotated (by GGM)	Amino acid	-0.139392	0.00174423	mr567	Tricin 4'-O-(β-guaiacylglyceryl) ether O-hexoside	putatively annotated	Flavonoid
mr173	Asparagine	standard	Amino acid	-0.143322	0.00128277	mr567	Tricin 4'-O-(β-guaiacylglyceryl) ether O-hexoside	putatively annotated	Flavonoid
mr259	Histidine	standard	Amino acid	-0.162462	0.000256925	mr567	Tricin 4'-O-(β-guaiacylglyceryl) ether O-hexoside	putatively annotated	Flavonoid
mr279	Tryptophan	standard	Amino acid	-0.208045	2.58588e-06	mr567	Tricin 4'-O-(β-guaiacylglyceryl) ether O-hexoside	putatively annotated	Flavonoid
mr262	Phenylalanine	standard	Amino acid	0.300799	5.8713e-12	mr469	Tricin 7-O-hexoside	putatively annotated	Flavonoid
mr172	Homoproline	standard	Amino acid	0.265798	1.45203e-09	mr469	Tricin 7-O-hexoside	putatively annotated	Flavonoid
mr176	beta-Homothreonine	putatively annotated	Amino acid	0.21959	6.74698e-07	mr469	Tricin 7-O-hexoside	putatively annotated	Flavonoid
mr180	beta-Homoisoleucine	putatively annotated (by GGM)	Amino acid	0.203342	4.37621e-06	mr469	Tricin 7-O-hexoside	putatively annotated	Flavonoid
mr237	Alanine	standard	Amino acid	0.191232	1.60466e-05	mr469	Tricin 7-O-hexoside	putatively annotated	Flavonoid
mr243	Valine	standard	Amino acid	0.189614	1.89742e-05	mr469	Tricin 7-O-hexoside	putatively annotated	Flavonoid
mr250	Isoleucine	standard	Amino acid	0.163616	0.000231803	mr469	Tricin 7-O-hexoside	putatively annotated	Flavonoid
mr268	Tyrosine	standard	Amino acid	0.150779	0.000700875	mr469	Tricin 7-O-hexoside	putatively annotated	Flavonoid
mr241	Proline	standard	Amino acid	0.12313	0.00573767	mr469	Tricin 7-O-hexoside	putatively annotated	Flavonoid
mr181	Lysine	standard	Amino acid	0.118596	0.00781516	mr469	Tricin 7-O-hexoside	putatively annotated	Flavonoid
mr172	Homoproline	standard	Amino acid	0.178722	5.65392e-05	mr531	Tricin derivative	putatively annotated	Flavonoid
mr250	Isoleucine	standard	Amino acid	0.161002	0.000292371	mr531	Tricin derivative	putatively annotated	Flavonoid
mr259	Histidine	standard	Amino acid	-0.116043	0.00926029	mr531	Tricin derivative	putatively annotated	Flavonoid
mr259	Histidine	standard	Amino acid	-0.129684	0.00360658	mr404	Tricin derivative	putatively annotated	Flavonoid
mr241	Proline	standard	Amino acid	-0.148219	0.000865269	mr404	Tricin derivative	putatively annotated	Flavonoid
mr263	Arginine	standard	Amino acid	-0.150808	0.000699213	mr531	Tricin derivative	putatively annotated	Flavonoid
mr263	Arginine	standard	Amino acid	-0.185938	2.76209e-05	mr404	Tricin derivative	putatively annotated	Flavonoid
mr176	beta-Homothreonine	putatively annotated	Amino acid	0.15659	0.000429182	mr854	Tricin O-caffeoyl-4'-O-(3-(4-Hydroxy-3,5-dimethoxyphenyl)propanoic acid)ether	putatively annotated (by GGM)	Flavonoid
mr250	Isoleucine	standard	Amino acid	0.151092	0.000682896	mr854	Tricin O-caffeoyl-4'-O-(3-(4-Hydroxy-3,5-dimethoxyphenyl)propanoic acid)ether	putatively annotated (by GGM)	Flavonoid
mr268	Tyrosine	standard	Amino acid	-0.132281	0.00298317	mr854	Tricin O-caffeoyl-4'-O-(3-(4-Hydroxy-3,5-dimethoxyphenyl)propanoic acid)ether	putatively annotated (by GGM)	Flavonoid
mr259	Histidine	standard	Amino acid	-0.212632	1.5298e-06	mr854	Tricin O-caffeoyl-4'-O-(3-(4-Hydroxy-3,5-dimethoxyphenyl)propanoic acid)ether	putatively annotated (by GGM)	Flavonoid
mr241	Proline	standard	Amino acid	-0.230315	1.81124e-07	mr854	Tricin O-caffeoyl-4'-O-(3-(4-Hydroxy-3,5-dimethoxyphenyl)propanoic acid)ether	putatively annotated (by GGM)	Flavonoid
mr263	Arginine	standard	Amino acid	-0.248653	1.6405e-08	mr854	Tricin O-caffeoyl-4'-O-(3-(4-Hydroxy-3,5-dimethoxyphenyl)propanoic acid)ether	putatively annotated (by GGM)	Flavonoid
mr250	Isoleucine	standard	Amino acid	0.180288	4.8512e-05	mr492	Tricin O-caffeoyl-4'-O-(coniferyl alcohol) ether	putatively annotated (by GGM)	Flavonoid
mr176	beta-Homothreonine	putatively annotated	Amino acid	0.17169	0.000110671	mr492	Tricin O-caffeoyl-4'-O-(coniferyl alcohol) ether	putatively annotated (by GGM)	Flavonoid
mr176	beta-Homothreonine	putatively annotated	Amino acid	0.172503	0.000102539	mr556	Tricin O-caffeoyl-4'-O-(coniferyl alcohol)ether	putatively annotated (by GGM)	Flavonoid
mr250	Isoleucine	standard	Amino acid	0.147095	0.000948087	mr556	Tricin O-caffeoyl-4'-O-(coniferyl alcohol)ether	putatively annotated (by GGM)	Flavonoid
mr250	Isoleucine	standard	Amino acid	0.183235	3.62391e-05	mr852	Tricin O-caffeoyl-4'-O-(syringyl alcohol)ether	putatively annotated (by GGM)	Flavonoid
mr176	beta-Homothreonine	putatively annotated	Amino acid	0.140714	0.00157432	mr852	Tricin O-caffeoyl-4'-O-(syringyl alcohol)ether	putatively annotated (by GGM)	Flavonoid
mr259	Histidine	standard	Amino acid	-0.123266	0.00568363	mr852	Tricin O-caffeoyl-4'-O-(syringyl alcohol)ether	putatively annotated (by GGM)	Flavonoid
mr241	Proline	standard	Amino acid	-0.126981	0.00437886	mr852	Tricin O-caffeoyl-4'-O-(syringyl alcohol)ether	putatively annotated (by GGM)	Flavonoid
mr653	Tryptamine	standard	Amino acid	-0.130233	0.0034656	mr852	Tricin O-caffeoyl-4'-O-(syringyl alcohol)ether	putatively annotated (by GGM)	Flavonoid
mr263	Arginine	standard	Amino acid	-0.180945	4.54768e-05	mr852	Tricin O-caffeoyl-4'-O-(syringyl alcohol)ether	putatively annotated (by GGM)	Flavonoid
mr250	Isoleucine	standard	Amino acid	0.144618	0.00115711	mr516	Tricin O-glucoside derivative	putatively annotated	Flavonoid
mr172	Homoproline	standard	Amino acid	0.144498	0.0011683	mr516	Tricin O-glucoside derivative	putatively annotated	Flavonoid
mr176	beta-Homothreonine	putatively annotated	Amino acid	0.118825	0.0076961	mr516	Tricin O-glucoside derivative	putatively annotated	Flavonoid
mr241	Proline	standard	Amino acid	-0.147764	0.000897916	mr516	Tricin O-glucoside derivative	putatively annotated	Flavonoid
mr259	Histidine	standard	Amino acid	-0.200314	6.10145e-06	mr516	Tricin O-glucoside derivative	putatively annotated	Flavonoid
mr263	Arginine	standard	Amino acid	-0.232415	1.38943e-07	mr516	Tricin O-glucoside derivative	putatively annotated	Flavonoid
mr262	Phenylalanine	standard	Amino acid	0.212295	1.59067e-06	mr629	Tricin O-glucuronide-O-hexoside	putatively annotated	Flavonoid
mr250	Isoleucine	standard	Amino acid	0.209433	2.20871e-06	mr629	Tricin O-glucuronide-O-hexoside	putatively annotated	Flavonoid
mr172	Homoproline	standard	Amino acid	0.175673	7.58908e-05	mr629	Tricin O-glucuronide-O-hexoside	putatively annotated	Flavonoid
mr176	beta-Homothreonine	putatively annotated	Amino acid	0.161985	0.000268046	mr629	Tricin O-glucuronide-O-hexoside	putatively annotated	Flavonoid
mr180	beta-Homoisoleucine	putatively annotated (by GGM)	Amino acid	0.146663	0.000981805	mr629	Tricin O-glucuronide-O-hexoside	putatively annotated	Flavonoid
mr237	Alanine	standard	Amino acid	0.138102	0.0019262	mr629	Tricin O-glucuronide-O-hexoside	putatively annotated	Flavonoid
mr243	Valine	standard	Amino acid	0.132941	0.00284112	mr629	Tricin O-glucuronide-O-hexoside	putatively annotated	Flavonoid
mr241	Proline	standard	Amino acid	-0.136194	0.0022272	mr629	Tricin O-glucuronide-O-hexoside	putatively annotated	Flavonoid
mr279	Tryptophan	standard	Amino acid	-0.158883	0.000351989	mr629	Tricin O-glucuronide-O-hexoside	putatively annotated	Flavonoid
mr259	Histidine	standard	Amino acid	-0.226049	3.07991e-07	mr629	Tricin O-glucuronide-O-hexoside	putatively annotated	Flavonoid
mr263	Arginine	standard	Amino acid	-0.228328	2.32233e-07	mr629	Tricin O-glucuronide-O-hexoside	putatively annotated	Flavonoid
mr262	Phenylalanine	standard	Amino acid	0.338286	6.66134e-15	mr630	Tricin O-hexoside derivative	putatively annotated	Flavonoid
mr262	Phenylalanine	standard	Amino acid	0.289878	3.55973e-11	mr562	Tricin O-hexoside derivative	putatively annotated	Flavonoid
mr237	Alanine	standard	Amino acid	0.279283	1.90256e-10	mr630	Tricin O-hexoside derivative	putatively annotated	Flavonoid
mr172	Homoproline	standard	Amino acid	0.275676	3.31268e-10	mr630	Tricin O-hexoside derivative	putatively annotated	Flavonoid
mr243	Valine	standard	Amino acid	0.273052	4.93385e-10	mr562	Tricin O-hexoside derivative	putatively annotated	Flavonoid
mr243	Valine	standard	Amino acid	0.259963	3.37997e-09	mr630	Tricin O-hexoside derivative	putatively annotated	Flavonoid
mr250	Isoleucine	standard	Amino acid	0.253394	8.53941e-09	mr630	Tricin O-hexoside derivative	putatively annotated	Flavonoid
mr180	beta-Homoisoleucine	putatively annotated (by GGM)	Amino acid	0.229961	1.8937e-07	mr630	Tricin O-hexoside derivative	putatively annotated	Flavonoid
mr176	beta-Homothreonine	putatively annotated	Amino acid	0.20082	5.77388e-06	mr630	Tricin O-hexoside derivative	putatively annotated	Flavonoid
mr237	Alanine	standard	Amino acid	0.197868	7.95147e-06	mr562	Tricin O-hexoside derivative	putatively annotated	Flavonoid
mr172	Homoproline	standard	Amino acid	0.190747	1.68759e-05	mr552	Tricin O-hexoside derivative	putatively annotated	Flavonoid
mr250	Isoleucine	standard	Amino acid	0.188389	2.15198e-05	mr552	Tricin O-hexoside derivative	putatively annotated	Flavonoid
mr180	beta-Homoisoleucine	putatively annotated (by GGM)	Amino acid	0.167062	0.000169767	mr562	Tricin O-hexoside derivative	putatively annotated	Flavonoid
mr268	Tyrosine	standard	Amino acid	0.163127	0.00024216	mr562	Tricin O-hexoside derivative	putatively annotated	Flavonoid
mr176	beta-Homothreonine	putatively annotated	Amino acid	0.155606	0.000466909	mr562	Tricin O-hexoside derivative	putatively annotated	Flavonoid
mr250	Isoleucine	standard	Amino acid	0.149855	0.000756561	mr529	Tricin O-hexoside derivative	putatively annotated (by GGM)	Flavonoid
mr250	Isoleucine	standard	Amino acid	0.147298	0.000932612	mr562	Tricin O-hexoside derivative	putatively annotated	Flavonoid
mr172	Homoproline	standard	Amino acid	0.140792	0.00156474	mr562	Tricin O-hexoside derivative	putatively annotated	Flavonoid
mr262	Phenylalanine	standard	Amino acid	0.125065	0.00501352	mr552	Tricin O-hexoside derivative	putatively annotated	Flavonoid
mr181	Lysine	standard	Amino acid	0.125016	0.00503089	mr630	Tricin O-hexoside derivative	putatively annotated	Flavonoid
mr241	Proline	standard	Amino acid	0.119397	0.00740538	mr562	Tricin O-hexoside derivative	putatively annotated	Flavonoid
mr268	Tyrosine	standard	Amino acid	-0.117646	0.00832731	mr529	Tricin O-hexoside derivative	putatively annotated (by GGM)	Flavonoid
mr279	Tryptophan	standard	Amino acid	-0.125119	0.00499437	mr552	Tricin O-hexoside derivative	putatively annotated	Flavonoid
mr263	Arginine	standard	Amino acid	-0.127428	0.00424138	mr630	Tricin O-hexoside derivative	putatively annotated	Flavonoid
mr241	Proline	standard	Amino acid	-0.133434	0.00273906	mr552	Tricin O-hexoside derivative	putatively annotated	Flavonoid
mr259	Histidine	standard	Amino acid	-0.142268	0.00139405	mr630	Tricin O-hexoside derivative	putatively annotated	Flavonoid
mr259	Histidine	standard	Amino acid	-0.150418	0.000722189	mr529	Tricin O-hexoside derivative	putatively annotated (by GGM)	Flavonoid
mr279	Tryptophan	standard	Amino acid	-0.15421	0.000525753	mr630	Tricin O-hexoside derivative	putatively annotated	Flavonoid
mr241	Proline	standard	Amino acid	-0.182973	3.7198e-05	mr529	Tricin O-hexoside derivative	putatively annotated (by GGM)	Flavonoid
mr263	Arginine	standard	Amino acid	-0.226046	3.08113e-07	mr529	Tricin O-hexoside derivative	putatively annotated (by GGM)	Flavonoid
mr259	Histidine	standard	Amino acid	-0.27568	3.31109e-10	mr552	Tricin O-hexoside derivative	putatively annotated	Flavonoid
mr263	Arginine	standard	Amino acid	-0.299497	7.30737e-12	mr552	Tricin O-hexoside derivative	putatively annotated	Flavonoid
mr237	Alanine	standard	Amino acid	0.33089	2.73115e-14	mr553	Tricin O-hexosyl-O-hexoside	putatively annotated	Flavonoid
mr262	Phenylalanine	standard	Amino acid	0.28401	9.08591e-11	mr553	Tricin O-hexosyl-O-hexoside	putatively annotated	Flavonoid
mr172	Homoproline	standard	Amino acid	0.234719	1.03566e-07	mr555	Tricin O-hexosyl-O-hexoside	putatively annotated (by GM)	Flavonoid
mr180	beta-Homoisoleucine	putatively annotated (by GGM)	Amino acid	0.201123	5.58611e-06	mr553	Tricin O-hexosyl-O-hexoside	putatively annotated	Flavonoid
mr172	Homoproline	standard	Amino acid	0.191219	1.60681e-05	mr553	Tricin O-hexosyl-O-hexoside	putatively annotated	Flavonoid
mr250	Isoleucine	standard	Amino acid	0.187675	2.31518e-05	mr555	Tricin O-hexosyl-O-hexoside	putatively annotated (by GM)	Flavonoid
mr243	Valine	standard	Amino acid	0.169642	0.000133921	mr553	Tricin O-hexosyl-O-hexoside	putatively annotated	Flavonoid
mr262	Phenylalanine	standard	Amino acid	0.162904	0.000247011	mr555	Tricin O-hexosyl-O-hexoside	putatively annotated (by GM)	Flavonoid
mr180	beta-Homoisoleucine	putatively annotated (by GGM)	Amino acid	0.157943	0.000381936	mr555	Tricin O-hexosyl-O-hexoside	putatively annotated (by GM)	Flavonoid
mr250	Isoleucine	standard	Amino acid	0.149302	0.000791816	mr554	Tricin O-hexosyl-O-hexoside	putatively annotated (by GM)	Flavonoid
mr181	Lysine	standard	Amino acid	0.1415	0.00148059	mr553	Tricin O-hexosyl-O-hexoside	putatively annotated	Flavonoid
mr176	beta-Homothreonine	putatively annotated	Amino acid	0.136537	0.00217019	mr555	Tricin O-hexosyl-O-hexoside	putatively annotated (by GM)	Flavonoid
mr176	beta-Homothreonine	putatively annotated	Amino acid	0.135657	0.00231937	mr554	Tricin O-hexosyl-O-hexoside	putatively annotated (by GM)	Flavonoid
mr250	Isoleucine	standard	Amino acid	0.126953	0.00438741	mr553	Tricin O-hexosyl-O-hexoside	putatively annotated	Flavonoid
mr241	Proline	standard	Amino acid	0.124389	0.00525649	mr553	Tricin O-hexosyl-O-hexoside	putatively annotated	Flavonoid
mr263	Arginine	standard	Amino acid	-0.121219	0.00654355	mr555	Tricin O-hexosyl-O-hexoside	putatively annotated (by GM)	Flavonoid
mr259	Histidine	standard	Amino acid	-0.127641	0.00417748	mr555	Tricin O-hexosyl-O-hexoside	putatively annotated (by GM)	Flavonoid
mr241	Proline	standard	Amino acid	-0.187042	2.46938e-05	mr554	Tricin O-hexosyl-O-hexoside	putatively annotated (by GM)	Flavonoid
mr279	Tryptophan	standard	Amino acid	-0.195238	1.05326e-05	mr554	Tricin O-hexosyl-O-hexoside	putatively annotated (by GM)	Flavonoid
mr173	Asparagine	standard	Amino acid	-0.211651	1.71333e-06	mr553	Tricin O-hexosyl-O-hexoside	putatively annotated	Flavonoid
mr175	Ornithine	putatively annotated (by GGM)	Amino acid	-0.232716	1.33728e-07	mr553	Tricin O-hexosyl-O-hexoside	putatively annotated	Flavonoid
mr263	Arginine	standard	Amino acid	-0.291763	2.6226e-11	mr554	Tricin O-hexosyl-O-hexoside	putatively annotated (by GM)	Flavonoid
mr259	Histidine	standard	Amino acid	-0.314719	5.27471e-13	mr554	Tricin O-hexosyl-O-hexoside	putatively annotated (by GM)	Flavonoid
mr176	beta-Homothreonine	putatively annotated	Amino acid	0.258503	4.1622e-09	mr551	Tricin O-rutinoside	putatively annotated	Flavonoid
mr243	Valine	standard	Amino acid	0.163964	0.000224681	mr551	Tricin O-rutinoside	putatively annotated	Flavonoid
mr173	Asparagine	standard	Amino acid	0.155709	0.000462833	mr551	Tricin O-rutinoside	putatively annotated	Flavonoid
mr262	Phenylalanine	standard	Amino acid	0.148146	0.00087042	mr551	Tricin O-rutinoside	putatively annotated	Flavonoid
mr175	Ornithine	putatively annotated (by GGM)	Amino acid	0.118257	0.00799486	mr551	Tricin O-rutinoside	putatively annotated	Flavonoid
mr279	Tryptophan	standard	Amino acid	-0.156706	0.000424919	mr551	Tricin O-rutinoside	putatively annotated	Flavonoid
mr259	Histidine	standard	Amino acid	-0.189097	2.00127e-05	mr551	Tricin O-rutinoside	putatively annotated	Flavonoid
mr262	Phenylalanine	standard	Amino acid	0.320999	1.7053e-13	mr844	Tricin O-sinapoylhexoside	putatively annotated	Flavonoid
mr653	Tryptamine	standard	Amino acid	0.315634	4.48086e-13	mr844	Tricin O-sinapoylhexoside	putatively annotated	Flavonoid
mr237	Alanine	standard	Amino acid	0.26228	2.42243e-09	mr844	Tricin O-sinapoylhexoside	putatively annotated	Flavonoid
mr176	beta-Homothreonine	putatively annotated	Amino acid	0.223211	4.35953e-07	mr844	Tricin O-sinapoylhexoside	putatively annotated	Flavonoid
mr798	Cysteine	standard	Amino acid	0.21025	2.0122e-06	mr844	Tricin O-sinapoylhexoside	putatively annotated	Flavonoid
mr180	beta-Homoisoleucine	putatively annotated (by GGM)	Amino acid	0.181587	4.26824e-05	mr844	Tricin O-sinapoylhexoside	putatively annotated	Flavonoid
mr172	Homoproline	standard	Amino acid	0.166975	0.000171126	mr844	Tricin O-sinapoylhexoside	putatively annotated	Flavonoid
mr243	Valine	standard	Amino acid	0.158917	0.000350954	mr844	Tricin O-sinapoylhexoside	putatively annotated	Flavonoid
mr279	Tryptophan	standard	Amino acid	-0.152775	0.000593386	mr844	Tricin O-sinapoylhexoside	putatively annotated	Flavonoid
mr175	Ornithine	putatively annotated (by GGM)	Amino acid	-0.156879	0.000418647	mr844	Tricin O-sinapoylhexoside	putatively annotated	Flavonoid
mr262	Phenylalanine	standard	Amino acid	0.296941	1.11946e-11	mr628	Tricin O-sinapoylpentoside	putatively annotated	Flavonoid
mr237	Alanine	standard	Amino acid	0.253672	8.21517e-09	mr628	Tricin O-sinapoylpentoside	putatively annotated	Flavonoid
mr172	Homoproline	standard	Amino acid	0.221039	5.67044e-07	mr628	Tricin O-sinapoylpentoside	putatively annotated	Flavonoid
mr176	beta-Homothreonine	putatively annotated	Amino acid	0.209031	2.31235e-06	mr628	Tricin O-sinapoylpentoside	putatively annotated	Flavonoid
mr180	beta-Homoisoleucine	putatively annotated (by GGM)	Amino acid	0.164736	0.000209623	mr628	Tricin O-sinapoylpentoside	putatively annotated	Flavonoid
mr243	Valine	standard	Amino acid	0.160896	0.000295121	mr628	Tricin O-sinapoylpentoside	putatively annotated	Flavonoid
mr241	Proline	standard	Amino acid	0.152953	0.000584564	mr628	Tricin O-sinapoylpentoside	putatively annotated	Flavonoid
mr250	Isoleucine	standard	Amino acid	0.127456	0.00423302	mr628	Tricin O-sinapoylpentoside	putatively annotated	Flavonoid
mr268	Tyrosine	standard	Amino acid	0.126475	0.00453877	mr628	Tricin O-sinapoylpentoside	putatively annotated	Flavonoid
mr262	Phenylalanine	standard	Amino acid	0.415869	0	mr301	Cytidine	standard	Nucleic acid
mr243	Valine	standard	Amino acid	0.411214	0	mr301	Cytidine	standard	Nucleic acid
mr237	Alanine	standard	Amino acid	0.395655	0	mr301	Cytidine	standard	Nucleic acid
mr250	Isoleucine	standard	Amino acid	0.36856	0	mr301	Cytidine	standard	Nucleic acid
mr176	beta-Homothreonine	putatively annotated	Amino acid	0.288324	4.57225e-11	mr301	Cytidine	standard	Nucleic acid
mr180	beta-Homoisoleucine	putatively annotated (by GGM)	Amino acid	0.257687	4.67351e-09	mr301	Cytidine	standard	Nucleic acid
mr172	Homoproline	standard	Amino acid	0.208673	2.40812e-06	mr301	Cytidine	standard	Nucleic acid
mr241	Proline	standard	Amino acid	0.188326	2.16601e-05	mr301	Cytidine	standard	Nucleic acid
mr268	Tyrosine	standard	Amino acid	0.176561	6.96937e-05	mr301	Cytidine	standard	Nucleic acid
mr263	Arginine	standard	Amino acid	0.165999	0.000187013	mr301	Cytidine	standard	Nucleic acid
mr181	Lysine	standard	Amino acid	0.160968	0.000293255	mr301	Cytidine	standard	Nucleic acid
mr259	Histidine	standard	Amino acid	0.122252	0.00609625	mr301	Cytidine	standard	Nucleic acid
mr798	Cysteine	standard	Amino acid	0.473206	0	mr804	Guanine	standard	Nucleic acid
mr237	Alanine	standard	Amino acid	0.363473	0	mr804	Guanine	standard	Nucleic acid
mr262	Phenylalanine	standard	Amino acid	0.352912	4.44089e-16	mr804	Guanine	standard	Nucleic acid
mr172	Homoproline	standard	Amino acid	0.331557	2.39808e-14	mr804	Guanine	standard	Nucleic acid
mr653	Tryptamine	standard	Amino acid	0.320937	1.72307e-13	mr804	Guanine	standard	Nucleic acid
mr180	beta-Homoisoleucine	putatively annotated (by GGM)	Amino acid	0.29603	1.30207e-11	mr804	Guanine	standard	Nucleic acid
mr181	Lysine	standard	Amino acid	0.283074	1.05302e-10	mr804	Guanine	standard	Nucleic acid
mr243	Valine	standard	Amino acid	0.280662	1.53592e-10	mr804	Guanine	standard	Nucleic acid
mr250	Isoleucine	standard	Amino acid	0.253055	8.95144e-09	mr804	Guanine	standard	Nucleic acid
mr241	Proline	standard	Amino acid	0.244397	2.91494e-08	mr804	Guanine	standard	Nucleic acid
mr176	beta-Homothreonine	putatively annotated	Amino acid	0.233991	1.13677e-07	mr804	Guanine	standard	Nucleic acid
mr263	Arginine	standard	Amino acid	0.212219	1.60471e-06	mr804	Guanine	standard	Nucleic acid
mr268	Tyrosine	standard	Amino acid	0.199797	6.45438e-06	mr804	Guanine	standard	Nucleic acid
mr259	Histidine	standard	Amino acid	0.137265	0.00205337	mr804	Guanine	standard	Nucleic acid
mr173	Asparagine	standard	Amino acid	0.117304	0.00851924	mr804	Guanine	standard	Nucleic acid
mr262	Phenylalanine	standard	Amino acid	0.578312	0	mr612	Guanosine	standard	Nucleic acid
mr250	Isoleucine	standard	Amino acid	0.550711	0	mr612	Guanosine	standard	Nucleic acid
mr180	beta-Homoisoleucine	putatively annotated (by GGM)	Amino acid	0.49903	0	mr612	Guanosine	standard	Nucleic acid
mr181	Lysine	standard	Amino acid	0.478337	0	mr612	Guanosine	standard	Nucleic acid
mr237	Alanine	standard	Amino acid	0.476599	0	mr612	Guanosine	standard	Nucleic acid
mr172	Homoproline	standard	Amino acid	0.474425	0	mr612	Guanosine	standard	Nucleic acid
mr243	Valine	standard	Amino acid	0.472197	0	mr612	Guanosine	standard	Nucleic acid
mr241	Proline	standard	Amino acid	0.461762	0	mr612	Guanosine	standard	Nucleic acid
mr263	Arginine	standard	Amino acid	0.401804	0	mr612	Guanosine	standard	Nucleic acid
mr259	Histidine	standard	Amino acid	0.365191	0	mr612	Guanosine	standard	Nucleic acid
mr268	Tyrosine	standard	Amino acid	0.357617	0	mr612	Guanosine	standard	Nucleic acid
mr176	beta-Homothreonine	putatively annotated	Amino acid	0.339665	5.10703e-15	mr612	Guanosine	standard	Nucleic acid
mr279	Tryptophan	standard	Amino acid	0.184004	3.35579e-05	mr612	Guanosine	standard	Nucleic acid
mr237	Alanine	standard	Amino acid	0.357316	0	mr649	Xanthine	standard	Nucleic acid
mr259	Histidine	standard	Amino acid	0.355013	2.22045e-16	mr649	Xanthine	standard	Nucleic acid
mr241	Proline	standard	Amino acid	0.34082	3.9968e-15	mr649	Xanthine	standard	Nucleic acid
mr181	Lysine	standard	Amino acid	0.336171	9.99201e-15	mr649	Xanthine	standard	Nucleic acid
mr172	Homoproline	standard	Amino acid	0.322663	1.25899e-13	mr649	Xanthine	standard	Nucleic acid
mr250	Isoleucine	standard	Amino acid	0.309875	1.2379e-12	mr649	Xanthine	standard	Nucleic acid
mr263	Arginine	standard	Amino acid	0.306424	2.25153e-12	mr649	Xanthine	standard	Nucleic acid
mr262	Phenylalanine	standard	Amino acid	0.295973	1.31439e-11	mr649	Xanthine	standard	Nucleic acid
mr180	beta-Homoisoleucine	putatively annotated (by GGM)	Amino acid	0.293269	2.05098e-11	mr649	Xanthine	standard	Nucleic acid
mr243	Valine	standard	Amino acid	0.271361	6.36438e-10	mr649	Xanthine	standard	Nucleic acid
mr268	Tyrosine	standard	Amino acid	0.267531	1.12527e-09	mr649	Xanthine	standard	Nucleic acid
mr279	Tryptophan	standard	Amino acid	0.263447	2.04602e-09	mr649	Xanthine	standard	Nucleic acid
mr262	Phenylalanine	standard	Amino acid	0.487824	0	mr693	Xanthosine	standard	Nucleic acid
mr250	Isoleucine	standard	Amino acid	0.448929	0	mr693	Xanthosine	standard	Nucleic acid
mr180	beta-Homoisoleucine	putatively annotated (by GGM)	Amino acid	0.439134	0	mr693	Xanthosine	standard	Nucleic acid
mr241	Proline	standard	Amino acid	0.421784	0	mr693	Xanthosine	standard	Nucleic acid
mr172	Homoproline	standard	Amino acid	0.421005	0	mr693	Xanthosine	standard	Nucleic acid
mr181	Lysine	standard	Amino acid	0.420755	0	mr693	Xanthosine	standard	Nucleic acid
mr237	Alanine	standard	Amino acid	0.420323	0	mr693	Xanthosine	standard	Nucleic acid
mr243	Valine	standard	Amino acid	0.420278	0	mr693	Xanthosine	standard	Nucleic acid
mr653	Tryptamine	standard	Amino acid	0.402423	0	mr693	Xanthosine	standard	Nucleic acid
mr268	Tyrosine	standard	Amino acid	0.358258	0	mr693	Xanthosine	standard	Nucleic acid
mr263	Arginine	standard	Amino acid	0.328225	4.4853e-14	mr693	Xanthosine	standard	Nucleic acid
mr259	Histidine	standard	Amino acid	0.305642	2.5755e-12	mr693	Xanthosine	standard	Nucleic acid
mr176	beta-Homothreonine	putatively annotated	Amino acid	0.246649	2.15314e-08	mr693	Xanthosine	standard	Nucleic acid
mr279	Tryptophan	standard	Amino acid	0.234658	1.04378e-07	mr693	Xanthosine	standard	Nucleic acid
mr262	Phenylalanine	standard	Amino acid	0.243987	3.07887e-08	mr414	(2S,3R)-2-{[{9-[(2R,3R,4S,5R)-3,4-Dihydroxy-5-(hydroxymethyl)tetrahydro-2-furanyl]-9H-purin-6-yl}(methyl)carbamoyl]amino}-3-hydroxybutanoic acid (non-preferred name)	putatively annotated	Nucleic acid derivative
mr250	Isoleucine	standard	Amino acid	0.227483	2.57946e-07	mr414	(2S,3R)-2-{[{9-[(2R,3R,4S,5R)-3,4-Dihydroxy-5-(hydroxymethyl)tetrahydro-2-furanyl]-9H-purin-6-yl}(methyl)carbamoyl]amino}-3-hydroxybutanoic acid (non-preferred name)	putatively annotated	Nucleic acid derivative
mr172	Homoproline	standard	Amino acid	0.203031	4.52949e-06	mr414	(2S,3R)-2-{[{9-[(2R,3R,4S,5R)-3,4-Dihydroxy-5-(hydroxymethyl)tetrahydro-2-furanyl]-9H-purin-6-yl}(methyl)carbamoyl]amino}-3-hydroxybutanoic acid (non-preferred name)	putatively annotated	Nucleic acid derivative
mr176	beta-Homothreonine	putatively annotated	Amino acid	0.174989	8.10154e-05	mr414	(2S,3R)-2-{[{9-[(2R,3R,4S,5R)-3,4-Dihydroxy-5-(hydroxymethyl)tetrahydro-2-furanyl]-9H-purin-6-yl}(methyl)carbamoyl]amino}-3-hydroxybutanoic acid (non-preferred name)	putatively annotated	Nucleic acid derivative
mr243	Valine	standard	Amino acid	0.146287	0.00101209	mr414	(2S,3R)-2-{[{9-[(2R,3R,4S,5R)-3,4-Dihydroxy-5-(hydroxymethyl)tetrahydro-2-furanyl]-9H-purin-6-yl}(methyl)carbamoyl]amino}-3-hydroxybutanoic acid (non-preferred name)	putatively annotated	Nucleic acid derivative
mr180	beta-Homoisoleucine	putatively annotated (by GGM)	Amino acid	0.137831	0.00196657	mr414	(2S,3R)-2-{[{9-[(2R,3R,4S,5R)-3,4-Dihydroxy-5-(hydroxymethyl)tetrahydro-2-furanyl]-9H-purin-6-yl}(methyl)carbamoyl]amino}-3-hydroxybutanoic acid (non-preferred name)	putatively annotated	Nucleic acid derivative
mr181	Lysine	standard	Amino acid	0.125205	0.00496436	mr414	(2S,3R)-2-{[{9-[(2R,3R,4S,5R)-3,4-Dihydroxy-5-(hydroxymethyl)tetrahydro-2-furanyl]-9H-purin-6-yl}(methyl)carbamoyl]amino}-3-hydroxybutanoic acid (non-preferred name)	putatively annotated	Nucleic acid derivative
mr263	Arginine	standard	Amino acid	-0.123412	0.0056265	mr414	(2S,3R)-2-{[{9-[(2R,3R,4S,5R)-3,4-Dihydroxy-5-(hydroxymethyl)tetrahydro-2-furanyl]-9H-purin-6-yl}(methyl)carbamoyl]amino}-3-hydroxybutanoic acid (non-preferred name)	putatively annotated	Nucleic acid derivative
mr259	Histidine	standard	Amino acid	-0.136807	0.0021262	mr414	(2S,3R)-2-{[{9-[(2R,3R,4S,5R)-3,4-Dihydroxy-5-(hydroxymethyl)tetrahydro-2-furanyl]-9H-purin-6-yl}(methyl)carbamoyl]amino}-3-hydroxybutanoic acid (non-preferred name)	putatively annotated	Nucleic acid derivative
mr259	Histidine	standard	Amino acid	-0.115099	0.00985201	mr332	[1,2,4]triazolo[1,5-a]pyrimidine-7-carboxamide, 4,5,6,7-tetrahydro-N-(2-methoxy-5-methylphenyl)-5-oxo-	putatively annotated (by GGM)	Nucleic acid derivative
mr263	Arginine	standard	Amino acid	-0.140279	0.00162847	mr332	[1,2,4]triazolo[1,5-a]pyrimidine-7-carboxamide, 4,5,6,7-tetrahydro-N-(2-methoxy-5-methylphenyl)-5-oxo-	putatively annotated (by GGM)	Nucleic acid derivative
mr172	Homoproline	standard	Amino acid	0.30083	5.84022e-12	mr204	2'-Deoxyadenosine monohydrate	putatively annotated	Nucleic acid derivative
mr180	beta-Homoisoleucine	putatively annotated (by GGM)	Amino acid	0.278675	2.09016e-10	mr204	2'-Deoxyadenosine monohydrate	putatively annotated	Nucleic acid derivative
mr176	beta-Homothreonine	putatively annotated	Amino acid	0.193179	1.30909e-05	mr204	2'-Deoxyadenosine monohydrate	putatively annotated	Nucleic acid derivative
mr180	beta-Homoisoleucine	putatively annotated (by GGM)	Amino acid	0.352244	4.44089e-16	mr210	5'-Deoxy-5'-(methylthio)adenosine	putatively annotated	Nucleic acid derivative
mr181	Lysine	standard	Amino acid	0.282019	1.2425e-10	mr210	5'-Deoxy-5'-(methylthio)adenosine	putatively annotated	Nucleic acid derivative
mr172	Homoproline	standard	Amino acid	0.252701	9.40237e-09	mr210	5'-Deoxy-5'-(methylthio)adenosine	putatively annotated	Nucleic acid derivative
mr176	beta-Homothreonine	putatively annotated	Amino acid	0.193411	1.27756e-05	mr210	5'-Deoxy-5'-(methylthio)adenosine	putatively annotated	Nucleic acid derivative
mr250	Isoleucine	standard	Amino acid	0.471197	0	mr801	Adenine	standard	Nucleic acid derivative
mr262	Phenylalanine	standard	Amino acid	0.442518	0	mr801	Adenine	standard	Nucleic acid derivative
mr237	Alanine	standard	Amino acid	0.42511	0	mr801	Adenine	standard	Nucleic acid derivative
mr243	Valine	standard	Amino acid	0.414366	0	mr801	Adenine	standard	Nucleic acid derivative
mr181	Lysine	standard	Amino acid	0.394662	0	mr801	Adenine	standard	Nucleic acid derivative
mr241	Proline	standard	Amino acid	0.366472	0	mr801	Adenine	standard	Nucleic acid derivative
mr180	beta-Homoisoleucine	putatively annotated (by GGM)	Amino acid	0.335573	1.11022e-14	mr801	Adenine	standard	Nucleic acid derivative
mr268	Tyrosine	standard	Amino acid	0.324342	9.23706e-14	mr801	Adenine	standard	Nucleic acid derivative
mr172	Homoproline	standard	Amino acid	0.323487	1.08136e-13	mr801	Adenine	standard	Nucleic acid derivative
mr798	Cysteine	standard	Amino acid	0.292955	2.15925e-11	mr801	Adenine	standard	Nucleic acid derivative
mr176	beta-Homothreonine	putatively annotated	Amino acid	0.28861	4.36691e-11	mr801	Adenine	standard	Nucleic acid derivative
mr653	Tryptamine	standard	Amino acid	0.280169	1.65818e-10	mr801	Adenine	standard	Nucleic acid derivative
mr259	Histidine	standard	Amino acid	0.239599	5.50185e-08	mr801	Adenine	standard	Nucleic acid derivative
mr263	Arginine	standard	Amino acid	0.235875	8.92647e-08	mr801	Adenine	standard	Nucleic acid derivative
mr279	Tryptophan	standard	Amino acid	0.163902	0.000225936	mr801	Adenine	standard	Nucleic acid derivative
mr262	Phenylalanine	standard	Amino acid	0.335662	1.11022e-14	mr387	Succinyladenosine	putatively annotated	Nucleic acid derivative
mr237	Alanine	standard	Amino acid	0.311948	8.61089e-13	mr387	Succinyladenosine	putatively annotated	Nucleic acid derivative
mr243	Valine	standard	Amino acid	0.294459	1.68736e-11	mr387	Succinyladenosine	putatively annotated	Nucleic acid derivative
mr176	beta-Homothreonine	putatively annotated	Amino acid	0.265153	1.59565e-09	mr387	Succinyladenosine	putatively annotated	Nucleic acid derivative
mr181	Lysine	standard	Amino acid	0.25112	1.16988e-08	mr387	Succinyladenosine	putatively annotated	Nucleic acid derivative
mr180	beta-Homoisoleucine	putatively annotated (by GGM)	Amino acid	0.247361	1.95533e-08	mr387	Succinyladenosine	putatively annotated	Nucleic acid derivative
mr250	Isoleucine	standard	Amino acid	0.231291	1.60175e-07	mr387	Succinyladenosine	putatively annotated	Nucleic acid derivative
mr241	Proline	standard	Amino acid	0.214834	1.1842e-06	mr387	Succinyladenosine	putatively annotated	Nucleic acid derivative
mr172	Homoproline	standard	Amino acid	0.182166	4.03058e-05	mr387	Succinyladenosine	putatively annotated	Nucleic acid derivative
mr268	Tyrosine	standard	Amino acid	0.171834	0.000109185	mr387	Succinyladenosine	putatively annotated	Nucleic acid derivative
mr250	Isoleucine	standard	Amino acid	0.212539	1.54641e-06	mr408	Threonyl carbamoyl adenosine	putatively annotated	Nucleic acid derivative
mr181	Lysine	standard	Amino acid	0.178499	5.77771e-05	mr408	Threonyl carbamoyl adenosine	putatively annotated	Nucleic acid derivative
mr176	beta-Homothreonine	putatively annotated	Amino acid	0.16222	0.000262509	mr408	Threonyl carbamoyl adenosine	putatively annotated	Nucleic acid derivative
mr175	Ornithine	putatively annotated (by GGM)	Amino acid	0.140661	0.00158084	mr408	Threonyl carbamoyl adenosine	putatively annotated	Nucleic acid derivative
mr262	Phenylalanine	standard	Amino acid	0.137769	0.00197585	mr408	Threonyl carbamoyl adenosine	putatively annotated	Nucleic acid derivative
mr243	Valine	standard	Amino acid	0.133722	0.00268104	mr408	Threonyl carbamoyl adenosine	putatively annotated	Nucleic acid derivative
mr173	Asparagine	standard	Amino acid	0.128713	0.00386856	mr408	Threonyl carbamoyl adenosine	putatively annotated	Nucleic acid derivative
mr172	Homoproline	standard	Amino acid	0.118099	0.00807954	mr408	Threonyl carbamoyl adenosine	putatively annotated	Nucleic acid derivative
mr176	beta-Homothreonine	putatively annotated	Amino acid	0.165073	0.000203359	mr722	trans-zeatin N-glucoside	putatively annotated	Nucleic acid derivative
mr241	Proline	standard	Amino acid	-0.128385	0.00396065	mr722	trans-zeatin N-glucoside	putatively annotated	Nucleic acid derivative
mr180	beta-Homoisoleucine	putatively annotated (by GGM)	Amino acid	-0.138933	0.00180707	mr722	trans-zeatin N-glucoside	putatively annotated	Nucleic acid derivative
mr172	Homoproline	standard	Amino acid	0.142222	0.00139907	mr667	2-(5-hydroxy-1H-indol-3-yl)acetic acid	putatively annotated	Others
mr181	Lysine	standard	Amino acid	0.137271	0.00205242	mr667	2-(5-hydroxy-1H-indol-3-yl)acetic acid	putatively annotated	Others
mr279	Tryptophan	standard	Amino acid	0.1348	0.0024737	mr667	2-(5-hydroxy-1H-indol-3-yl)acetic acid	putatively annotated	Others
mr180	beta-Homoisoleucine	putatively annotated (by GGM)	Amino acid	0.120653	0.00680127	mr667	2-(5-hydroxy-1H-indol-3-yl)acetic acid	putatively annotated	Others
mr243	Valine	standard	Amino acid	0.26076	3.01526e-09	mr610	4, 7, 10-Trioxa-1,13-tridecanediamine	putatively annotated	Others
mr250	Isoleucine	standard	Amino acid	0.252666	9.44815e-09	mr610	4, 7, 10-Trioxa-1,13-tridecanediamine	putatively annotated	Others
mr172	Homoproline	standard	Amino acid	0.230717	1.72197e-07	mr610	4, 7, 10-Trioxa-1,13-tridecanediamine	putatively annotated	Others
mr262	Phenylalanine	standard	Amino acid	0.216467	9.77623e-07	mr610	4, 7, 10-Trioxa-1,13-tridecanediamine	putatively annotated	Others
mr180	beta-Homoisoleucine	putatively annotated (by GGM)	Amino acid	0.18974	1.87284e-05	mr610	4, 7, 10-Trioxa-1,13-tridecanediamine	putatively annotated	Others
mr263	Arginine	standard	Amino acid	0.171511	0.000112538	mr610	4, 7, 10-Trioxa-1,13-tridecanediamine	putatively annotated	Others
mr175	Ornithine	putatively annotated (by GGM)	Amino acid	0.168329	0.00015117	mr610	4, 7, 10-Trioxa-1,13-tridecanediamine	putatively annotated	Others
mr181	Lysine	standard	Amino acid	0.167669	0.000160605	mr610	4, 7, 10-Trioxa-1,13-tridecanediamine	putatively annotated	Others
mr173	Asparagine	standard	Amino acid	0.136529	0.00217144	mr610	4, 7, 10-Trioxa-1,13-tridecanediamine	putatively annotated	Others
mr279	Tryptophan	standard	Amino acid	0.13277	0.00287741	mr610	4, 7, 10-Trioxa-1,13-tridecanediamine	putatively annotated	Others
mr176	beta-Homothreonine	putatively annotated	Amino acid	0.131644	0.00312625	mr610	4, 7, 10-Trioxa-1,13-tridecanediamine	putatively annotated	Others
mr237	Alanine	standard	Amino acid	0.130038	0.00351517	mr610	4, 7, 10-Trioxa-1,13-tridecanediamine	putatively annotated	Others
mr268	Tyrosine	standard	Amino acid	0.125276	0.00493978	mr610	4, 7, 10-Trioxa-1,13-tridecanediamine	putatively annotated	Others
mr241	Proline	standard	Amino acid	0.120733	0.00676409	mr610	4, 7, 10-Trioxa-1,13-tridecanediamine	putatively annotated	Others
mr181	Lysine	standard	Amino acid	0.422281	0	mr773	alpha,epsilon-Diaminopimelic acid	putatively annotated	Others
mr237	Alanine	standard	Amino acid	0.321644	1.51657e-13	mr773	alpha,epsilon-Diaminopimelic acid	putatively annotated	Others
mr263	Arginine	standard	Amino acid	0.299984	6.73461e-12	mr773	alpha,epsilon-Diaminopimelic acid	putatively annotated	Others
mr259	Histidine	standard	Amino acid	0.287944	4.85989e-11	mr773	alpha,epsilon-Diaminopimelic acid	putatively annotated	Others
mr653	Tryptamine	standard	Amino acid	0.284372	8.5818e-11	mr773	alpha,epsilon-Diaminopimelic acid	putatively annotated	Others
mr180	beta-Homoisoleucine	putatively annotated (by GGM)	Amino acid	0.273271	4.77338e-10	mr773	alpha,epsilon-Diaminopimelic acid	putatively annotated	Others
mr241	Proline	standard	Amino acid	0.260913	2.94978e-09	mr773	alpha,epsilon-Diaminopimelic acid	putatively annotated	Others
mr262	Phenylalanine	standard	Amino acid	0.257686	4.67432e-09	mr773	alpha,epsilon-Diaminopimelic acid	putatively annotated	Others
mr172	Homoproline	standard	Amino acid	0.241013	4.5691e-08	mr773	alpha,epsilon-Diaminopimelic acid	putatively annotated	Others
mr243	Valine	standard	Amino acid	0.240987	4.58483e-08	mr773	alpha,epsilon-Diaminopimelic acid	putatively annotated	Others
mr176	beta-Homothreonine	putatively annotated	Amino acid	0.198252	7.62967e-06	mr773	alpha,epsilon-Diaminopimelic acid	putatively annotated	Others
mr268	Tyrosine	standard	Amino acid	0.194114	1.18637e-05	mr773	alpha,epsilon-Diaminopimelic acid	putatively annotated	Others
mr250	Isoleucine	standard	Amino acid	0.166702	0.000175432	mr773	alpha,epsilon-Diaminopimelic acid	putatively annotated	Others
mr243	Valine	standard	Amino acid	0.609857	0	mr246	Benzamidine	standard	Others
mr241	Proline	standard	Amino acid	0.526294	0	mr246	Benzamidine	standard	Others
mr237	Alanine	standard	Amino acid	0.502974	0	mr246	Benzamidine	standard	Others
mr180	beta-Homoisoleucine	putatively annotated (by GGM)	Amino acid	0.450652	0	mr246	Benzamidine	standard	Others
mr181	Lysine	standard	Amino acid	0.431657	0	mr246	Benzamidine	standard	Others
mr172	Homoproline	standard	Amino acid	0.425619	0	mr246	Benzamidine	standard	Others
mr176	beta-Homothreonine	putatively annotated	Amino acid	0.246236	2.2767e-08	mr246	Benzamidine	standard	Others
mr175	Ornithine	putatively annotated (by GGM)	Amino acid	0.179386	5.29903e-05	mr771	Carnitine	putatively annotated	Others
mr250	Isoleucine	standard	Amino acid	0.174308	8.64451e-05	mr771	Carnitine	putatively annotated	Others
mr176	beta-Homothreonine	putatively annotated	Amino acid	0.160687	0.000300595	mr771	Carnitine	putatively annotated	Others
mr173	Asparagine	standard	Amino acid	0.153756	0.000546345	mr771	Carnitine	putatively annotated	Others
mr259	Histidine	standard	Amino acid	-0.13703	0.00209032	mr771	Carnitine	putatively annotated	Others
mr263	Arginine	standard	Amino acid	-0.143158	0.00129954	mr771	Carnitine	putatively annotated	Others
mr241	Proline	standard	Amino acid	-0.159791	0.000325185	mr771	Carnitine	putatively annotated	Others
mr250	Isoleucine	standard	Amino acid	0.269201	8.78609e-10	mr365	Cocamidopropyl betaine	putatively annotated	Others
mr176	beta-Homothreonine	putatively annotated	Amino acid	0.214584	1.21919e-06	mr365	Cocamidopropyl betaine	putatively annotated	Others
mr172	Homoproline	standard	Amino acid	0.172016	0.000107337	mr365	Cocamidopropyl betaine	putatively annotated	Others
mr241	Proline	standard	Amino acid	-0.123862	0.00545343	mr365	Cocamidopropyl betaine	putatively annotated	Others
mr237	Alanine	standard	Amino acid	0.41495	0	mr572	Denin	putatively annotated	Others
mr262	Phenylalanine	standard	Amino acid	0.361049	0	mr572	Denin	putatively annotated	Others
mr250	Isoleucine	standard	Amino acid	0.31816	2.85105e-13	mr572	Denin	putatively annotated	Others
mr176	beta-Homothreonine	putatively annotated	Amino acid	0.252736	9.35583e-09	mr572	Denin	putatively annotated	Others
mr180	beta-Homoisoleucine	putatively annotated (by GGM)	Amino acid	0.244663	2.81272e-08	mr572	Denin	putatively annotated	Others
mr243	Valine	standard	Amino acid	0.240868	4.65692e-08	mr572	Denin	putatively annotated	Others
mr172	Homoproline	standard	Amino acid	0.210179	2.02858e-06	mr572	Denin	putatively annotated	Others
mr181	Lysine	standard	Amino acid	0.174616	8.39477e-05	mr572	Denin	putatively annotated	Others
mr263	Arginine	standard	Amino acid	0.166751	0.000174659	mr572	Denin	putatively annotated	Others
mr241	Proline	standard	Amino acid	0.11654	0.00896133	mr572	Denin	putatively annotated	Others
mr262	Phenylalanine	standard	Amino acid	0.382816	0	mr495	Dodecyl (dimethyl) amine oxide	putatively annotated	Others
mr180	beta-Homoisoleucine	putatively annotated (by GGM)	Amino acid	0.365086	0	mr495	Dodecyl (dimethyl) amine oxide	putatively annotated	Others
mr172	Homoproline	standard	Amino acid	0.301679	5.0604e-12	mr495	Dodecyl (dimethyl) amine oxide	putatively annotated	Others
mr250	Isoleucine	standard	Amino acid	0.290459	3.24059e-11	mr495	Dodecyl (dimethyl) amine oxide	putatively annotated	Others
mr237	Alanine	standard	Amino acid	0.277335	2.56952e-10	mr495	Dodecyl (dimethyl) amine oxide	putatively annotated	Others
mr243	Valine	standard	Amino acid	0.266709	1.27007e-09	mr495	Dodecyl (dimethyl) amine oxide	putatively annotated	Others
mr263	Arginine	standard	Amino acid	0.188745	2.07486e-05	mr495	Dodecyl (dimethyl) amine oxide	putatively annotated	Others
mr181	Lysine	standard	Amino acid	0.176398	7.07896e-05	mr495	Dodecyl (dimethyl) amine oxide	putatively annotated	Others
mr176	beta-Homothreonine	putatively annotated	Amino acid	0.132944	0.00284057	mr495	Dodecyl (dimethyl) amine oxide	putatively annotated	Others
mr241	Proline	standard	Amino acid	0.130547	0.00338733	mr495	Dodecyl (dimethyl) amine oxide	putatively annotated	Others
mr259	Histidine	standard	Amino acid	0.119329	0.00743928	mr495	Dodecyl (dimethyl) amine oxide	putatively annotated	Others
mr798	Cysteine	standard	Amino acid	0.387657	0	mr805	Glucosamine	putatively annotated	Others
mr172	Homoproline	standard	Amino acid	0.374088	0	mr805	Glucosamine	putatively annotated	Others
mr243	Valine	standard	Amino acid	0.362038	0	mr805	Glucosamine	putatively annotated	Others
mr250	Isoleucine	standard	Amino acid	0.343599	2.22045e-15	mr805	Glucosamine	putatively annotated	Others
mr262	Phenylalanine	standard	Amino acid	0.33217	2.13163e-14	mr805	Glucosamine	putatively annotated	Others
mr180	beta-Homoisoleucine	putatively annotated (by GGM)	Amino acid	0.316925	3.55716e-13	mr805	Glucosamine	putatively annotated	Others
mr653	Tryptamine	standard	Amino acid	0.306314	2.29483e-12	mr805	Glucosamine	putatively annotated	Others
mr181	Lysine	standard	Amino acid	0.265943	1.42154e-09	mr805	Glucosamine	putatively annotated	Others
mr237	Alanine	standard	Amino acid	0.225713	3.21033e-07	mr805	Glucosamine	putatively annotated	Others
mr263	Arginine	standard	Amino acid	0.175119	8.00164e-05	mr805	Glucosamine	putatively annotated	Others
mr241	Proline	standard	Amino acid	0.169641	0.000133936	mr805	Glucosamine	putatively annotated	Others
mr268	Tyrosine	standard	Amino acid	0.143616	0.00125324	mr805	Glucosamine	putatively annotated	Others
mr176	beta-Homothreonine	putatively annotated	Amino acid	0.136427	0.00218835	mr805	Glucosamine	putatively annotated	Others
mr175	Ornithine	putatively annotated (by GGM)	Amino acid	0.128523	0.00392164	mr805	Glucosamine	putatively annotated	Others
mr173	Asparagine	standard	Amino acid	0.115843	0.00938306	mr805	Glucosamine	putatively annotated	Others
mr262	Phenylalanine	standard	Amino acid	0.438909	0	mr882	Lycoperodine	putatively annotated	Others
mr653	Tryptamine	standard	Amino acid	0.397032	0	mr882	Lycoperodine	putatively annotated	Others
mr798	Cysteine	standard	Amino acid	0.393174	0	mr882	Lycoperodine	putatively annotated	Others
mr250	Isoleucine	standard	Amino acid	0.380878	0	mr882	Lycoperodine	putatively annotated	Others
mr243	Valine	standard	Amino acid	0.359191	0	mr882	Lycoperodine	putatively annotated	Others
mr279	Tryptophan	standard	Amino acid	0.345872	1.33227e-15	mr882	Lycoperodine	putatively annotated	Others
mr172	Homoproline	standard	Amino acid	0.285955	6.67604e-11	mr882	Lycoperodine	putatively annotated	Others
mr181	Lysine	standard	Amino acid	0.28334	1.0098e-10	mr882	Lycoperodine	putatively annotated	Others
mr237	Alanine	standard	Amino acid	0.274866	3.74808e-10	mr882	Lycoperodine	putatively annotated	Others
mr180	beta-Homoisoleucine	putatively annotated (by GGM)	Amino acid	0.273746	4.44282e-10	mr882	Lycoperodine	putatively annotated	Others
mr241	Proline	standard	Amino acid	0.249163	1.53015e-08	mr882	Lycoperodine	putatively annotated	Others
mr268	Tyrosine	standard	Amino acid	0.181164	4.45063e-05	mr882	Lycoperodine	putatively annotated	Others
mr263	Arginine	standard	Amino acid	0.12603	0.00468396	mr882	Lycoperodine	putatively annotated	Others
mr176	beta-Homothreonine	putatively annotated	Amino acid	0.12417	0.00533762	mr882	Lycoperodine	putatively annotated	Others
mr262	Phenylalanine	standard	Amino acid	0.53603	0	mr781	N-acetylneuraminic acid	putatively annotated	Others
mr243	Valine	standard	Amino acid	0.411142	0	mr781	N-acetylneuraminic acid	putatively annotated	Others
mr653	Tryptamine	standard	Amino acid	0.395875	0	mr781	N-acetylneuraminic acid	putatively annotated	Others
mr250	Isoleucine	standard	Amino acid	0.378636	0	mr781	N-acetylneuraminic acid	putatively annotated	Others
mr237	Alanine	standard	Amino acid	0.373249	0	mr781	N-acetylneuraminic acid	putatively annotated	Others
mr180	beta-Homoisoleucine	putatively annotated (by GGM)	Amino acid	0.346791	1.33227e-15	mr781	N-acetylneuraminic acid	putatively annotated	Others
mr172	Homoproline	standard	Amino acid	0.324575	8.85958e-14	mr781	N-acetylneuraminic acid	putatively annotated	Others
mr176	beta-Homothreonine	putatively annotated	Amino acid	0.246124	2.31138e-08	mr781	N-acetylneuraminic acid	putatively annotated	Others
mr181	Lysine	standard	Amino acid	0.198953	7.07321e-06	mr781	N-acetylneuraminic acid	putatively annotated	Others
mr241	Proline	standard	Amino acid	0.15047	0.000719048	mr781	N-acetylneuraminic acid	putatively annotated	Others
mr268	Tyrosine	standard	Amino acid	0.115071	0.00986967	mr781	N-acetylneuraminic acid	putatively annotated	Others
mr262	Phenylalanine	standard	Amino acid	0.268597	9.61051e-10	mr306	Nicotinate ribonucleoside	putatively annotated	Others
mr237	Alanine	standard	Amino acid	0.241036	4.55495e-08	mr306	Nicotinate ribonucleoside	putatively annotated	Others
mr250	Isoleucine	standard	Amino acid	0.235365	9.53264e-08	mr306	Nicotinate ribonucleoside	putatively annotated	Others
mr243	Valine	standard	Amino acid	0.176202	7.21363e-05	mr306	Nicotinate ribonucleoside	putatively annotated	Others
mr176	beta-Homothreonine	putatively annotated	Amino acid	0.162312	0.000260379	mr306	Nicotinate ribonucleoside	putatively annotated	Others
mr263	Arginine	standard	Amino acid	-0.172891	9.88601e-05	mr306	Nicotinate ribonucleoside	putatively annotated	Others
mr259	Histidine	standard	Amino acid	-0.175238	7.9111e-05	mr306	Nicotinate ribonucleoside	putatively annotated	Others
mr181	Lysine	standard	Amino acid	0.413971	0	mr490	Pipecolinic acid	standard	Others
mr237	Alanine	standard	Amino acid	0.399551	0	mr490	Pipecolinic acid	standard	Others
mr250	Isoleucine	standard	Amino acid	0.345699	1.55431e-15	mr490	Pipecolinic acid	standard	Others
mr241	Proline	standard	Amino acid	0.321013	1.70086e-13	mr490	Pipecolinic acid	standard	Others
mr262	Phenylalanine	standard	Amino acid	0.315715	4.41869e-13	mr490	Pipecolinic acid	standard	Others
mr243	Valine	standard	Amino acid	0.313339	6.73683e-13	mr490	Pipecolinic acid	standard	Others
mr263	Arginine	standard	Amino acid	0.312135	8.33111e-13	mr490	Pipecolinic acid	standard	Others
mr176	beta-Homothreonine	putatively annotated	Amino acid	0.303285	3.85381e-12	mr490	Pipecolinic acid	standard	Others
mr259	Histidine	standard	Amino acid	0.302864	4.1398e-12	mr490	Pipecolinic acid	standard	Others
mr268	Tyrosine	standard	Amino acid	0.281856	1.27476e-10	mr490	Pipecolinic acid	standard	Others
mr180	beta-Homoisoleucine	putatively annotated (by GGM)	Amino acid	0.27811	2.28086e-10	mr490	Pipecolinic acid	standard	Others
mr172	Homoproline	standard	Amino acid	0.256847	5.26285e-09	mr490	Pipecolinic acid	standard	Others
mr279	Tryptophan	standard	Amino acid	0.159812	0.000324584	mr490	Pipecolinic acid	standard	Others
mr176	beta-Homothreonine	putatively annotated	Amino acid	0.191152	1.61802e-05	mr621	Rhodomyrtone	putatively annotated	Others
mr250	Isoleucine	standard	Amino acid	0.187624	2.32715e-05	mr621	Rhodomyrtone	putatively annotated	Others
mr263	Arginine	standard	Amino acid	0.395365	0	mr711	Strychnine N-Oxide	putatively annotated	Others
mr259	Histidine	standard	Amino acid	0.340209	4.44089e-15	mr711	Strychnine N-Oxide	putatively annotated	Others
mr241	Proline	standard	Amino acid	0.306851	2.09166e-12	mr711	Strychnine N-Oxide	putatively annotated	Others
mr181	Lysine	standard	Amino acid	0.223686	4.11493e-07	mr711	Strychnine N-Oxide	putatively annotated	Others
mr653	Tryptamine	standard	Amino acid	0.219884	6.51417e-07	mr711	Strychnine N-Oxide	putatively annotated	Others
mr268	Tyrosine	standard	Amino acid	0.195541	1.01985e-05	mr711	Strychnine N-Oxide	putatively annotated	Others
mr262	Phenylalanine	standard	Amino acid	0.186466	2.61842e-05	mr711	Strychnine N-Oxide	putatively annotated	Others
mr180	beta-Homoisoleucine	putatively annotated (by GGM)	Amino acid	0.171394	0.000113776	mr711	Strychnine N-Oxide	putatively annotated	Others
mr237	Alanine	standard	Amino acid	0.133175	0.00279228	mr711	Strychnine N-Oxide	putatively annotated	Others
mr172	Homoproline	standard	Amino acid	0.131217	0.00322553	mr711	Strychnine N-Oxide	putatively annotated	Others
mr241	Proline	standard	Amino acid	0.219468	6.84684e-07	mr609	Vanillactic acid	putatively annotated	Others
mr243	Valine	standard	Amino acid	0.206449	3.09561e-06	mr609	Vanillactic acid	putatively annotated	Others
mr262	Phenylalanine	standard	Amino acid	0.201098	5.60103e-06	mr609	Vanillactic acid	putatively annotated	Others
mr181	Lysine	standard	Amino acid	0.198151	7.71246e-06	mr609	Vanillactic acid	putatively annotated	Others
mr237	Alanine	standard	Amino acid	0.183701	3.45904e-05	mr609	Vanillactic acid	putatively annotated	Others
mr180	beta-Homoisoleucine	putatively annotated (by GGM)	Amino acid	0.178287	5.89784e-05	mr609	Vanillactic acid	putatively annotated	Others
mr268	Tyrosine	standard	Amino acid	0.176934	6.7231e-05	mr609	Vanillactic acid	putatively annotated	Others
mr172	Homoproline	standard	Amino acid	0.164296	0.000218083	mr609	Vanillactic acid	putatively annotated	Others
mr176	beta-Homothreonine	putatively annotated	Amino acid	0.148685	0.000832902	mr609	Vanillactic acid	putatively annotated	Others
mr263	Arginine	standard	Amino acid	0.144801	0.00114033	mr609	Vanillactic acid	putatively annotated	Others
mr175	Ornithine	putatively annotated (by GGM)	Amino acid	-0.122547	0.00597371	mr609	Vanillactic acid	putatively annotated	Others
mr279	Tryptophan	standard	Amino acid	0.866475	0	mr650	3-Indoleacetonitrile	putatively annotated (by GGM)	Phytohormone
mr259	Histidine	standard	Amino acid	0.310365	1.13642e-12	mr650	3-Indoleacetonitrile	putatively annotated (by GGM)	Phytohormone
mr241	Proline	standard	Amino acid	0.246329	2.24832e-08	mr650	3-Indoleacetonitrile	putatively annotated (by GGM)	Phytohormone
mr268	Tyrosine	standard	Amino acid	0.219596	6.74236e-07	mr650	3-Indoleacetonitrile	putatively annotated (by GGM)	Phytohormone
mr181	Lysine	standard	Amino acid	0.219003	7.23719e-07	mr650	3-Indoleacetonitrile	putatively annotated (by GGM)	Phytohormone
mr175	Ornithine	putatively annotated (by GGM)	Amino acid	0.181596	4.26436e-05	mr650	3-Indoleacetonitrile	putatively annotated (by GGM)	Phytohormone
mr250	Isoleucine	standard	Amino acid	0.176358	7.10662e-05	mr650	3-Indoleacetonitrile	putatively annotated (by GGM)	Phytohormone
mr263	Arginine	standard	Amino acid	0.173903	8.98342e-05	mr650	3-Indoleacetonitrile	putatively annotated (by GGM)	Phytohormone
mr173	Asparagine	standard	Amino acid	0.160147	0.000315179	mr650	3-Indoleacetonitrile	putatively annotated (by GGM)	Phytohormone
mr172	Homoproline	standard	Amino acid	0.135793	0.00229583	mr650	3-Indoleacetonitrile	putatively annotated (by GGM)	Phytohormone
mr279	Tryptophan	standard	Amino acid	0.83071	0	mr672	Methoxy indoleacetic acid	putatively annotated (by GGM)	Phytohormone
mr259	Histidine	standard	Amino acid	0.339367	5.32907e-15	mr672	Methoxy indoleacetic acid	putatively annotated (by GGM)	Phytohormone
mr241	Proline	standard	Amino acid	0.281114	1.43127e-10	mr672	Methoxy indoleacetic acid	putatively annotated (by GGM)	Phytohormone
mr181	Lysine	standard	Amino acid	0.273916	4.32962e-10	mr672	Methoxy indoleacetic acid	putatively annotated (by GGM)	Phytohormone
mr268	Tyrosine	standard	Amino acid	0.265852	1.44051e-09	mr672	Methoxy indoleacetic acid	putatively annotated (by GGM)	Phytohormone
mr250	Isoleucine	standard	Amino acid	0.22577	3.1878e-07	mr672	Methoxy indoleacetic acid	putatively annotated (by GGM)	Phytohormone
mr263	Arginine	standard	Amino acid	0.186	2.745e-05	mr672	Methoxy indoleacetic acid	putatively annotated (by GGM)	Phytohormone
mr172	Homoproline	standard	Amino acid	0.183569	3.50503e-05	mr672	Methoxy indoleacetic acid	putatively annotated (by GGM)	Phytohormone
mr175	Ornithine	putatively annotated (by GGM)	Amino acid	0.1552	0.000483377	mr672	Methoxy indoleacetic acid	putatively annotated (by GGM)	Phytohormone
mr653	Tryptamine	standard	Amino acid	0.146337	0.00100806	mr672	Methoxy indoleacetic acid	putatively annotated (by GGM)	Phytohormone
mr798	Cysteine	standard	Amino acid	0.432086	0	mr800	Agmatine	standard	Polyamine
mr262	Phenylalanine	standard	Amino acid	0.418594	0	mr800	Agmatine	standard	Polyamine
mr263	Arginine	standard	Amino acid	0.36953	0	mr800	Agmatine	standard	Polyamine
mr259	Histidine	standard	Amino acid	0.360146	0	mr800	Agmatine	standard	Polyamine
mr180	beta-Homoisoleucine	putatively annotated (by GGM)	Amino acid	0.35107	4.44089e-16	mr800	Agmatine	standard	Polyamine
mr241	Proline	standard	Amino acid	0.344862	1.77636e-15	mr800	Agmatine	standard	Polyamine
mr653	Tryptamine	standard	Amino acid	0.338895	5.77316e-15	mr800	Agmatine	standard	Polyamine
mr181	Lysine	standard	Amino acid	0.335277	1.19904e-14	mr800	Agmatine	standard	Polyamine
mr243	Valine	standard	Amino acid	0.326883	5.77316e-14	mr800	Agmatine	standard	Polyamine
mr237	Alanine	standard	Amino acid	0.306627	2.17404e-12	mr800	Agmatine	standard	Polyamine
mr268	Tyrosine	standard	Amino acid	0.262647	2.29726e-09	mr800	Agmatine	standard	Polyamine
mr172	Homoproline	standard	Amino acid	0.256592	5.45582e-09	mr800	Agmatine	standard	Polyamine
mr250	Isoleucine	standard	Amino acid	0.18936	1.94763e-05	mr800	Agmatine	standard	Polyamine
mr176	beta-Homothreonine	putatively annotated	Amino acid	0.183097	3.67433e-05	mr800	Agmatine	standard	Polyamine
mr250	Isoleucine	standard	Amino acid	0.129013	0.00378566	mr740	Feruloyl putrescine derivative	putatively annotated (by GGM)	Polyamine
mr176	beta-Homothreonine	putatively annotated	Amino acid	0.12288	0.00583771	mr740	Feruloyl putrescine derivative	putatively annotated (by GGM)	Polyamine
mr237	Alanine	standard	Amino acid	0.120716	0.00677187	mr740	Feruloyl putrescine derivative	putatively annotated (by GGM)	Polyamine
mr259	Histidine	standard	Amino acid	-0.119061	0.00757468	mr740	Feruloyl putrescine derivative	putatively annotated (by GGM)	Polyamine
mr279	Tryptophan	standard	Amino acid	-0.145995	0.00103617	mr740	Feruloyl putrescine derivative	putatively annotated (by GGM)	Polyamine
mr175	Ornithine	putatively annotated (by GGM)	Amino acid	-0.165487	0.000195886	mr740	Feruloyl putrescine derivative	putatively annotated (by GGM)	Polyamine
mr241	Proline	standard	Amino acid	-0.200917	5.71282e-06	mr740	Feruloyl putrescine derivative	putatively annotated (by GGM)	Polyamine
mr263	Arginine	standard	Amino acid	-0.218031	8.12439e-07	mr740	Feruloyl putrescine derivative	putatively annotated (by GGM)	Polyamine
mr237	Alanine	standard	Amino acid	0.32933	3.64153e-14	mr795	Feruloyl putrescine O-hexoside	putatively annotated (by GGM)	Polyamine
mr181	Lysine	standard	Amino acid	0.316563	3.79696e-13	mr795	Feruloyl putrescine O-hexoside	putatively annotated (by GGM)	Polyamine
mr259	Histidine	standard	Amino acid	0.315226	4.81837e-13	mr795	Feruloyl putrescine O-hexoside	putatively annotated (by GGM)	Polyamine
mr241	Proline	standard	Amino acid	0.276219	3.04889e-10	mr795	Feruloyl putrescine O-hexoside	putatively annotated (by GGM)	Polyamine
mr176	beta-Homothreonine	putatively annotated	Amino acid	0.256906	5.21942e-09	mr795	Feruloyl putrescine O-hexoside	putatively annotated (by GGM)	Polyamine
mr243	Valine	standard	Amino acid	0.240847	4.6702e-08	mr795	Feruloyl putrescine O-hexoside	putatively annotated (by GGM)	Polyamine
mr262	Phenylalanine	standard	Amino acid	0.237268	7.45519e-08	mr795	Feruloyl putrescine O-hexoside	putatively annotated (by GGM)	Polyamine
mr250	Isoleucine	standard	Amino acid	0.210593	1.93471e-06	mr795	Feruloyl putrescine O-hexoside	putatively annotated (by GGM)	Polyamine
mr268	Tyrosine	standard	Amino acid	0.170463	0.000124094	mr795	Feruloyl putrescine O-hexoside	putatively annotated (by GGM)	Polyamine
mr259	Histidine	standard	Amino acid	0.144536	0.00116471	mr794	N-Caffeoylspermidine	putatively annotated	Polyamine
mr175	Ornithine	putatively annotated (by GGM)	Amino acid	0.142083	0.00141443	mr794	N-Caffeoylspermidine	putatively annotated	Polyamine
mr173	Asparagine	standard	Amino acid	0.123903	0.0054379	mr794	N-Caffeoylspermidine	putatively annotated	Polyamine
mr279	Tryptophan	standard	Amino acid	0.121599	0.00637553	mr794	N-Caffeoylspermidine	putatively annotated	Polyamine
mr181	Lysine	standard	Amino acid	-0.153545	0.00055613	mr794	N-Caffeoylspermidine	putatively annotated	Polyamine
mr172	Homoproline	standard	Amino acid	-0.170644	0.000122028	mr794	N-Caffeoylspermidine	putatively annotated	Polyamine
mr180	beta-Homoisoleucine	putatively annotated (by GGM)	Amino acid	-0.198066	7.78419e-06	mr794	N-Caffeoylspermidine	putatively annotated	Polyamine
mr262	Phenylalanine	standard	Amino acid	-0.231049	1.65146e-07	mr794	N-Caffeoylspermidine	putatively annotated	Polyamine
mr243	Valine	standard	Amino acid	-0.242435	3.78575e-08	mr794	N-Caffeoylspermidine	putatively annotated	Polyamine
mr653	Tryptamine	standard	Amino acid	-0.363179	4.25801e-17	mr794	N-Caffeoylspermidine	putatively annotated	Polyamine
mr262	Phenylalanine	standard	Amino acid	0.297496	1.02083e-11	mr496	N-Feruloyl putrescine	putatively annotated	Polyamine
mr237	Alanine	standard	Amino acid	0.236172	8.59072e-08	mr496	N-Feruloyl putrescine	putatively annotated	Polyamine
mr180	beta-Homoisoleucine	putatively annotated (by GGM)	Amino acid	0.174114	8.80552e-05	mr496	N-Feruloyl putrescine	putatively annotated	Polyamine
mr243	Valine	standard	Amino acid	0.167558	0.000162243	mr496	N-Feruloyl putrescine	putatively annotated	Polyamine
mr250	Isoleucine	standard	Amino acid	0.153838	0.000542561	mr496	N-Feruloyl putrescine	putatively annotated	Polyamine
mr176	beta-Homothreonine	putatively annotated	Amino acid	0.148152	0.000869949	mr496	N-Feruloyl putrescine	putatively annotated	Polyamine
mr173	Asparagine	standard	Amino acid	-0.12914	0.00375128	mr496	N-Feruloyl putrescine	putatively annotated	Polyamine
mr263	Arginine	standard	Amino acid	-0.162062	0.000266218	mr496	N-Feruloyl putrescine	putatively annotated	Polyamine
mr279	Tryptophan	standard	Amino acid	-0.168048	0.000155116	mr496	N-Feruloyl putrescine	putatively annotated	Polyamine
mr259	Histidine	standard	Amino acid	-0.174168	8.75991e-05	mr496	N-Feruloyl putrescine	putatively annotated	Polyamine
mr175	Ornithine	putatively annotated (by GGM)	Amino acid	-0.21003	2.06335e-06	mr496	N-Feruloyl putrescine	putatively annotated	Polyamine
mr243	Valine	standard	Amino acid	-0.134323	0.00256361	mr981	Putrescine derivative	putatively annotated	Polyamine
mr885	Ergothioneine	putatively annotated	Amino acid	0.13934	0.00175131	mr981	Putrescine derivative	putatively annotated	Polyamine
mr262	Phenylalanine	standard	Amino acid	0.212285	1.59235e-06	mr736	4-Coumaric acid	standard	Polyphenol
mr237	Alanine	standard	Amino acid	0.196413	9.29372e-06	mr736	4-Coumaric acid	standard	Polyphenol
mr250	Isoleucine	standard	Amino acid	0.193832	1.22217e-05	mr736	4-Coumaric acid	standard	Polyphenol
mr172	Homoproline	standard	Amino acid	0.189553	1.90941e-05	mr736	4-Coumaric acid	standard	Polyphenol
mr180	beta-Homoisoleucine	putatively annotated (by GGM)	Amino acid	0.124243	0.00531048	mr736	4-Coumaric acid	standard	Polyphenol
mr243	Valine	standard	Amino acid	0.120538	0.00685473	mr736	4-Coumaric acid	standard	Polyphenol
mr259	Histidine	standard	Amino acid	-0.11792	0.00817657	mr736	4-Coumaric acid	standard	Polyphenol
mr259	Histidine	standard	Amino acid	0.27801	2.31592e-10	mr716	Biflorin	putatively annotated	Polyphenol
mr263	Arginine	standard	Amino acid	0.25166	1.08594e-08	mr716	Biflorin	putatively annotated	Polyphenol
mr181	Lysine	standard	Amino acid	0.238741	6.15514e-08	mr716	Biflorin	putatively annotated	Polyphenol
mr237	Alanine	standard	Amino acid	0.186238	2.67952e-05	mr716	Biflorin	putatively annotated	Polyphenol
mr176	beta-Homothreonine	putatively annotated	Amino acid	0.177811	6.17696e-05	mr716	Biflorin	putatively annotated	Polyphenol
mr250	Isoleucine	standard	Amino acid	0.163549	0.000233201	mr716	Biflorin	putatively annotated	Polyphenol
mr172	Homoproline	standard	Amino acid	0.28519	7.53881e-11	mr808	Caffeic acid	standard	Polyphenol
mr798	Cysteine	standard	Amino acid	0.22627	2.99713e-07	mr808	Caffeic acid	standard	Polyphenol
mr653	Tryptamine	standard	Amino acid	0.198789	7.1993e-06	mr808	Caffeic acid	standard	Polyphenol
mr175	Ornithine	putatively annotated (by GGM)	Amino acid	0.190402	1.74891e-05	mr808	Caffeic acid	standard	Polyphenol
mr173	Asparagine	standard	Amino acid	0.171205	0.000115801	mr808	Caffeic acid	standard	Polyphenol
mr279	Tryptophan	standard	Amino acid	0.161446	0.00028112	mr808	Caffeic acid	standard	Polyphenol
mr250	Isoleucine	standard	Amino acid	0.119132	0.00753887	mr661	Coniferyl aldehyde	putatively annotated	Polyphenol
mr241	Proline	standard	Amino acid	-0.139222	0.00176732	mr661	Coniferyl aldehyde	putatively annotated	Polyphenol
mr263	Arginine	standard	Amino acid	-0.204307	3.93225e-06	mr661	Coniferyl aldehyde	putatively annotated	Polyphenol
mr259	Histidine	standard	Amino acid	-0.256935	5.19828e-09	mr661	Coniferyl aldehyde	putatively annotated	Polyphenol
mr279	Tryptophan	standard	Amino acid	0.175185	7.95143e-05	mr730	Di-Catechin	putatively annotated (by GGM)	Polyphenol
mr172	Homoproline	standard	Amino acid	0.168514	0.000148626	mr730	Di-Catechin	putatively annotated (by GGM)	Polyphenol
mr259	Histidine	standard	Amino acid	-0.155824	0.000458313	mr730	Di-Catechin	putatively annotated (by GGM)	Polyphenol
mr263	Arginine	standard	Amino acid	-0.158635	0.000359671	mr730	Di-Catechin	putatively annotated (by GGM)	Polyphenol
mr250	Isoleucine	standard	Amino acid	0.282446	1.16207e-10	mr728	Epicatechin O-hexoside derivative	putatively annotated	Polyphenol
mr176	beta-Homothreonine	putatively annotated	Amino acid	0.175073	8.03717e-05	mr728	Epicatechin O-hexoside derivative	putatively annotated	Polyphenol
mr175	Ornithine	putatively annotated (by GGM)	Amino acid	0.151314	0.000670438	mr728	Epicatechin O-hexoside derivative	putatively annotated	Polyphenol
mr172	Homoproline	standard	Amino acid	0.128256	0.00399761	mr728	Epicatechin O-hexoside derivative	putatively annotated	Polyphenol
mr173	Asparagine	standard	Amino acid	0.124868	0.00508314	mr728	Epicatechin O-hexoside derivative	putatively annotated	Polyphenol
mr268	Tyrosine	standard	Amino acid	-0.115628	0.00951601	mr728	Epicatechin O-hexoside derivative	putatively annotated	Polyphenol
mr263	Arginine	standard	Amino acid	-0.126862	0.00441585	mr728	Epicatechin O-hexoside derivative	putatively annotated	Polyphenol
mr259	Histidine	standard	Amino acid	-0.181798	4.18024e-05	mr728	Epicatechin O-hexoside derivative	putatively annotated	Polyphenol
mr241	Proline	standard	Amino acid	-0.183432	3.55328e-05	mr728	Epicatechin O-hexoside derivative	putatively annotated	Polyphenol
mr176	beta-Homothreonine	putatively annotated	Amino acid	0.252204	1.00715e-08	mr806	Ethyl 3,4-dihydroxybenzoate	putatively annotated	Polyphenol
mr250	Isoleucine	standard	Amino acid	0.198816	7.17871e-06	mr806	Ethyl 3,4-dihydroxybenzoate	putatively annotated	Polyphenol
mr262	Phenylalanine	standard	Amino acid	0.185065	3.01655e-05	mr806	Ethyl 3,4-dihydroxybenzoate	putatively annotated	Polyphenol
mr243	Valine	standard	Amino acid	0.181878	4.14709e-05	mr806	Ethyl 3,4-dihydroxybenzoate	putatively annotated	Polyphenol
mr237	Alanine	standard	Amino acid	0.160611	0.000302607	mr806	Ethyl 3,4-dihydroxybenzoate	putatively annotated	Polyphenol
mr180	beta-Homoisoleucine	putatively annotated (by GGM)	Amino acid	0.116803	0.00880674	mr806	Ethyl 3,4-dihydroxybenzoate	putatively annotated	Polyphenol
mr279	Tryptophan	standard	Amino acid	-0.177755	6.21035e-05	mr806	Ethyl 3,4-dihydroxybenzoate	putatively annotated	Polyphenol
mr176	beta-Homothreonine	putatively annotated	Amino acid	0.313034	7.10987e-13	mr958	Ferulic acid O-hexoside	putatively annotated	Polyphenol
mr241	Proline	standard	Amino acid	0.274752	3.81388e-10	mr958	Ferulic acid O-hexoside	putatively annotated	Polyphenol
mr263	Arginine	standard	Amino acid	0.229447	2.0196e-07	mr958	Ferulic acid O-hexoside	putatively annotated	Polyphenol
mr262	Phenylalanine	standard	Amino acid	0.217363	8.79431e-07	mr958	Ferulic acid O-hexoside	putatively annotated	Polyphenol
mr237	Alanine	standard	Amino acid	0.208503	2.4552e-06	mr958	Ferulic acid O-hexoside	putatively annotated	Polyphenol
mr243	Valine	standard	Amino acid	0.165105	0.00020277	mr958	Ferulic acid O-hexoside	putatively annotated	Polyphenol
mr259	Histidine	standard	Amino acid	0.130339	0.0034389	mr958	Ferulic acid O-hexoside	putatively annotated	Polyphenol
mr172	Homoproline	standard	Amino acid	0.14856	0.000841439	mr371	Gentiopicrin	putatively annotated	Polyphenol
mr262	Phenylalanine	standard	Amino acid	0.143627	0.00125207	mr371	Gentiopicrin	putatively annotated	Polyphenol
mr250	Isoleucine	standard	Amino acid	0.123721	0.00550711	mr371	Gentiopicrin	putatively annotated	Polyphenol
mr259	Histidine	standard	Amino acid	0.348448	8.88178e-16	mr272	Scopoletin	putatively annotated	Polyphenol
mr263	Arginine	standard	Amino acid	0.320733	1.78968e-13	mr272	Scopoletin	putatively annotated	Polyphenol
mr181	Lysine	standard	Amino acid	0.26169	2.63797e-09	mr272	Scopoletin	putatively annotated	Polyphenol
mr241	Proline	standard	Amino acid	0.233146	1.26611e-07	mr272	Scopoletin	putatively annotated	Polyphenol
mr268	Tyrosine	standard	Amino acid	0.169631	0.000134053	mr272	Scopoletin	putatively annotated	Polyphenol
mr241	Proline	standard	Amino acid	-0.115476	0.00961139	mr258	Vanillin	putatively annotated	Polyphenol
mr259	Histidine	standard	Amino acid	0.432048	0	mr720	Digitoxigenine	putatively annotated	Terpenoid
mr181	Lysine	standard	Amino acid	0.263742	1.96008e-09	mr720	Digitoxigenine	putatively annotated	Terpenoid
mr241	Proline	standard	Amino acid	0.225702	3.2146e-07	mr720	Digitoxigenine	putatively annotated	Terpenoid
mr279	Tryptophan	standard	Amino acid	0.184365	3.23676e-05	mr720	Digitoxigenine	putatively annotated	Terpenoid
mr237	Alanine	standard	Amino acid	0.167658	0.00016077	mr720	Digitoxigenine	putatively annotated	Terpenoid
mr268	Tyrosine	standard	Amino acid	0.16365	0.000231102	mr720	Digitoxigenine	putatively annotated	Terpenoid
mr250	Isoleucine	standard	Amino acid	0.12304	0.00577345	mr720	Digitoxigenine	putatively annotated	Terpenoid
mr176	beta-Homothreonine	putatively annotated	Amino acid	0.172442	0.000103129	mr616	DIMBOA glucoside	putatively annotated	Terpenoid
mr263	Arginine	standard	Amino acid	0.133461	0.00273361	mr616	DIMBOA glucoside	putatively annotated	Terpenoid
mr175	Ornithine	putatively annotated (by GGM)	Amino acid	0.121333	0.00649276	mr616	DIMBOA glucoside	putatively annotated	Terpenoid
mr262	Phenylalanine	standard	Amino acid	0.116189	0.00917146	mr616	DIMBOA glucoside	putatively annotated	Terpenoid
mr237	Alanine	standard	Amino acid	0.352921	4.44089e-16	mr497	Oryzalexin C	putatively annotated	Terpenoid
mr262	Phenylalanine	standard	Amino acid	0.346323	1.33227e-15	mr497	Oryzalexin C	putatively annotated	Terpenoid
mr180	beta-Homoisoleucine	putatively annotated (by GGM)	Amino acid	0.299305	7.54685e-12	mr497	Oryzalexin C	putatively annotated	Terpenoid
mr250	Isoleucine	standard	Amino acid	0.24858	1.65689e-08	mr497	Oryzalexin C	putatively annotated	Terpenoid
mr176	beta-Homothreonine	putatively annotated	Amino acid	0.209929	2.08725e-06	mr497	Oryzalexin C	putatively annotated	Terpenoid
mr243	Valine	standard	Amino acid	0.189879	1.84611e-05	mr497	Oryzalexin C	putatively annotated	Terpenoid
mr181	Lysine	standard	Amino acid	0.169076	0.000141122	mr497	Oryzalexin C	putatively annotated	Terpenoid
mr172	Homoproline	standard	Amino acid	0.160875	0.000295662	mr497	Oryzalexin C	putatively annotated	Terpenoid
mr263	Arginine	standard	Amino acid	0.123033	0.0057764	mr497	Oryzalexin C	putatively annotated	Terpenoid
mr173	Asparagine	standard	Amino acid	-0.144318	0.00118515	mr497	Oryzalexin C	putatively annotated	Terpenoid
mr279	Tryptophan	standard	Amino acid	-0.174977	8.11075e-05	mr497	Oryzalexin C	putatively annotated	Terpenoid
mr175	Ornithine	putatively annotated (by GGM)	Amino acid	-0.19992	6.36913e-06	mr497	Oryzalexin C	putatively annotated	Terpenoid
mr262	Phenylalanine	standard	Amino acid	0.259263	3.73537e-09	mr923	Phytocassane C	putatively annotated	Terpenoid
mr180	beta-Homoisoleucine	putatively annotated (by GGM)	Amino acid	0.254717	7.09938e-09	mr923	Phytocassane C	putatively annotated	Terpenoid
mr237	Alanine	standard	Amino acid	0.242726	3.64214e-08	mr923	Phytocassane C	putatively annotated	Terpenoid
mr798	Cysteine	standard	Amino acid	0.235792	9.02185e-08	mr923	Phytocassane C	putatively annotated	Terpenoid
mr653	Tryptamine	standard	Amino acid	0.184321	3.25082e-05	mr923	Phytocassane C	putatively annotated	Terpenoid
mr250	Isoleucine	standard	Amino acid	0.179483	5.24912e-05	mr923	Phytocassane C	putatively annotated	Terpenoid
mr176	beta-Homothreonine	putatively annotated	Amino acid	0.173838	9.03879e-05	mr923	Phytocassane C	putatively annotated	Terpenoid
mr172	Homoproline	standard	Amino acid	0.169625	0.000134131	mr923	Phytocassane C	putatively annotated	Terpenoid
mr243	Valine	standard	Amino acid	0.168941	0.000142882	mr923	Phytocassane C	putatively annotated	Terpenoid
mr175	Ornithine	putatively annotated (by GGM)	Amino acid	-0.153859	0.000541582	mr923	Phytocassane C	putatively annotated	Terpenoid
mr279	Tryptophan	standard	Amino acid	-0.188823	2.05837e-05	mr923	Phytocassane C	putatively annotated	Terpenoid
mr885	Ergothioneine	putatively annotated	Amino acid	-0.129106	0.00376033	mr923	Phytocassane C	putatively annotated	Terpenoid
mr262	Phenylalanine	standard	Amino acid	0.33952	5.32907e-15	mr926	Phytocassane D	standard	Terpenoid
mr237	Alanine	standard	Amino acid	0.329514	3.53051e-14	mr926	Phytocassane D	standard	Terpenoid
mr180	beta-Homoisoleucine	putatively annotated (by GGM)	Amino acid	0.300343	6.33982e-12	mr926	Phytocassane D	standard	Terpenoid
mr798	Cysteine	standard	Amino acid	0.291518	2.72928e-11	mr926	Phytocassane D	standard	Terpenoid
mr243	Valine	standard	Amino acid	0.234932	1.00771e-07	mr926	Phytocassane D	standard	Terpenoid
mr250	Isoleucine	standard	Amino acid	0.233237	1.2516e-07	mr926	Phytocassane D	standard	Terpenoid
mr653	Tryptamine	standard	Amino acid	0.214606	1.21608e-06	mr926	Phytocassane D	standard	Terpenoid
mr172	Homoproline	standard	Amino acid	0.188474	2.13335e-05	mr926	Phytocassane D	standard	Terpenoid
mr176	beta-Homothreonine	putatively annotated	Amino acid	0.187486	2.36019e-05	mr926	Phytocassane D	standard	Terpenoid
mr181	Lysine	standard	Amino acid	0.131177	0.00323506	mr926	Phytocassane D	standard	Terpenoid
mr173	Asparagine	standard	Amino acid	-0.128525	0.00392107	mr926	Phytocassane D	standard	Terpenoid
mr175	Ornithine	putatively annotated (by GGM)	Amino acid	-0.167427	0.000164206	mr926	Phytocassane D	standard	Terpenoid
mr279	Tryptophan	standard	Amino acid	-0.19101	1.64204e-05	mr926	Phytocassane D	standard	Terpenoid
mr885	Ergothioneine	putatively annotated	Amino acid	-0.174803	8.24664e-05	mr926	Phytocassane D	standard	Terpenoid
mr262	Phenylalanine	standard	Amino acid	0.385615	0	mr927	Phytocassane E	putatively annotated	Terpenoid
mr237	Alanine	standard	Amino acid	0.375787	0	mr927	Phytocassane E	putatively annotated	Terpenoid
mr180	beta-Homoisoleucine	putatively annotated (by GGM)	Amino acid	0.323586	1.06137e-13	mr927	Phytocassane E	putatively annotated	Terpenoid
mr798	Cysteine	standard	Amino acid	0.303634	3.63132e-12	mr927	Phytocassane E	putatively annotated	Terpenoid
mr250	Isoleucine	standard	Amino acid	0.289502	3.78289e-11	mr927	Phytocassane E	putatively annotated	Terpenoid
mr176	beta-Homothreonine	putatively annotated	Amino acid	0.268862	9.24051e-10	mr927	Phytocassane E	putatively annotated	Terpenoid
mr243	Valine	standard	Amino acid	0.251963	1.04137e-08	mr927	Phytocassane E	putatively annotated	Terpenoid
mr172	Homoproline	standard	Amino acid	0.229372	2.03858e-07	mr927	Phytocassane E	putatively annotated	Terpenoid
mr653	Tryptamine	standard	Amino acid	0.213918	1.31777e-06	mr927	Phytocassane E	putatively annotated	Terpenoid
mr181	Lysine	standard	Amino acid	0.194912	1.09033e-05	mr927	Phytocassane E	putatively annotated	Terpenoid
mr173	Asparagine	standard	Amino acid	-0.121993	0.00620585	mr927	Phytocassane E	putatively annotated	Terpenoid
mr279	Tryptophan	standard	Amino acid	-0.13891	0.00181024	mr927	Phytocassane E	putatively annotated	Terpenoid
mr175	Ornithine	putatively annotated (by GGM)	Amino acid	-0.173013	9.772e-05	mr927	Phytocassane E	putatively annotated	Terpenoid
mr885	Ergothioneine	putatively annotated	Amino acid	-0.152068	0.000629564	mr927	Phytocassane E	putatively annotated	Terpenoid
mr241	Proline	standard	Amino acid	0.418951	0	mr802	1-Methylnicotinamide	putatively annotated	Vitamin
mr237	Alanine	standard	Amino acid	0.405446	0	mr802	1-Methylnicotinamide	putatively annotated	Vitamin
mr181	Lysine	standard	Amino acid	0.371624	0	mr802	1-Methylnicotinamide	putatively annotated	Vitamin
mr268	Tyrosine	standard	Amino acid	0.367952	0	mr802	1-Methylnicotinamide	putatively annotated	Vitamin
mr262	Phenylalanine	standard	Amino acid	0.360832	0	mr802	1-Methylnicotinamide	putatively annotated	Vitamin
mr798	Cysteine	standard	Amino acid	0.328137	4.57412e-14	mr802	1-Methylnicotinamide	putatively annotated	Vitamin
mr180	beta-Homoisoleucine	putatively annotated (by GGM)	Amino acid	0.324227	9.4591e-14	mr802	1-Methylnicotinamide	putatively annotated	Vitamin
mr259	Histidine	standard	Amino acid	0.306918	2.06768e-12	mr802	1-Methylnicotinamide	putatively annotated	Vitamin
mr653	Tryptamine	standard	Amino acid	0.304146	3.32756e-12	mr802	1-Methylnicotinamide	putatively annotated	Vitamin
mr263	Arginine	standard	Amino acid	0.286488	6.13347e-11	mr802	1-Methylnicotinamide	putatively annotated	Vitamin
mr243	Valine	standard	Amino acid	0.285137	7.60214e-11	mr802	1-Methylnicotinamide	putatively annotated	Vitamin
mr172	Homoproline	standard	Amino acid	0.281037	1.44873e-10	mr802	1-Methylnicotinamide	putatively annotated	Vitamin
mr176	beta-Homothreonine	putatively annotated	Amino acid	0.236854	7.86609e-08	mr802	1-Methylnicotinamide	putatively annotated	Vitamin
mr250	Isoleucine	standard	Amino acid	0.21571	1.06858e-06	mr802	1-Methylnicotinamide	putatively annotated	Vitamin
[truncated: 80,902 more rows]
