# Supplementary material for: Comparative and parallel genome-wide association studies for metabolic and agronomic traits in cereals
Source: Nat Commun. 2016 Oct 4;7:12767. doi: 10.1038/ncomms12767 (PMC5059443; doi:10.1038/ncomms12767)
Supplement: Supplementary Data 7 — Metabolite relative content between different subgroups. [file ncomms12767-s8.xlsx]

## Sheet: Supplementary Data 7
Supplementary Data 7. Compare the relative content of metabolites between indica and japonica subgroups.
Peak number	Content of Indica accessions in average	Content of japonica accessions in average	Ind/Jap	Ind/Jap-p-value	Compound	Ret. Time (min)	Precursor ions(Q1)	product ions(Q3)	Main fragments	Identification	Classe
mr030	127975	3580.89	35.7384	5.72719e-61	Tricin O-rhamnosyl-O-malonylhexoside	10.3	725.2	331.1	331.1, 340.1, 579.1, 91.7	putatively annotated (by GM)	Flavonoid
mr004	115634	6305.98	18.3373	5.22781e-77	di-C,C-pentosyl-apigenin	7.8	535.2	499.3	499.3, 481.3, 433.4, 381.5, 349.7	putatively annotated (by GM)	Flavonoid
mr005	31878.2	1895.63	16.8167	1.21419e-72	C-pentosyl-apigenin O-hexoside	8.5	565.1	367.1	367.1, 403.0, 337.1, 313.1, 283.0	putatively annotated (by GM)	Flavonoid
mr523	29316	1766.21	16.5982	1.66754e-47	Tricin 4'-O-(β-guaiacylglyceryl) ether derivative	8.7	557.2	331	331.0, 315.1, 287.2, 270.2, 258.2	putatively annotated	Flavonoid
mr028	134026	14369.6	9.32703	6.92988e-25	Tricin O-malonylhexoside	10.8	579.2	331.1	331.1, 535.1, 493.1, 315.2, 287.1, 270.2	putatively annotated (by GM)	Flavonoid
mr031	64374.2	8005.3	8.04145	1.0492e-37	C-pentosyl-apeignin O-feruloylhexoside	9.4	741.1	177.1	177.1, 145.1, 283.3, 367.2	putatively annotated (by GM)	Flavonoid
mr438	5249.48	728.54	7.20549	2.45131e-71	C-hexosyl-methylchrysoeriol	8.1	477.1	297.2	297.2, 459.2, 441.3, 411.3, 381.4, 357.3	putatively annotated	Flavonoid
mr019	90404.9	15323.4	5.89978	1.46579e-74	O-methylapigenin C-hexoside	8.2	447.1	297.1	297.1, 351.0, 323.0, 327.1	putatively annotated (by GM)	Flavonoid
mr412	4736.76	832.753	5.68807	1.20847e-33	O-methylapigenin C-pentoside	8.8	417.2	297.1	297.1, 335.0, 381.0	putatively annotated (by GM)	Flavonoid
mr050	83747.2	18411.6	4.54862	5.76791e-11	Apigenin	11.4	271.1	153.1	153.1, 243.2, 229.1, 197.2, 145.2, 119.1	standard	Flavonoid
mr075	83022.3	22354.8	3.71385	7.0137e-35	3’,4’,5’-Tricetin O-rutinoside	10	653.3	344.9	344.90 330.1, 507.0, 311.9	putatively annotated	Flavonoid
mr029	30285.5	8191.57	3.69716	1.22728e-07	Tricetin 5-O-hexosyl-O-hexoside	9.8	627.1	465.2	465.2, 429.2, 381.1, 343.2, 313.2, 285.3	putatively annotated (by GM)	Flavonoid
mr554	23376.3	6606.06	3.53861	1.10486e-17	Tricin O-hexosyl-O-hexoside	6.7	655.1	331.1	331.1, 493.1, 315.0	putatively annotated (by GM)	Flavonoid
mr025	36348	10559.6	3.44216	2.80666e-26	3’, 4’, 5’-Tricetin O-hexoside	10.2	507.3	345.1	345.1, 329.0, 315.1, 284.1, 255.1	putatively annotated (by GM)	Flavonoid
mr444	40116.1	11946.1	3.3581	3.67688e-45	methylLuteolin C-hexoside	7.3	463.123	313.1	313.10, 367.0, 343.0	putatively annotated	Flavonoid
mr522	2690.27	819.256	3.2838	9.36771e-13	di-C,C-pentosyl-luteolin	7.1	551.2	497.2	497.2, 515.2, 407.1, 395.1, 365.1, 337.2	putatively annotated (by GM)	Flavonoid
mr411	6089.21	1881.72	3.23598	1.47541e-44	Daidzein O-hexoside	6.9	417.2	255.1	255.1, 209.1, 181.2, 167.2, 153.2,	putatively annotated	Flavonoid
mr488	1.16744e+06	378313	3.0859	1.4603e-32	2'', 6''-O-Diacetyloninin	11.8	515.1	177.1	177.1, 145.3, 303.0, 285.1, 217.2, 137.4	putatively annotated	Flavonoid
mr080	242630	79438.5	3.05431	4.74654e-29	C-pentosyl-apigenin O-rutinoside	8.7	727.2	419.1	419.1, 284.0, 331.2, 256.1	putatively annotated	Flavonoid
mr090	133691	47819.9	2.79571	6.09703e-21	Tricin 4'-O-(β-guaiacylglyceryl) ether-O-rutinoside	9.2	835.5	331.1	331.1, 527.0, 816.8, 328.8	putatively annotated	Flavonoid
mr480	7113.54	2735.29	2.60065	3.93643e-12	Limocitrin O-hexoside	6.6	509.3	347.1	347.1, 331.0, 287.1, 231.2, 203.2, 153.1	putatively annotated	Flavonoid
mr843	92458.2	35874.5	2.57727	2.79697e-15	Selgin O-hexoside derivative	9.9	631.3	469	469.0, 315.0, 316.6, 319.1	putatively annotated	Flavonoid
mr021	271111	109411	2.47791	3.44688e-18	Chrysoeriol 5-O-hexoside	8.5	463.1	301.1	301.1, 286.3, 258.4	putatively annotated (by GM)	Flavonoid
mr854	41528.7	16892	2.45849	6.69587e-21	Tricin O-caffeoyl-4'-O-(3-(4-Hydroxy-3,5-dimethoxyphenyl)propanoic acid)ether	14.1	701.2	453.2	453.2, 547.1, 529.2, 315.1, 175.2, 137.1	putatively annotated (by GGM)	Flavonoid
mr551	487238	198471	2.45495	1.92164e-17	Tricin O-rutinoside	8.6	639.1	330.6	330.6, 493.2, 315.4, 270.5, 85.1	putatively annotated	Flavonoid
mr695	138466	56510.1	2.45029	2.12555e-09	Chrysoeriol	11.9	301.1	286	286.0, 258.1, 229.2, 153.0	standard	Flavonoid
mr079	132165	54281.7	2.43481	1.47215e-11	Tricin 4'-O-(β-guaiacylglyceryl) ether O-hexoside	7.9	689.3	331.1	331.1, 671.3, 527.2, 314.9, 153.1	putatively annotated (by GM)	Flavonoid
mr505	16768.9	6922.72	2.4223	8.28743e-18	Tricin 4'-O-(syringyl alcohol)ether	13	511.2	331.1	331.10, 315.1, 287.1, 270.1, 177.2, 137.1	putatively annotated (by GGM)	Flavonoid
mr529	3328.9	1499.24	2.22039	4.00579e-18	Tricin O-hexoside derivative	13.3	565.3	331	331.0, 315.0, 270.2	putatively annotated (by GGM)	Flavonoid
mr077	39461.8	17858.4	2.20971	4.51453e-10	Tricin 4'-O-(syringyl alcohol)ether O-hexoside	9	659.2	331	331.0, 623.3, 497.1, 315.0, 209.3	putatively annotated (by GM)	Flavonoid
mr978	40433	19623.6	2.06043	2.28788e-15	4'-O-Methylpuerarin	10	431.1	359.1	359.1, 395.1, 335.1, 311.1, 281.2, 251.2	putatively annotated	Flavonoid
mr078	261662	131855	1.98446	1.93426e-08	Tricin 4'-O-(β-guaiacylglyceryl) ether O-hexoside	9.2	689.2	331.1	331.1, 527.1, 375.2, 242.2, 181.2, 153.1	putatively annotated (by GM)	Flavonoid
mr024	1.63897e+06	838389	1.95491	5.2372e-13	Tricin 4'-O-(syringyl alcohol)ether	11.3	497.3	331	331.0, 315.1, 270.0, 320.8	putatively annotated	Flavonoid
mr629	10441.8	5624.88	1.85636	0.0239792	Tricin O-glucuronide-O-hexoside	8.6	669.1	331	331.0, 507.1, 147.1, 198.2	putatively annotated	Flavonoid
mr023	2.82573e+06	1.53366e+06	1.84248	1.47999e-11	Tricin 4'-O-(threo-β-4-hydroxyphenylglyceryl) ether	11.9	497.1	331	331.0, 315.1, 270.0, 320.8	putatively annotated	Flavonoid
mr027	9.66489e+06	5.29638e+06	1.82481	3.67503e-13	Tricin 4'-O-(β-guaiacylglyceryl) ether	12	527.1	331	331.0, 315.0, 270.2	putatively annotated	Flavonoid
mr516	17866.4	10301	1.73443	5.06881e-11	Tricin O-glucoside derivative	9.6	535.3	331.1	331.1, 315.0, 287.1, 270.1, 233.2, 145.2	putatively annotated	Flavonoid
mr552	4667.92	2755.7	1.69391	0.000561688	Tricin O-hexoside derivative	10.1	643.1	331	331.0, 481.1, 357.1, 315.1, 151.1	putatively annotated	Flavonoid
mr839	26112.9	15582.3	1.67581	2.18843e-14	Eriodictyol O-malonylhexoside	9.9	537	289	289.0, 321.1, 136.9, 187.2	putatively annotated	Flavonoid
mr229	1865.66	1120.95	1.66436	4.6508e-10	Luteolin O-malonylhexoside	10.2	535	287	287	putatively annotated	Flavonoid
mr017	4.39568e+06	2.69482e+06	1.63116	3.12263e-09	Tricin	11.8	331.1	315	315.0, 285.0, 258.0, 243.0, 153.0	standard	Flavonoid
mr504	8009.5	4976.23	1.60955	0.000653604	Tricin 4'-O-(syringyl alcohol)ether	8.8	497.1	331	331.00, 315.1, 270.0, 320.8	putatively annotated	Flavonoid
mr065	824973	538632	1.53161	6.50833e-05	Tricin 5-O-hexoside	8.8	493.1	331.1	331.1, 315.0, 270.2	putatively annotated (by GM)	Flavonoid
mr069	29214	19161.1	1.52465	0.0599138	C-hexosyl-apigenin O-hexoside	7.6	595.2	283.3	283.3, 577.2, 559.3, 409.3, 355.4, 325.4	putatively annotated (by GM)	Flavonoid
mr404	9036.87	6093.95	1.48292	4.05961e-11	Tricin derivative	10.9	405.1	331.1	331.1, 315.1, 287.1, 270.1, 258.1, 213.1	putatively annotated	Flavonoid
mr071	128070	86917.6	1.47347	0.0864803	di-C,C-hexosyl-apigenin	7.4	595.3	409.2	409.2, 577.2, 559.3, 439.3, 379.2, 355.4	putatively annotated (by GM)	Flavonoid
mr446	159987	120944	1.32282	0.000124291	Chrysoeriol 7-O-hexoside	9.3	463.2	301.1	301.1, 286.3, 258.4	putatively annotated (by GM)	Flavonoid
mr492	44930	34438.4	1.30465	0.00433117	Tricin O-caffeoyl-4'-O-(coniferyl alcohol) ether	14.3	655.3	331.1	331	putatively annotated (by GGM)	Flavonoid
mr852	164555	138925	1.18449	2.83896e-05	Tricin O-caffeoyl-4'-O-(syringyl alcohol)ether	13.4	673.2	331	331.0, 490.9, 147.1, 329.2	putatively annotated (by GGM)	Flavonoid
mr555	12034.5	10288.8	1.16967	0.0464158	Tricin O-hexosyl-O-hexoside	7.7	655.1	330.9	330.9, 475.0, 373.1, 315.2, 287.1, 270.1	putatively annotated (by GM)	Flavonoid
mr524	11253.3	10070.6	1.11744	0.392978	Tricin 4'-O-(β-guaiacylglyceryl) ether derivative	10	557.2	331.1	331.1, 315.1, 287.2, 270.2, 258.2	putatively annotated (by GM)	Flavonoid
mr533	1227.93	1108.57	1.10767	0.469268	C-hexosyl-luteolin O-pentoside	7.7	581.2	383.2	383.2, 419.1, 365.2, 353.2, 329.2, 299.2	putatively annotated	Flavonoid
mr587	828.933	764.312	1.08455	0.174848	C-hexosyl-naringenin O-hexosyl-O-hexoside	9.6	759.2	597.2	597.2, 699.3, 462.1, 315.1, 207.2	putatively annotated	Flavonoid
mr556	103818	97697.5	1.06265	0.0306113	Tricin O-caffeoyl-4'-O-(coniferyl alcohol)ether	13.7	655.2	331.1	331.1, 493.1, 201.2	putatively annotated (by GGM)	Flavonoid
mr946	75078.4	71482.9	1.0503	0.752141	6-Prenylnaringenin	9	341.2	137.1	137.1, 323.3, 251.2, 219.2, 202.2, 114.1	putatively annotated	Flavonoid
mr059	26896.8	25613.1	1.05012	0.0336469	Apigenin 6-C-glucoside	7.9	433.1	367.2	367.2, 397.1, 379.2, 349.1, 337.2, 313.1	standard	Flavonoid
mr062	67944.4	65716.9	1.0339	0.000729555	Chrysoeriol C-hexoside	7.5	463.1	313.1	313.1, 367.0, 343.0	putatively annotated (by GM)	Flavonoid
mr586	2669.94	2620.51	1.01886	0.0844862	C-hexosyl-apigenin O-hexosyl-O-hexoside	6.6	757.3	595.2	595.2, 366.8, 337.0, 433.0, 283.0, 313.1	putatively annotated	Flavonoid
mr401	19738.2	19520.5	1.01115	0.0192686	Apigenin C-pentoside	9.2	403.1	367.1	367.1, 385.1, 337.1, 313.1, 297.1, 283.1	putatively annotated (by GM)	Flavonoid
mr577	1231.2	1224.45	1.00551	0.833611	C-pentosyl-apigenin O-p-coumaroylhexoside	9.4	711.3	147.1	147.1, 549.2, 367.1, 337.1, 313.1, 283.1	putatively annotated	Flavonoid
mr534	7006.1	6994	1.00173	0.885106	Methylisohaenkeanoside	8	584.2	263.1	263.1, 281.0, 159.0, 217.0	putatively annotated	Flavonoid
mr830	19517.1	19894	0.981053	0.826129	C-hexosyl-luteolin O-feruloylhexoside	7.6	787.208	449.1	449.1, 329.0, 353.2	putatively annotated (by GM)	Flavonoid
mr462	2175.63	2220.91	0.979616	0.36649	O-methylChrysoeriol O-hexoside	11	477.2	315	315.0, 441.1, 381.1, 357.1, 327.1	putatively annotated (by GM)	Flavonoid
mr430	73140.7	85767.1	0.852783	0.0823258	Luteolin 6-C-glucoside	7.2	449.1	299.1	299.1, 329.0, 311.1, 287.1, 283.0	standard	Flavonoid
mr527	236267	280865	0.841214	0.0117912	C-hexosyl-C-pentosyl-apigenin	7.1	565.2	499.2	499.2, 547.3, 511.3, 427.4, 379.5, 337.7	putatively annotated (by GM)	Flavonoid
mr413	4481.39	5436.91	0.824253	0.00650922	O-methylnaringenin C-pentoside	8.4	419.1	383.1	383.1, 365.1, 353.1, 337.1, 325.1, 299.2	putatively annotated	Flavonoid
mr234	2228.79	2710.44	0.822298	0.0239777	Selgin O-hexosyl-O-hexoside	9.5	641.138	479.1	479.1	putatively annotated	Flavonoid
mr469	474438	594994	0.797382	0.0129061	Tricin 7-O-hexoside	9.3	493.134	331.1	331.1, 315.0, 270.2	putatively annotated	Flavonoid
mr531	77036.3	97987.2	0.786188	0.318759	Tricin derivative	13.4	569.2	331	331.0, 314.9, 178.9, 271.1	putatively annotated	Flavonoid
mr604	1777.81	2269.29	0.783418	0.00839643	C-pentosyl-luteolin O-hexoside	7	581.1	383.2	383.2, 419.1, 365.2, 353.2, 329.2, 299.2	putatively annotated	Flavonoid
mr579	2169.79	2825.63	0.767895	0.000206669	C-pentosyl-apigenin O-caffeoylhexoside	6.5	727.1	163.2	163.20, 283.2, 367.0, 145.1, 565.0,	putatively annotated	Flavonoid
mr082	486157	636935	0.763276	0.0103081	C-hexosyl-apigenin O-feruloylhexoside	8.6	771.213	177.1	177.1, 433.1, 337.0, 591.1, 145.1	putatively annotated (by GM)	Flavonoid
mr158	5863.72	7702.46	0.761278	0.0988298	Chrysoeriol O-hexosyl-O-rutinoside	6.9	771.4	625.2	625.2, 753.2, 343.0	putatively annotated (by GM)	Flavonoid
mr076	131261	174043	0.75419	0.0583116	Tricin O-hexosyl-O-hexoside	8.5	655.2	331.1	331.1, 493.1, 201.2	putatively annotated	Flavonoid
mr567	130864	185029	0.707265	0.0245139	Tricin 4'-O-(β-guaiacylglyceryl) ether O-hexoside	10.1	689.1	331	331.0, 527.1, 375.2, 242.2, 181.2, 153.1	putatively annotated	Flavonoid
mr542	397921	568544	0.699893	0.000904297	Chrysoeriol 7-O-rutinoside	8.5	609.181	301.1	301.10, 463.1, 327.1, 286.1	putatively annotated (by GM)	Flavonoid
mr072	31671.5	45915.2	0.689782	0.00071865	C-hexosyl-luteolin O-hexoside	6.9	611.2	299	299.0, 449.1, 353.4, 329.6	putatively annotated	Flavonoid
mr041	2226.02	3307.18	0.673089	0.000767362	Naringenin 7-O-glucoside	8.8	435.1	273.1	273.1, 153.1, 147.1, 105.1	standard (by GGM and GM)	Flavonoid
mr512	643.922	986.035	0.653042	0.000208307	Chrysoeriol C-hexoside derivative	7.6	525	463	463.0, 367.2, 313.1	putatively annotated	Flavonoid
mr422	10126.3	16079	0.629786	1.30187e-07	Apigenin 7-O-glucoside	8.7	433.1	271.1	271.1, 415.0, 313.1, 253.3, 153.2	standard	Flavonoid
mr562	4462.31	7511.12	0.594093	2.43632e-05	Tricin O-hexoside derivative	10.2	671.3	331	331.0, 357.1, 315.1, 241.2	putatively annotated	Flavonoid
mr628	20431	34850.6	0.586244	8.00919e-07	Tricin O-sinapoylpentoside	10.4	669.2	331	331.0, 523.1, 315.1, 301.2, 270.1, 207.1	putatively annotated	Flavonoid
mr068	99152.4	171019	0.579773	4.33866e-07	Apigenin 7-O-rutinoside	8.7	579.2	271.2	271.2, 561.2, 543.2, 525.2, 409.2, 379.2	standard	Flavonoid
mr844	11222.8	19722.1	0.569044	1.12016e-08	Tricin O-sinapoylhexoside	10.7	699.194	331.1	331.1, 207.0, 175.0, 333.2	putatively annotated	Flavonoid
mr630	18542.6	34055.4	0.544483	0.00153476	Tricin O-hexoside derivative	8.7	671.2	509.1	509.1, 631.4, 491.1, 331.1	putatively annotated	Flavonoid
mr553	20145.4	38726.9	0.520192	2.79642e-22	Tricin O-hexosyl-O-hexoside	8.7	655.2	331	331.0, 373.1, 347.0, 315.2, 270.2	putatively annotated	Flavonoid
mr061	43066	90414	0.476321	2.865e-07	Luteolin 7-O-glucoside	8.1	449.2	287.2	287.2, 413.1, 353.1, 329.2, 299.2	standard	Flavonoid
mr591	34809.3	85989.3	0.40481	9.51372e-10	C-hexosyl-chrysoeriol O-feruloylhexoside	8.5	801.2	177.1	177.1, 343.1, 313.1	putatively annotated (by GM)	Flavonoid
mr584	4593.69	13911.4	0.33021	6.67085e-07	C-hexosyl-luteolin O-p-coumaroylhexoside	7.6	757.1	147.1	147.1, 595.3, 395.1, 329.0	putatively annotated	Flavonoid
mr559	18311.2	62244.1	0.294183	1.34684e-19	Tricin 4'-O-(syringyl alcohol)ether O-hexoside	9.6	659.3	331	331.0, 641.4, 527.2, 315.2	putatively annotated	Flavonoid
mr477	26422.5	91889.9	0.287545	6.02144e-13	Phellodensin F	8.1	503.1	175.2	175.2, 311.1, 251.2, 137.1	putatively annotated	Flavonoid
mr838	33181.1	120544	0.27526	2.02081e-49	Chrysoeriol O-feruloylhexosyl-O-hexoside	9.4	801	301.1	301.1, 303.1, 207.0, 463.2	putatively annotated	Flavonoid
mr835	5116.14	21983.9	0.232722	2.60691e-64	C-pentosyl-chrysoeriol O-hexoside	8.6	595.2	397.1	397.1, 433.1, 379.2, 367.2, 343.2, 313.3	putatively annotated (by GM)	Flavonoid
mr503	8171.24	37176.4	0.219796	4.09783e-09	Selgin O-hexoside	7.7	479.3	317.1	317.1, 460.9, 302.1, 274.2	putatively annotated	Flavonoid
mr160	2378.46	11114.1	0.214005	5.70521e-06	Kaempferol derivative	7.7	787.4	377	377.0, 347.1, 317.2	putatively annotated (by GM)	Flavonoid
mr543	6944.46	33373.3	0.208084	1.78038e-09	C-hexosyl-chrysoeriol O-hexoside	7.8	625	463	463.0, 445.4, 427.4, 409.4, 397.4, 367.4	putatively annotated	Flavonoid
mr051	5461.87	28676	0.190468	0.000168746	Tricetin	11.9	303.1	153.1	153.1, 285.1, 229.0, 177.2, 137.1, 99.0	putatively annotated	Flavonoid
mr502	25557.1	159791	0.15994	1.21849e-07	O-methylQuercetin O-hexoside	8.4	479.2	317.2	317.2, 383.1, 359.2, 329.1, 302.2, 274.2	putatively annotated (by GM)	Flavonoid
mr582	10433.1	71788.7	0.145331	7.20628e-34	C-hexosyl-apigenin O-p-coumaroylhexoside	8.4	741.3	147.2	147.2, 579.3, 367.1, 337.0, 207.2	putatively annotated	Flavonoid
mr731	3078.38	21221.5	0.145059	4.46231e-41	Luteolin O-rahmnosyl-O-rutinoside	8.2	741	595	595.0, 287.0	putatively annotated	Flavonoid
mr241	6.26298e+06	9.76638e+06	0.641279	6.58776e-16	Proline	1.5	116.071	70	70.0, 66.6, 63.9	standard	Amino acid
mr237	2.70419e+06	4.01142e+06	0.674123	1.78925e-15	Alanine	1.6	90.1	44	44	standard	Amino acid
mr180	96682.3	143315	0.674616	0.000642148	beta-Homoisoleucine	2.9	146.1	86.1	86.1, 128.1, 100.1, 82.1	putatively annotated (by GGM)	Amino acid
mr798	34800.3	49949.2	0.696713	0.000405567	Cysteine	2.8	122	105	105.0, 96.0, 78.0	standard	Amino acid
mr268	1.83707e+06	2.57208e+06	0.714238	6.5562e-07	Tyrosine	2.3	182.2	91.2	91.2, 136.2, 119.3, 76.9, 136.2, 165.0	standard	Amino acid
mr259	1.23558e+06	1.71844e+06	0.719012	1.16769e-08	Histidine	1.5	156.1	110.1	110.1, 93.1, 83.1, 67.4	standard	Amino acid
mr172	200305	277501	0.721819	5.68067e-05	Homoproline	1.3	130	69.9	69.9	standard	Amino acid
mr181	2.65372e+06	3.65377e+06	0.726297	7.0147e-07	Lysine	1.6	147.2	84.2	84.2, 130.1	standard	Amino acid
mr262	8.58584e+06	1.17022e+07	0.733695	3.05987e-07	Phenylalanine	3.4	166.2	120.1	120.1, 103.7, 93.4, 72.2	standard	Amino acid
mr653	52406	71380	0.734183	0.00279562	Tryptamine	4.4	161.2	144.2	144.2, 102.1, 91.1	standard	Amino acid
mr263	716090	968381	0.739472	3.25331e-07	Arginine	1.5	175.2	116.1	116.1, 157.2, 130.0, 65.4	standard	Amino acid
mr885	124889	168563	0.7409	0.0020465	Ergothioneine	1.6	230.3	186.1	186.1, 127.0, 187.8, 190.3	putatively annotated	Amino acid
mr279	5.59252e+06	6.47857e+06	0.863234	0.000241866	Tryptophan	4.9	205.2	146.2	146.2, 118.1, 170.3, 188.2, 91.0, 131.9	standard	Amino acid
mr243	1.02686e+07	1.18696e+07	0.865116	0.0204659	Valine	1.6	118.1	72.2	72.2, 69.9, 52.4	standard	Amino acid
mr250	1.72563e+06	1.77367e+06	0.972913	0.926728	Isoleucine	1.6	132.2	86.2	86.2, 69.1, 67.1, 56.1	standard	Amino acid
mr176	3.50127e+06	3.30342e+06	1.05989	0.134272	beta-Homothreonine	2.3	134	73.9	73.9, 87.8	putatively annotated	Amino acid
mr175	951602	686005	1.38716	3.36214e-10	Ornithine	1.4	133	70.1	70.1	putatively annotated (by GGM)	Amino acid
mr173	1.33768e+07	9.51549e+06	1.40579	1.03165e-08	Asparagine	1.6	133.06	74	74.0, 123.1, 112.1, 83.1	standard	Amino acid
mr649	49960.2	94341.4	0.529568	2.15107e-11	Xanthine	2.3	153	110	110.0, 136.0	standard	Nucleic acid
mr052	70431.1	109063	0.645783	3.82737e-07	N2, N2-Dimethyguanosine	4.6	312.3	180.2	180.2, 222.2, 135.1, 110.1	putatively annotated	Nucleic acid
mr804	57067.1	77002.8	0.741104	0.0107699	Guanine	1.6	152	135	135.0, 110.0, 82.0	standard	Nucleic acid
mr612	199081	267538	0.744121	4.52349e-12	Guanosine	2.3	284	152.2	152.2, 135.1, 110.1, 82.2	standard	Nucleic acid
mr693	19177.9	25348.7	0.756563	1.55004e-11	Xanthosine	2.5	285	153	153.0, 136.0, 110.0	standard	Nucleic acid
mr301	577805	585730	0.986471	0.741038	Cytidine	1.5	244.3	112.1	112.1, 124.1, 99.0, 95.1	standard	Nucleic acid
