# Supplementary material for: Comparative and parallel genome-wide association studies for metabolic and agronomic traits in cereals
Source: Nat Commun. 2016 Oct 4;7:12767. doi: 10.1038/ncomms12767 (PMC5059443; doi:10.1038/ncomms12767)
Supplement: Supplementary Data 8 — 1489 significant SNPs detected in at least one population. [file ncomms12767-s9.xlsx]

## Sheet: Supplementary Data 8
Supplementary Data 8. The list of total 1489 significant SNPs detected in at least one of the populations.
Peak number	Panela	Lead SNPb	Chromsome	Position (bp)c	P-valued	Phno_Vare	MAFf	Distanceg	Locus	Annotation	Distance	Locus	Annotation	Distance	Locus	Annotation	Distance	Locus	Annotation	Distance	Locus	Annotation	Distance	Locus	Annotation	Distance	Locus	Annotation	Distance	Locus	Annotation	Distance	Locus	Annotation	Distance	Locus	Annotation	Distance	Locus	Annotation	Distance	Locus	Annotation	Distance	Locus	Annotation	Distance	Locus	Annotation
mr002	all	sf0220188510	2	20188510	9.73e-14	0.04	0.07	0	LOC_Os02g33880	retrotransposon protein, putative, Ty3-gypsy subclass	1	LOC_Os02g33890	hypothetical protein	-4	LOC_Os02g33870	retrotransposon protein, putative, Ty3-gypsy subclass	-8	LOC_Os02g33860	WD domain, G-beta repeat domain containing protein, expressed	8	LOC_Os02g33900	transposon protein, putative, unclassified	-12	LOC_Os02g33850	elongation factor Tu family protein, putative, expressed	13	LOC_Os02g33910	retrotransposon protein, putative, Ty3-gypsy subclass	-17	LOC_Os02g33840	OsFBX52 - F-box domain containing protein, expressed	21	LOC_Os02g33920	transposon protein, putative, unclassified	-22	LOC_Os02g33830	conserved hypothetical protein	26	LOC_Os02g33930	conserved hypothetical protein	-27	LOC_Os02g33820	abscisic stress-ripening, putative, expressed	-29	LOC_Os02g33810	hypothetical protein	-32	LOC_Os02g33800	hypothetical protein
mr002	jap	sf0405186509	4	5186509	6.25e-10	0.16	0.07	0	LOC_Os04g09670	O-methyltransferase, putative, expressed	2	LOC_Os04g09680	caffeic acid 3-O-methyltransferase, putative, expressed	-4	LOC_Os04g09654	O-methyltransferase, putative, expressed	5	LOC_Os04g09690	retrotransposon protein, putative, Ty3-gypsy subclass	9	LOC_Os04g09700	retrotransposon protein, putative, Ty3-gypsy subclass	11	LOC_Os04g09710	retrotransposon protein, putative, unclassified	-15	LOC_Os04g09640	hypothetical protein	16	LOC_Os04g09720	OsSCP22 - Putative Serine Carboxypeptidase homologue, expressed	-20	LOC_Os04g09620	expressed protein	-23	LOC_Os04g09604	O-methyltransferase, putative, expressed	31	LOC_Os04g09730	retrotransposon protein, putative, unclassified	33	LOC_Os04g09740	transposon protein, putative, Pong sub-class	36	LOC_Os04g09750	retrotransposon, putative, centromere-specific	-37	LOC_Os04g09590	transferase family protein, putative, expressed
mr002	all	sf0413286293	4	13286293	1.63e-08	0.02	0.39	0	LOC_Os04g23290	transposon protein, putative, CACTA, En/Spm sub-class	1	LOC_Os04g23300	retrotransposon protein, putative, Ty3-gypsy subclass	-3	LOC_Os04g23280	transposon protein, putative, CACTA, En/Spm sub-class	5	LOC_Os04g23310	retrotransposon protein, putative, Ty3-gypsy subclass	-14	LOC_Os04g23270	transposon protein, putative, CACTA, En/Spm sub-class	15	LOC_Os04g23319	hypothetical protein	17	LOC_Os04g23330	hypothetical protein	-19	LOC_Os04g23260	transposon protein, putative, CACTA, En/Spm sub-class	-27	LOC_Os04g23250	transposon protein, putative, CACTA, En/Spm sub-class	28	LOC_Os04g23340	retrotransposon protein, putative, unclassified	-33	LOC_Os04g23240	transposon protein, putative, CACTA, En/Spm sub-class	37	LOC_Os04g23350	retrotransposon protein, putative, unclassified	-49	LOC_Os04g23230	hypothetical protein	49	LOC_Os04g23360	retrotransposon protein, putative, unclassified, expressed
mr002	jap	sf0507943854	5	7943854	1e-08	0.12	0.05	6	LOC_Os05g14180	OsIAA17 - Auxin-responsive Aux/IAA gene family member, expressed	-7	LOC_Os05g14170	expressed protein	16	LOC_Os05g14194	glyoxalase family protein, putative, expressed	23	LOC_Os05g14210	hypothetical protein	-28	LOC_Os05g14160	hypothetical protein	29	LOC_Os05g14220	tyrosine protein kinase domain containing protein, putative, expressed	-36	LOC_Os05g14150	polygalacturonase precursor, putative	37	LOC_Os05g14230	hypothetical protein	-46	LOC_Os05g14140	hypothetical protein	-49	LOC_Os05g14130	ZOS5-05 - C2H2 zinc finger protein	-51	LOC_Os05g14120	retrotransposon protein, putative, unclassified	-55	LOC_Os05g14110	retrotransposon protein, putative, unclassified	56	LOC_Os05g14240	aquaporin protein, putative, expressed	59	LOC_Os05g14250	retrotransposon protein, putative, unclassified
mr002	ind	sf0519611280	5	19611280	1.99e-17	0.17	0.11	0	LOC_Os05g33490	retrotransposon protein, putative, Ty3-gypsy subclass	-3	LOC_Os05g33480	retrotransposon protein, putative, unclassified	4	LOC_Os05g33500	mTERF domain containing protein, expressed	7	LOC_Os05g33510	peptide methionine sulfoxide reductase msrB, putative, expressed	-9	LOC_Os05g33470	hypothetical protein	10	LOC_Os05g33514	expressed protein	-13	LOC_Os05g33460	mTERF domain containing protein, expressed	17	LOC_Os05g33520	expressed protein	-19	LOC_Os05g33450	xanthine/uracil/vitamin C permease, putative	-22	LOC_Os05g33440	mTERF domain containing protein, expressed	24	LOC_Os05g33530	hypothetical protein	-26	LOC_Os05g33430	xyloglucanase inhibitor, putative, expressed	28	LOC_Os05g33550	methyl-binding domain protein MBD, putative, expressed	31	LOC_Os05g33554	methyl-binding domain protein MBD, putative, expressed
mr002	all	sf0523605956	5	23605956	5.8e-08	0.07	0.13	-1	LOC_Os05g40280	B3 DNA binding domain containing protein, expressed	3	LOC_Os05g40285	expressed protein	4	LOC_Os05g40290	KH domain-containing protein, putative, expressed	-5	LOC_Os05g40270	expressed protein	17	LOC_Os05g40300	expressed protein	20	LOC_Os05g40310	expressed protein	-21	LOC_Os05g40260	acetyltransferase, GNAT family, putative, expressed	24	LOC_Os05g40320	PPR repeat domain containing protein, putative, expressed	-26	LOC_Os05g40250	hypothetical protein	29	LOC_Os05g40330	auxin efflux carrier component, putative, expressed	-30	LOC_Os05g40240	expressed protein	-34	LOC_Os05g40230	vacuolar ATP synthase subunit E, putative, expressed	36	LOC_Os05g40340	hypothetical protein	39	LOC_Os05g40350	hypothetical protein
mr002	ind	sf0706084691	7	6084691	1.66e-69	0.29	0.1	-3	LOC_Os07g11040	transposon protein, putative, CACTA, En/Spm sub-class	4	LOC_Os07g11050	IPP transferase, putative, expressed	-8	LOC_Os07g11030	transposon protein, putative, CACTA, En/Spm sub-class	-16	LOC_Os07g11020	rc - bHLH transcription factor regulating proanthocyanidin production in seeds	22	LOC_Os07g11060	expressed protein	-25	LOC_Os07g11010	protein Kinase-associated protein phosphatase, putative, expressed	32	LOC_Os07g11070	DUF630/DUF632 domains containing protein, putative, expressed	39	LOC_Os07g11080	retrotransposon protein, putative, unclassified	-41	LOC_Os07g11000	structural constituent of ribosome, putative, expressed	42	LOC_Os07g11090	retrotransposon protein, putative, unclassified	47	LOC_Os07g11100	hypothetical protein	48	LOC_Os07g11110	NAD dependent epimerase/dehydratase family protein, putative, expressed	-51	LOC_Os07g10990	hypothetical protein	51	LOC_Os07g11120	hydrolase, NUDIX family, domain containing protein, expressed
mr002	ind	sf0706686370	7	6686370	2.26e-13	0.15	0.11	-15	LOC_Os07g12010	retrotransposon protein, putative, unclassified	21	LOC_Os07g12020	retrotransposon protein, putative, unclassified, expressed	-32	LOC_Os07g12000	retrotransposon protein, putative, unclassified	32	LOC_Os07g12030	hypothetical protein	-38	LOC_Os07g11990	conserved hypothetical protein	38	LOC_Os07g12040	hypothetical protein	41	LOC_Os07g12050	hypothetical protein	-44	LOC_Os07g11980	hypothetical protein	45	LOC_Os07g12060	retrotransposon protein, putative, Ty3-gypsy subclass	-51	LOC_Os07g11970	cytochrome P450, putative, expressed	52	LOC_Os07g12070	retrotransposon protein, putative, Ty3-gypsy subclass	58	LOC_Os07g12080	LTPL169 - Protease inhibitor/seed storage/LTP family protein precursor, expressed	59	LOC_Os07g12090	LTPL165 - Protease inhibitor/seed storage/LTP family protein precursor	61	LOC_Os07g12100	expressed protein
mr002	jap	sf0710895043	7	10895043	2.55e-10	0.06	0.07	0	LOC_Os07g18390	retrotransposon protein, putative, unclassified	0	LOC_Os07g18400	retrotransposon protein, putative, unclassified	2	LOC_Os07g18410	retrotransposon protein, putative, unclassified	-4	LOC_Os07g18380	retrotransposon protein, putative, unclassified	5	LOC_Os07g18420	retrotransposon protein, putative, unclassified	-8	LOC_Os07g18370	retrotransposon protein, putative, Ty3-gypsy subclass	10	LOC_Os07g18430	retrotransposon protein, putative, Ty3-gypsy subclass	11	LOC_Os07g18440	retrotransposon protein, putative, Ty3-gypsy subclass	-12	LOC_Os07g18360	retrotransposon protein, putative, Ty3-gypsy subclass	16	LOC_Os07g18450	retrotransposon protein, putative, Ty3-gypsy subclass	-21	LOC_Os07g18350	retrotransposon protein, putative, Ty3-gypsy subclass	-26	LOC_Os07g18340	retrotransposon protein, putative, Ty3-gypsy subclass	26	LOC_Os07g18460	hypothetical protein	-36	LOC_Os07g18330	retrotransposon protein, putative, unclassified
mr002	all	sf0906895920	9	6895920	1.01e-08	0.01	0.3	0	LOC_Os09g12200	hypothetical protein	-4	LOC_Os09g12190	transposon protein, putative, CACTA, En/Spm sub-class	-9	LOC_Os09g12180	transposon protein, putative, CACTA, En/Spm sub-class	-11	LOC_Os09g12170	transposon protein, putative, CACTA, En/Spm sub-class	-14	LOC_Os09g12160	transposon protein, putative, CACTA, En/Spm sub-class	21	LOC_Os09g12210	hypothetical protein	-22	LOC_Os09g12150	OsFBX310 - F-box domain containing protein, expressed	31	LOC_Os09g12220	retrotransposon protein, putative, unclassified	-32	LOC_Os09g12140	retrotransposon protein, putative, unclassified	-36	LOC_Os09g12130	retrotransposon protein, putative, unclassified	-44	LOC_Os09g12120	retrotransposon protein, putative, unclassified	50	LOC_Os09g12230	ubiquitin-conjugating enzyme, putative, expressed	-52	LOC_Os09g12110	transposon protein, putative, CACTA, En/Spm sub-class	-58	LOC_Os09g12100	transposon protein, putative, CACTA, En/Spm sub-class
mr002	ind	sf0909962834	9	9962834	2.79e-09	0.08	0.05	0	LOC_Os09g16310	hypothetical protein	-4	LOC_Os09g16300	hypothetical protein	4	LOC_Os09g16320	hypothetical protein	6	LOC_Os09g16330	pleiotropic drug resistance protein, putative, expressed	-10	LOC_Os09g16290	ABC-2 type transporter, putative	26	LOC_Os09g16340	retrotransposon protein, putative, Ty3-gypsy subclass	28	LOC_Os09g16350	retrotransposon protein, putative, Ty3-gypsy subclass	-29	LOC_Os09g16280	hydroxyproline-rich glycoprotein family protein, putative, expressed	31	LOC_Os09g16360	retrotransposon protein, putative, Ty3-gypsy subclass	-35	LOC_Os09g16270	hypothetical protein	-37	LOC_Os09g16260	expressed protein	39	LOC_Os09g16370	retrotransposon protein, putative, unclassified	-44	LOC_Os09g16250	hypothetical protein	45	LOC_Os09g16380	pleiotropic drug resistance protein, putative
mr002	ind	sf1105124710	11	5124710	8.54e-08	0.07	0.23	0	LOC_Os11g09590	OsFBX404 - F-box domain containing protein, expressed	-1	LOC_Os11g09580	OsFBL53 - F-box domain and LRR containing protein	-5	LOC_Os11g09570	hypothetical protein	6	LOC_Os11g09600	OsFBX405 - F-box domain containing protein, expressed	-7	LOC_Os11g09560	hypothetical protein	9	LOC_Os11g09610	hypothetical protein	12	LOC_Os11g09620	OsFBX406 - F-box domain containing protein	-15	LOC_Os11g09550	retrotransposon protein, putative, unclassified	-18	LOC_Os11g09540	retrotransposon protein, putative, unclassified	18	LOC_Os11g09630	OsFBX407 - F-box domain containing protein	-19	LOC_Os11g09530	retrotransposon protein, putative, unclassified	-23	LOC_Os11g09520	retrotransposon protein, putative, unclassified	23	LOC_Os11g09640	OsFBX408 - F-box domain containing protein, expressed	28	LOC_Os11g09650	retrotransposon protein, putative, unclassified
mr002	jap	sf1108253283	11	8253283	4.21e-08	0.06	0.1	0	LOC_Os11g14650	retrotransposon protein, putative, Ty3-gypsy subclass	-4	LOC_Os11g14640	retrotransposon protein, putative, Ty3-gypsy subclass	4	LOC_Os11g14660	transposon protein, putative, CACTA, En/Spm sub-class	9	LOC_Os11g14670	transposon protein, putative, CACTA, En/Spm sub-class	-10	LOC_Os11g14630	conserved hypothetical protein	10	LOC_Os11g14680	hypothetical protein	13	LOC_Os11g14690	hypothetical protein	-20	LOC_Os11g14620	retrotransposon protein, putative, unclassified	-24	LOC_Os11g14610	retrotransposon protein, putative, Ty3-gypsy subclass	25	LOC_Os11g14700	hypothetical protein	-33	LOC_Os11g14600	retrotransposon protein, putative, unclassified	36	LOC_Os11g14710	conserved hypothetical protein	-37	LOC_Os11g14590	hypothetical protein	39	LOC_Os11g14720	conserved hypothetical protein
mr002	all	sf1223128355	12	23128355	1.15e-10	0.09	0.09	0	LOC_Os12g37720	zinc knuckle family protein, expressed	3	LOC_Os12g37730	hypothetical protein	-4	LOC_Os12g37710	PsbP, putative, expressed	5	LOC_Os12g37740	resistance protein LR10, putative, expressed	11	LOC_Os12g37750	expressed protein	20	LOC_Os12g37760	RGH1A, putative, expressed	-24	LOC_Os12g37690	MYB family transcription factor, putative, expressed	28	LOC_Os12g37770	RGH1A, putative, expressed	-30	LOC_Os12g37680	hypothetical protein	34	LOC_Os12g37780	tetratricopeptide repeat domain containing protein, expressed	-36	LOC_Os12g37669	hypothetical protein	-39	LOC_Os12g37660	pectinesterase, putative, expressed	43	LOC_Os12g37790	conserved hypothetical protein	-45	LOC_Os12g37650	DUF538 domain containing protein, putative, expressed
mr003	all	sf0130053414	1	30053414	1.54e-08	0.02	0.12	1	LOC_Os01g52280	NB-ARC domain containing protein, expressed	3	LOC_Os01g52290	expressed protein	-4	LOC_Os01g52270	NB-ARC domain containing protein, expressed	8	LOC_Os01g52304	NB-ARC domain containing protein, expressed	-10	LOC_Os01g52260	serine acetyltransferase protein, putative, expressed	-12	LOC_Os01g52250	starch synthase, putative, expressed	14	LOC_Os01g52320	NB-ARC domain containing protein, expressed	21	LOC_Os01g52330	NB-ARC domain containing protein, expressed	-22	LOC_Os01g52240	chlorophyll A-B binding protein, putative, expressed	25	LOC_Os01g52340	NB-ARC domain containing protein, expressed	-27	LOC_Os01g52230	phosphoethanolamine/phosphocholine phosphatase, putative, expressed	-30	LOC_Os01g52214	ubiquinone oxidoreductase, putative, expressed	31	LOC_Os01g52370	expressed protein	-34	LOC_Os01g52200	mitochondrial ATP synthase g subunit family protein, putative
mr003	all	sf0139590207	1	39590207	1.77e-09	0	0.11	0	LOC_Os01g68104	ZOS1-21 - C2H2 zinc finger protein, expressed	4	LOC_Os01g68120	DCL3, putative, expressed	-7	LOC_Os01g68090	harpin-induced protein 1 domain containing protein	-9	LOC_Os01g68080	harpin-induced protein 1 domain containing protein	-11	LOC_Os01g68070	PPR repeat containing protein, expressed	16	LOC_Os01g68130	expressed protein	-21	LOC_Os01g68060	copine, putative, expressed	21	LOC_Os01g68140	expressed protein	24	LOC_Os01g68160	ZOS1-22 - C2H2 zinc finger protein, expressed	-25	LOC_Os01g68050	transmembrane amino acid transporter protein, putative, expressed	-35	LOC_Os01g68040	CorA-like magnesium transporter protein, putative, expressed	-40	LOC_Os01g68030	expressed protein	-42	LOC_Os01g68020	BTBZ2 - Bric-a-Brac, Tramtrack, and Broad Complex BTB domain with TAZ zinc finger and Calmodulin-binding domains, expressed	43	LOC_Os01g68179	expressed protein
mr003	all	sf0215855100	2	15855100	6.47e-08	0.07	0.33	-4	LOC_Os02g26984	expressed protein	4	LOC_Os02g27000	ATP-binding region, ATPase-like domain containing protein, expressed	18	LOC_Os02g27010	retrotransposon protein, putative, unclassified	22	LOC_Os02g27020	hypothetical protein	-25	LOC_Os02g26970	hypothetical protein	-27	LOC_Os02g26960	expressed protein	30	LOC_Os02g27030	cysteine proteinase 1 precursor, putative, expressed	-32	LOC_Os02g26950	conserved hypothetical protein	-34	LOC_Os02g26940	vegetative storage protein, putative, expressed	38	LOC_Os02g27040	hypothetical protein	-40	LOC_Os02g26930	retrotransposon protein, putative, unclassified	41	LOC_Os02g27050	transposon protein, putative, CACTA, En/Spm sub-class	-44	LOC_Os02g26920	retrotransposon protein, putative, unclassified	49	LOC_Os02g27060	high mobility group, putative, expressed
mr003	all	sf0317720055	3	17720055	4.12e-34	0.1	0.36	0	LOC_Os03g31110	transposon protein, putative, unclassified, expressed	2	LOC_Os03g31120	circumsporozoite protein precursor, putative	-4	LOC_Os03g31090	40S ribosomal protein S19, putative	5	LOC_Os03g31134	retrotransposon protein, putative, Ty1-copia subclass	-11	LOC_Os03g31070	protein kinase, putative, expressed	16	LOC_Os03g31150	expressed protein	20	LOC_Os03g31160	expressed protein	-21	LOC_Os03g31060	retrotransposon protein, putative, unclassified	24	LOC_Os03g31170	inosine-uridine preferring nucleoside hydrolase family protein, putative, expressed	-33	LOC_Os03g31044	expressed protein	33	LOC_Os03g31180	diacylglycerol kinase 1, putative, expressed	40	LOC_Os03g31190	retrotransposon protein, putative, Ty1-copia subclass	41	LOC_Os03g31200	retrotransposon protein, putative, Ty1-copia subclass	-43	LOC_Os03g31026	retrotransposon protein, putative, unclassified, expressed
mr003	all	sf0318808440	3	18808440	9.71e-13	0.09	0.39	-1	LOC_Os03g32880	retrotransposon protein, putative, unclassified	1	LOC_Os03g32890	retrotransposon protein, putative, unclassified	-4	LOC_Os03g32870	retrotransposon protein, putative, unclassified	-5	LOC_Os03g32860	retrotransposon protein, putative, unclassified	5	LOC_Os03g32900	retrotransposon protein, putative, unclassified	11	LOC_Os03g32910	retrotransposon protein, putative, unclassified	-14	LOC_Os03g32850	retrotransposon protein, putative, unclassified	15	LOC_Os03g32920	retrotransposon protein, putative, Ty3-gypsy subclass	17	LOC_Os03g32930	retrotransposon protein, putative, Ty3-gypsy subclass	-23	LOC_Os03g32840	retrotransposon protein, putative, unclassified	23	LOC_Os03g32940	retrotransposon protein, putative, unclassified	-25	LOC_Os03g32830	hypothetical protein	-29	LOC_Os03g32820	retrotransposon protein, putative, Ty3-gypsy subclass	30	LOC_Os03g32960	retrotransposon protein, putative, Ty3-gypsy subclass
mr003	ind	sf0319163278	3	19163278	1.35e-14	0.09	0.05	2	LOC_Os03g33540	retrotransposon protein, putative, Ty3-gypsy subclass	-3	LOC_Os03g33530	retrotransposon protein, putative, unclassified	7	LOC_Os03g33550	hypothetical protein	11	LOC_Os03g33570	calcineurin B-like protein 8, putative	-15	LOC_Os03g33520	exo70 exocyst complex subunit, putative	-18	LOC_Os03g33509	hypothetical protein	19	LOC_Os03g33580	mitotic checkpoint protein, putative, expressed	-20	LOC_Os03g33500	retrotransposon protein, putative, unclassified	33	LOC_Os03g33590	interferon-related developmental regulator, putative, expressed	-34	LOC_Os03g33490	hypothetical protein	-36	LOC_Os03g33480	retrotransposon protein, putative, Ty3-gypsy subclass	41	LOC_Os03g33600	retrotransposon, putative, centromere-specific	-47	LOC_Os03g33460	retrotransposon protein, putative, unclassified	47	LOC_Os03g33610	retrotransposon, putative, centromere-specific
mr003	all	sf0319950957	3	19950957	9.76e-23	0.09	0.37	0	LOC_Os03g35970	retrotransposon protein, putative, unclassified	-2	LOC_Os03g35960	hypothetical protein	-4	LOC_Os03g35950	expressed protein	5	LOC_Os03g35980	hypothetical protein	10	LOC_Os03g35990	retrotransposon protein, putative, unclassified	-12	LOC_Os03g35940	retrotransposon protein, putative, Ty1-copia subclass	-15	LOC_Os03g35930	retrotransposon protein, putative, Ty1-copia subclass	16	LOC_Os03g36000	retrotransposon protein, putative, unclassified	-26	LOC_Os03g35920	expressed protein	27	LOC_Os03g36020	retrotransposon protein, putative, Ty3-gypsy subclass	28	LOC_Os03g36030	retrotransposon protein, putative, Ty3-gypsy subclass	-32	LOC_Os03g35910	retrotransposon, putative, centromere-specific	-35	LOC_Os03g35894	retrotransposon, putative, centromere-specific	42	LOC_Os03g36050	retrotransposon protein, putative, Ty3-gypsy subclass
mr003	ind	sf0320633959	3	20633959	3.27e-08	0.06	0.1	0	LOC_Os03g37234	retrotransposon, putative, centromere-specific	-3	LOC_Os03g37230	retrotransposon protein, putative, unclassified	3	LOC_Os03g37240	retrotransposon protein, putative, unclassified	6	LOC_Os03g37250	retrotransposon protein, putative, Ty3-gypsy subclass	-7	LOC_Os03g37210	retrotransposon protein, putative, unclassified	14	LOC_Os03g37260	pentatricopeptide, putative, expressed	19	LOC_Os03g37270	RNA recognition motif containing protein, putative, expressed	-26	LOC_Os03g37194	retrotransposon protein, putative, Ty3-gypsy subclass	30	LOC_Os03g37290	cytochrome P450, putative, expressed	-34	LOC_Os03g37180	retrotransposon protein, putative, Ty3-gypsy subclass	-40	LOC_Os03g37170	hypothetical protein	-42	LOC_Os03g37140	expressed protein	42	LOC_Os03g37320	expressed protein	55	LOC_Os03g37330	KIN, antigenic determinant of recA protein, putative, expressed
mr003	all	sf0321367791	3	21367791	1.85e-56	0.1	0.35	0	LOC_Os03g38490	DAG protein, chloroplast precursor, putative, expressed	1	LOC_Os03g38500	expressed protein	-7	LOC_Os03g38480	conserved hypothetical protein	7	LOC_Os03g38510	hypothetical protein	8	LOC_Os03g38520	expressed protein	-12	LOC_Os03g38470	GDSL-like lipase/acylhydrolase, putative, expressed	15	LOC_Os03g38530	transposon protein, putative, unclassified	-22	LOC_Os03g38450	conserved hypothetical protein	22	LOC_Os03g38534	hypothetical protein	23	LOC_Os03g38540	folic acid binding protein, putative, expressed	26	LOC_Os03g38550	retrotransposon protein, putative, unclassified	28	LOC_Os03g38560	retrotransposon protein, putative, unclassified	-31	LOC_Os03g38440	transposon protein, putative, unclassified, expressed	31	LOC_Os03g38570	retrotransposon protein, putative, unclassified
mr003	ind	sf0321787307	3	21787307	3.33e-08	0.06	0.05	0	LOC_Os03g39230	OTU-like cysteine protease family protein, putative, expressed	-3	LOC_Os03g39224	hypothetical protein	4	LOC_Os03g39240	expressed protein	-5	LOC_Os03g39220	expressed protein	-9	LOC_Os03g39210	retrotransposon protein, putative, unclassified	17	LOC_Os03g39250	retrotransposon protein, putative, Ty3-gypsy subclass	-19	LOC_Os03g39200	hypothetical protein	-22	LOC_Os03g39190	conserved hypothetical protein	-24	LOC_Os03g39170	frigida, putative, expressed	27	LOC_Os03g39270	hypothetical protein	31	LOC_Os03g39284	retrotransposon protein, putative, unclassified	-37	LOC_Os03g39160	frigida, putative, expressed	-41	LOC_Os03g39150	protein kinase domain containing protein	48	LOC_Os03g39300	hypothetical protein
mr003	all	sf0322418443	3	22418443	5.67e-33	0.09	0.36	-1	LOC_Os03g40310	RNA recognition motif containing protein, putative, expressed	3	LOC_Os03g40320	conserved hypothetical protein	4	LOC_Os03g40330	glycosyl hydrolases family 17, putative	10	LOC_Os03g40360	retrotransposon protein, putative, unclassified	14	LOC_Os03g40370	OsFBDUF15 - F-box and DUF domain containing protein	-16	LOC_Os03g40300	hypothetical protein	-19	LOC_Os03g40290	hypothetical protein	21	LOC_Os03g40380	expressed protein	23	LOC_Os03g40390	expressed protein	25	LOC_Os03g40400	interferon-induced, double-stranded RNA-activated protein kinase, putative	31	LOC_Os03g40410	expressed protein	-36	LOC_Os03g40270	alpha-1,4-glucan-protein synthase, putative, expressed	-39	LOC_Os03g40260	Regulator of chromosome condensation domain containing protein, expressed	42	LOC_Os03g40430	hypothetical protein
mr003	all	sf0323944555	3	23944555	8.9e-19	0.09	0.35	0	LOC_Os03g42950	retrotransposon protein, putative, Ty3-gypsy subclass, expressed	-3	LOC_Os03g42930	hypothetical protein	-7	LOC_Os03g42920	conserved hypothetical protein	7	LOC_Os03g42954	conserved hypothetical protein	-8	LOC_Os03g42910	hypothetical protein	11	LOC_Os03g42960	hypothetical protein	-12	LOC_Os03g42900	KH domain containing protein, putative, expressed	16	LOC_Os03g42970	transposon protein, putative, unclassified	-29	LOC_Os03g42890	retrotransposon protein, putative, unclassified	31	LOC_Os03g42990	hypothetical protein	-33	LOC_Os03g42880	nucleotide-binding protein-like, putative, expressed	35	LOC_Os03g43000	hypothetical protein	42	LOC_Os03g43010	expressed protein	-44	LOC_Os03g42870	hypothetical protein
mr003	all	sf0330167237	3	30167237	2.53e-08	0.09	0.34	0	LOC_Os03g52594	CCR4-NOT transcription factor, putative, expressed	5	LOC_Os03g52620	expressed protein	7	LOC_Os03g52630	endoglucanase, putative, expressed	13	LOC_Os03g52640	expressed protein	18	LOC_Os03g52650	syntaxin-related protein, putative, expressed	-20	LOC_Os03g52570	glycerol-3-phosphate acyltransferase, putative	-22	LOC_Os03g52560	glycosyl hydrolases, putative, expressed	23	LOC_Os03g52660	ATP synthase F1, delta subunit family protein, putative, expressed	23	LOC_Os03g52670	GRAM domain containing protein, expressed	-25	LOC_Os03g52550	retrotransposon protein, putative, unclassified	-29	LOC_Os03g52540	retrotransposon protein, putative, Ty3-gypsy subclass	29	LOC_Os03g52680	expressed protein	-32	LOC_Os03g52530	retrotransposon protein, putative, Ty3-gypsy subclass	32	LOC_Os03g52690	CBS domain containing membrane protein, putative, expressed
mr003	all	sf0501613285	5	1613285	2.46e-09	0.08	0.33	3	LOC_Os05g03700	hypothetical protein	-4	LOC_Os05g03690	retrotransposon protein, putative, Ty3-gypsy subclass	8	LOC_Os05g03710	retrotransposon protein, putative, unclassified	11	LOC_Os05g03720	retrotransposon protein, putative, unclassified	-12	LOC_Os05g03680	retrotransposon protein, putative, unclassified	-17	LOC_Os05g03670	retrotransposon protein, putative, Ty3-gypsy subclass	24	LOC_Os05g03730	retrotransposon protein, putative, unclassified	-27	LOC_Os05g03660	retrotransposon protein, putative, unclassified	-30	LOC_Os05g03650	retrotransposon protein, putative, unclassified	30	LOC_Os05g03740	transcription factor TF2, putative, expressed	38	LOC_Os05g03750	expressed protein	-45	LOC_Os05g03640	flavonol synthase/flavanone 3-hydroxylase, putative, expressed	48	LOC_Os05g03760	zinc finger family protein, putative, expressed	53	LOC_Os05g03770	expressed protein
mr003	all	sf0522545814	5	22545814	3.79e-14	0.09	0.33	2	LOC_Os05g38540	transposon protein, putative, unclassified	-5	LOC_Os05g38530	DnaK family protein, putative, expressed	7	LOC_Os05g38550	ubiquitin-conjugating enzyme, putative, expressed	-9	LOC_Os05g38520	60S ribosomal protein L36-2, putative, expressed	-12	LOC_Os05g38510	hypothetical protein	16	LOC_Os05g38560	Core histone H2A/H2B/H3/H4 domain containing protein, putative	16	LOC_Os05g38570	riboflavin biosynthesis protein ribAB, chloroplast precursor, putative, expressed	-19	LOC_Os05g38500	fasciclin-like arabinogalactan protein, putative, expressed	-21	LOC_Os05g38490	growth regulator related protein, putative	21	LOC_Os05g38580	50S ribosomal protein L17, putative, expressed	24	LOC_Os05g38590	expressed protein	-30	LOC_Os05g38480	kinesin motor domain containing protein, putative, expressed	30	LOC_Os05g38600	ZOS5-09 - C2H2 zinc finger protein	33	LOC_Os05g38610	clathrin adaptor complex small chain domain containing protein, expressed
mr003	all	sf0523356920	5	23356920	4.05e-09	0	0.07	0	LOC_Os05g39840	expressed protein	0	LOC_Os05g39850	MCM3 - Putative minichromosome maintenance MCM complex subunit 3, expressed	7	LOC_Os05g39860	expressed protein	9	LOC_Os05g39870	CAMK_KIN1/SNF1/Nim1_like.24 - CAMK includes calcium/calmodulin depedent protein kinases	-10	LOC_Os05g39830	expressed protein	15	LOC_Os05g39880	hypothetical protein	18	LOC_Os05g39890	CBL-interacting serine/threonine-protein kinase 15, putative	21	LOC_Os05g39900	CBL-interacting serine/threonine-protein kinase 15, putative	-26	LOC_Os05g39810	retrotransposon protein, putative, unclassified	-30	LOC_Os05g39800	NFD4, putative, expressed	31	LOC_Os05g39910	hypothetical protein	35	LOC_Os05g39920	retrotransposon protein, putative, unclassified	-41	LOC_Os05g39790	transposon protein, putative, unclassified	43	LOC_Os05g39930	spotted leaf 11, putative, expressed
mr003	jap	sf0701269855	7	1269855	1.39e-08	0.24	0.06	-2	LOC_Os07g03220	bZIP transcription factor domain containing protein, expressed	3	LOC_Os07g03230	eukaryotic translation initiation factor 3 subunit C, putative, expressed	-5	LOC_Os07g03210	hypothetical protein	10	LOC_Os07g03240	RNA recognition motif containing protein, putative, expressed	-15	LOC_Os07g03200	phytosulfokines precursor, putative, expressed	-20	LOC_Os07g03190	PHLOEM 2-LIKE A10, putative, expressed	-24	LOC_Os07g03180	GCRP3 - Glycine and cysteine rich family protein precursor, expressed	28	LOC_Os07g03250	AP2-like ethylene-responsive transcription factor PLETHORA 2, putative, expressed	-30	LOC_Os07g03170	expressed protein	-32	LOC_Os07g03160	WD domain, G-beta repeat domain containing protein, expressed	34	LOC_Os07g03260	CSLC10 - cellulose synthase-like family C	42	LOC_Os07g03270	heat shock protein DnaJ, putative, expressed	48	LOC_Os07g03279	SCP-like extracellular protein, expressed	51	LOC_Os07g03288	SCP-like extracellular protein
mr003	jap	sf0900798073	9	798073	4.55e-08	0.24	0.05	0	LOC_Os09g02120	hypothetical protein	0	LOC_Os09g02130	expressed protein	-6	LOC_Os09g02110	retrotransposon protein, putative, Ty3-gypsy subclass	18	LOC_Os09g02140	expressed protein	-20	LOC_Os09g02100	transposon protein, putative, CACTA, En/Spm sub-class	-25	LOC_Os09g02090	transposon protein, putative, CACTA, En/Spm sub-class	-32	LOC_Os09g02080	retrotransposon protein, putative, unclassified	-36	LOC_Os09g02070	retrotransposon protein, putative, Ty3-gypsy subclass	-45	LOC_Os09g02060	hypothetical protein	45	LOC_Os09g02150	hypothetical protein	-50	LOC_Os09g02050	retrotransposon protein, putative, unclassified	50	LOC_Os09g02160	DEFL47 - Defensin and Defensin-like DEFL family	-55	LOC_Os09g02040	conserved hypothetical protein	55	LOC_Os09g02170	unc-50, putative, expressed
mr003	all	sf1004544385	10	4544385	3.61e-08	0.02	0.09	0	LOC_Os10g08350	transposon protein, putative, CACTA, En/Spm sub-class	5	LOC_Os10g08360	transposon protein, putative, CACTA, En/Spm sub-class	6	LOC_Os10g08370	transposon protein, putative, CACTA, En/Spm sub-class	-12	LOC_Os10g08340	retrotransposon, putative, centromere-specific	-24	LOC_Os10g08319	cytochrome P450, putative, expressed	25	LOC_Os10g08390	retrotransposon protein, putative, Ty3-gypsy subclass	34	LOC_Os10g08400	hypothetical protein	-40	LOC_Os10g08300	retrotransposon protein, putative, unclassified	41	LOC_Os10g08410	retrotransposon protein, putative, unclassified	44	LOC_Os10g08420	retrotransposon protein, putative, unclassified	-46	LOC_Os10g08290	hypothetical protein	-47	LOC_Os10g08280	DNA binding protein, putative, expressed	53	LOC_Os10g08430	hypothetical protein	56	LOC_Os10g08440	hypothetical protein
mr003	jap	sf1010186036	10	10186036	2.06e-08	0.15	0.13	1	LOC_Os10g20400	retrotransposon protein, putative, unclassified	-4	LOC_Os10g20390	MATE efflux family protein, putative, expressed	6	LOC_Os10g20410	transposon protein, putative, CACTA, En/Spm sub-class	-13	LOC_Os10g20380	uncharacterized transporter C11D3.06, putative	13	LOC_Os10g20420	hypothetical protein	-15	LOC_Os10g20370	expressed protein	15	LOC_Os10g20430	transposon protein, putative, CACTA, En/Spm sub-class	-17	LOC_Os10g20360	retrotransposon protein, putative, Ty3-gypsy subclass	-22	LOC_Os10g20350	MATE efflux family protein, putative, expressed	-26	LOC_Os10g20340	hypothetical protein	-29	LOC_Os10g20330	transposon protein, putative, CACTA, En/Spm sub-class	29	LOC_Os10g20440	retrotransposon protein, putative, unclassified	-31	LOC_Os10g20320	transposon protein, putative, CACTA, En/Spm sub-class	35	LOC_Os10g20450	MATE efflux family protein, putative, expressed
mr003	all	sf1211801761	12	11801761	1.3e-08	0	0.09	0	LOC_Os12g20240	retrotransposon protein, putative, unclassified	-4	LOC_Os12g20230	retrotransposon protein, putative, Ty3-gypsy subclass	5	LOC_Os12g20250	retrotransposon protein, putative, Ty3-gypsy subclass	-6	LOC_Os12g20220	retrotransposon protein, putative, Ty3-gypsy subclass	-15	LOC_Os12g20210	retrotransposon protein, putative, Ty3-gypsy subclass	17	LOC_Os12g20260	hypothetical protein	-22	LOC_Os12g20200	retrotransposon protein, putative, unclassified	23	LOC_Os12g20270	retrotransposon protein, putative, Ty3-gypsy subclass	-34	LOC_Os12g20190	retrotransposon protein, putative, Ty3-gypsy subclass	39	LOC_Os12g20280	hypothetical protein	-44	LOC_Os12g20169	retrotransposon protein, putative, Ty3-gypsy subclass	45	LOC_Os12g20290	retrotransposon protein, putative, unclassified	48	LOC_Os12g20300	retrotransposon protein, putative, Ty3-gypsy subclass	58	LOC_Os12g20310	sarcoma antigen NY-SAR-91, putative, expressed
mr004	jap	sf0234056391	2	34056391	2.39e-08	0.25	0.05	2	LOC_Os02g55620	transposon protein, putative, unclassified	-3	LOC_Os02g55610	serine-rich protein, putative, expressed	-8	LOC_Os02g55600	expressed protein	8	LOC_Os02g55630	COBW domain containing protein, putative, expressed	13	LOC_Os02g55640	proteasome maturation factor UMP1 family protein, expressed	-15	LOC_Os02g55590	expressed protein	19	LOC_Os02g55649	CXXXC8 - Cysteine-rich protein with paired CXXXC motifs precursor, putative, expressed	22	LOC_Os02g55658	hypothetical protein	-25	LOC_Os02g55580	hypothetical protein	-27	LOC_Os02g55570	shugoshin-1, putative, expressed	27	LOC_Os02g55670	expressed protein	-31	LOC_Os02g55560	protein phosphatase 2C, putative, expressed	39	LOC_Os02g55689	hypothetical protein	-44	LOC_Os02g55550	F-box/LRR-repeat protein 14, putative, expressed
mr004	all	sf0608731980	6	8731980	3.69e-09	0.13	0.44	-6	LOC_Os06g15360	RAD23 DNA repair protein, putative, expressed	6	LOC_Os06g15370	peptide transporter PTR2, putative, expressed	11	LOC_Os06g15380	acylphosphatase, putative	12	LOC_Os06g15390	acylphosphatase, putative, expressed	-15	LOC_Os06g15350	transposon protein, putative, CACTA, En/Spm sub-class	18	LOC_Os06g15400	expressed protein	-21	LOC_Os06g15340	transposon protein, putative, CACTA, En/Spm sub-class	21	LOC_Os06g15410	angel, putative	25	LOC_Os06g15420	asparagine synthetase, putative, expressed	-26	LOC_Os06g15330	CCT/B-box zinc finger protein, putative, expressed	34	LOC_Os06g15430	expressed protein	-36	LOC_Os06g15320	hypothetical protein	37	LOC_Os06g15440	hypothetical protein	40	LOC_Os06g15450	retrotransposon protein, putative, Ty1-copia subclass
mr004	all	sf0610137843	6	10137843	1.17e-20	0.01	0.09	0	LOC_Os06g17480	histone-like transcription factor and archaeal histone, putative, expressed	-3	LOC_Os06g17470	hypothetical protein	-7	LOC_Os06g17460	fasciclin domain containing protein	7	LOC_Os06g17490	expressed protein	10	LOC_Os06g17500	expressed protein	-11	LOC_Os06g17450	expressed protein	-14	LOC_Os06g17440	microtubule-associated protein, putative, expressed	16	LOC_Os06g17510	hypothetical protein	19	LOC_Os06g17520	retrotransposon protein, putative, Ty3-gypsy subclass	29	LOC_Os06g17530	retrotransposon protein, putative, Ty3-gypsy subclass	-30	LOC_Os06g17430	hypothetical protein	34	LOC_Os06g17540	hypothetical protein	-36	LOC_Os06g17410	dof zinc finger domain containing protein, putative, expressed	39	LOC_Os06g17550	retrotransposon protein, putative, Ty3-gypsy subclass
mr004	all	sf0610607096	6	10607096	4.86e-63	0.2	0.49	1	LOC_Os06g18710	retrotransposon protein, putative, unclassified	-3	LOC_Os06g18700	hypothetical protein	5	LOC_Os06g18720	retrotransposon protein, putative, Ty3-gypsy subclass	-8	LOC_Os06g18690	hypothetical protein	9	LOC_Os06g18730	retrotransposon protein, putative, unclassified	-12	LOC_Os06g18680	hypothetical protein	17	LOC_Os06g18740	retrotransposon protein, putative, Ty3-gypsy subclass	-18	LOC_Os06g18670	anthocyanidin 3-O-glucosyltransferase, putative, expressed	21	LOC_Os06g18750	retrotransposon protein, putative, unclassified	23	LOC_Os06g18760	retrotransposon protein, putative, Ty3-gypsy subclass	-26	LOC_Os06g18164	conserved hypothetical protein	33	LOC_Os06g18770	retrotransposon protein, putative, unclassified	-41	LOC_Os06g18160	hypothetical protein	41	LOC_Os06g18780	transposon protein, putative, CACTA, En/Spm sub-class, expressed
mr004	ind	sf0610816214	6	10816214	2.54e-20	0.06	0.27	-1	LOC_Os06g19010	cadmium tolerance factor, putative, expressed	1	LOC_Os06g19020	hypothetical protein	4	LOC_Os06g19030	retrotransposon protein, putative, unclassified	-5	LOC_Os06g19000	hypothetical protein	-7	LOC_Os06g18990	embryogenesis transmembrane protein, putative, expressed	8	LOC_Os06g19040	retrotransposon protein, putative, Ty1-copia subclass	-13	LOC_Os06g18980	expressed protein	14	LOC_Os06g19050	embryogenesis transmembrane protein, putative	-18	LOC_Os06g18970	expressed protein	21	LOC_Os06g19060	hypothetical protein	26	LOC_Os06g19070	cytochrome P450, putative, expressed	-32	LOC_Os06g18960	embryogenesis transmembrane protein, putative, expressed	32	LOC_Os06g19080	transposon protein, putative, CACTA, En/Spm sub-class	-42	LOC_Os06g18950	retrotransposon protein, putative, Ty3-gypsy subclass
mr004	all	sf0611486998	6	11486998	4.95e-17	0.11	0.38	0	LOC_Os06g20040	aspartic proteinase nepenthesin-2 precursor, putative, expressed	-1	LOC_Os06g20030	chloroplastic group IIA intron splicing facilitator CRS1, chloroplast precursor, putative, expressed	-10	LOC_Os06g20020	ZOS6-03 - C2H2 zinc finger protein, expressed	10	LOC_Os06g20050	NBS type disease resistance protein, putative	-13	LOC_Os06g20010	RNA recognition motif containing protein, putative	16	LOC_Os06g20060	expressed protein	-18	LOC_Os06g20000	hypothetical protein	21	LOC_Os06g20070	conserved hypothetical protein	-23	LOC_Os06g19990	GPI-anchored protein, putative, expressed	24	LOC_Os06g20080	hypothetical protein	-26	LOC_Os06g19980	MYB family transcription factor, putative, expressed	27	LOC_Os06g20090	NUP155, putative, expressed	-37	LOC_Os06g19970	expressed protein	-40	LOC_Os06g19960	aconitate hydratase protein, putative
mr004	ind	sf0611909479	6	11909479	8.52e-14	0.06	0.46	0	LOC_Os06g20670	retrotransposon protein, putative, unclassified	1	LOC_Os06g20680	retrotransposon protein, putative, unclassified	-2	LOC_Os06g20660	retrotransposon protein, putative, Ty3-gypsy subclass	6	LOC_Os06g20690	retrotransposon protein, putative, unclassified	7	LOC_Os06g20700	retrotransposon protein, putative, unclassified	-9	LOC_Os06g20650	retrotransposon protein, putative, Ty3-gypsy subclass	15	LOC_Os06g20710	retrotransposon protein, putative, unclassified	-16	LOC_Os06g20640	retrotransposon protein, putative, unclassified	-20	LOC_Os06g20630	SAM dependent carboxyl methyltransferase, putative	26	LOC_Os06g20720	retrotransposon protein, putative, Ty1-copia subclass	-28	LOC_Os06g20620	OsMan07 - Endo-Beta-Mannanase, expressed	30	LOC_Os06g20730	retrotransposon protein, putative, Ty1-copia subclass	37	LOC_Os06g20740	hypothetical protein	-39	LOC_Os06g20610	seven in absentia protein family domain containing protein, expressed
mr004	all	sf0612526177	6	12526177	8.14e-10	0.1	0.3	9	LOC_Os06g21690	expressed protein	-12	LOC_Os06g21680	conserved hypothetical protein	-13	LOC_Os06g21670	retrotransposon protein, putative, unclassified	14	LOC_Os06g21700	retrotransposon protein, putative, unclassified	22	LOC_Os06g21710	retrotransposon protein, putative, Ty3-gypsy subclass, expressed	-26	LOC_Os06g21660	retrotransposon protein, putative, unclassified	28	LOC_Os06g21720	methyltransferase, putative	30	LOC_Os06g21730	retrotransposon protein, putative, Ty3-gypsy subclass	34	LOC_Os06g21740	retrotransposon protein, putative, Ty3-gypsy subclass	-36	LOC_Os06g21650	hypothetical protein	-40	LOC_Os06g21640	retrotransposon protein, putative, Ty3-gypsy subclass	43	LOC_Os06g21750	hypothetical protein	45	LOC_Os06g21760	jasmonate O-methyltransferase, putative	-48	LOC_Os06g21630	hypothetical protein
mr004	ind	sf0612995929	6	12995929	2.43e-08	0.05	0.49	0	LOC_Os06g22380	expressed protein	-6	LOC_Os06g22370	hypothetical protein	6	LOC_Os06g22390	expressed protein	-13	LOC_Os06g22360	hypothetical protein	13	LOC_Os06g22394	expressed protein	-18	LOC_Os06g22350	expressed protein	22	LOC_Os06g22400	conserved hypothetical protein	-27	LOC_Os06g22340	cytochrome P450, putative, expressed	-30	LOC_Os06g22330	expressed protein	32	LOC_Os06g22410	hypothetical protein	34	LOC_Os06g22420	ZOS6-04 - C2H2 zinc finger protein, expressed	-35	LOC_Os06g22320	transposon protein, putative, unclassified	37	LOC_Os06g22430	transposon protein, putative, CACTA, En/Spm sub-class	-42	LOC_Os06g22310	retrotransposon protein, putative, unclassified
mr004	all	sf0613808146	6	13808146	3.87e-09	0	0.08	2	LOC_Os06g23660	retrotransposon protein, putative, unclassified	-3	LOC_Os06g23650	no apical meristem protein, putative, expressed	4	LOC_Os06g23670	transposon protein, putative, Mariner sub-class	-20	LOC_Os06g23640	hypothetical protein	26	LOC_Os06g23684	tyrosine aminotransferase, putative, expressed	-29	LOC_Os06g23630	transposon protein, putative, CACTA, En/Spm sub-class	-33	LOC_Os06g23620	conserved hypothetical protein	-35	LOC_Os06g23610	transposon protein, putative, CACTA, En/Spm sub-class	36	LOC_Os06g23700	retrotransposon protein, putative, Ty1-copia subclass	-41	LOC_Os06g23600	expressed protein	45	LOC_Os06g23710	retrotransposon protein, putative, unclassified	-53	LOC_Os06g23590	hypothetical protein	-54	LOC_Os06g23580	hypothetical protein	54	LOC_Os06g23720	retrotransposon protein, putative, unclassified
mr004	all	sf0614783844	6	14783844	6.38e-08	0.11	0.43	0	LOC_Os06g25270	retrotransposon protein, putative, Ty1-copia subclass	-7	LOC_Os06g25260	retrotransposon protein, putative, Ty1-copia subclass	-10	LOC_Os06g25250	endoribonuclease Dicer, putative, expressed	10	LOC_Os06g25280	retrotransposon, putative, centromere-specific	-17	LOC_Os06g25240	expressed protein	21	LOC_Os06g25290	retrotransposon protein, putative, Ty3-gypsy subclass	-23	LOC_Os06g25230	retrotransposon protein, putative, unclassified	25	LOC_Os06g25294	60S ribosomal protein L18a-1, putative, expressed	-26	LOC_Os06g25220	retrotransposon protein, putative, unclassified	-30	LOC_Os06g25210	retrotransposon, putative, centromere-specific	38	LOC_Os06g25300	retrotransposon protein, putative, Ty1-copia subclass	40	LOC_Os06g25310	retrotransposon protein, putative, Ty1-copia subclass	-42	LOC_Os06g25200	retrotransposon protein, putative, unclassified	42	LOC_Os06g25320	retrotransposon protein, putative, Ty3-gypsy subclass
mr004	all	sf0615109500	6	15109500	2.95e-08	0	0.07	0	LOC_Os06g25860	retrotransposon protein, putative, Ty3-gypsy subclass	-3	LOC_Os06g25850	retrotransposon protein, putative, unclassified	7	LOC_Os06g25870	retrotransposon protein, putative, unclassified	10	LOC_Os06g25880	retrotransposon protein, putative, unclassified	-13	LOC_Os06g25840	retrotransposon protein, putative, Ty3-gypsy subclass	-20	LOC_Os06g25830	retrotransposon protein, putative, unclassified	-24	LOC_Os06g25820	retrotransposon protein, putative, unclassified	27	LOC_Os06g25890	retrotransposon protein, putative, unclassified	-28	LOC_Os06g25810	retrotransposon protein, putative, Ty3-gypsy subclass, expressed	-36	LOC_Os06g25800	retrotransposon protein, putative, unclassified, expressed	37	LOC_Os06g25900	retrotransposon protein, putative, unclassified	-42	LOC_Os06g25790	retrotransposon protein, putative, Ty3-gypsy subclass	48	LOC_Os06g25910	retrotransposon protein, putative, Ty1-copia subclass	-49	LOC_Os06g25780	retrotransposon protein, putative, Ty3-gypsy subclass
mr004	ind	sf0617875288	6	17875288	2.47e-08	0.02	0.05	-2	LOC_Os06g30820	expressed protein	-6	LOC_Os06g30810	OsMADS75 - MADS-box family gene with M-alpha type-box	-8	LOC_Os06g30800	hypothetical protein	11	LOC_Os06g30830	OsMADS76 - MADS-box family gene with M-alpha type-box, expressed	-12	LOC_Os06g30790	CAF1 family ribonuclease containing protein, putative	18	LOC_Os06g30840	retrotransposon protein, putative, Ty1-copia subclass	-28	LOC_Os06g30780	acyl-desaturase, chloroplast precursor, putative	-30	LOC_Os06g30770	CAF1 family ribonuclease containing protein, putative	-32	LOC_Os06g30760	transposon protein, putative, CACTA, En/Spm sub-class	33	LOC_Os06g30850	hypothetical protein	-35	LOC_Os06g30750	reticulon domain containing protein, putative, expressed	39	LOC_Os06g30860	OsWRKY31 - Superfamily of TFs having WRKY and zinc finger domains, expressed	-42	LOC_Os06g30740	hypothetical protein	50	LOC_Os06g30870	conserved hypothetical protein
mr004	all	sf0618987044	6	18987044	1.34e-11	0	0.05	-2	LOC_Os06g32650	hypothetical protein	-4	LOC_Os06g32640	conserved hypothetical protein	-7	LOC_Os06g32630	retrotransposon protein, putative, unclassified	7	LOC_Os06g32660	transposon protein, putative, CACTA, En/Spm sub-class	13	LOC_Os06g32674	hypothetical protein	22	LOC_Os06g32690	hypothetical protein	27	LOC_Os06g32700	conserved hypothetical protein	28	LOC_Os06g32710	hypothetical protein	-29	LOC_Os06g32610	expressed protein	-31	LOC_Os06g32600	THION15 - Plant thionin family protein precursor, expressed	32	LOC_Os06g32720	zinc finger C-x8-C-x5-C-x3-H type family protein, expressed	-33	LOC_Os06g32590	hypothetical protein	-35	LOC_Os06g32580	transposon protein, putative, CACTA, En/Spm sub-class	39	LOC_Os06g32730	eukaryotic initiation factor iso-4F subunit p82-34, putative, expressed
mr004	jap	sf0701490635	7	1490635	1.22e-07	0.21	0.05	-2	LOC_Os07g03670	retrotransposon protein, putative, Ty1-copia subclass	5	LOC_Os07g03680	SCP-like extracellular protein	8	LOC_Os07g03690	SCP-like extracellular protein	11	LOC_Os07g03700	hypothetical protein	-13	LOC_Os07g03650	hypothetical protein	-14	LOC_Os07g03640	conserved hypothetical protein	20	LOC_Os07g03710	SCP-like extracellular protein, expressed	-24	LOC_Os07g03630	retrotransposon protein, putative, Ty3-gypsy subclass	25	LOC_Os07g03720	retrotransposon protein, putative, Ty1-copia subclass	32	LOC_Os07g03730	SCP-like extracellular protein, expressed	38	LOC_Os07g03740	SCP-like extracellular protein	-39	LOC_Os07g03620	SCP-like extracellular protein	-41	LOC_Os07g03610	SCP-like extracellular protein, expressed	-46	LOC_Os07g03600	SCP-like extracellular protein, expressed
mr004	jap	sf1105685845	11	5685845	2.06e-09	0.26	0.07	0	LOC_Os11g10440	transposon protein, putative, CACTA, En/Spm sub-class	4	LOC_Os11g10450	transposon protein, putative, CACTA, En/Spm sub-class	-6	LOC_Os11g10434	expressed protein	9	LOC_Os11g10460	peroxidase precursor, putative, expressed	-13	LOC_Os11g10430	conserved hypothetical protein	20	LOC_Os11g10470	expressed protein	22	LOC_Os11g10480	dehydrogenase, putative, expressed	-26	LOC_Os11g10420	phosphatidylinositol kinase, putative, expressed	-38	LOC_Os11g10410	retrotransposon protein, putative, Ty1-copia subclass	38	LOC_Os11g10490	transposon protein, putative, CACTA, En/Spm sub-class	-41	LOC_Os11g10400	OsFBX419 - F-box domain containing protein, expressed	47	LOC_Os11g10500	retrotransposon protein, putative, Ty1-copia subclass	-49	LOC_Os11g10384	transposon protein, putative, unclassified	54	LOC_Os11g10510	dehydrogenase, putative, expressed
mr005	all	sf0609666051	6	9666051	1.04e-09	0.01	0.06	5	LOC_Os06g16750	hypothetical protein	-7	LOC_Os06g16740	hypothetical protein	-13	LOC_Os06g16730	hypothetical protein	-19	LOC_Os06g16720	transposon protein, putative, CACTA, En/Spm sub-class	-26	LOC_Os06g16710	transposon protein, putative, CACTA, En/Spm sub-class	-38	LOC_Os06g16700	retrotransposon protein, putative, unclassified	42	LOC_Os06g16760	hypothetical protein	-45	LOC_Os06g16690	transposon protein, putative, CACTA, En/Spm sub-class	45	LOC_Os06g16770	expressed protein	47	LOC_Os06g16780	hypothetical protein	48	LOC_Os06g16790	go35 NBS-LRR, putative, expressed	-51	LOC_Os06g16680	transposon protein, putative, CACTA, En/Spm sub-class	-67	LOC_Os06g16670	transposon protein, putative, CACTA, En/Spm sub-class, expressed	67	LOC_Os06g16810	polygalacturonase precursor, putative
mr005	all	sf0610130790	6	10130790	4.89e-13	0.09	0.3	0	LOC_Os06g17460	fasciclin domain containing protein	3	LOC_Os06g17470	hypothetical protein	-4	LOC_Os06g17450	expressed protein	6	LOC_Os06g17480	histone-like transcription factor and archaeal histone, putative, expressed	-7	LOC_Os06g17440	microtubule-associated protein, putative, expressed	15	LOC_Os06g17490	expressed protein	18	LOC_Os06g17500	expressed protein	-23	LOC_Os06g17430	hypothetical protein	23	LOC_Os06g17510	hypothetical protein	26	LOC_Os06g17520	retrotransposon protein, putative, Ty3-gypsy subclass	-29	LOC_Os06g17410	dof zinc finger domain containing protein, putative, expressed	-34	LOC_Os06g17400	hypothetical protein	36	LOC_Os06g17530	retrotransposon protein, putative, Ty3-gypsy subclass	41	LOC_Os06g17540	hypothetical protein
mr005	all	sf0610565344	6	10565344	3.31e-50	0.25	0.45	0	LOC_Os06g18160	hypothetical protein	-2	LOC_Os06g18150	expressed protein	8	LOC_Os06g18164	conserved hypothetical protein	-11	LOC_Os06g18140	UDP-glucoronosyl and UDP-glucosyl transferase domain containing protein, expressed	-13	LOC_Os06g18130	retrotransposon protein, putative, LINE subclass	-15	LOC_Os06g18120	expressed protein	-18	LOC_Os06g18110	transposon protein, putative, unclassified	21	LOC_Os06g18670	anthocyanidin 3-O-glucosyltransferase, putative, expressed	-25	LOC_Os06g18100	retrotransposon protein, putative, Ty3-gypsy subclass	28	LOC_Os06g18680	hypothetical protein	-30	LOC_Os06g18090	retrotransposon protein, putative, Ty3-gypsy subclass	32	LOC_Os06g18690	hypothetical protein	-36	LOC_Os06g18080	collagen adhesion protein, putative	37	LOC_Os06g18700	hypothetical protein
mr005	ind	sf0610872254	6	10872254	5.34e-19	0.05	0.27	0	LOC_Os06g19110	cadmium tolerance factor, putative, expressed	-3	LOC_Os06g19100	retrotransposon protein, putative, unclassified	3	LOC_Os06g19120	hypothetical protein	-5	LOC_Os06g19095	expressed protein	7	LOC_Os06g19130	cadmium tolerance factor, putative	-10	LOC_Os06g19090	hypothetical protein	19	LOC_Os06g19140	retrotransposon, putative, centromere-specific	-20	LOC_Os06g19080	transposon protein, putative, CACTA, En/Spm sub-class	21	LOC_Os06g19150	retrotransposon protein, putative, unclassified	-27	LOC_Os06g19070	cytochrome P450, putative, expressed	27	LOC_Os06g19160	retrotransposon protein, putative, Ty1-copia subclass	-32	LOC_Os06g19060	hypothetical protein	-38	LOC_Os06g19050	embryogenesis transmembrane protein, putative	39	LOC_Os06g19170	cadmium tolerance factor, putative, expressed
mr005	all	sf0611722421	6	11722421	1.58e-12	0.14	0.3	0	LOC_Os06g20400	DHHC zinc finger domain containing protein, expressed	2	LOC_Os06g20410	BAH domain containing protein, expressed	-6	LOC_Os06g20390	expressed protein	11	LOC_Os06g20420	hypothetical protein	13	LOC_Os06g20430	BPI/LBP family protein At3g20270 precursor, putative, expressed	-17	LOC_Os06g20380	hypothetical protein	19	LOC_Os06g20440	transposon protein, putative, CACTA, En/Spm sub-class	-22	LOC_Os06g20370	microtubule associated protein, putative, expressed	24	LOC_Os06g20450	hypothetical protein	25	LOC_Os06g20460	retrotransposon protein, putative, Ty1-copia subclass	-28	LOC_Os06g20354	PPR repeat domain containing protein, putative, expressed	29	LOC_Os06g20470	hypothetical protein	-35	LOC_Os06g20340	dual specificity protein phosphatase, putative, expressed	37	LOC_Os06g20480	hypothetical protein
mr005	ind	sf0612083654	6	12083654	3.34e-12	0.05	0.14	0	LOC_Os06g20920	SAM dependent carboxyl methyltransferase, putative, expressed	-5	LOC_Os06g20900	expressed protein	-8	LOC_Os06g20890	retrotransposon protein, putative, unclassified	14	LOC_Os06g20930	retrotransposon protein, putative, unclassified	-19	LOC_Os06g20879	expressed protein	22	LOC_Os06g20940	retrotransposon protein, putative, Ty1-copia subclass	24	LOC_Os06g20950	retrotransposon protein, putative, Ty1-copia subclass	-25	LOC_Os06g20870	pentatricopeptide repeat protein PPR1106-17, putative, expressed	30	LOC_Os06g20960	SAM dependent carboxyl methyltransferase, putative	-31	LOC_Os06g20860	paramyosin, putative, expressed	34	LOC_Os06g20970	transposon protein, putative, CACTA, En/Spm sub-class	38	LOC_Os06g20980	transposon protein, putative, CACTA, En/Spm sub-class	39	LOC_Os06g20990	transposon protein, putative, CACTA, En/Spm sub-class	44	LOC_Os06g21000	transposon protein, putative, CACTA, En/Spm sub-class
mr005	all	sf0612913788	6	12913788	5.06e-08	0.13	0.28	1	LOC_Os06g22260	conserved hypothetical protein	-6	LOC_Os06g22240	retrotransposon protein, putative, Ty3-gypsy subclass	13	LOC_Os06g22280	hypothetical protein	-15	LOC_Os06g22230	retrotransposon protein, putative, Ty3-gypsy subclass	16	LOC_Os06g22290	legume lectins beta domain containing protein, expressed	-21	LOC_Os06g22220	retrotransposon protein, putative, Ty3-gypsy subclass	-27	LOC_Os06g22210	transposon protein, putative, unclassified	30	LOC_Os06g22300	transposon protein, putative, Ac/Ds sub-class	-32	LOC_Os06g22200	hypothetical protein	37	LOC_Os06g22310	retrotransposon protein, putative, unclassified	-39	LOC_Os06g22190	retrotransposon protein, putative, unclassified	41	LOC_Os06g22320	transposon protein, putative, unclassified	-42	LOC_Os06g22180	retrotransposon protein, putative, unclassified	-47	LOC_Os06g22170	hypothetical protein
mr005	all	sf0618987044	6	18987044	1.21e-09	0	0.05	-2	LOC_Os06g32650	hypothetical protein	-4	LOC_Os06g32640	conserved hypothetical protein	-7	LOC_Os06g32630	retrotransposon protein, putative, unclassified	7	LOC_Os06g32660	transposon protein, putative, CACTA, En/Spm sub-class	13	LOC_Os06g32674	hypothetical protein	22	LOC_Os06g32690	hypothetical protein	27	LOC_Os06g32700	conserved hypothetical protein	28	LOC_Os06g32710	hypothetical protein	-29	LOC_Os06g32610	expressed protein	-31	LOC_Os06g32600	THION15 - Plant thionin family protein precursor, expressed	32	LOC_Os06g32720	zinc finger C-x8-C-x5-C-x3-H type family protein, expressed	-33	LOC_Os06g32590	hypothetical protein	-35	LOC_Os06g32580	transposon protein, putative, CACTA, En/Spm sub-class	39	LOC_Os06g32730	eukaryotic initiation factor iso-4F subunit p82-34, putative, expressed
mr005	jap	sf0718051474	7	18051474	7.16e-08	0.15	0.06	-1	LOC_Os07g30510	TKL_IRAK_DUF26-la.3 - DUF26 kinases have homology to DUF26 containing loci	3	LOC_Os07g30520	hypothetical protein	8	LOC_Os07g30530	transposon protein, putative, CACTA, En/Spm sub-class	-12	LOC_Os07g30494	hypothetical protein	12	LOC_Os07g30540	variant latency associated nuclear antigen, putative	-13	LOC_Os07g30480	transposon protein, putative, unclassified	16	LOC_Os07g30550	transposon protein, putative, CACTA, En/Spm sub-class	-17	LOC_Os07g30469	indole-3-acetate beta-glucosyltransferase, putative	-22	LOC_Os07g30460	retrotransposon protein, putative, unclassified	23	LOC_Os07g30560	retrotransposon protein, putative, Ty3-gypsy subclass	-28	LOC_Os07g30450	hypothetical protein	-35	LOC_Os07g30440	retrotransposon protein, putative, Ty3-gypsy subclass	-36	LOC_Os07g30430	retrotransposon protein, putative, Ty3-gypsy subclass	36	LOC_Os07g30570	retrotransposon protein, putative, Ty3-gypsy subclass
mr005	jap	sf1105615669	11	5615669	1.14e-07	0.15	0.07	0	LOC_Os11g10350	retrotransposon protein, putative, Ty1-copia subclass	-1	LOC_Os11g10340	OsFBX417 - F-box domain containing protein, expressed	1	LOC_Os11g10360	retrotransposon protein, putative, Ty1-copia subclass	-4	LOC_Os11g10330	OsFBX416 - F-box domain containing protein, expressed	7	LOC_Os11g10370	OsFBX418 - F-box domain containing protein, expressed	11	LOC_Os11g10384	transposon protein, putative, unclassified	-12	LOC_Os11g10320	expressed protein	-16	LOC_Os11g10310	receptor-like protein kinase 2 precursor, putative, expressed	25	LOC_Os11g10400	OsFBX419 - F-box domain containing protein, expressed	-27	LOC_Os11g10300	OsFBX415 - F-box domain containing protein	29	LOC_Os11g10410	retrotransposon protein, putative, Ty1-copia subclass	-30	LOC_Os11g10290	S-domain receptor-like protein kinase, putative, expressed	33	LOC_Os11g10420	phosphatidylinositol kinase, putative, expressed	-37	LOC_Os11g10280	receptor-like protein kinase, putative
mr005	jap	sf1208883922	12	8883922	6.5e-08	0.17	0.05	-1	LOC_Os12g15550	S-locus-specific glycoprotein S13 precursor, putative, expressed	-6	LOC_Os12g15540	hypothetical protein	9	LOC_Os12g15560	retrotransposon protein, putative, Ty3-gypsy subclass	-11	LOC_Os12g15530	retrotransposon protein, putative, unclassified, expressed	11	LOC_Os12g15570	retrotransposon protein, putative, unclassified	16	LOC_Os12g15580	retrotransposon protein, putative, unclassified	19	LOC_Os12g15590	heat shock protein DnaJ, putative, expressed	-25	LOC_Os12g15520	expressed protein	-28	LOC_Os12g15510	hypothetical protein	29	LOC_Os12g15600	hypothetical protein	31	LOC_Os12g15610	hypothetical protein	-33	LOC_Os12g15505	expressed protein	33	LOC_Os12g15620	retrotransposon protein, putative, unclassified	-35	LOC_Os12g15500	retrotransposon protein, putative, LINE subclass
mr007	all	sf0107207772	1	7207772	1.4e-09	0.03	0.12	0	LOC_Os01g12950	ubiquitin-conjugating enzyme, putative, expressed	6	LOC_Os01g12990	hypothetical protein	7	LOC_Os01g13000	ethylene-responsive protein related, putative, expressed	-20	LOC_Os01g12940	phosphorylase domain containing protein, putative	-24	LOC_Os01g12930	U-box domain containing protein, expressed	27	LOC_Os01g13010	hypothetical protein	30	LOC_Os01g13020	hypothetical protein	-31	LOC_Os01g12920	thioesterase family protein, putative, expressed	-32	LOC_Os01g12910	thioesterase family protein, putative, expressed	36	LOC_Os01g13024	expressed protein	40	LOC_Os01g13030	OsIAA3 - Auxin-responsive Aux/IAA gene family member, expressed	-41	LOC_Os01g12900	ras-related protein, putative, expressed	-44	LOC_Os01g12890	expressed protein	51	LOC_Os01g13040	expressed protein
mr007	ind	sf0130740272	1	30740272	4.13e-08	0.1	0.07	0	LOC_Os01g53520	reticulon domain containing protein, putative, expressed	4	LOC_Os01g53530	hypothetical protein	6	LOC_Os01g53540	hypothetical protein	6	LOC_Os01g53550	expressed protein	-10	LOC_Os01g53500	RING-H2 finger protein ATL2M, putative, expressed	11	LOC_Os01g53560	phosphoesterase, putative, expressed	-18	LOC_Os01g53480	retrotransposon protein, putative, Ty3-gypsy subclass	-21	LOC_Os01g53470	harpin-induced protein 1 domain containing protein, expressed	22	LOC_Os01g53570	aluminum-activated malate transporter, putative, expressed	-23	LOC_Os01g53450	aminotransferase, classes I and II, domain containing protein, expressed	-27	LOC_Os01g53460	anthocyanidin 5,3-O-glucosyltransferase, putative, expressed	27	LOC_Os01g53580	3-5 exonuclease domain-containing protein, putative	29	LOC_Os01g53590	3-5 exonuclease domain-containing protein, putative	-32	LOC_Os01g53440	hypothetical protein
mr007	ind	sf0136261529	1	36261529	1.34e-09	0.04	0.05	0	LOC_Os01g62620	DHHC zinc finger domain containing protein, expressed	-5	LOC_Os01g62610	peptidyl-prolyl cis-trans isomerase, FKBP-type, putative, expressed	5	LOC_Os01g62630	aspartic proteinase nepenthesin precursor, putative, expressed	-9	LOC_Os01g62605	conserved hypothetical protein	11	LOC_Os01g62640	zinc finger, C3HC4 type domain containing protein	16	LOC_Os01g62650	pumilio-family RNA binding protein, putative, expressed	-23	LOC_Os01g62600	laccase precursor protein, putative	24	LOC_Os01g62660	MYB family transcription factor, putative, expressed	-29	LOC_Os01g62584	peptidase aspartic family protein, putative, expressed	-33	LOC_Os01g62570	ATP/GTP/Ca++ binding protein, putative	33	LOC_Os01g62670	avr9/Cf-9 rapidly elicited protein, putative, expressed	37	LOC_Os01g62680	hypothetical protein	-42	LOC_Os01g62560	expressed protein	-44	LOC_Os01g62550	hypothetical protein
mr007	all	sf0305026379	3	5026379	2.26e-14	0.08	0.34	6	LOC_Os03g10030	membrane associated DUF588 domain containing protein, putative, expressed	-12	LOC_Os03g10010	hypothetical protein	-18	LOC_Os03g10000	retrotransposon protein, putative, unclassified	21	LOC_Os03g10040	OsFBX77 - F-box domain containing protein, expressed	-22	LOC_Os03g09990	retrotransposon protein, putative, unclassified	-25	LOC_Os03g09980	sulfate transporter, putative, expressed	-34	LOC_Os03g09970	sulfate transporter, putative, expressed	36	LOC_Os03g10050	serine acetyltransferase protein, putative, expressed	50	LOC_Os03g10060	S10/S20 domain containing ribosomal protein, putative, expressed	54	LOC_Os03g10070	transcription initiation factor IIB, putative, expressed	-56	LOC_Os03g09960	retrotransposon protein, putative, unclassified	58	LOC_Os03g10080	expressed protein	-59	LOC_Os03g09950	retrotransposon protein, putative, unclassified	-67	LOC_Os03g09940	sulfate transporter, putative, expressed
mr007	all	sf0306287938	3	6287938	3.3e-08	0.02	0.09	0	LOC_Os03g12000	DEAD-box ATP-dependent RNA helicase, putative, expressed	1	LOC_Os03g12010	expressed protein	-4	LOC_Os03g11990	bolA, putative, expressed	-6	LOC_Os03g11980	beta-hexosaminidase precursor, putative, expressed	6	LOC_Os03g12020	50S ribosomal protein L15, chloroplast precursor, putative, expressed	-9	LOC_Os03g11970	tubulin/FtsZ domain containing protein, putative, expressed	-13	LOC_Os03g11960	copper/zinc superoxide dismutase, putative, expressed	13	LOC_Os03g12030	3-ketoacyl-CoA synthase, putative, expressed	-21	LOC_Os03g11950	SEC14 cytosolic factor family protein, putative, expressed	-27	LOC_Os03g11940	hypothetical protein	29	LOC_Os03g12040	hypothetical protein	33	LOC_Os03g12050	expressed protein	-37	LOC_Os03g11930	hypothetical protein	38	LOC_Os03g12064	expressed protein
mr007	all	sf0310827873	3	10827873	1.34e-09	0.08	0.34	-1	LOC_Os03g19250	AMP-binding enzyme, putative, expressed	2	LOC_Os03g19260	expressed protein	-8	LOC_Os03g19240	AMP-binding enzyme, putative, expressed	10	LOC_Os03g19270	universal stress protein domain containing protein, putative, expressed	12	LOC_Os03g19275	hypothetical protein	-13	LOC_Os03g19230	hypothetical protein	14	LOC_Os03g19280	argininosuccinate lyase, putative, expressed	19	LOC_Os03g19290	mitochondrial import inner membrane translocase subunit Tim17, putative, expressed	21	LOC_Os03g19300	peptide chain release factor protein, putative, expressed	-22	LOC_Os03g19220	expressed protein	24	LOC_Os03g19310	glycosyltransferase, putative, expressed	31	LOC_Os03g19320	hypothetical protein	-32	LOC_Os03g19210	hypothetical protein	35	LOC_Os03g19330	glycosyltransferase, putative, expressed
mr007	all	sf0312564743	3	12564743	4.94e-08	0.08	0.36	1	LOC_Os03g21964	expressed protein	-6	LOC_Os03g21960	aminotransferase, putative, expressed	-13	LOC_Os03g21950	fumarate hydratase, mitochondrial precursor, putative, expressed	-21	LOC_Os03g21940	60S ribosomal protein L19-3, putative, expressed	21	LOC_Os03g21970	basic helix-loop-helix domain containing protein, expressed	-25	LOC_Os03g21914	ATP binding protein, putative, expressed	-25	LOC_Os03g21930	hypothetical protein	25	LOC_Os03g21980	tRNA pseudouridine synthase family protein, putative, expressed	-33	LOC_Os03g21900	uroporphyrinogen decarboxylase, putative, expressed	33	LOC_Os03g21990	WD domain, G-beta repeat domain containing protein, expressed	-37	LOC_Os03g21890	potassium transporter, putative, expressed	40	LOC_Os03g21999	expressed protein	45	LOC_Os03g22010	peroxidase precursor, putative, expressed	-50	LOC_Os03g21880	THION28 - Plant thionin family protein precursor, expressed
mr007	all	sf0314422153	3	14422153	2.75e-08	0.09	0.36	0	LOC_Os03g25250	OsFBX90 - F-box domain containing protein	1	LOC_Os03g25260	HIT zinc finger domain containing protein, expressed	-3	LOC_Os03g25240	OsFBX89 - F-box domain containing protein	-8	LOC_Os03g25220	OsFBX88 - F-box domain containing protein	8	LOC_Os03g25270	pyrrolidone-carboxylate peptidase, putative, expressed	-11	LOC_Os03g25210	transposon protein, putative, CACTA, En/Spm sub-class	12	LOC_Os03g25280	peroxidase precursor, putative, expressed	15	LOC_Os03g25289	auxin responsive protein, putative	-17	LOC_Os03g25200	transposon protein, putative, CACTA, En/Spm sub-class	22	LOC_Os03g25300	peroxidase precursor, putative, expressed	23	LOC_Os03g25304	myb-like DNA-binding domain containing protein, expressed	-25	LOC_Os03g25190	OsFBX87 - F-box domain containing protein	25	LOC_Os03g25310	hypothetical protein	26	LOC_Os03g25314	conserved hypothetical protein
mr007	all	sf0605770130	6	5770130	1.26e-10	0.1	0.38	2	LOC_Os06g11020	tic22-like family domain containing protein, expressed	7	LOC_Os06g11030	EF hand family protein, putative, expressed	-9	LOC_Os06g11010	eukaryotic aspartyl protease domain containing protein	-12	LOC_Os06g11000	hypothetical protein	13	LOC_Os06g11040	expressed protein	20	LOC_Os06g11050	cyclin-dependent kinase inhibitor, putative, expressed	-23	LOC_Os06g10990	DnaK family protein, putative, expressed	29	LOC_Os06g11060	expressed protein	-34	LOC_Os06g10980	xyloglucan fucosyltransferase, putative, expressed	-36	LOC_Os06g10970	xyloglucan fucosyltransferase, putative, expressed	36	LOC_Os06g11070	expressed protein	41	LOC_Os06g11080	hypothetical protein	42	LOC_Os06g11090	CXE carboxylesterase, putative, expressed	-44	LOC_Os06g10960	xyloglucan fucosyltransferase, putative
mr007	all	sf0606275793	6	6275793	4.16e-09	0.02	0.09	0	LOC_Os06g11840	trehalose phosphatase, putative, expressed	-15	LOC_Os06g11830	hAT dimerisation domain-containing protein, putative, expressed	18	LOC_Os06g11850	hypothetical protein	-20	LOC_Os06g11820	hypothetical protein	-22	LOC_Os06g11812	wound/stress protein, putative, expressed	-23	LOC_Os06g11800	annexin, putative, expressed	27	LOC_Os06g11860	ethylene-responsive transcription factor, putative, expressed	-29	LOC_Os06g11790	TLD family protein, putative, expressed	33	LOC_Os06g11870	hypothetical protein	-35	LOC_Os06g11780	MYB family transcription factor, putative	-38	LOC_Os06g11770	hypothetical protein	39	LOC_Os06g11880	transposon protein, putative, CACTA, En/Spm sub-class	-43	LOC_Os06g11760	expressed protein	45	LOC_Os06g11890	transposon protein, putative, CACTA, En/Spm sub-class
mr007	all	sf0607260746	6	7260746	5.32e-33	0.13	0.44	0	LOC_Os06g13220	expressed protein	-2	LOC_Os06g13215	growth regulator related protein, putative, expressed	5	LOC_Os06g13230	expressed protein	-10	LOC_Os06g13210	peptide transporter PTR2, putative, expressed	16	LOC_Os06g13240	BURP domain containing protein	-26	LOC_Os06g13200	proton-dependent oligopeptide transport, putative	-30	LOC_Os06g13190	expressed protein	31	LOC_Os06g13250	hypothetical protein	-35	LOC_Os06g13180	metalloendoproteinase 1 precursor, putative, expressed	36	LOC_Os06g13270	transposon protein, putative, CACTA, En/Spm sub-class	-37	LOC_Os06g13170	expressed protein	-41	LOC_Os06g13160	viral-response family protein, expressed	-44	LOC_Os06g13150	hypothetical protein	44	LOC_Os06g13280	O-methyltransferase, putative
mr007	all	sf0608757418	6	8757418	2.1e-12	0.12	0.45	0	LOC_Os06g15410	angel, putative	0	LOC_Os06g15420	asparagine synthetase, putative, expressed	-5	LOC_Os06g15400	expressed protein	8	LOC_Os06g15430	expressed protein	-12	LOC_Os06g15390	acylphosphatase, putative, expressed	12	LOC_Os06g15440	hypothetical protein	-13	LOC_Os06g15380	acylphosphatase, putative	-14	LOC_Os06g15370	peptide transporter PTR2, putative, expressed	15	LOC_Os06g15450	retrotransposon protein, putative, Ty1-copia subclass	17	LOC_Os06g15460	retrotransposon protein, putative, Ty1-copia subclass	22	LOC_Os06g15470	retrotransposon protein, putative, unclassified	27	LOC_Os06g15480	transcription factor, putative, expressed	-31	LOC_Os06g15360	RAD23 DNA repair protein, putative, expressed	33	LOC_Os06g15490	hypothetical protein
mr007	all	sf0612084275	6	12084275	1.74e-08	0.07	0.31	0	LOC_Os06g20920	SAM dependent carboxyl methyltransferase, putative, expressed	-5	LOC_Os06g20900	expressed protein	-9	LOC_Os06g20890	retrotransposon protein, putative, unclassified	14	LOC_Os06g20930	retrotransposon protein, putative, unclassified	-19	LOC_Os06g20879	expressed protein	22	LOC_Os06g20940	retrotransposon protein, putative, Ty1-copia subclass	23	LOC_Os06g20950	retrotransposon protein, putative, Ty1-copia subclass	-26	LOC_Os06g20870	pentatricopeptide repeat protein PPR1106-17, putative, expressed	30	LOC_Os06g20960	SAM dependent carboxyl methyltransferase, putative	-31	LOC_Os06g20860	paramyosin, putative, expressed	33	LOC_Os06g20970	transposon protein, putative, CACTA, En/Spm sub-class	38	LOC_Os06g20980	transposon protein, putative, CACTA, En/Spm sub-class	39	LOC_Os06g20990	transposon protein, putative, CACTA, En/Spm sub-class	43	LOC_Os06g21000	transposon protein, putative, CACTA, En/Spm sub-class
mr007	ind	sf0619895820	6	19895820	6.62e-08	0.32	0.05	0	LOC_Os06g34150	retrotransposon protein, putative, Ty3-gypsy subclass	0	LOC_Os06g34160	hypothetical protein	-4	LOC_Os06g34140	retrotransposon protein, putative, Ty3-gypsy subclass	7	LOC_Os06g34180	hypothetical protein	11	LOC_Os06g34190	hypothetical protein	25	LOC_Os06g34200	retrotransposon protein, putative, unclassified	-26	LOC_Os06g34120	GDSL-like lipase/acylhydrolase, putative, expressed	30	LOC_Os06g34210	retrotransposon protein, putative, unclassified	31	LOC_Os06g34220	retrotransposon protein, putative, unclassified	34	LOC_Os06g34230	retrotransposon protein, putative, unclassified	-35	LOC_Os06g34110	hypothetical protein	38	LOC_Os06g34240	retrotransposon protein, putative, unclassified	-40	LOC_Os06g34100	hypothetical protein	42	LOC_Os06g34250	hypothetical protein
mr007	jap	sf0911216844	9	11216844	5.32e-10	0.23	0.06	0	LOC_Os09g18270	transposon protein, putative, CACTA, En/Spm sub-class	1	LOC_Os09g18280	transposon protein, putative, CACTA, En/Spm sub-class	2	LOC_Os09g18290	hypothetical protein	-4	LOC_Os09g18260	senescence-induced receptor-like serine/threonine-protein kinase precursor, putative	8	LOC_Os09g18300	hypothetical protein	-13	LOC_Os09g18250	conserved hypothetical protein	14	LOC_Os09g18310	retrotransposon protein, putative, unclassified	-16	LOC_Os09g18240	retrotransposon protein, putative, unclassified	18	LOC_Os09g18320	bystin, putative, expressed	29	LOC_Os09g18330	hypothetical protein	32	LOC_Os09g18340	transposon protein, putative, unclassified	-33	LOC_Os09g18230	expressed protein	36	LOC_Os09g18350	retrotransposon protein, putative, unclassified	40	LOC_Os09g18360	expressed protein
mr007	ind	sf0922451212	9	22451212	6.07e-08	0.06	0.08	0	LOC_Os09g39110	vignain precursor, putative, expressed	-3	LOC_Os09g39100	cysteine proteinase EP-B 1 precursor, putative, expressed	3	LOC_Os09g39120	thiol protease SEN102 precursor, putative, expressed	7	LOC_Os09g39130	expressed protein	-12	LOC_Os09g39090	vignain precursor, putative, expressed	14	LOC_Os09g39140	vignain precursor, putative	-18	LOC_Os09g39080	hypothetical protein	19	LOC_Os09g39150	transposon protein, putative, CACTA, En/Spm sub-class	-21	LOC_Os09g39070	thiol protease SEN102 precursor, putative, expressed	-29	LOC_Os09g39060	vignain precursor, putative, expressed	-31	LOC_Os09g39050	OsFBX342 - F-box domain containing protein, expressed	36	LOC_Os09g39160	thiol protease SEN102 precursor, putative, expressed	-37	LOC_Os09g39034	expressed protein	40	LOC_Os09g39170	cysteine proteinase COT44 precursor, putative
mr007	ind	sf1200684773	12	684773	9.98e-10	0.08	0.11	-3	LOC_Os12g02200	CAMK_KIN1/SNF1/Nim1_like.6 - CAMK includes calcium/calmodulin depedent protein kinases, expressed	4	LOC_Os12g02210	RING finger protein, putative, expressed	5	LOC_Os12g02220	zinc finger, C3HC4 type domain containing protein	6	LOC_Os12g02230	expressed protein	-9	LOC_Os12g02180	hypothetical protein	11	LOC_Os12g02240	hypothetical protein	13	LOC_Os12g02250	STE_PAK_Ste20_Slob_Wnk.3 - STE kinases include homologs to sterile 7, sterile 11 and sterile 20 from yeast, expressed	-21	LOC_Os12g02170	retrotransposon protein, putative, SINE subclass	21	LOC_Os12g02260	nucleotidyltransferase, putative, expressed	-25	LOC_Os12g02160	hypothetical protein	-27	LOC_Os12g02150	expressed protein	30	LOC_Os12g02270	transposon protein, putative, unclassified	-32	LOC_Os12g02140	hypothetical protein	32	LOC_Os12g02280	pentatricopeptide, putative, expressed
mr007	all	sf1202183328	12	2183328	7.15e-11	0.08	0.35	0	LOC_Os12g05030	hypothetical protein	-3	LOC_Os12g05020	jasmonate-induced protein, putative	-5	LOC_Os12g05010	retrotransposon protein, putative, unclassified	-9	LOC_Os12g05000	expressed protein	9	LOC_Os12g05040	heavy-metal-associated domain-containing protein, putative, expressed	-14	LOC_Os12g04990	acyl-CoA synthetase protein, putative, expressed	-26	LOC_Os12g04980	DNA repair protein Rad51, putative, expressed	31	LOC_Os12g05050	stem-specific protein TSJT1, putative, expressed	-33	LOC_Os12g04970	retrotransposon protein, putative, unclassified	-40	LOC_Os12g04960	retrotransposon protein, putative, unclassified	43	LOC_Os12g05060	expressed protein	-44	LOC_Os12g04950	retrotransposon, putative, centromere-specific	44	LOC_Os12g05070	expressed protein	46	LOC_Os12g05080	PMR5, putative, expressed
mr007	all	sf1203744116	12	3744116	3.13e-08	0.09	0.36	0	LOC_Os12g07530	splicing factor, putative, expressed	-2	LOC_Os12g07520	ribosome inactivating protein, putative	8	LOC_Os12g07540	growth regulator related protein, putative, expressed	-13	LOC_Os12g07510	hypothetical protein	16	LOC_Os12g07550	expressed protein	-18	LOC_Os12g07500	csAtPR5, putative, expressed	-25	LOC_Os12g07490	protein transport protein Sec61 subunit beta, putative, expressed	32	LOC_Os12g07560	expressed protein	-33	LOC_Os12g07480	TCP family transcription factor, putative, expressed	36	LOC_Os12g07570	hypothetical protein	44	LOC_Os12g07580	dirigent, putative, expressed	-46	LOC_Os12g07470	hypothetical protein	46	LOC_Os12g07590	Protein-tyrosine phosphatase domain containing protein, expressed	53	LOC_Os12g07600	hypothetical protein
mr009	ind	sf0608552633	6	8552633	1.24e-10	0.06	0.05	0	LOC_Os06g15090	transposon protein, putative, CACTA, En/Spm sub-class	-1	LOC_Os06g15080	conserved hypothetical protein	4	LOC_Os06g15100	retrotransposon protein, putative, Ty3-gypsy subclass	10	LOC_Os06g15110	retrotransposon protein, putative, unclassified, expressed	-11	LOC_Os06g15070	retrotransposon protein, putative, Ty3-gypsy subclass	-15	LOC_Os06g15060	transposon protein, putative, CACTA, En/Spm sub-class	-20	LOC_Os06g15050	transposon protein, putative, CACTA, En/Spm sub-class	25	LOC_Os06g15120	retrotransposon protein, putative, Ty3-gypsy subclass	27	LOC_Os06g15130	retrotransposon protein, putative, unclassified	-29	LOC_Os06g15040	transposon protein, putative, CACTA, En/Spm sub-class	29	LOC_Os06g15140	retrotransposon protein, putative, unclassified	-30	LOC_Os06g15030	transposon protein, putative, CACTA, En/Spm sub-class	31	LOC_Os06g15150	retrotransposon protein, putative, Ty3-gypsy subclass	37	LOC_Os06g15160	retrotransposon protein, putative, unclassified
mr009	all	sf0609998359	6	9998359	5.22e-80	0.17	0.38	0	LOC_Os06g17260	UDP-glucoronosyl and UDP-glucosyl transferase domain containing protein, expressed	1	LOC_Os06g17270	hypothetical protein	4	LOC_Os06g17280	PHD-finger family protein, expressed	-6	LOC_Os06g17250	anthocyanidin 3-O-glucosyltransferase, putative	-10	LOC_Os06g17240	transposon protein, putative, CACTA, En/Spm sub-class	10	LOC_Os06g17285	protein kinase, putative, expressed	14	LOC_Os06g17290	phosphatidylinositol 3- and 4-kinase family protein, putative, expressed	-15	LOC_Os06g17230	transposon protein, putative, CACTA, En/Spm sub-class	-22	LOC_Os06g17220	UDP-glycosyltransferase, putative, expressed	24	LOC_Os06g17300	hypothetical protein	-26	LOC_Os06g17210	transposon protein, putative, unclassified	-31	LOC_Os06g17200	retrotransposon protein, putative, unclassified	-35	LOC_Os06g17190	retrotransposon protein, putative, unclassified	38	LOC_Os06g17320	transposon protein, putative, CACTA, En/Spm sub-class
mr009	ind	sf0610443062	6	10443062	7.2e-16	0.03	0.08	0	LOC_Os06g17970	NBS-LRR disease resistance protein, putative, expressed	-1	LOC_Os06g17960	hypothetical protein	-2	LOC_Os06g17950	NBS-LRR disease resistance protein, putative, expressed	-9	LOC_Os06g17940	hypothetical protein	10	LOC_Os06g17980	hypothetical protein	-16	LOC_Os06g17930	NBS-LRR disease resistance protein, putative	18	LOC_Os06g17990	hypothetical protein	25	LOC_Os06g18000	protein kinase domain containing protein, expressed	-28	LOC_Os06g17920	NBS-LRR disease resistance protein, putative	35	LOC_Os06g18010	UDP-glucoronosyl and UDP-glucosyl transferase domain containing protein, expressed	-44	LOC_Os06g17910	NBS-LRR disease resistance protein, putative	44	LOC_Os06g18020	hypothetical protein	-53	LOC_Os06g17900	disease resistance protein RPM1, putative	54	LOC_Os06g18030	retrotransposon protein, putative, Ty3-gypsy subclass
mr009	ind	sf0610898920	6	10898920	5.14e-11	0.03	0.05	0	LOC_Os06g19160	retrotransposon protein, putative, Ty1-copia subclass	-3	LOC_Os06g19150	retrotransposon protein, putative, unclassified	-6	LOC_Os06g19140	retrotransposon, putative, centromere-specific	-10	LOC_Os06g19130	cadmium tolerance factor, putative	12	LOC_Os06g19170	cadmium tolerance factor, putative, expressed	19	LOC_Os06g19180	hypothetical protein	-22	LOC_Os06g19120	hypothetical protein	-24	LOC_Os06g19110	cadmium tolerance factor, putative, expressed	26	LOC_Os06g19200	hypothetical protein	-30	LOC_Os06g19100	retrotransposon protein, putative, unclassified	-32	LOC_Os06g19095	expressed protein	32	LOC_Os06g19210	cadmium tolerance factor, putative, expressed	36	LOC_Os06g19220	hypothetical protein	-37	LOC_Os06g19090	hypothetical protein
mr009	ind	sf0611605108	6	11605108	6.61e-20	0.08	0.09	-4	LOC_Os06g20210	transposon protein, putative, unclassified	6	LOC_Os06g20230	retrotransposon protein, putative, unclassified	12	LOC_Os06g20240	latency associated nuclear antigen, putative	14	LOC_Os06g20250	retrotransposon protein, putative, unclassified	-18	LOC_Os06g20200	gibberellin receptor GID1L2, putative, expressed	18	LOC_Os06g20260	expressed protein	-21	LOC_Os06g20190	aspartic proteinase nepenthesin-2 precursor, putative	23	LOC_Os06g20270	expressed protein	-28	LOC_Os06g20180	hypothetical protein	31	LOC_Os06g20280	retrotransposon protein, putative, Ty3-gypsy subclass	-32	LOC_Os06g20170	retrotransposon protein, putative, unclassified	-39	LOC_Os06g20160	retrotransposon protein, putative, Ty3-gypsy subclass	-45	LOC_Os06g20150	peroxidase precursor, putative, expressed	47	LOC_Os06g20290	retrotransposon protein, putative, unclassified
mr009	ind	sf0611968596	6	11968596	1.89e-08	0.04	0.27	0	LOC_Os06g20760	hypothetical protein	3	LOC_Os06g20770	SAM dependent carboxyl methyltransferase, putative, expressed	-13	LOC_Os06g20750	transposon protein, putative, unclassified	15	LOC_Os06g20790	SAM dependent carboxyl methyltransferase, putative, expressed	-20	LOC_Os06g20740	hypothetical protein	-24	LOC_Os06g20730	retrotransposon protein, putative, Ty1-copia subclass	-30	LOC_Os06g20720	retrotransposon protein, putative, Ty1-copia subclass	32	LOC_Os06g20800	transposon protein, putative, CACTA, En/Spm sub-class	38	LOC_Os06g20810	transposon protein, putative, CACTA, En/Spm sub-class	-39	LOC_Os06g20710	retrotransposon protein, putative, unclassified	45	LOC_Os06g20820	expressed protein	-47	LOC_Os06g20700	retrotransposon protein, putative, unclassified	-51	LOC_Os06g20690	retrotransposon protein, putative, unclassified	55	LOC_Os06g20830	hypothetical protein
mr009	ind	sf0613119556	6	13119556	3.1e-09	0.04	0.1	0	LOC_Os06g22560	formyl transferase, putative	-7	LOC_Os06g22550	transducin family protein, putative, expressed	14	LOC_Os06g22580	retrotransposon protein, putative, Ty3-gypsy subclass	16	LOC_Os06g22590	retrotransposon protein, putative, Ty3-gypsy subclass	-22	LOC_Os06g22540	hypothetical protein	23	LOC_Os06g22600	aluminum-activated malate transporter, putative, expressed	-25	LOC_Os06g22530	hypothetical protein	27	LOC_Os06g22610	heat shock factor protein HSF8, putative	-30	LOC_Os06g22520	retrotransposon protein, putative, Ty3-gypsy subclass	32	LOC_Os06g22620	hypothetical protein	35	LOC_Os06g22630	retrotransposon protein, putative, Ty1-copia subclass	-37	LOC_Os06g22510	transposon protein, putative, CACTA, En/Spm sub-class	40	LOC_Os06g22640	expressed protein	42	LOC_Os06g22650	VHS and GAT domain containing protein, expressed
mr009	ind	sf0617230423	6	17230423	9.41e-09	0.05	0.05	0	LOC_Os06g29910	retrotransposon protein, putative, unclassified	0	LOC_Os06g29920	retrotransposon protein, putative, unclassified	4	LOC_Os06g29930	retrotransposon protein, putative, unclassified	-8	LOC_Os06g29900	integral membrane protein, putative	9	LOC_Os06g29940	hypothetical protein	11	LOC_Os06g29950	MATE domain containing protein, expressed	-14	LOC_Os06g29890	retrotransposon protein, putative, unclassified	-17	LOC_Os06g29880	conserved hypothetical protein	18	LOC_Os06g29960	retrotransposon protein, putative, Ty1-copia subclass	-19	LOC_Os06g29870	far1-like, putative	23	LOC_Os06g29970	hypothetical protein	-24	LOC_Os06g29860	hypothetical protein	25	LOC_Os06g29994	MATE efflux family protein, putative, expressed	-30	LOC_Os06g29844	MATE efflux family protein, putative, expressed
mr009	ind	sf0618066787	6	18066787	7.93e-09	0.01	0.06	0	LOC_Os06g31060	PROLM23 - Prolamin precursor, expressed	-3	LOC_Os06g31050	retrotransposon protein, putative, unclassified	4	LOC_Os06g31070	PROLM24 - Prolamin precursor, expressed	-7	LOC_Os06g31040	retrotransposon protein, putative, unclassified	-10	LOC_Os06g31030	retrotransposon protein, putative, unclassified	10	LOC_Os06g31080	retrotransposon protein, putative, unclassified	11	LOC_Os06g31090	GAMYB-binding protein, putative, expressed	13	LOC_Os06g31100	E1-BTB2 - Bric-a-Brac, Tramtrack, and Broad Complex domain with E1 subfamily conserved sequence, expressed	-14	LOC_Os06g31020	retrotransposon protein, putative, Ty3-gypsy subclass	19	LOC_Os06g31110	hypothetical protein	21	LOC_Os06g31120	retrotransposon protein, putative, unclassified	23	LOC_Os06g31130	retrotransposon protein, putative, unclassified	-24	LOC_Os06g31010	retrotransposon protein, putative, unclassified	24	LOC_Os06g31140	retrotransposon protein, putative, unclassified
mr009	ind	sf0629085925	6	29085925	2.78e-10	0.06	0.07	0	LOC_Os06g48070	retrotransposon protein, putative, Ty3-gypsy subclass	-6	LOC_Os06g48065	Zinc finger, C3HC4 type domain containing protein, expressed	6	LOC_Os06g48080	retrotransposon protein, putative, Ty3-gypsy subclass	8	LOC_Os06g48090	retrotransposon protein, putative, unclassified	-10	LOC_Os06g48060	ABC transporter, ATP-binding protein, putative, expressed	-15	LOC_Os06g48050	expressed protein	15	LOC_Os06g48100	retrotransposon protein, putative, unclassified	-23	LOC_Os06g48040	zinc finger, C3HC4 type domain containing protein, expressed	24	LOC_Os06g48110	retrotransposon protein, putative, Ty3-gypsy subclass	28	LOC_Os06g48120	retrotransposon protein, putative, Ty3-gypsy subclass	-32	LOC_Os06g48030	peroxidase precursor, putative, expressed	32	LOC_Os06g48130	retrotransposon protein, putative, Ty3-gypsy subclass	34	LOC_Os06g48140	retrotransposon protein, putative, Ty3-gypsy subclass	39	LOC_Os06g48150	hypothetical protein
mr009	ind	sf0706895682	7	6895682	2.67e-12	0.04	0.08	0	LOC_Os07g12270	retrotransposon protein, putative, unclassified	2	LOC_Os07g12280	conserved hypothetical protein	-7	LOC_Os07g12260	retrotransposon protein, putative, unclassified	7	LOC_Os07g12290	retrotransposon protein, putative, unclassified	-12	LOC_Os07g12255	expressed protein	23	LOC_Os07g12300	hypothetical protein	-29	LOC_Os07g12250	ribosomal protein L24, putative, expressed	37	LOC_Os07g12304	expressed protein	-39	LOC_Os07g12240	EF hand family protein, putative	40	LOC_Os07g12310	hypothetical protein	-43	LOC_Os07g12230	hypothetical protein	-51	LOC_Os07g12220	conserved hypothetical protein	53	LOC_Os07g12320	WD domain, G-beta repeat domain containing protein, expressed	56	LOC_Os07g12330	tryptophan/tyrosine permease family protein, putative, expressed
mr009	ind	sf0708540710	7	8540710	2.75e-09	0.04	0.06	0	LOC_Os07g14920	hypothetical protein	2	LOC_Os07g14930	hypothetical protein	-9	LOC_Os07g14910	expressed protein	-13	LOC_Os07g14900	hypothetical protein	-15	LOC_Os07g14890	expressed protein	19	LOC_Os07g14940	transposon protein, putative, CACTA, En/Spm sub-class	-26	LOC_Os07g14880	expressed protein	-29	LOC_Os07g14870	hypothetical protein	-36	LOC_Os07g14860	hypothetical protein	36	LOC_Os07g14950	retrotransposon protein, putative, unclassified	-39	LOC_Os07g14850	CESA6 - cellulose synthase, expressed	41	LOC_Os07g14960	retrotransposon protein, putative, unclassified	48	LOC_Os07g14970	retrotransposon protein, putative, unclassified	51	LOC_Os07g14980	retrotransposon protein, putative, unclassified
mr009	all	sf0717472664	7	17472664	8.21e-09	0.11	0.41	-1	LOC_Os07g29720	conserved hypothetical protein	1	LOC_Os07g29730	transposon protein, putative, CACTA, En/Spm sub-class, expressed	7	LOC_Os07g29740	transposon protein, putative, CACTA, En/Spm sub-class	-11	LOC_Os07g29710	hypothetical protein	17	LOC_Os07g29750	glycosyl hydrolases family 16, putative, expressed	-18	LOC_Os07g29700	hypothetical protein	22	LOC_Os07g29760	cysteine proteinase A494 precursor, putative, expressed	-23	LOC_Os07g29684	hypothetical protein	24	LOC_Os07g29770	zinc finger protein, putative, expressed	-29	LOC_Os07g29670	retrotransposon protein, putative, unclassified	32	LOC_Os07g29780	ATROPGEF7/ROPGEF7, putative, expressed	-33	LOC_Os07g29660	hypothetical protein	-39	LOC_Os07g29650	transposon protein, putative, unclassified	40	LOC_Os07g29794	calmodulin binding heat shock protein, putative, expressed
mr010	all	sf0400109038	4	109038	7.66e-14	0.11	0.18	5	LOC_Os04g01150	ELMO/CED-12 family protein, putative, expressed	-8	LOC_Os04g01140	cytochrome P450 93A2, putative, expressed	11	LOC_Os04g01160	zinc finger family protein, putative, expressed	-12	LOC_Os04g01130	chromatin modification-related protein EAF3, putative, expressed	18	LOC_Os04g01170	hypothetical protein	-26	LOC_Os04g01124	retrotransposon protein, putative, unclassified	27	LOC_Os04g01180	retrotransposon protein, putative, LINE subclass	31	LOC_Os04g01190	retrotransposon protein, putative, unclassified	-33	LOC_Os04g01120	retrotransposon protein, putative, Ty3-gypsy subclass	34	LOC_Os04g01200	retrotransposon protein, putative, Ty3-gypsy subclass	-37	LOC_Os04g01110	transposon protein, putative, unclassified	37	LOC_Os04g01210	retrotransposon protein, putative, Ty3-gypsy subclass	-39	LOC_Os04g01100	transposon protein, putative, unclassified	-45	LOC_Os04g01080	retrotransposon protein, putative, unclassified
mr010	all	sf0524324082	5	24324082	6.22e-29	0.28	0.47	0	LOC_Os05g41670	ICE-like protease p20 domain containing protein, putative, expressed	-2	LOC_Os05g41660	ICE-like protease p20 domain containing protein, putative, expressed	2	LOC_Os05g41680	retrotransposon protein, putative, unclassified	-3	LOC_Os05g41645	chalcone synthase, putative	-4	LOC_Os05g41640	phosphoglycerate kinase protein, putative, expressed	5	LOC_Os05g41690	retrotransposon protein, putative, unclassified	-8	LOC_Os05g41630	translation initiation factor eIF3 subunit, putative, expressed	8	LOC_Os05g41700	retrotransposon protein, putative, unclassified	-9	LOC_Os05g41620	expressed protein	-11	LOC_Os05g41610	glycosyl hydrolases family 17, putative, expressed	15	LOC_Os05g41710	retrotransposon protein, putative, unclassified	18	LOC_Os05g41720	retrotransposon protein, putative, unclassified	-25	LOC_Os05g41590	glycerol-3-phosphate dehydrogenase, putative, expressed	26	LOC_Os05g41730	expressed protein
mr010	all	sf0524675422	5	24675422	5.53e-11	0	0.07	0	LOC_Os05g42290	conserved hypothetical protein	0	LOC_Os05g42300	NAF1 domain containing protein, expressed	-5	LOC_Os05g42280	expressed protein	7	LOC_Os05g42310	retrotransposon protein, putative, unclassified	-10	LOC_Os05g42270	acyltransferase, putative, expressed	11	LOC_Os05g42320	retrotransposon protein, putative, unclassified	-16	LOC_Os05g42260	hypothetical protein	-21	LOC_Os05g42250	cyclic nucleotide-gated ion channel 2, putative, expressed	24	LOC_Os05g42330	secretory carrier-associated membrane protein, putative, expressed	-34	LOC_Os05g42240	hypothetical protein	36	LOC_Os05g42340	ubiquitin E3 ligase ICP0, putative	-38	LOC_Os05g42230	universal stress protein domain containing protein, putative, expressed	39	LOC_Os05g42350	ferredoxin--nitrite reductase, putative, expressed	-42	LOC_Os05g42220	leucine rich repeat domain containing protein, putative, expressed
mr010	all	sf0525552265	5	25552265	2.6e-10	0.25	0.47	1	LOC_Os05g44030	protein kinase, putative, expressed	-3	LOC_Os05g44020	acetyltransferase, GNAT family, putative, expressed	5	LOC_Os05g44050	ras-related protein, putative, expressed	9	LOC_Os05g44060	expressed protein	-10	LOC_Os05g44010	retrotransposon protein, putative, Ty3-gypsy subclass	10	LOC_Os05g44070	ras-related protein, putative, expressed	-13	LOC_Os05g44000	retrotransposon protein, putative, Ty3-gypsy subclass	13	LOC_Os05g44080	transmembrane protein, putative, expressed	-19	LOC_Os05g43990	retrotransposon protein, putative, Ty3-gypsy subclass	21	LOC_Os05g44090	DUF623 domain containing protein	-24	LOC_Os05g43980	hypothetical protein	26	LOC_Os05g44100	trehalose synthase, putative, expressed	-28	LOC_Os05g43970	heat- and acid-stable phosphoprotein, putative, expressed	32	LOC_Os05g44110	conserved hypothetical protein
mr010	ind	sf0525907950	5	25907950	1.97e-12	0.24	0.08	0	LOC_Os05g44650	hypothetical protein	-1	LOC_Os05g44640	hypothetical protein	2	LOC_Os05g44660	retrotransposon protein, putative, Ty3-gypsy subclass	5	LOC_Os05g44670	retrotransposon protein, putative, unclassified	-6	LOC_Os05g44630	IQ calmodulin-binding motif family protein, putative, expressed	-10	LOC_Os05g44620	transposon protein, putative, unclassified, expressed	10	LOC_Os05g44680	retrotransposon protein, putative, unclassified	-14	LOC_Os05g44610	expressed protein	16	LOC_Os05g44690	hypothetical protein	-18	LOC_Os05g44600	pectinesterase, putative, expressed	18	LOC_Os05g44700	retrotransposon protein, putative, Ty3-gypsy subclass	-22	LOC_Os05g44590	ATP-dependent protease La, putative, expressed	23	LOC_Os05g44710	hypothetical protein	27	LOC_Os05g44720	retrotransposon protein, putative, unclassified
mr010	all	sf1002731781	10	2731781	1.45e-08	0.09	0.17	0	LOC_Os10g05520	OsFBX371 - F-box domain containing protein, expressed	4	LOC_Os10g05530	OsFBX372 - F-box domain containing protein, expressed	10	LOC_Os10g05540	OsFBX373 - F-box domain containing protein, expressed	-12	LOC_Os10g05510	hypothetical protein	-13	LOC_Os10g05500	OsFBX370 - F-box domain containing protein, expressed	19	LOC_Os10g05550	hypothetical protein	-20	LOC_Os10g05490	cytochrome P450, putative, expressed	-26	LOC_Os10g05480	expressed protein	27	LOC_Os10g05560	conserved hypothetical protein	-30	LOC_Os10g05470	hypothetical protein	30	LOC_Os10g05570	receptor protein kinase-like, putative	-40	LOC_Os10g05460	retrotransposon protein, putative, unclassified	40	LOC_Os10g05580	hypothetical protein	-45	LOC_Os10g05450	hypothetical protein
mr011	all	sf0706063264	7	6063264	5.1e-08	0.03	0.15	0	LOC_Os07g11020	rc - bHLH transcription factor regulating proanthocyanidin production in seeds	-3	LOC_Os07g11010	protein Kinase-associated protein phosphatase, putative, expressed	8	LOC_Os07g11030	transposon protein, putative, CACTA, En/Spm sub-class	14	LOC_Os07g11040	transposon protein, putative, CACTA, En/Spm sub-class	-19	LOC_Os07g11000	structural constituent of ribosome, putative, expressed	25	LOC_Os07g11050	IPP transferase, putative, expressed	-30	LOC_Os07g10990	hypothetical protein	-43	LOC_Os07g10970	leucine zipper protein-like, putative, expressed	43	LOC_Os07g11060	expressed protein	-46	LOC_Os07g10960	expressed protein	53	LOC_Os07g11070	DUF630/DUF632 domains containing protein, putative, expressed	-59	LOC_Os07g10950	conserved hypothetical protein	60	LOC_Os07g11080	retrotransposon protein, putative, unclassified	64	LOC_Os07g11090	retrotransposon protein, putative, unclassified
mr013	all	sf0101131463	1	1131463	1.11e-08	0.01	0.06	4	LOC_Os01g02990	hypothetical protein	-5	LOC_Os01g02980	hypothetical protein	11	LOC_Os01g03010	hypothetical protein	13	LOC_Os01g03020	tRNA synthetase class I, putative, expressed	-19	LOC_Os01g02970	retrotransposon protein, putative, unclassified	22	LOC_Os01g03030	alanyl-tRNA synthetase, putative, expressed	-25	LOC_Os01g02960	expressed protein	27	LOC_Os01g03040	expressed protein	-33	LOC_Os01g02950	hypothetical protein	33	LOC_Os01g03050	fruit protein PKIWI502, putative, expressed	36	LOC_Os01g03060	splicing factor, putative, expressed	-38	LOC_Os01g02940	glycosyltransferase protein, putative, expressed	39	LOC_Os01g03070	transposon protein, putative, unclassified, expressed	48	LOC_Os01g03080	expressed protein
mr013	all	sf0102429595	1	2429595	3.72e-08	0	0.08	4	LOC_Os01g05180	expressed protein	-7	LOC_Os01g05170	expressed protein	-10	LOC_Os01g05160	hypothetical protein	10	LOC_Os01g05200	retrotransposon protein, putative, Ty1-copia subclass	-15	LOC_Os01g05150	expressed protein	18	LOC_Os01g05210	hypothetical protein	21	LOC_Os01g05220	hypothetical protein	-22	LOC_Os01g05140	expressed protein	-24	LOC_Os01g05130	expressed protein	-27	LOC_Os01g05120	ubiquitin fusion degradation protein, putative	27	LOC_Os01g05230	hypothetical protein	-32	LOC_Os01g05105	expressed protein	34	LOC_Os01g05240	retrotransposon protein, putative, unclassified	-40	LOC_Os01g05100	expressed protein
mr013	all	sf0103711009	1	3711009	4.2e-09	0	0.05	0	LOC_Os01g07730	phosphate/phosphoenolpyruvate translocator-related protein, putative, expressed	1	LOC_Os01g07740	DEAD-box ATP-dependent RNA helicase 14, putative, expressed	-2	LOC_Os01g07720	dolichyl-P-Man Man-PP-dolichyl mannosyltransferase, putative, expressed	-7	LOC_Os01g07710	hypothetical protein	8	LOC_Os01g07750	expressed protein	-12	LOC_Os01g07700	expressed protein	12	LOC_Os01g07760	phospholipase D, putative, expressed	-16	LOC_Os01g07680	hypothetical protein	-19	LOC_Os01g07670	hypothetical protein	20	LOC_Os01g07770	peroxidase precursor, putative	23	LOC_Os01g07780	embryo-specific 3, putative, expressed	-24	LOC_Os01g07660	expressed protein	25	LOC_Os01g07790	polygalacturonase, putative	25	LOC_Os01g07800	thiol-disulphide oxidoreductase DCC, putative, expressed
mr013	all	sf0111176366	1	11176366	4.03e-08	0.02	0.23	0	LOC_Os01g19710	transposon protein, putative, CACTA, En/Spm sub-class	-2	LOC_Os01g19694	Homeobox domain containing protein, expressed	5	LOC_Os01g19720	transposon protein, putative, CACTA, En/Spm sub-class	-13	LOC_Os01g19680	retrotransposon protein, putative, unclassified	-21	LOC_Os01g19670	expressed protein	21	LOC_Os01g19730	hypothetical protein	-25	LOC_Os01g19660	retrotransposon protein, putative, unclassified	25	LOC_Os01g19740	calvin cycle protein CP12, putative, expressed	-29	LOC_Os01g19650	retrotransposon protein, putative, Ty3-gypsy subclass	31	LOC_Os01g19750	glycosyl hydrolase, putative, expressed	34	LOC_Os01g19760	expressed protein	-39	LOC_Os01g19640	retrotransposon protein, putative, Ty3-gypsy subclass	44	LOC_Os01g19770	mitochondrial import inner membrane translocase subunit Tim17, putative, expressed	-45	LOC_Os01g19630	expressed protein
mr013	all	sf0111926584	1	11926584	6.32e-09	0.01	0.1	2	LOC_Os01g21350	retrotransposon protein, putative, unclassified	6	LOC_Os01g21360	retrotransposon protein, putative, unclassified	-9	LOC_Os01g21340	hypothetical protein	13	LOC_Os01g21370	transposon protein, putative, unclassified	-16	LOC_Os01g21320	NAD dependent epimerase/dehydratase family domain containing protein, expressed	16	LOC_Os01g21380	FAD dependent oxidoreductase domain containing protein, expressed	19	LOC_Os01g21390	hypothetical protein	-20	LOC_Os01g21310	expressed protein	20	LOC_Os01g21400	retrotransposon protein, putative, unclassified	-25	LOC_Os01g21300	esterase/lipase/thioesterase family protein, putative, expressed	25	LOC_Os01g21410	expressed protein	29	LOC_Os01g21420	pre-mRNA-splicing factor SF2, putative, expressed	-37	LOC_Os01g21290	retrotransposon protein, putative, unclassified	40	LOC_Os01g21430	retrotransposon protein, putative, Ty3-gypsy subclass
mr013	all	sf0115522475	1	15522475	3.54e-10	0	0.05	0	LOC_Os01g27790	retrotransposon protein, putative, unclassified	0	LOC_Os01g27800	retrotransposon protein, putative, unclassified	10	LOC_Os01g27820	hypothetical protein	-12	LOC_Os01g27770	expressed protein	16	LOC_Os01g27834	hypothetical protein	-27	LOC_Os01g27760	conserved hypothetical protein	-29	LOC_Os01g27750	bifunctional 3-dehydroquinate dehydratase/shikimate dehydrogenase,chloroplast precursor, putative, expressed	33	LOC_Os01g27850	hypothetical protein	39	LOC_Os01g27860	expressed protein	-45	LOC_Os01g27740	dnaJ domain containing protein, expressed	45	LOC_Os01g27880	sucrose-phosphatase, putative, expressed	-56	LOC_Os01g27730	GTPase of unknown function domain containing protein, putative, expressed	58	LOC_Os01g27890	cytochrome P450, putative, expressed	-65	LOC_Os01g27720	E3 ubiquitin-protein ligase MGRN1, putative, expressed
mr013	jap	sf0118681897	1	18681897	1.93e-08	0.03	0.1	1	LOC_Os01g33960	transposon protein, putative, CACTA, En/Spm sub-class	-7	LOC_Os01g33950	conserved hypothetical protein	12	LOC_Os01g33970	transposon protein, putative, CACTA, En/Spm sub-class	-15	LOC_Os01g33940	hypothetical protein	-17	LOC_Os01g33930	expressed protein	19	LOC_Os01g33980	hypothetical protein	20	LOC_Os01g33990	transposon protein, putative, CACTA, En/Spm sub-class	-24	LOC_Os01g33920	hypothetical protein	27	LOC_Os01g34000	conserved hypothetical protein	-30	LOC_Os01g33910	hypothetical protein	-32	LOC_Os01g33900	conserved hypothetical protein	37	LOC_Os01g34010	conserved hypothetical protein	-41	LOC_Os01g33869	expressed protein	44	LOC_Os01g34020	retrotransposon protein, putative, unclassified
mr013	all	sf0123977670	1	23977670	6.49e-08	0	0.12	0	LOC_Os01g42294	inactive receptor kinase At2g26730 precursor, putative, expressed	-6	LOC_Os01g42280	pentatricopeptide, putative, expressed	-15	LOC_Os01g42270	transcriptional corepressor LEUNIG, putative	22	LOC_Os01g42310	retrotransposon protein, putative, unclassified	-28	LOC_Os01g42260	transcriptional corepressor LEUNIG, putative, expressed	36	LOC_Os01g42320	aspartic proteinase nepenthesin-2 precursor, putative	-41	LOC_Os01g42250	expressed protein	43	LOC_Os01g42330	retrotransposon protein, putative, unclassified	-45	LOC_Os01g42234	amino acid permease family protein, putative, expressed	-55	LOC_Os01g42220	conserved hypothetical protein	-57	LOC_Os01g42210	LTPL47 - Protease inhibitor/seed storage/LTP family protein precursor, putative	59	LOC_Os01g42340	conserved hypothetical protein	-63	LOC_Os01g42200	expressed protein	-65	LOC_Os01g42190	heat shock protein DnaJ, putative, expressed
mr013	all	sf0124658357	1	24658357	5.07e-09	0.02	0.32	5	LOC_Os01g43190	conserved hypothetical protein	12	LOC_Os01g43200	retrotransposon protein, putative, Ty3-gypsy subclass	-15	LOC_Os01g43180	MYB family transcription factor, putative	-20	LOC_Os01g43170	polypyrimidine tract-binding protein, putative, expressed	20	LOC_Os01g43210	retrotransposon protein, putative, Ty1-copia subclass	-27	LOC_Os01g43160	polygalacturonase, putative, expressed	31	LOC_Os01g43220	chitinase domain-containing protein 1 precursor, putative, expressed	-36	LOC_Os01g43150	OsFtsH9 FtsH protease, homologue of AtFtsH11, expressed	36	LOC_Os01g43230	expressed protein	39	LOC_Os01g43240	hypothetical protein	-43	LOC_Os01g43140	lipase, putative, expressed	44	LOC_Os01g43250	WD domain, G-beta repeat domain containing protein, expressed	50	LOC_Os01g43260	hypothetical protein	52	LOC_Os01g43270	hydroquinone glucosyltransferase, putative
mr013	all	sf0131793097	1	31793097	1.48e-10	0	0.06	0	LOC_Os01g55240	gibberellin 2-beta-dioxygenase, putative, expressed	5	LOC_Os01g55250	hypothetical protein	12	LOC_Os01g55260	AAA-type ATPase family protein, putative, expressed	17	LOC_Os01g55270	SGS domain containing protein, expressed	21	LOC_Os01g55280	expressed protein	-27	LOC_Os01g55220	hypothetical protein	-29	LOC_Os01g55210	OsFBX25 - F-box domain containing protein	-30	LOC_Os01g55200	potassium channel KAT1, putative, expressed	31	LOC_Os01g55290	PPR repeat domain containing protein, putative, expressed	36	LOC_Os01g55300	DNA-directed polymerase, putative, expressed	-40	LOC_Os01g55190	expressed protein	42	LOC_Os01g55310	haloacid dehalogenase-like hydrolase domain-containing protein 1A, putative, expressed	-45	LOC_Os01g55180	hypothetical protein	46	LOC_Os01g55320	heavy metal-associated domain containing protein
mr013	all	sf0136060459	1	36060459	2.17e-08	0	0.05	-1	LOC_Os01g62310	homeobox domain containing protein, expressed	7	LOC_Os01g62320	retrotransposon protein, putative, unclassified	12	LOC_Os01g62330	retrotransposon protein, putative, Ty3-gypsy subclass	-14	LOC_Os01g62300	SLT1 protein, putative, expressed	14	LOC_Os01g62340	retrotransposon protein, putative, Ty3-gypsy subclass	-17	LOC_Os01g62290	DnaK family protein, putative, expressed	21	LOC_Os01g62350	60S ribosomal protein L36-2, putative, expressed	-22	LOC_Os01g62280	hypothetical protein	27	LOC_Os01g62360	expressed protein	-30	LOC_Os01g62260	thaumatin, putative, expressed	33	LOC_Os01g62370	ENTH domain containing protein, expressed	37	LOC_Os01g62380	fasciclin-like arabinogalactan protein, putative, expressed	-38	LOC_Os01g62244	ubiquitin-conjugating enzyme, putative, expressed	43	LOC_Os01g62390	growth regulator related protein, putative, expressed
mr013	all	sf0142961267	1	42961267	7.42e-09	0.01	0.05	0	LOC_Os01g74160	carboxyl-terminal peptidase, putative, expressed	4	LOC_Os01g74170	expressed protein	-5	LOC_Os01g74152	haloacid dehalogenase-like hydrolase family protein, putative, expressed	8	LOC_Os01g74180	adaptin, putative, expressed	-9	LOC_Os01g74146	WD repeat-containing protein, putative, expressed	-13	LOC_Os01g74140	OsWRKY17 - Superfamily of TFs having WRKY and zinc finger domains, expressed	14	LOC_Os01g74190	radical SAM enzyme, putative, expressed	18	LOC_Os01g74200	protein kinase domain containing protein, expressed	-22	LOC_Os01g74130	retrotransposon protein, putative, unclassified	25	LOC_Os01g74210	transposon protein, putative, CACTA, En/Spm sub-class	31	LOC_Os01g74220	retrotransposon protein, putative, unclassified	35	LOC_Os01g74230	retrotransposon protein, putative, unclassified	-43	LOC_Os01g74120	hypothetical protein	44	LOC_Os01g74240	transposon protein, putative, CACTA, En/Spm sub-class
mr013	jap	sf0205391173	2	5391173	1.45e-10	0.04	0.05	0	LOC_Os02g10270	retrotransposon protein, putative, unclassified	5	LOC_Os02g10280	transposon protein, putative, unclassified	-11	LOC_Os02g10260	outer membrane protein, OMP85 family protein, expressed	13	LOC_Os02g10290	copper-transporting ATPase, putative, expressed	20	LOC_Os02g10300	polygalacturonase, putative, expressed	-21	LOC_Os02g10250	hypothetical protein	23	LOC_Os02g10310	fumarylacetoacetase, putative, expressed	-24	LOC_Os02g10240	ZOS2-05 - C2H2 zinc finger protein, expressed	-29	LOC_Os02g10230	metal cation transporter, putative, expressed	30	LOC_Os02g10320	3-oxoacyl-synthase, putative, expressed	-36	LOC_Os02g10220	heat shock protein DnaJ, putative, expressed	37	LOC_Os02g10330	retrotransposon protein, putative, unclassified	-40	LOC_Os02g10210	expressed protein	41	LOC_Os02g10340	retrotransposon protein, putative, unclassified
mr013	jap	sf0206427310	2	6427310	1.95e-10	0.03	0.05	0	LOC_Os02g12350	histone deacetylase, putative, expressed	-3	LOC_Os02g12340	conserved hypothetical protein	5	LOC_Os02g12360	nuclear protein ZAP-related, putative, expressed	-7	LOC_Os02g12330	hypothetical protein	-11	LOC_Os02g12320	retrotransposon protein, putative, Ty3-gypsy subclass, expressed	15	LOC_Os02g12370	expressed protein	19	LOC_Os02g12380	histone deacetylase, putative, expressed	-21	LOC_Os02g12310	no apical meristem protein, putative, expressed	-25	LOC_Os02g12300	pectate lyase precursor, putative, expressed	26	LOC_Os02g12390	retrotransposon protein, putative, Ty1-copia subclass	-28	LOC_Os02g12290	nuclear ribonuclease Z, putative	-36	LOC_Os02g12280	hypothetical protein	-39	LOC_Os02g12270	hypothetical protein	-40	LOC_Os02g12260	hypothetical protein
mr013	all	sf0223631393	2	23631393	7.68e-09	0.02	0.31	-1	LOC_Os02g39130	transposon protein, putative, Pong sub-class	5	LOC_Os02g39140	helix-loop-helix DNA-binding domain containing protein, expressed	-9	LOC_Os02g39120	transposon protein, putative, unclassified, expressed	-13	LOC_Os02g39110	retrotransposon protein, putative, unclassified	14	LOC_Os02g39150	hypothetical protein	15	LOC_Os02g39155	conserved hypothetical protein	16	LOC_Os02g39160	hydroxymethylbutenyl 4-diphosphate synthase, putative, expressed	-22	LOC_Os02g39100	fasciated ear2, putative, expressed	25	LOC_Os02g39170	GDSL-like lipase/acylhydrolase, putative	-26	LOC_Os02g39090	expressed protein	27	LOC_Os02g39180	expressed protein	-29	LOC_Os02g39080	expressed protein	-35	LOC_Os02g39070	vesicle transport protein GOT1B, putative, expressed	36	LOC_Os02g39190	hypothetical protein
mr013	all	sf0229052114	2	29052114	1.84e-08	0	0.07	1	LOC_Os02g47560	DNA-binding protein, putative, expressed	-5	LOC_Os02g47550	hypothetical protein	-8	LOC_Os02g47540	retrotransposon protein, putative, Ty3-gypsy subclass	11	LOC_Os02g47570	phosphatase, putative, expressed	14	LOC_Os02g47580	expressed protein	-18	LOC_Os02g47530	hypothetical protein	20	LOC_Os02g47590	ornithine carbamoyltransferase, putative, expressed	-23	LOC_Os02g47520	hypothetical protein	23	LOC_Os02g47600	soluble inorganic pyrophosphatase, putative, expressed	-29	LOC_Os02g47510	9-cis-epoxycarotenoid dioxygenase 1, chloroplast precursor, putative, expressed	30	LOC_Os02g47605	expressed protein	-32	LOC_Os02g47500	nodulin, putative, expressed	36	LOC_Os02g47610	nmrA-like family domain containing protein, expressed	-37	LOC_Os02g47490	expressed protein
mr013	all	sf0233462170	2	33462170	5.81e-10	0	0.08	1	LOC_Os02g54640	glutamate receptor, putative, expressed	-6	LOC_Os02g54624	zinc finger family protein, putative, expressed	8	LOC_Os02g54650	diacylglycerol kinase, putative, expressed	-13	LOC_Os02g54610	hypothetical protein	18	LOC_Os02g54670	hypothetical protein	20	LOC_Os02g54680	conserved hypothetical protein	23	LOC_Os02g54690	RNA recognition motif containing protein, putative, expressed	-24	LOC_Os02g54600	STE_MEK_ste7_MAP2K.5 - STE kinases include homologs to sterile 7, sterile 11 and sterile 20 from yeast, expressed	25	LOC_Os02g54700	RNA recognition motif containing protein, putative, expressed	27	LOC_Os02g54710	expressed protein	-28	LOC_Os02g54590	serine threonine kinase, putative, expressed	-34	LOC_Os02g54580	serine esterase family protein, putative, expressed	34	LOC_Os02g54720	expressed protein	-40	LOC_Os02g54570	SCP-like extracellular protein, expressed
mr013	all	sf0235265920	2	35265920	2.78e-32	0.04	0.26	0	LOC_Os02g57590	rRNA 2-O-methyltransferase fibrillarin 2, putative, expressed	-1	LOC_Os02g57580	anthocyanin permease, putative	-2	LOC_Os02g57570	MATE efflux family protein, putative	3	LOC_Os02g57600	expressed protein	-6	LOC_Os02g57560	tyrosine protein kinase domain containing protein, putative, expressed	8	LOC_Os02g57610	expressed protein	-9	LOC_Os02g57550	ZOS2-18 - C2H2 zinc finger protein	-13	LOC_Os02g57540	60S ribosomal protein L28-1, putative, expressed	14	LOC_Os02g57620	Citrate transporter protein, putative, expressed	-15	LOC_Os02g57530	ethylene receptor, putative, expressed	21	LOC_Os02g57630	ubiquitin carboxyl-terminal hydrolase, family 1, putative, expressed	25	LOC_Os02g57640	KH domain containing protein, putative, expressed	-27	LOC_Os02g57520	DNA binding protein, putative, expressed	31	LOC_Os02g57650	No apical meristem protein, putative, expressed
mr013	jap	sf0235568673	2	35568673	6.97e-10	0.04	0.06	0	LOC_Os02g58139	OsSigP1 - Putative Type I Signal Peptidase homologue; employs a putative Ser/His catalytic dyad, expressed	3	LOC_Os02g58160	expressed protein	-4	LOC_Os02g58120	oxidoreductase/ transition metal ion binding protein, putative, expressed	-6	LOC_Os02g58110	expressed protein	10	LOC_Os02g58150	expressed protein	-12	LOC_Os02g58100	expressed protein	-15	LOC_Os02g58090	PSP domain containing protein, expressed	-21	LOC_Os02g58080	transporter, major facilitator family, putative, expressed	21	LOC_Os02g58170	transposon protein, putative, unclassified	-26	LOC_Os02g58070	oxidoreductase, putative, expressed	-29	LOC_Os02g58060	conserved hypothetical protein	-31	LOC_Os02g58050	hypothetical protein	34	LOC_Os02g58180	expressed protein	-38	LOC_Os02g58040	OsFBX75 - F-box domain containing protein
mr013	jap	sf0300970289	3	970289	1.72e-11	0.03	0.06	0	LOC_Os03g02630	retrotransposon protein, putative, unclassified	3	LOC_Os03g02640	methylthioribose kinase, putative, expressed	-4	LOC_Os03g02620	hypothetical protein	-5	LOC_Os03g02610	glycosyl hydrolases family 16 protein, protein, expressed	7	LOC_Os03g02650	ligA, putative, expressed	-8	LOC_Os03g02600	riboflavin biosynthesis protein ribD, putative, expressed	-11	LOC_Os03g02590	peroxisomal biogenesis factor 11, putative, expressed	-13	LOC_Os03g02580	armadillo, putative	14	LOC_Os03g02660	expressed protein	-18	LOC_Os03g02570	dihydrodipicolinate reductase, putative	19	LOC_Os03g02670	transporter family protein, putative, expressed	-22	LOC_Os03g02560	cyclin-like F-box, putative, expressed	-26	LOC_Os03g02550	OsFBX76 - F-box domain containing protein, expressed	26	LOC_Os03g02680	cyclin-dependent kinase A-1, putative, expressed
mr013	all	sf0305324806	3	5324806	5.6e-17	0.01	0.06	0	LOC_Os03g10460	expressed protein	0	LOC_Os03g10469	glycosyl hydrolase family 10 protein, putative, expressed	-1	LOC_Os03g10450	Sua5/YciO/YrdC/YwlC family protein, putative, expressed	-4	LOC_Os03g10440	glycosyl hydrolase family 10 protein, putative, expressed	5	LOC_Os03g10478	glycosyl hydrolase family 10 protein, putative, expressed	-14	LOC_Os03g10430	hypothetical protein	15	LOC_Os03g10500	adenylyl-sulfate kinase, putative, expressed	-18	LOC_Os03g10420	PPR repeat containing protein, expressed	-21	LOC_Os03g10410	expressed protein	22	LOC_Os03g10510	outer mitochondrial membrane porin, putative, expressed	-24	LOC_Os03g10400	peptidyl-prolyl cis-trans isomerase, putative, expressed	27	LOC_Os03g10520	radical SAM enzyme, putative, expressed	-28	LOC_Os03g10390	expressed protein	-33	LOC_Os03g10380	hypothetical protein
mr013	all	sf0309399136	3	9399136	4.96e-13	0.01	0.05	2	LOC_Os03g16910	SLT1 protein, putative, expressed	-4	LOC_Os03g16900	rab GDP dissociation inhibitor alpha, putative, expressed	11	LOC_Os03g16920	DnaK family protein, putative, expressed	-12	LOC_Os03g16890	N-acetylglucosaminyltransferase, putative, expressed	-17	LOC_Os03g16880	DnaK family protein, putative, expressed	18	LOC_Os03g16940	glyoxalase family protein, putative, expressed	21	LOC_Os03g16950	cysteine-rich repeat secretory protein 55 precursor, putative, expressed	-22	LOC_Os03g16874	expressed protein	-24	LOC_Os03g16870	expressed protein	25	LOC_Os03g16960	cysteine-rich repeat secretory protein 55 precursor, putative, expressed	-27	LOC_Os03g16860	DnaK family protein, putative, expressed	33	LOC_Os03g16970	expressed protein	36	LOC_Os03g16980	NAD dependent epimerase/dehydratase family domain containing protein, expressed	-39	LOC_Os03g16850	dof zinc finger domain containing protein, putative
mr013	jap	sf0315349127	3	15349127	5.63e-08	0.01	0.08	0	LOC_Os03g26880	retrotransposon protein, putative, Ty3-gypsy subclass	1	LOC_Os03g26890	retrotransposon protein, putative, Ty3-gypsy subclass	6	LOC_Os03g26900	retrotransposon protein, putative, Ty3-gypsy subclass	-15	LOC_Os03g26870	WD-40 repeat family protein, putative, expressed	-26	LOC_Os03g26860	ribosomal protein, putative, expressed	-31	LOC_Os03g26850	hypothetical protein	31	LOC_Os03g26910	uncharacterized glycosyl hydrolase Rv2006/MT2062, putative, expressed	-33	LOC_Os03g26840	OsFBX93 - F-box domain containing protein	-38	LOC_Os03g26830	hypothetical protein	-40	LOC_Os03g26820	LTPL52 - Protease inhibitor/seed storage/LTP family protein precursor, expressed	44	LOC_Os03g26920	OsSCP12 - Putative Serine Carboxypeptidase homologue, expressed	-45	LOC_Os03g26810	retrotransposon protein, putative, unclassified	-49	LOC_Os03g26800	LTPL51 - Protease inhibitor/seed storage/LTP family protein precursor, expressed	49	LOC_Os03g26930	OsSCP13 - Putative Serine Carboxypeptidase homologue, expressed
mr013	all	sf0319087861	3	19087861	3.68e-14	0.03	0.35	-1	LOC_Os03g33380	retrotransposon, putative, centromere-specific	2	LOC_Os03g33384	hypothetical protein	4	LOC_Os03g33390	retrotransposon protein, putative, Ty3-gypsy subclass	-8	LOC_Os03g33370	retrotransposon protein, putative, unclassified	8	LOC_Os03g33400	hypothetical protein	10	LOC_Os03g33420	retrotransposon protein, putative, Ty3-gypsy subclass	-11	LOC_Os03g33360	retrotransposon protein, putative, unclassified	15	LOC_Os03g33430	retrotransposon protein, putative, unclassified	-16	LOC_Os03g33340	retrotransposon protein, putative, Ty3-gypsy subclass	-23	LOC_Os03g33328	retrotransposon protein, putative, Ty3-gypsy subclass	23	LOC_Os03g33450	retrotransposon protein, putative, Ty3-gypsy subclass	25	LOC_Os03g33460	retrotransposon protein, putative, unclassified	-30	LOC_Os03g33319	retrotransposon protein, putative, unclassified	-36	LOC_Os03g33310	retrotransposon, putative, centromere-specific
mr013	all	sf0321070468	3	21070468	4.77e-09	0.02	0.35	-4	LOC_Os03g37940	hypothetical protein	-6	LOC_Os03g37930	potassium transporter, putative, expressed	6	LOC_Os03g37950	proteasome subunit, putative, expressed	9	LOC_Os03g37954	expressed protein	10	LOC_Os03g37960	acyl CoA binding protein, putative	-11	LOC_Os03g37920	transposon protein, putative, unclassified, expressed	14	LOC_Os03g37970	ribosomal protein L13, putative, expressed	-16	LOC_Os03g37915	expressed protein	19	LOC_Os03g37984	amino acid permease family protein, putative, expressed	-21	LOC_Os03g37900	scarecrow transcription factor family protein, putative	25	LOC_Os03g38000	40S ribosomal protein S3-1, putative, expressed	-26	LOC_Os03g37890	retrotransposon protein, putative, unclassified	30	LOC_Os03g38010	nuf2 family protein, expressed	-33	LOC_Os03g37878	expressed protein
mr013	all	sf0325202729	3	25202729	5.54e-10	0	0.09	0	LOC_Os03g44710	YABBY domain containing protein, putative, expressed	7	LOC_Os03g44720	hypothetical protein	15	LOC_Os03g44740	cytochrome P450, putative, expressed	-16	LOC_Os03g44690	hypothetical protein	22	LOC_Os03g44750	pollen preferential protein, putative, expressed	29	LOC_Os03g44760	SWI1, putative, expressed	46	LOC_Os03g44780	elongation factor Tu family protein, putative, expressed	-49	LOC_Os03g44680	hypothetical protein	-53	LOC_Os03g44670	expressed protein	-58	LOC_Os03g44660	cytosolic 5-nucleotidase III, putative, expressed	59	LOC_Os03g44800	DUF593 domain containing protein, expressed	63	LOC_Os03g44810	expressed protein	-64	LOC_Os03g44650	glutaredoxin, putative, expressed	-67	LOC_Os03g44642	zinc finger, C3HC4 type domain containing protein
mr013	all	sf0327037683	3	27037683	1.18e-13	0	0.06	0	LOC_Os03g47720	ankyrin, putative	-1	LOC_Os03g47702	retrotransposon protein, putative, unclassified	6	LOC_Os03g47730	homeobox domain containing protein, expressed	12	LOC_Os03g47740	homeodomain protein, putative, expressed	-15	LOC_Os03g47693	ankyrin repeat family protein, putative	-23	LOC_Os03g47686	ankyrin, putative, expressed	36	LOC_Os03g47749	conserved hypothetical protein	-38	LOC_Os03g47670	ankyrin repeat family protein, putative	44	LOC_Os03g47754	SAB, putative, expressed	-49	LOC_Os03g47650	ankyrin, putative, expressed	55	LOC_Os03g47760	SAB, putative, expressed	-58	LOC_Os03g47640	conserved hypothetical protein	66	LOC_Os03g47770	ubiquitin-conjugating enzyme E2 W, putative, expressed	-72	LOC_Os03g47629	hypothetical protein
mr013	all	sf0328107458	3	28107458	1.78e-11	0	0.08	-1	LOC_Os03g49380	lipoxygenase, putative, expressed	2	LOC_Os03g49400	ethylene-insensitive protein, putative, expressed	10	LOC_Os03g49410	hypothetical protein	14	LOC_Os03g49420	HEAT repeat family protein, putative, expressed	-16	LOC_Os03g49360	hypothetical protein	-19	LOC_Os03g49350	lipozygenase protein, putative, expressed	24	LOC_Os03g49430	pre-mRNA-splicing factor, putative, expressed	-27	LOC_Os03g49340	transposon protein, putative, Mariner sub-class	28	LOC_Os03g49440	phosphatase, putative, expressed	-33	LOC_Os03g49330	retrotransposon protein, putative, Ty3-gypsy subclass	33	LOC_Os03g49450	conserved hypothetical protein	37	LOC_Os03g49464	tetratricopeptide-like helical, putative, expressed	-44	LOC_Os03g49310	THION39 - Plant thionin family protein precursor, expressed	45	LOC_Os03g49480	elongation of fatty acids protein 2, putative, expressed
mr013	all	sf0330018045	3	30018045	3.19e-10	0	0.07	0	LOC_Os03g52280	expressed protein	1	LOC_Os03g52284	hypothetical protein	7	LOC_Os03g52290	DUF617 domain containing protein	9	LOC_Os03g52300	SCP-like extracellular protein	-10	LOC_Os03g52239	homeobox domain containing protein, expressed	-10	LOC_Os03g52258	hypothetical protein	14	LOC_Os03g52310	transposon protein, putative, unclassified, expressed	20	LOC_Os03g52320	GRF-interacting factor 1, putative, expressed	33	LOC_Os03g52330	hypothetical protein	37	LOC_Os03g52340	endoplasmic oxidoreductin-1 precursor, putative, expressed	41	LOC_Os03g52350	PIII2 - Proteinase inhibitor II family protein precursor, putative	45	LOC_Os03g52355	hypothetical protein	46	LOC_Os03g52360	PIII3 - Proteinase inhibitor II family protein precursor, putative, expressed	-47	LOC_Os03g52230	dynamin-2B, putative
mr013	all	sf0331931902	3	31931902	4.53e-09	0	0.08	3	LOC_Os03g56070	expressed protein	-4	LOC_Os03g56060	CSLC9 - cellulose synthase-like family C, expressed	8	LOC_Os03g56080	hypothetical protein	-13	LOC_Os03g56050	AP2-like ethylene-responsive transcription factor AINTEGUMENTA, putative, expressed	13	LOC_Os03g56090	MYB family transcription factor, putative, expressed	20	LOC_Os03g56100	hypothetical protein	25	LOC_Os03g56110	homeobox protein knotted-1, putative, expressed	-26	LOC_Os03g56040	retrotransposon protein, putative, unclassified	35	LOC_Os03g56120	hypothetical protein	37	LOC_Os03g56130	lichenase-2 precursor, putative	-38	LOC_Os03g56030	hypothetical protein	-42	LOC_Os03g56020	RNA recognition motif containing protein, putative, expressed	47	LOC_Os03g56140	homeobox protein rough sheath 1, putative, expressed	-53	LOC_Os03g56010	bZIP transcription factor domain containing protein, expressed
mr013	all	sf0402910807	4	2910807	1.63e-10	0.01	0.07	-1	LOC_Os04g05700	expressed protein	1	LOC_Os04g05710	retrotransposon protein, putative, Ty3-gypsy subclass	6	LOC_Os04g05720	transposon protein, putative, CACTA, En/Spm sub-class	-10	LOC_Os04g05680	retrotransposon protein, putative, Ty3-gypsy subclass	-13	LOC_Os04g05670	retrotransposon protein, putative, Ty3-gypsy subclass	15	LOC_Os04g05730	retrotransposon protein, putative, Ty3-gypsy subclass	19	LOC_Os04g05740	retrotransposon protein, putative, Ty3-gypsy subclass	-23	LOC_Os04g05650	expressed protein	27	LOC_Os04g05750	hypothetical protein	-37	LOC_Os04g05640	retrotransposon protein, putative, unclassified	41	LOC_Os04g05760	conserved hypothetical protein	-44	LOC_Os04g05630	hypothetical protein	44	LOC_Os04g05770	conserved hypothetical protein	-48	LOC_Os04g05620	retrotransposon protein, putative, unclassified
mr013	all	sf0408649451	4	8649451	8.22e-11	0	0.1	0	LOC_Os04g15930	retrotransposon protein, putative, unclassified	3	LOC_Os04g15944	retrotransposon protein, putative, Ty3-gypsy subclass	11	LOC_Os04g15960	retrotransposon protein, putative, Ty3-gypsy subclass	-14	LOC_Os04g15920	dehydrogenase, putative, expressed	-17	LOC_Os04g15910	hAT dimerisation domain-containing protein, putative	17	LOC_Os04g15970	retrotransposon, putative, centromere-specific	-24	LOC_Os04g15900	retrotransposon protein, putative, Ty3-gypsy subclass	25	LOC_Os04g15980	retrotransposon protein, putative, unclassified	-26	LOC_Os04g15890	retrotransposon protein, putative, Ty3-gypsy subclass	29	LOC_Os04g15990	transposon protein, putative, CACTA, En/Spm sub-class	33	LOC_Os04g15999	retrotransposon protein, putative, unclassified	35	LOC_Os04g16010	transposon protein, putative, CACTA, En/Spm sub-class	-36	LOC_Os04g15880	hypothetical protein	-41	LOC_Os04g15870	transposon protein, putative, CACTA, En/Spm sub-class
mr013	all	sf0409875769	4	9875769	8.22e-11	0	0.1	0	LOC_Os04g17980	retrotransposon, putative, centromere-specific	-1	LOC_Os04g17970	retrotransposon, putative, centromere-specific	-2	LOC_Os04g17960	retrotransposon, putative, centromere-specific	3	LOC_Os04g18010	cleavage and polyadenylation specificity factor subunit 1, putative, expressed	-12	LOC_Os04g17950	retrotransposon protein, putative, unclassified	-17	LOC_Os04g17940	retrotransposon protein, putative, unclassified	-27	LOC_Os04g17930	retrotransposon protein, putative, unclassified	-30	LOC_Os04g17920	retrotransposon protein, putative, unclassified	-34	LOC_Os04g17910	retrotransposon protein, putative, unclassified	-36	LOC_Os04g17900	retrotransposon protein, putative, unclassified	41	LOC_Os04g18020	retrotransposon protein, putative, unclassified, expressed	-46	LOC_Os04g17890	retrotransposon protein, putative, unclassified	54	LOC_Os04g18030	Sec1 family transport protein, putative, expressed	-60	LOC_Os04g17880	retrotransposon protein, putative, unclassified
mr013	all	sf0411106188	4	11106188	5.04e-15	0.01	0.07	0	LOC_Os04g19930	retrotransposon protein, putative, Ty1-copia subclass	0	LOC_Os04g19940	retrotransposon protein, putative, Ty1-copia subclass	6	LOC_Os04g19950	retrotransposon protein, putative, Ty1-copia subclass	-8	LOC_Os04g19920	OsFBL13 - F-box domain and LRR containing protein	-11	LOC_Os04g19910	retrotransposon protein, putative, unclassified	-14	LOC_Os04g19900	retrotransposon protein, putative, Ty3-gypsy subclass	15	LOC_Os04g19960	retrotransposon protein, putative, unclassified, expressed	17	LOC_Os04g19970	retrotransposon, putative, centromere-specific	20	LOC_Os04g19980	retrotransposon protein, putative, unclassified	-24	LOC_Os04g19890	retrotransposon protein, putative, unclassified	25	LOC_Os04g19990	retrotransposon protein, putative, unclassified	-28	LOC_Os04g19880	transposon protein, putative, CACTA, En/Spm sub-class	-30	LOC_Os04g19870	expressed protein	-35	LOC_Os04g19850	retrotransposon protein, putative, unclassified
mr013	all	sf0433618102	4	33618102	2.03e-08	0.02	0.32	1	LOC_Os04g56690	OsSAUR23 - Auxin-responsive SAUR gene family member	6	LOC_Os04g56700	naringenin,2-oxoglutarate 3-dioxygenase, putative, expressed	10	LOC_Os04g56710	GTP cyclohydrolase I 1, putative, expressed	-12	LOC_Os04g56680	OsSAUR22 - Auxin-responsive SAUR gene family member, expressed	-16	LOC_Os04g56670	S4 domain containing protein, putative, expressed	-19	LOC_Os04g56654	BSD domain-containing protein, putative, expressed	19	LOC_Os04g56720	RCC2, putative, expressed	-22	LOC_Os04g56646	MEE34, putative, expressed	-25	LOC_Os04g56640	mediator of RNA polymerase II transcription subunit 7, putative, expressed	25	LOC_Os04g56730	repressor of RNA polymerase III transcription MAF1, putative, expressed	-30	LOC_Os04g56630	transposon protein, putative, unclassified, expressed	36	LOC_Os04g56740	IQ calmodulin-binding motif family protein, putative, expressed	-38	LOC_Os04g56620	molybdopterin biosynthesis protein CNX1, putative, expressed	45	LOC_Os04g56750	zinc finger C-x8-C-x5-C-x3-H type family protein, expressed
mr013	all	sf0500816828	5	816828	1.9e-08	0.01	0.07	4	LOC_Os05g02435	expressed protein	-6	LOC_Os05g02430	retrotransposon protein, putative, Ty3-gypsy subclass	-13	LOC_Os05g02420	expressed protein	14	LOC_Os05g02440	hypothetical protein	18	LOC_Os05g02450	expressed protein	-22	LOC_Os05g02410	expressed protein	24	LOC_Os05g02460	conserved hypothetical protein	-25	LOC_Os05g02400	RNA recognition motif containing protein, expressed	28	LOC_Os05g02470	hypothetical protein	-32	LOC_Os05g02390	ZOS5-02 - C2H2 zinc finger protein, expressed	32	LOC_Os05g02480	expressed protein	34	LOC_Os05g02490	transporter family protein, putative, expressed	-36	LOC_Os05g02380	hypothetical protein	41	LOC_Os05g02500	dual specificity protein phosphatase, putative, expressed
mr013	all	sf0519838453	5	19838453	5.14e-09	0	0.08	0	LOC_Os05g33770	conserved hypothetical protein	-1	LOC_Os05g33760	PPR repeat domain containing protein, putative, expressed	1	LOC_Os05g33780	hypothetical protein	9	LOC_Os05g33790	retrotransposon protein, putative, Ty1-copia subclass	16	LOC_Os05g33800	retrotransposon, putative, centromere-specific	-17	LOC_Os05g33750	retrotransposon protein, putative, unclassified	22	LOC_Os05g33810	OsSPL9 - SBP-box gene family member, expressed	-23	LOC_Os05g33740	retrotransposon protein, putative, unclassified	-29	LOC_Os05g33730	gibberellin receptor GID1L2, putative, expressed	33	LOC_Os05g33820	lipase, putative, expressed	-35	LOC_Os05g33720	retrotransposon protein, putative, unclassified	52	LOC_Os05g33830	zinc finger, C3HC4 type domain containing protein, expressed	-54	LOC_Os05g33710	WD domain, G-beta repeat domain containing protein, expressed	56	LOC_Os05g33840	transketolase, putative, expressed
mr013	all	sf0521618203	5	21618203	2.9e-16	0.03	0.33	-4	LOC_Os05g37090	hypothetical protein	6	LOC_Os05g37100	retrotransposon protein, putative, unclassified	10	LOC_Os05g37110	conserved hypothetical protein	-11	LOC_Os05g37080	No apical meristem protein, putative, expressed	11	LOC_Os05g37120	sec23/Sec24 zinc finger family protein, expressed	-15	LOC_Os05g37070	retrotransposon protein, putative, Ty1-copia subclass	18	LOC_Os05g37130	glycosyl hydrolases family 17, putative, expressed	24	LOC_Os05g37140	2Fe-2S iron-sulfur cluster binding domain containing protein, expressed	-25	LOC_Os05g37060	MYB family transcription factor, putative, expressed	27	LOC_Os05g37150	syntaxin 6, N-terminal domain containing protein, expressed	-29	LOC_Os05g37050	MYB family transcription factor, putative, expressed	31	LOC_Os05g37160	tubulin/FtsZ domain containing protein, putative, expressed	-33	LOC_Os05g37040	MYB family transcription factor, putative	34	LOC_Os05g37170	transcription factor, putative, expressed
mr013	all	sf0523643145	5	23643145	2.59e-16	0.01	0.07	0	LOC_Os05g40340	hypothetical protein	1	LOC_Os05g40350	hypothetical protein	3	LOC_Os05g40360	hypothetical protein	-5	LOC_Os05g40330	auxin efflux carrier component, putative, expressed	-8	LOC_Os05g40320	PPR repeat domain containing protein, putative, expressed	-14	LOC_Os05g40310	expressed protein	15	LOC_Os05g40370	hypothetical protein	-17	LOC_Os05g40300	expressed protein	22	LOC_Os05g40384	cytochrome P450, putative, expressed	-28	LOC_Os05g40290	KH domain-containing protein, putative, expressed	-33	LOC_Os05g40285	expressed protein	33	LOC_Os05g40400	harpin-induced protein 1 domain containing protein, expressed	37	LOC_Os05g40410	expressed protein	-39	LOC_Os05g40280	B3 DNA binding domain containing protein, expressed
mr013	all	sf0612024738	6	12024738	4.64e-11	0	0.07	0	LOC_Os06g20830	hypothetical protein	8	LOC_Os06g20840	retrotransposon protein, putative, unclassified	-9	LOC_Os06g20820	expressed protein	11	LOC_Os06g20850	retrotransposon protein, putative, unclassified	-14	LOC_Os06g20810	transposon protein, putative, CACTA, En/Spm sub-class	-20	LOC_Os06g20800	transposon protein, putative, CACTA, En/Spm sub-class	24	LOC_Os06g20860	paramyosin, putative, expressed	29	LOC_Os06g20870	pentatricopeptide repeat protein PPR1106-17, putative, expressed	-32	LOC_Os06g20790	SAM dependent carboxyl methyltransferase, putative, expressed	36	LOC_Os06g20879	expressed protein	48	LOC_Os06g20890	retrotransposon protein, putative, unclassified	-49	LOC_Os06g20770	SAM dependent carboxyl methyltransferase, putative, expressed	50	LOC_Os06g20900	expressed protein	-55	LOC_Os06g20760	hypothetical protein
mr013	jap	sf0614712754	6	14712754	3.63e-09	0.03	0.05	0	LOC_Os06g25150	retrotransposon protein, putative, unclassified	-3	LOC_Os06g25140	retrotransposon protein, putative, Ty3-gypsy subclass	-6	LOC_Os06g25130	expressed protein	6	LOC_Os06g25160	retrotransposon protein, putative, Ty3-gypsy subclass	10	LOC_Os06g25170	retrotransposon protein, putative, unclassified	-11	LOC_Os06g25120	retrotransposon protein, putative, unclassified	-15	LOC_Os06g25110	retrotransposon protein, putative, Ty3-gypsy subclass	18	LOC_Os06g25180	retrotransposon protein, putative, unclassified	-21	LOC_Os06g25100	retrotransposon protein, putative, Ty3-gypsy subclass	24	LOC_Os06g25190	retrotransposon protein, putative, unclassified	26	LOC_Os06g25200	retrotransposon protein, putative, unclassified	34	LOC_Os06g25210	retrotransposon, putative, centromere-specific	-37	LOC_Os06g25090	conserved hypothetical protein	-38	LOC_Os06g25080	retrotransposon protein, putative, Ty3-gypsy subclass
mr013	all	sf0616171409	6	16171409	1.82e-11	0.01	0.06	-2	LOC_Os06g28420	hypothetical protein	4	LOC_Os06g28430	retrotransposon, putative, centromere-specific	6	LOC_Os06g28440	retrotransposon, putative, centromere-specific	-7	LOC_Os06g28410	retrotransposon protein, putative, unclassified	7	LOC_Os06g28450	retrotransposon protein, putative, unclassified	-11	LOC_Os06g28400	retrotransposon protein, putative, unclassified	14	LOC_Os06g28460	retrotransposon, putative, centromere-specific	-15	LOC_Os06g28390	retrotransposon protein, putative, unclassified	22	LOC_Os06g28470	hypothetical protein	25	LOC_Os06g28480	polygalacturonase inhibitor 1 precursor, putative, expressed	-27	LOC_Os06g28380	retrotransposon protein, putative, Ty3-gypsy subclass	31	LOC_Os06g28490	retrotransposon protein, putative, unclassified	32	LOC_Os06g28500	retrotransposon protein, putative, unclassified	35	LOC_Os06g28510	retrotransposon protein, putative, unclassified, expressed
mr013	all	sf0618092857	6	18092857	2.24e-10	0.01	0.06	0	LOC_Os06g31140	retrotransposon protein, putative, unclassified	-1	LOC_Os06g31130	retrotransposon protein, putative, unclassified	1	LOC_Os06g31150	retrotransposon protein, putative, unclassified	-2	LOC_Os06g31120	retrotransposon protein, putative, unclassified	-5	LOC_Os06g31110	hypothetical protein	-7	LOC_Os06g31100	E1-BTB2 - Bric-a-Brac, Tramtrack, and Broad Complex domain with E1 subfamily conserved sequence, expressed	8	LOC_Os06g31160	retrotransposon protein, putative, Ty3-gypsy subclass	13	LOC_Os06g31170	retrotransposon protein, putative, unclassified	-14	LOC_Os06g31090	GAMYB-binding protein, putative, expressed	-15	LOC_Os06g31080	retrotransposon protein, putative, unclassified	-20	LOC_Os06g31070	PROLM24 - Prolamin precursor, expressed	22	LOC_Os06g31190	intracellular protein transport protein USO1-related, putative, expressed	-26	LOC_Os06g31060	PROLM23 - Prolamin precursor, expressed	-29	LOC_Os06g31050	retrotransposon protein, putative, unclassified
mr013	all	sf0619575297	6	19575297	3.12e-10	0.01	0.05	0	LOC_Os06g33620	hypothetical protein	2	LOC_Os06g33630	retrotransposon protein, putative, Ty3-gypsy subclass	5	LOC_Os06g33640	CAPIP1, putative, expressed	-7	LOC_Os06g33610	cyclic nucleotide-gated ion channel 1, putative, expressed	10	LOC_Os06g33650	hypothetical protein	-13	LOC_Os06g33600	cyclic nucleotide-gated ion channel 1, putative, expressed	17	LOC_Os06g33660	hypothetical protein	-18	LOC_Os06g33590	hypothetical protein	-20	LOC_Os06g33580	retrotransposon protein, putative, unclassified	22	LOC_Os06g33680	hypothetical protein	-23	LOC_Os06g33570	cyclic nucleotide-gated ion channel 1, putative, expressed	27	LOC_Os06g33690	CAPIP1, putative, expressed	-34	LOC_Os06g33549	protein phosphatase 2C, putative, expressed	34	LOC_Os06g33700	hypothetical protein
mr013	all	sf0622527921	6	22527921	8.71e-11	0.01	0.05	0	LOC_Os06g38090	transposon protein, putative, unclassified	-2	LOC_Os06g38080	von Willebrand factor type A domain containing protein, putative, expressed	7	LOC_Os06g38100	S-locus-like receptor protein kinase, putative	-14	LOC_Os06g38070	transposon protein, putative, CACTA, En/Spm sub-class	-20	LOC_Os06g38062	transposon protein, putative, CACTA, En/Spm sub-class	22	LOC_Os06g38110	expressed protein	-26	LOC_Os06g38056	expressed protein	-29	LOC_Os06g38050	transposon protein, putative, CACTA, En/Spm sub-class	32	LOC_Os06g38115	expressed protein	-36	LOC_Os06g38040	retrotransposon protein, putative, unclassified	37	LOC_Os06g38120	low-affinity cation transporter, putative, expressed	-46	LOC_Os06g38030	retrotransposon protein, putative, Ty3-gypsy subclass	48	LOC_Os06g38130	his Kinase A domain containing protein	-49	LOC_Os06g38019	retrotransposon protein, putative, unclassified
mr013	all	sf0623948075	6	23948075	1.1e-08	0.01	0.06	0	LOC_Os06g40210	expressed protein	-6	LOC_Os06g40200	calcium-binding mitochondrial carrier CBG00135, putative, expressed	7	LOC_Os06g40220	OsFBX199 - F-box domain containing protein	14	LOC_Os06g40230	hypothetical protein	-16	LOC_Os06g40190	phospholipase D, putative, expressed	18	LOC_Os06g40240	retrotransposon protein, putative, unclassified, expressed	-24	LOC_Os06g40180	phospholipase D, putative, expressed	28	LOC_Os06g40250	retrotransposon protein, putative, Ty3-gypsy subclass	31	LOC_Os06g40260	retrotransposon protein, putative, Ty3-gypsy subclass	-35	LOC_Os06g40170	phospholipase D, putative, expressed	36	LOC_Os06g40270	retrotransposon protein, putative, unclassified	41	LOC_Os06g40280	retrotransposon protein, putative, unclassified	-44	LOC_Os06g40160	expressed protein	45	LOC_Os06g40290	conserved hypothetical protein
mr013	all	sf0628502895	6	28502895	3.7e-18	0	0.06	0	LOC_Os06g47000	external NADH-ubiquinone oxidoreductase 1, mitochondrial precursor, putative, expressed	-3	LOC_Os06g46995	armadillo/beta-catenin repeat family protein, putative, expressed	-6	LOC_Os06g46990	expressed protein	9	LOC_Os06g47010	retrotransposon protein, putative, unclassified	-10	LOC_Os06g46980	hypothetical protein	10	LOC_Os06g47020	ZmEBE protein, putative	-13	LOC_Os06g46970	wound induced protein, putative, expressed	-15	LOC_Os06g46960	nucleic acid binding protein, putative	-19	LOC_Os06g46950	EF hand family protein, putative, expressed	20	LOC_Os06g47030	hypothetical protein	20	LOC_Os06g47040	retrotransposon protein, putative, unclassified, expressed	-22	LOC_Os06g46940	Os6bglu25 - beta-glucosidase homologue, similar to Os3bglu6, expressed	22	LOC_Os06g47050	hypothetical protein	27	LOC_Os06g47060	hypothetical protein
mr013	all	sf0629384800	6	29384800	7.29e-09	0.01	0.06	0	LOC_Os06g48570	Ser/Thr protein phosphatase family protein, putative, expressed	-3	LOC_Os06g48560	transferase family protein, putative, expressed	4	LOC_Os06g48580	retrotransposon protein, putative, unclassified	-6	LOC_Os06g48550	hypothetical protein	-9	LOC_Os06g48540	retrotransposon protein, putative, Ty3-gypsy subclass	12	LOC_Os06g48590	CGMC_MAPKCMGC_2_SLT2y_ERK.2 - CGMC includes CDA, MAPK, GSK3, and CLKC kinases, expressed	-15	LOC_Os06g48534	GATA transcription factor 25, putative, expressed	16	LOC_Os06g48600	macrophage migration inhibitory factor, putative, expressed	-21	LOC_Os06g48530	ZOS6-09 - C2H2 zinc finger protein, expressed	21	LOC_Os06g48610	CCT motif family protein, expressed	27	LOC_Os06g48620	4-amino-4-deoxychorismate synthase, putative, expressed	-29	LOC_Os06g48520	disease resistance protein RPM1, putative	-33	LOC_Os06g48510	choline monooxygenase, chloroplast precursor, putative, expressed	34	LOC_Os06g48630	ANTH/ENTH domain containing protein, putative
mr013	all	sf0630779905	6	30779905	1.63e-16	0.01	0.06	0	LOC_Os06g50890	RNA recognition motif containing protein, expressed	-1	LOC_Os06g50880	WD domain, G-beta repeat domain containing protein, expressed	-4	LOC_Os06g50870	DNL zinc finger domain containing protein, putative, expressed	-7	LOC_Os06g50860	hydrolase, acting on carbon-nitrogen, putative, expressed	-10	LOC_Os06g50850	expressed protein	-12	LOC_Os06g50840	zinc finger family protein, putative, expressed	16	LOC_Os06g50910	Phosphatidylinositol kinase and FAT containing domain protein, putative, expressed	18	LOC_Os06g50900	expressed protein	-22	LOC_Os06g50830	bZIP transcription factor domain containing protein, expressed	-27	LOC_Os06g50818	expressed protein	-31	LOC_Os06g50809	UPF0496 protein 2, putative	36	LOC_Os06g50920	protein kinase family protein, putative, expressed	-37	LOC_Os06g50800	transposon protein, putative, unclassified	-42	LOC_Os06g50789	hypothetical protein
mr013	all	sf0707274514	7	7274514	8.93e-11	0	0.07	0	LOC_Os07g12730	DUF567 domain containing protein, putative, expressed	3	LOC_Os07g12740	retrotransposon protein, putative, unclassified	-6	LOC_Os07g12720	conserved hypothetical protein	14	LOC_Os07g12750	retrotransposon protein, putative, unclassified	-15	LOC_Os07g12710	GIY-YIG catalytic domain containing protein, putative, expressed	-18	LOC_Os07g12700	hypothetical protein	18	LOC_Os07g12760	hypothetical protein	-22	LOC_Os07g12690	retrotransposon protein, putative, unclassified	-30	LOC_Os07g12680	LZ-NBS-LRR class RGA, putative	-34	LOC_Os07g12670	conserved hypothetical protein	34	LOC_Os07g12770	transmembrane amino acid transporter protein, putative, expressed	38	LOC_Os07g12780	cyclin, putative, expressed	-39	LOC_Os07g12660	hypothetical protein	-40	LOC_Os07g12650	ribosomal protein L7Ae, putative, expressed
mr013	all	sf0720050819	7	20050819	5.94e-08	0.01	0.05	0	LOC_Os07g33560	cytochrome P450, putative, expressed	-2	LOC_Os07g33550	cytochrome P450, putative, expressed	4	LOC_Os07g33570	retrotransposon protein, putative, unclassified	-8	LOC_Os07g33540	cytochrome P450, putative, expressed	11	LOC_Os07g33580	cytochrome P450, putative, expressed	-13	LOC_Os07g33530	transposon protein, putative, unclassified	15	LOC_Os07g33600	hydroxylase, putative	-19	LOC_Os07g33520	conserved hypothetical protein	-22	LOC_Os07g33510	retrotransposon protein, putative, Ty3-gypsy subclass	-24	LOC_Os07g33500	retrotransposon protein, putative, Ty3-gypsy subclass	26	LOC_Os07g33610	cytochrome P450, putative, expressed	-29	LOC_Os07g33490	transposon protein, putative, unclassified	32	LOC_Os07g33620	cytochrome P450 domain containing protein, expressed	35	LOC_Os07g33630	HEAT repeat family protein, putative, expressed
mr013	jap	sf0725210636	7	25210636	1.65e-09	0.04	0.11	0	LOC_Os07g42130	expressed protein	-2	LOC_Os07g42104	expressed protein	2	LOC_Os07g42140	hydrolase protein, putative, expressed	7	LOC_Os07g42150	transcription initiation factor IID, putative	14	LOC_Os07g42160	HD domain containing protein, putative, expressed	-16	LOC_Os07g42080	expressed protein	-22	LOC_Os07g42070	DC1 domain-containing protein, putative, expressed	25	LOC_Os07g42170	60S ribosomal protein, putative, expressed	28	LOC_Os07g42180	exportin 1, putative, expressed	-30	LOC_Os07g42060	retrotransposon protein, putative, unclassified	-36	LOC_Os07g42050	retrotransposon protein, putative, unclassified	39	LOC_Os07g42190	hypothetical protein	-43	LOC_Os07g42040	DC1 domain-containing protein, putative	43	LOC_Os07g42200	tyrosine protein kinase domain containing protein, putative, expressed
mr013	jap	sf0729449852	7	29449852	7.26e-08	0.03	0.07	0	LOC_Os07g49170	retrotransposon protein, putative, unclassified	0	LOC_Os07g49180	retrotransposon protein, putative, unclassified	4	LOC_Os07g49190	retrotransposon protein, putative, unclassified	-6	LOC_Os07g49160	retrotransposon protein, putative, unclassified	7	LOC_Os07g49200	membrane associated DUF588 domain containing protein, putative, expressed	-10	LOC_Os07g49150	26S protease regulatory subunit 4, putative, expressed	14	LOC_Os07g49210	helicase conserved C-terminal domain containing protein, expressed	-15	LOC_Os07g49140	expressed protein	-22	LOC_Os07g49130	hypothetical protein	25	LOC_Os07g49220	conserved hypothetical protein	27	LOC_Os07g49230	ubiquitin-activating enzyme, putative, expressed	-31	LOC_Os07g49120	sex determination protein tasselseed-2, putative, expressed	33	LOC_Os07g49240	MRH1, putative, expressed	39	LOC_Os07g49250	thiamine pyrophosphate enzyme, C-terminal TPP binding domain containing protein, expressed
mr013	jap	sf0800760297	8	760297	8.82e-09	0.02	0.26	1	LOC_Os08g02220	endoglucanase, putative, expressed	6	LOC_Os08g02230	FAD-binding and arabino-lactone oxidase domains containing protein, putative, expressed	-8	LOC_Os08g02210	expressed protein	-10	LOC_Os08g02204	expressed protein	-14	LOC_Os08g02200	expressed protein	-15	LOC_Os08g02190	expressed protein	23	LOC_Os08g02240	retrotransposon protein, putative, unclassified	-25	LOC_Os08g02180	expressed protein	-26	LOC_Os08g02160	no apical meristem protein, putative, expressed	33	LOC_Os08g02250	IQ calmodulin-binding motif domain containing protein, expressed	36	LOC_Os08g02260	conserved hypothetical protein	-39	LOC_Os08g02150	a_IG002N01.7, putative, expressed	-41	LOC_Os08g02140	STIP1 homology and U box-containing protein 1, putative, expressed	-47	LOC_Os08g02130	RNA recognition motif containing protein, putative, expressed
mr013	all	sf0803026297	8	3026297	1.68e-10	0	0.06	0	LOC_Os08g05660	expressed protein	3	LOC_Os08g05670	HEAT repeat family protein, putative, expressed	-5	LOC_Os08g05650	diacylglycerol kinase, putative, expressed	-10	LOC_Os08g05640	DUF1336 domain containing protein, expressed	-14	LOC_Os08g05630	expressed protein	-18	LOC_Os08g05620	cytochrome P450, putative, expressed	19	LOC_Os08g05680	hypothetical protein	22	LOC_Os08g05690	ABC transporter, ATP-binding protein, putative	-25	LOC_Os08g05610	cytochrome P450, putative	-28	LOC_Os08g05600	aquaporin protein, putative	31	LOC_Os08g05700	hypothetical protein	34	LOC_Os08g05710	ABC transporter, ATP-binding protein, putative, expressed	-36	LOC_Os08g05590	aquaporin protein, putative, expressed	-40	LOC_Os08g05580	aquaporin protein, putative, expressed
mr013	all	sf0804451576	8	4451576	7.88e-23	0.01	0.06	1	LOC_Os08g07900	retrotransposon protein, putative, LINE subclass	-4	LOC_Os08g07890	NB-ARC domain containing protein	8	LOC_Os08g07910	expressed protein	9	LOC_Os08g07920	disease resistance protein RPM1, putative	13	LOC_Os08g07930	resistance protein, putative	-18	LOC_Os08g07880	phosphopantothenate--cysteine ligase, putative, expressed	-22	LOC_Os08g07870	retrotransposon protein, putative, unclassified	22	LOC_Os08g07940	disease resistance protein RPM1, putative	-29	LOC_Os08g07860	hypothetical protein	-35	LOC_Os08g07850	PolI-like DNA polymerase, putative	35	LOC_Os08g07950	NB-ARC domain containing protein, expressed	44	LOC_Os08g07960	mitotic checkpoint protein, putative, expressed	-51	LOC_Os08g07840	PolI-like DNA polymerase, putative, expressed	53	LOC_Os08g07970	transcription factor, putative, expressed
mr013	jap	sf0805054262	8	5054262	3.02e-10	0	0.07	-1	LOC_Os08g08720	retrotransposon protein, putative, unclassified	3	LOC_Os08g08730	hypothetical protein	-6	LOC_Os08g08710	expressed protein	13	LOC_Os08g08740	hypothetical protein	17	LOC_Os08g08750	hypothetical protein	-19	LOC_Os08g08700	ubiquitin family protein, putative, expressed	-22	LOC_Os08g08690	hypothetical protein	24	LOC_Os08g08760	ubiquitin family protein, putative, expressed	-27	LOC_Os08g08680	transposon protein, putative, CACTA, En/Spm sub-class	28	LOC_Os08g08770	retrotransposon protein, putative, Ty3-gypsy subclass	-33	LOC_Os08g08670	transposon protein, putative, CACTA, En/Spm sub-class	34	LOC_Os08g08780	retrotransposon protein, putative, Ty3-gypsy subclass	-38	LOC_Os08g08660	hypothetical protein	39	LOC_Os08g08790	ubiquitin family protein, putative
mr013	all	sf0806121149	8	6121149	2.51e-08	0.02	0.17	0	LOC_Os08g10420	transferase family domain containing protein, expressed	5	LOC_Os08g10430	NBS-LRR disease resistance protein, putative, expressed	-6	LOC_Os08g10410	expressed protein	15	LOC_Os08g10440	NBS-LRR disease resistance protein, putative, expressed	-16	LOC_Os08g10400	expressed protein	19	LOC_Os08g10450	nucleoside transporter, putative, expressed	-21	LOC_Os08g10390	retrotransposon protein, putative, unclassified	23	LOC_Os08g10460	retrotransposon protein, putative, unclassified	33	LOC_Os08g10470	histone-lysine N-methyltransferase ASHR2, putative, expressed	-35	LOC_Os08g10380	hypothetical protein	37	LOC_Os08g10480	heavy metal-associated domain containing protein	39	LOC_Os08g10490	heavy metal-associated domain containing protein	-41	LOC_Os08g10370	retrotransposon protein, putative, unclassified	-43	LOC_Os08g10360	retrotransposon protein, putative, unclassified
mr013	all	sf0809023996	8	9023996	4.93e-09	0	0.05	0	LOC_Os08g14960	receptor-like protein kinase precursor, putative, expressed	-4	LOC_Os08g14950	receptor-like protein kinase 2 precursor, putative, expressed	5	LOC_Os08g14970	DUF640 domain containing protein, putative	10	LOC_Os08g14980	hypothetical protein	14	LOC_Os08g14990	receptor-like protein kinase 2 precursor, putative, expressed	-19	LOC_Os08g14940	receptor kinase, putative	25	LOC_Os08g15000	pentatricopeptide repeat domain containing protein, putative	27	LOC_Os08g15010	retrotransposon protein, putative, unclassified	-31	LOC_Os08g14930	hypothetical protein	-33	LOC_Os08g14920	hypothetical protein	-39	LOC_Os08g14910	hypothetical protein	44	LOC_Os08g15020	MYB family transcription factor, putative, expressed	-46	LOC_Os08g14900	hypothetical protein	46	LOC_Os08g15030	aspartate carbamoyltransferase, putative, expressed
mr013	all	sf0809396941	8	9396941	8.02e-10	0	0.05	0	LOC_Os08g15444	expressed protein	1	LOC_Os08g15450	nodulin, putative	-3	LOC_Os08g15440	hypothetical protein	7	LOC_Os08g15460	preprotein translocase subunit secY, putative, expressed	-8	LOC_Os08g15430	conserved hypothetical protein	-10	LOC_Os08g15420	CSLC3 - cellulose synthase-like family C, expressed	-20	LOC_Os08g15410	hypothetical protein	20	LOC_Os08g15480	conserved hypothetical protein	22	LOC_Os08g15490	hypothetical protein	-23	LOC_Os08g15400	retrotransposon protein, putative, unclassified	26	LOC_Os08g15500	expressed protein	-27	LOC_Os08g15390	hypothetical protein	-31	LOC_Os08g15380	retrotransposon protein, putative, unclassified	-32	LOC_Os08g15370	retrotransposon protein, putative, unclassified
mr013	all	sf0809847922	8	9847922	3.67e-08	0.01	0.06	0	LOC_Os08g16160	transposon protein, putative, CACTA, En/Spm sub-class	-2	LOC_Os08g16150	hypothetical protein	-3	LOC_Os08g16140	transposon protein, putative, CACTA, En/Spm sub-class	4	LOC_Os08g16170	transposon protein, putative, CACTA, En/Spm sub-class	12	LOC_Os08g16180	retrotransposon protein, putative, Ty3-gypsy subclass	-14	LOC_Os08g16130	fiber protein Fb34, putative, expressed	-20	LOC_Os08g16120	disease resistance protein RPM1, putative, expressed	21	LOC_Os08g16190	retrotransposon protein, putative, unclassified	26	LOC_Os08g16200	retrotransposon protein, putative, unclassified	-27	LOC_Os08g16110	hypothetical protein	-30	LOC_Os08g16100	transposon protein, putative, CACTA, En/Spm sub-class	34	LOC_Os08g16210	hypothetical protein	-35	LOC_Os08g16090	transposon protein, putative, CACTA, En/Spm sub-class	38	LOC_Os08g16220	transposon protein, putative, CACTA, En/Spm sub-class
mr013	all	sf0812881114	8	12881114	9.75e-11	0.01	0.1	0	LOC_Os08g21630	RAD23 protein, putative	-8	LOC_Os08g21590	phosphatidylinositol 3-kinase, root isoform, putative, expressed	12	LOC_Os08g21650	conserved hypothetical protein	18	LOC_Os08g21654	retrotransposon protein, putative, Ty3-gypsy subclass	23	LOC_Os08g21660	WD domain, G-beta repeat domain containing protein, expressed	30	LOC_Os08g21670	conserved hypothetical protein	32	LOC_Os08g21680	retrotransposon, putative, centromere-specific	-33	LOC_Os08g21570	25.3 kDa vesicle transport protein, putative	-37	LOC_Os08g21561	PPR repeat domain containing protein, putative	-42	LOC_Os08g21554	hypothetical protein	-47	LOC_Os08g21541	expressed protein	-53	LOC_Os08g21530	hypothetical protein	-59	LOC_Os08g21520	retrotransposon protein, putative, unclassified	-68	LOC_Os08g21500	retrotransposon, putative, centromere-specific
mr013	all	sf0813729368	8	13729368	1.62e-08	0.01	0.09	-1	LOC_Os08g22830	retrotransposon protein, putative, Ty3-gypsy subclass	3	LOC_Os08g22840	hypothetical protein	-6	LOC_Os08g22820	retrotransposon protein, putative, Ty3-gypsy subclass	6	LOC_Os08g22852	expressed protein	8	LOC_Os08g22864	sec8 exocyst complex component specific domain containing protein, expressed	-19	LOC_Os08g22810	retrotransposon protein, putative, unclassified	-23	LOC_Os08g22790	retrotransposon protein, putative, unclassified	-35	LOC_Os08g22780	retrotransposon protein, putative, Ty3-gypsy subclass	36	LOC_Os08g22880	retrotransposon protein, putative, Ty3-gypsy subclass	40	LOC_Os08g22890	retrotransposon protein, putative, Ty3-gypsy subclass	-41	LOC_Os08g22770	retrotransposon protein, putative, Ty3-gypsy subclass	42	LOC_Os08g22900	retrotransposon protein, putative, unclassified	-44	LOC_Os08g22760	retrotransposon protein, putative, Ty3-gypsy subclass	44	LOC_Os08g22910	retrotransposon, putative, centromere-specific
mr013	all	sf0814963701	8	14963701	3.24e-08	0.01	0.11	-3	LOC_Os08g24730	retrotransposon protein, putative, unclassified	4	LOC_Os08g24740	hypothetical protein	9	LOC_Os08g24750	xyloglucan fucosyltransferase, putative, expressed	-10	LOC_Os08g24720	retrotransposon protein, putative, unclassified	14	LOC_Os08g24760	ATP-dependent RNA helicase, putative, expressed	-30	LOC_Os08g24710	retrotransposon protein, putative, unclassified	30	LOC_Os08g24770	protein kinase, putative, expressed	-38	LOC_Os08g24700	hypothetical protein	42	LOC_Os08g24790	AIR12, putative, expressed	44	LOC_Os08g24800	conserved hypothetical protein	-47	LOC_Os08g24690	retrotransposon protein, putative, unclassified	48	LOC_Os08g24810	hypothetical protein	-50	LOC_Os08g24680	retrotransposon protein, putative, unclassified	50	LOC_Os08g24820	hypothetical protein
mr013	all	sf0819102467	8	19102467	4.17e-08	0.02	0.36	0	LOC_Os08g30940	retrotransposon protein, putative, Ty3-gypsy subclass	2	LOC_Os08g30950	retrotransposon protein, putative, Ty3-gypsy subclass	-6	LOC_Os08g30930	expressed protein	8	LOC_Os08g30960	retrotransposon protein, putative, Ty3-gypsy subclass	13	LOC_Os08g30970	retrotransposon protein, putative, Ty3-gypsy subclass	-15	LOC_Os08g30910	YDG/SRA domain containing protein, expressed	19	LOC_Os08g30980	hypothetical protein	24	LOC_Os08g30990	retrotransposon protein, putative, unclassified	-28	LOC_Os08g30900	YDG/SRA domain containing protein, expressed	34	LOC_Os08g31000	expressed protein	-39	LOC_Os08g30884	elongation factor Ts, putative, expressed	40	LOC_Os08g31010	retrotransposon protein, putative, unclassified	47	LOC_Os08g31020	hypothetical protein	-51	LOC_Os08g30870	YDG/SRA domain containing protein
mr013	all	sf0821606764	8	21606764	1.1e-09	0.03	0.28	0	LOC_Os08g34420	retrotransposon protein, putative, unclassified	2	LOC_Os08g34430	conserved hypothetical protein	-4	LOC_Os08g34410	conserved hypothetical protein	-6	LOC_Os08g34400	hypothetical protein	9	LOC_Os08g34440	retrotransposon protein, putative, Ty1-copia subclass	15	LOC_Os08g34450	conserved hypothetical protein	-17	LOC_Os08g34390	retrotransposon protein, putative, unclassified, expressed	17	LOC_Os08g34460	tetraspanin family protein, putative, expressed	21	LOC_Os08g34470	hypothetical protein	22	LOC_Os08g34480	splicing factor 3B subunit 5, putative, expressed	-25	LOC_Os08g34380	receptor-like kinase, putative, expressed	28	LOC_Os08g34490	retrotransposon protein, putative, Ty1-copia subclass	-32	LOC_Os08g34370	SET domain containing protein	34	LOC_Os08g34500	expressed protein
mr013	all	sf0826391453	8	26391453	1.79e-09	0	0.08	0	LOC_Os08g41790	phosphoribulokinase/Uridine kinase family protein, expressed	4	LOC_Os08g41800	regulatory protein, putative, expressed	-9	LOC_Os08g41780	triacylglycerol lipase precursor, putative, expressed	11	LOC_Os08g41810	ribosomal protein L22, putative, expressed	19	LOC_Os08g41820	exo70 exocyst complex subunit domain containing protein, expressed	23	LOC_Os08g41830	sulfite oxidase, putative, expressed	-25	LOC_Os08g41770	hypothetical protein	28	LOC_Os08g41840	expressed protein	-36	LOC_Os08g41760	OsFBX304 - F-box domain containing protein, expressed	36	LOC_Os08g41850	expressed protein	40	LOC_Os08g41860	hypothetical protein	-41	LOC_Os08g41750	OsFBX303 - F-box domain containing protein, expressed	41	LOC_Os08g41870	hypothetical protein	45	LOC_Os08g41880	nucleotide pyrophosphatase/phosphodiesterase, putative, expressed
mr013	all	sf0901539502	9	1539502	5.2e-10	0.03	0.31	0	LOC_Os09g03200	hypothetical protein	-2	LOC_Os09g03190	expressed protein	5	LOC_Os09g03210	expressed protein	-10	LOC_Os09g03180	transposon protein, putative, unclassified	14	LOC_Os09g03220	retrotransposon protein, putative, unclassified	-17	LOC_Os09g03170	hypothetical protein	17	LOC_Os09g03230	retrotransposon protein, putative, unclassified	21	LOC_Os09g03240	transposon protein, putative, unclassified	22	LOC_Os09g03250	retrotransposon protein, putative, unclassified	-26	LOC_Os09g03160	transposon protein, putative, unclassified	27	LOC_Os09g03260	retrotransposon protein, putative, unclassified	-30	LOC_Os09g03150	transposon protein, putative, CACTA, En/Spm sub-class	30	LOC_Os09g03270	retrotransposon protein, putative, unclassified	-35	LOC_Os09g03140	cytokinin-O-glucosyltransferase 2, putative, expressed
mr013	all	sf0906975570	9	6975570	2.06e-09	0	0.06	0	LOC_Os09g12250	hypothetical protein	11	LOC_Os09g12260	conserved hypothetical protein	14	LOC_Os09g12270	peptidyl-prolyl cis-trans isomerase, FKBP-type, putative, expressed	-16	LOC_Os09g12240	serine/threonine-protein kinase BRI1-like 1 precursor, putative, expressed	18	LOC_Os09g12290	bifunctional aspartokinase/homoserine dehydrogenase, chloroplast precursor, putative, expressed	-25	LOC_Os09g12230	ubiquitin-conjugating enzyme, putative, expressed	39	LOC_Os09g12300	serine/threonine-protein kinase NAK, putative, expressed	41	LOC_Os09g12310	ubiquitin-conjugating enzyme domain containing protein, expressed	-46	LOC_Os09g12220	retrotransposon protein, putative, unclassified	46	LOC_Os09g12320	retrotransposon protein, putative, unclassified	50	LOC_Os09g12330	retrotransposon protein, putative, Ty3-gypsy subclass	-57	LOC_Os09g12210	hypothetical protein	57	LOC_Os09g12340	retrotransposon protein, putative, unclassified	68	LOC_Os09g12350	conserved hypothetical protein
mr013	all	sf0918731874	9	18731874	1.49e-13	0	0.06	2	LOC_Os09g31140	ZOS9-16 - C2H2 zinc finger protein, expressed	7	LOC_Os09g31160	glutamate receptor precursor, putative	-14	LOC_Os09g31130	citrate transporter, putative, expressed	16	LOC_Os09g31170	expressed protein	19	LOC_Os09g31180	ribosomal protein L6, putative, expressed	21	LOC_Os09g31190	slowmo homolog, putative	-22	LOC_Os09g31120	pirin, putative, expressed	27	LOC_Os09g31200	AN1-like zinc finger domain containing protein, expressed	-30	LOC_Os09g31100	hypothetical protein	36	LOC_Os09g31210	AGC_PVPK_like_CDK8.1 - ACG kinases include homologs to PKA, PKG and PKC, expressed	-38	LOC_Os09g31090	HECT-domain domain containing protein, expressed	-45	LOC_Os09g31080	induced stolen tip protein TUB8, putative, expressed	46	LOC_Os09g31220	expressed protein	49	LOC_Os09g31230	expressed protein
mr013	all	sf0919594909	9	19594909	4.17e-08	0.01	0.06	0	LOC_Os09g32870	OsFBX336 - F-box domain containing protein, expressed	-2	LOC_Os09g32860	OsFBX335 - F-box domain containing protein, expressed	3	LOC_Os09g32880	retrotransposon protein, putative, unclassified	-7	LOC_Os09g32850	hypothetical protein	-9	LOC_Os09g32840	nucleotide pyrophosphatase/phosphodiesterase, putative, expressed	-14	LOC_Os09g32830	nucleotide pyrophosphatase/phosphodiesterase, putative	14	LOC_Os09g32890	hypothetical protein	17	LOC_Os09g32910	OsFBX337 - F-box domain containing protein, expressed	-19	LOC_Os09g32820	uridine/cytidine kinase-like 1, putative, expressed	23	LOC_Os09g32920	hypothetical protein	25	LOC_Os09g32930	retrotransposon protein, putative, SINE subclass, expressed	-26	LOC_Os09g32810	ribulose-phosphate 3-epimerase, putative, expressed	-29	LOC_Os09g32800	peptidase, T1 family, putative, expressed	-34	LOC_Os09g32790	hypothetical protein
mr013	all	sf0921517398	9	21517398	1.23e-13	0.01	0.06	0	LOC_Os09g37250	high mobility group, putative	-2	LOC_Os09g37240	glutathione S-transferase, C-terminal domain containing protein, expressed	6	LOC_Os09g37260	conserved hypothetical protein	8	LOC_Os09g37270	ATROPGEF7/ROPGEF7, putative, expressed	20	LOC_Os09g37280	peroxisomal multifunctional enzyme type 2, putative, expressed	-22	LOC_Os09g37230	protein kinase family protein, putative, expressed	25	LOC_Os09g37290	hypothetical protein	26	LOC_Os09g37300	transporter, monovalent cation:proton antiporter-2 family, putative, expressed	32	LOC_Os09g37310	retrotransposon protein, putative, unclassified	-34	LOC_Os09g37220	transposon protein, putative, CACTA, En/Spm sub-class	-40	LOC_Os09g37210	transposon protein, putative, CACTA, En/Spm sub-class	41	LOC_Os09g37320	retrotransposon protein, putative, unclassified	47	LOC_Os09g37330	OsSAUR39 - Auxin-responsive SAUR gene family member, expressed	49	LOC_Os09g37340	hypothetical protein
mr013	all	sf0922164733	9	22164733	7.94e-09	0.02	0.32	-1	LOC_Os09g38520	DOMON domain containing protein, expressed	3	LOC_Os09g38530	transmembrane 9 superfamily member, putative, expressed	-5	LOC_Os09g38510	purine permease, putative, expressed	7	LOC_Os09g38540	plastocyanin-like domain containing protein, putative, expressed	8	LOC_Os09g38550	protein phosphatase 2C, putative, expressed	-9	LOC_Os09g38500	mitochondrial glycoprotein, putative, expressed	-13	LOC_Os09g38490	hypothetical protein	16	LOC_Os09g38560	OsRCI2-11 - Hydrophobic protein OSR8, expressed	-17	LOC_Os09g38480	hypothetical protein	-20	LOC_Os09g38470	hypothetical protein	22	LOC_Os09g38570	transcription factor like protein, putative, expressed	-25	LOC_Os09g38460	hypothetical protein	27	LOC_Os09g38580	cyclic nucleotide-gated ion channel, putative, expressed	-28	LOC_Os09g38450	expressed protein
mr013	all	sf1000858190	10	858190	5.36e-08	0.01	0.06	7	LOC_Os10g02380	oxidoreductase, aldo/keto reductase family protein, putative, expressed	-8	LOC_Os10g02360	OsWAK98 - OsWAK receptor-like cytoplasmic kinase OsWAK-RLCK, expressed	14	LOC_Os10g02400	transposon protein, putative, unclassified	-15	LOC_Os10g02350	transmembrane 9 superfamily member, putative, expressed	-20	LOC_Os10g02340	peptide transporter PTR2, putative, expressed	21	LOC_Os10g02410	hypothetical protein	-23	LOC_Os10g02330	hypothetical protein	25	LOC_Os10g02420	retrotransposon protein, putative, unclassified	-28	LOC_Os10g02314	retrotransposon protein, putative, unclassified	28	LOC_Os10g02430	retrotransposon protein, putative, unclassified	31	LOC_Os10g02440	retrotransposon protein, putative, unclassified	-32	LOC_Os10g02300	uncharacterized Cys-rich domain containing protein, putative, expressed	36	LOC_Os10g02450	retrotransposon, putative, centromere-specific	-37	LOC_Os10g02284	OsWAK97 - OsWAK receptor-like protein kinase, expressed
mr013	all	sf1006737892	10	6737892	5.38e-21	0.01	0.06	-1	LOC_Os10g12090	conserved hypothetical protein	2	LOC_Os10g12110	transposon protein, putative, CACTA, En/Spm sub-class	-5	LOC_Os10g12080	cytochrome P450, putative	7	LOC_Os10g12120	UDP-glucoronosyl/UDP-glucosyl transferase family protein, putative	10	LOC_Os10g12130	retrotransposon protein, putative, Ty3-gypsy subclass, expressed	-19	LOC_Os10g12050	expressed protein	27	LOC_Os10g12140	transposon protein, putative, unclassified	-35	LOC_Os10g12030	retrotransposon protein, putative, unclassified	37	LOC_Os10g12149	retrotransposon protein, putative, unclassified	40	LOC_Os10g12160	retrotransposon protein, putative, Ty3-gypsy subclass	-42	LOC_Os10g12020	retrotransposon protein, putative, unclassified	-51	LOC_Os10g12010	retrotransposon protein, putative, unclassified	-57	LOC_Os10g12000	retrotransposon protein, putative, unclassified	60	LOC_Os10g12174	retrotransposon protein, putative, unclassified
mr013	all	sf1007323008	10	7323008	4.83e-08	0	0.06	0	LOC_Os10g13510	transposable element protein, putative, containing Pfam profile: PF03108, MuDR	-2	LOC_Os10g13505	expressed protein	-7	LOC_Os10g13500	hypothetical protein	12	LOC_Os10g13530	retrotransposon protein, putative, Ty3-gypsy subclass	-13	LOC_Os10g13490	retrotransposon protein, putative, unclassified	22	LOC_Os10g13540	hypothetical protein	-23	LOC_Os10g13480	retrotransposon protein, putative, Ty3-gypsy subclass	-27	LOC_Os10g13470	retrotransposon protein, putative, Ty3-gypsy subclass	27	LOC_Os10g13550	endonuclease/exonuclease/phosphatase family domain containing protein, expressed	34	LOC_Os10g13560	hypothetical protein	-35	LOC_Os10g13460	hypothetical protein	-36	LOC_Os10g13450	conserved hypothetical protein	-37	LOC_Os10g13440	monosaccharide-sensing protein 2, putative	42	LOC_Os10g13570	retrotransposon protein, putative, Ty3-gypsy subclass
mr013	all	sf1010639581	10	10639581	2.7e-09	0.01	0.08	0	LOC_Os10g21100	glycosyl hydrolase family 10 protein, putative	-8	LOC_Os10g21090	ATP binding protein, putative, expressed	16	LOC_Os10g21110	glycosyl hydrolase family 10 protein, putative, expressed	-17	LOC_Os10g21080	retrotransposon protein, putative, Ty1-copia subclass	-34	LOC_Os10g21070	retrotransposon protein, putative, unclassified, expressed	38	LOC_Os10g21130	expressed protein	42	LOC_Os10g21140	hypothetical protein	-44	LOC_Os10g21060	cytochrome P450, putative	-47	LOC_Os10g21050	cytochrome P450, putative, expressed	-50	LOC_Os10g21040	hypothetical protein	-55	LOC_Os10g21020	expressed protein	59	LOC_Os10g21150	hypothetical protein	-68	LOC_Os10g21000	nucleoside-triphosphatase, putative, expressed	68	LOC_Os10g21160	retrotransposon protein, putative, unclassified
mr013	all	sf1011827373	10	11827373	3.1e-10	0.02	0.28	0	LOC_Os10g22890	receptor-like kinase, putative, expressed	1	LOC_Os10g22900	hypothetical protein	5	LOC_Os10g22910	hypothetical protein	-9	LOC_Os10g22880	hypothetical protein	9	LOC_Os10g22920	Leucine rich repeat N-terminal domain containing protein, putative	-13	LOC_Os10g22869	expressed protein	-15	LOC_Os10g22860	receptor kinase, putative, expressed	16	LOC_Os10g22930	Cf2/Cf5 disease resistance protein, putative	-21	LOC_Os10g22850	hypothetical protein	-28	LOC_Os10g22840	retrotransposon protein, putative, unclassified	-33	LOC_Os10g22830	hypothetical protein	33	LOC_Os10g22940	hypothetical protein	-36	LOC_Os10g22820	hypothetical protein	37	LOC_Os10g22950	calmodulin-binding transcription activator, putative, expressed
mr013	all	sf1020038988	10	20038988	2.76e-08	0.02	0.25	0	LOC_Os10g37570	OsFBDUF49 - F-box and DUF domain containing protein, expressed	0	LOC_Os10g37580	hypothetical protein	2	LOC_Os10g37590	hypothetical protein	-3	LOC_Os10g37560	expressed protein	4	LOC_Os10g37600	expressed protein	-10	LOC_Os10g37540	OsFBDUF48 - F-box and DUF domain containing protein, expressed	-13	LOC_Os10g37530	mitochondrial import inner membrane translocase subunit Tim17, putative, expressed	14	LOC_Os10g37604	hypothetical protein	-15	LOC_Os10g37520	major facilitator superfamily domain-containing protein 5, putative, expressed	15	LOC_Os10g37610	retrotransposon protein, putative, unclassified	21	LOC_Os10g37620	retrotransposon protein, putative, unclassified	-22	LOC_Os10g37510	expressed protein	24	LOC_Os10g37630	UBX domain-containing protein, putative, expressed	-26	LOC_Os10g37500	AAA-type ATPase family protein, putative, expressed
mr013	all	sf1105540169	11	5540169	6.95e-11	0.01	0.06	2	LOC_Os11g10220	retrotransposon protein, putative, Ty1-copia subclass	-3	LOC_Os11g10210	transposon protein, putative, unclassified	6	LOC_Os11g10230	retrotransposon protein, putative, Ty1-copia subclass	-10	LOC_Os11g10200	OsFBX413 - F-box domain containing protein, expressed	12	LOC_Os11g10240	OsFBX414 - F-box domain containing protein, expressed	18	LOC_Os11g10250	expressed protein	-19	LOC_Os11g10190	transposon protein, putative, Mariner sub-class	-22	LOC_Os11g10180	OsFBX412 - F-box domain containing protein, expressed	25	LOC_Os11g10260	retrotransposon protein, putative, Ty3-gypsy subclass	-28	LOC_Os11g10170	flavin monooxygenase, putative	-32	LOC_Os11g10160	conserved hypothetical protein	33	LOC_Os11g10270	retrotransposon protein, putative, Ty3-gypsy subclass	35	LOC_Os11g10280	receptor-like protein kinase, putative	42	LOC_Os11g10290	S-domain receptor-like protein kinase, putative, expressed
mr013	all	sf1108655603	11	8655603	9.84e-18	0.02	0.05	-4	LOC_Os11g15310	methyltransferase, putative	5	LOC_Os11g15320	hypothetical protein	-10	LOC_Os11g15300	SAM dependent carboxyl methyltransferase, putative, expressed	-16	LOC_Os11g15290	transposon protein, putative, CACTA, En/Spm sub-class	16	LOC_Os11g15340	SAM dependent carboxyl methyltransferase family protein, putative, expressed	-25	LOC_Os11g15280	TNP1, putative	29	LOC_Os11g15350	transposon protein, putative, CACTA, En/Spm sub-class	-32	LOC_Os11g15270	retrotransposon protein, putative, unclassified	33	LOC_Os11g15360	transposon protein, putative, CACTA, En/Spm sub-class	-39	LOC_Os11g15260	retrotransposon protein, putative, Ty3-gypsy subclass	41	LOC_Os11g15370	sulfotransferase domain containing protein	-47	LOC_Os11g15250	THION31 - Plant thionin family protein precursor, expressed	53	LOC_Os11g15390	hypothetical protein	-54	LOC_Os11g15240	retrotransposon protein, putative, unclassified
mr013	all	sf1109226285	11	9226285	5.98e-10	0.01	0.05	0	LOC_Os11g16640	transposon protein, putative, CACTA, En/Spm sub-class	2	LOC_Os11g16650	hypothetical protein	3	LOC_Os11g16660	hypothetical protein	-4	LOC_Os11g16630	hypothetical protein	9	LOC_Os11g16670	hypothetical protein	12	LOC_Os11g16680	transferase family protein, putative, expressed	-18	LOC_Os11g16610	retrotransposon protein, putative, Ty1-copia subclass	25	LOC_Os11g16690	retrotransposon protein, putative, unclassified	-26	LOC_Os11g16600	hypothetical protein	27	LOC_Os11g16700	retrotransposon protein, putative, unclassified	28	LOC_Os11g16710	hypothetical protein	32	LOC_Os11g16720	hypothetical protein	-33	LOC_Os11g16590	ATP-dependent Clp protease ATP-binding subunit clpA homolog CD4B,chloroplast precursor, putative, expressed	34	LOC_Os11g16730	transposon protein, putative, CACTA, En/Spm sub-class
mr013	all	sf1111874904	11	11874904	1.69e-11	0	0.1	0	LOC_Os11g20510	retrotransposon protein, putative, Ty3-gypsy subclass	-1	LOC_Os11g20500	latency associated nuclear antigen, putative	-7	LOC_Os11g20490	expressed protein	10	LOC_Os11g20520	retrotransposon protein, putative, Ty3-gypsy subclass	-13	LOC_Os11g20480	conserved hypothetical protein	-21	LOC_Os11g20470	retrotransposon protein, putative, unclassified	23	LOC_Os11g20530	hypothetical protein	28	LOC_Os11g20554	ATP-dependent RNA helicase, putative, expressed	-30	LOC_Os11g20460	retrotransposon protein, putative, unclassified	-39	LOC_Os11g20450	retrotransposon protein, putative, Ty3-gypsy subclass	47	LOC_Os11g20570	transposon protein, putative, CACTA, En/Spm sub-class	-49	LOC_Os11g20440	retrotransposon protein, putative, unclassified	51	LOC_Os11g20580	hypothetical protein	53	LOC_Os11g20590	transposon protein, putative, CACTA, En/Spm sub-class
mr013	all	sf1112730081	11	12730081	7.07e-09	0.01	0.32	0	LOC_Os11g22950	retrotransposon, putative, centromere-specific	-1	LOC_Os11g22940	retrotransposon protein, putative, Ty3-gypsy subclass	6	LOC_Os11g22960	expressed protein	-7	LOC_Os11g22930	retrotransposon protein, putative, Ty3-gypsy subclass	11	LOC_Os11g22970	hypothetical protein	-14	LOC_Os11g22920	retrotransposon protein, putative, unclassified	-21	LOC_Os11g22910	retrotransposon protein, putative, Ty3-gypsy subclass	-24	LOC_Os11g22900	retrotransposon protein, putative, Ty3-gypsy subclass	24	LOC_Os11g22980	transposon protein, putative, CACTA, En/Spm sub-class	-27	LOC_Os11g22890	conserved hypothetical protein	-32	LOC_Os11g22880	retrotransposon, putative, centromere-specific	34	LOC_Os11g23000	hypothetical protein	37	LOC_Os11g23010	transposon protein, putative, CACTA, En/Spm sub-class	-38	LOC_Os11g22870	retrotransposon protein, putative, Ty3-gypsy subclass
mr013	all	sf1114340515	11	14340515	2.49e-14	0	0.05	-2	LOC_Os11g25950	retrotransposon protein, putative, unclassified	-6	LOC_Os11g25940	retrotransposon protein, putative, unclassified	-8	LOC_Os11g25930	retrotransposon protein, putative, unclassified	11	LOC_Os11g25970	hypothetical protein	-14	LOC_Os11g25920	transcription factor-related, putative, expressed	19	LOC_Os11g25980	phospholipid-transporting ATPase 2, putative, expressed	-20	LOC_Os11g25910	hypothetical protein	-27	LOC_Os11g25900	hAT dimerisation domain containing protein, putative	-33	LOC_Os11g25890	hypothetical protein	44	LOC_Os11g25990	indole-3-acetate beta-glucosyltransferase, putative	-50	LOC_Os11g25880	hypothetical protein	-54	LOC_Os11g25874	hypothetical protein	-61	LOC_Os11g25870	hypothetical protein	-63	LOC_Os11g25860	protein Kinase, putative, expressed
mr013	all	sf1121907510	11	21907510	6.86e-10	0.01	0.05	-2	LOC_Os11g37780	stripe rust resistance protein Yr10, putative	8	LOC_Os11g37790	mla, putative	11	LOC_Os11g37800	mla1, putative	-17	LOC_Os11g37774	stripe rust resistance protein Yr10, putative, expressed	20	LOC_Os11g37810	conserved hypothetical protein	23	LOC_Os11g37820	retrotransposon protein, putative, unclassified	30	LOC_Os11g37830	retrotransposon protein, putative, unclassified	-32	LOC_Os11g37770	retrotransposon protein, putative, unclassified	-39	LOC_Os11g37759	stripe rust resistance protein Yr10, putative, expressed	39	LOC_Os11g37840	hypothetical protein	45	LOC_Os11g37850	stripe rust resistance protein Yr10, putative, expressed	-48	LOC_Os11g37750	retrotransposon protein, putative, Ty1-copia subclass	-54	LOC_Os11g37740	stripe rust resistance protein Yr10, putative, expressed	54	LOC_Os11g37860	stripe rust resistance protein Yr10, putative, expressed
mr013	jap	sf1123600725	11	23600725	2.26e-09	0.03	0.05	0	LOC_Os11g40370	protein kinase family protein, putative, expressed	-1	LOC_Os11g40360	transposon protein, putative, unclassified	4	LOC_Os11g40380	expressed protein	10	LOC_Os11g40390	expressed protein	-12	LOC_Os11g40350	hypothetical protein	-16	LOC_Os11g40340	expressed protein	17	LOC_Os11g40400	protein kinase, putative, expressed	22	LOC_Os11g40410	expressed protein	-24	LOC_Os11g40330	hypothetical protein	-27	LOC_Os11g40320	expressed protein	29	LOC_Os11g40420	expressed protein	-32	LOC_Os11g40315	retrotransposon protein, putative, unclassified, expressed	-35	LOC_Os11g40310	retrotransposon protein, putative, unclassified	35	LOC_Os11g40430	wall-associated receptor kinase-like 2 precursor, putative
mr013	all	sf1202776538	12	2776538	9.95e-12	0	0.08	0	LOC_Os12g06010	retrotransposon protein, putative, unclassified, expressed	3	LOC_Os12g06020	mRNA-decapping enzyme, putative, expressed	6	LOC_Os12g06030	OsFBX439 - F-box domain containing protein, expressed	-13	LOC_Os12g05990	No apical meristem protein, putative, expressed	16	LOC_Os12g06040	transposon protein, putative, unclassified	-24	LOC_Os12g05980	DUF584 domain containing protein, putative, expressed	-27	LOC_Os12g05970	hypothetical protein	-32	LOC_Os12g05960	hypothetical protein	32	LOC_Os12g06050	MATE, putative	-36	LOC_Os12g05950	hypothetical protein	-37	LOC_Os12g05940	transposon protein, putative, unclassified	38	LOC_Os12g06060	amino acid permease family protein, putative, expressed	-44	LOC_Os12g05930	conserved hypothetical protein	-51	LOC_Os12g05920	ZOS12-01 - C2H2 zinc finger protein, expressed
mr013	all	sf1204453669	12	4453669	4.2e-08	0.03	0.28	2	LOC_Os12g08725	retrotransposon protein, putative, unclassified	-3	LOC_Os12g08720	H-BTB8 - Bric-a-Brac, Tramtrack, Broad Complex BTB domain with H family conserved sequence, expressed	6	LOC_Os12g08730	thioredoxin, putative, expressed	14	LOC_Os12g08740	exonuclease, putative, expressed	-19	LOC_Os12g08710	hypothetical protein	24	LOC_Os12g08750	hypothetical protein	-38	LOC_Os12g08700	expressed protein	45	LOC_Os12g08760	carboxyvinyl-carboxyphosphonate phosphorylmutase, putative, expressed	-50	LOC_Os12g08680	hypothetical protein	52	LOC_Os12g08770	photosystem I reaction center subunit N, chloroplast precursor, putative, expressed	-54	LOC_Os12g08670	C2 domain containing protein	-58	LOC_Os12g08660	retrotransposon, putative, centromere-specific	60	LOC_Os12g08780	flavin monooxygenase, putative, expressed	-63	LOC_Os12g08650	conserved hypothetical protein
mr013	all	sf1214619361	12	14619361	2.08e-13	0	0.05	-3	LOC_Os12g25340	transposon protein, putative, CACTA, En/Spm sub-class	5	LOC_Os12g25350	hypothetical protein	-10	LOC_Os12g25330	transposon protein, putative, CACTA, En/Spm sub-class	10	LOC_Os12g25360	hypothetical protein	12	LOC_Os12g25370	retrotransposon protein, putative, unclassified	19	LOC_Os12g25380	retrotransposon protein, putative, unclassified	-26	LOC_Os12g25320	transposon protein, putative, CACTA, En/Spm sub-class	26	LOC_Os12g25390	transposon protein, putative, CACTA, En/Spm sub-class	30	LOC_Os12g25400	expressed protein	38	LOC_Os12g25409	hypothetical protein	-39	LOC_Os12g25310	retrotransposon protein, putative, unclassified	-53	LOC_Os12g25300	transposon protein, putative, CACTA, En/Spm sub-class	-63	LOC_Os12g25290	transposon protein, putative, CACTA, En/Spm sub-class	77	LOC_Os12g25420	hypothetical protein
mr013	all	sf1215335850	12	15335850	3.96e-11	0	0.24	0	LOC_Os12g26290	alpha-DOX2, putative, expressed	-9	LOC_Os12g26280	retrotransposon protein, putative, unclassified	9	LOC_Os12g26300	conserved hypothetical protein	-13	LOC_Os12g26270	hypothetical protein	13	LOC_Os12g26310	retrotransposon protein, putative, unclassified	24	LOC_Os12g26320	retrotransposon, putative, centromere-specific	-30	LOC_Os12g26260	retrotransposon protein, putative, Ty3-gypsy subclass	35	LOC_Os12g26330	hypothetical protein	-36	LOC_Os12g26250	retrotransposon protein, putative, unclassified	-40	LOC_Os12g26240	retrotransposon protein, putative, unclassified	48	LOC_Os12g26340	retrotransposon protein, putative, Ty3-gypsy subclass	-53	LOC_Os12g26220	expressed protein	-56	LOC_Os12g26204	transposon protein, putative, unclassified	58	LOC_Os12g26350	hypothetical protein
mr013	all	sf1225908861	12	25908861	8.57e-09	0.01	0.05	2	LOC_Os12g41870	transposon protein, putative, unclassified	11	LOC_Os12g41880	nuclear transcription factor Y subunit, putative, expressed	-15	LOC_Os12g41860	START domain containing protein, expressed	18	LOC_Os12g41890	amino acid permease family protein, putative	-21	LOC_Os12g41850	hypothetical protein	-24	LOC_Os12g41840	protein transport protein Sec61 subunit alpha, putative	24	LOC_Os12g41900	SET domain containing protein, expressed	-27	LOC_Os12g41830	Methyltransferase small domain containing protein, expressed	-34	LOC_Os12g41820	heat shock protein DnaJ, putative, expressed	35	LOC_Os12g41910	BTBN25 - Bric-a-Brac, Tramtrack, Broad Complex BTB domain with non-phototropic hypocotyl 3 NPH3 and coiled-coil domains, expressed	42	LOC_Os12g41920	single myb histone, putative, expressed	-44	LOC_Os12g41810	expressed protein	47	LOC_Os12g41930	SRP40, C-terminal domain containing protein, expressed	-49	LOC_Os12g41800	VTC2, putative, expressed
mr016	all	sf0817306257	8	17306257	1.06e-08	0.07	0.12	0	LOC_Os08g28370	hypothetical protein	-2	LOC_Os08g28360	retrotransposon protein, putative, unclassified	3	LOC_Os08g28380	expressed protein	4	LOC_Os08g28390	retrotransposon protein, putative, unclassified	-5	LOC_Os08g28350	transposon protein, putative, CACTA, En/Spm sub-class	11	LOC_Os08g28400	expressed protein	-15	LOC_Os08g28340	transposon protein, putative, CACTA, En/Spm sub-class	-20	LOC_Os08g28328	retrotransposon protein, putative, unclassified	-26	LOC_Os08g28319	retrotransposon protein, putative, unclassified	29	LOC_Os08g28410	retinal pigment epithelial membrane protein, expressed	-31	LOC_Os08g28310	transposon protein, putative, CACTA, En/Spm sub-class	-36	LOC_Os08g28300	conserved hypothetical protein	-40	LOC_Os08g28290	retrotransposon protein, putative, unclassified	40	LOC_Os08g28420	hypothetical protein
mr016	jap	sf1127754779	11	27754779	5.64e-09	0.22	0.4	0	LOC_Os11g47070	transposon protein, putative, CACTA, En/Spm sub-class	-3	LOC_Os11g47060	expressed protein	-4	LOC_Os11g47050	transposon protein, putative, CACTA, En/Spm sub-class	8	LOC_Os11g47080	transposon protein, putative, CACTA, En/Spm sub-class	-10	LOC_Os11g47039	expressed protein	15	LOC_Os11g47100	hypothetical protein	-18	LOC_Os11g47030	receptor protein kinase, putative	-24	LOC_Os11g47019	DEFL42 - Defensin and Defensin-like DEFL family	-25	LOC_Os11g47010	retrotransposon protein, putative, unclassified	-27	LOC_Os11g47000	receptor-like protein kinase precursor, putative, expressed	-35	LOC_Os11g46990	retrotransposon protein, putative, Ty3-gypsy subclass	-36	LOC_Os11g46980	receptor-like protein kinase 2 precursor, putative	43	LOC_Os11g47110	OsWAK121 - OsWAK receptor-like protein kinase	-45	LOC_Os11g46970	receptor-like protein kinase 5 precursor, putative, expressed
mr016	ind	sf1217387477	12	17387477	6.56e-11	0.11	0.05	0	LOC_Os12g29330	no apical meristem protein, putative, expressed	12	LOC_Os12g29340	expressed protein	-14	LOC_Os12g29320	hypothetical protein	-18	LOC_Os12g29310	retrotransposon protein, putative, Ty1-copia subclass	22	LOC_Os12g29350	ATP binding protein, putative, expressed	-25	LOC_Os12g29300	CESA10 - cellulose synthase, expressed	-27	LOC_Os12g29290	disease resistance protein RGA3, putative, expressed	34	LOC_Os12g29360	retrotransposon protein, putative, unclassified	-36	LOC_Os12g29280	disease resistance protein RGA3, putative, expressed	48	LOC_Os12g29370	ZmEBE-1 protein, putative	59	LOC_Os12g29380	retrotransposon protein, putative, Ty3-gypsy subclass	68	LOC_Os12g29390	hypothetical protein	-70	LOC_Os12g29250	transposon protein, putative, CACTA, En/Spm sub-class	70	LOC_Os12g29400	GRAM domain containing protein, expressed
mr016	ind	sf1218501047	12	18501047	1.11e-29	0.25	0.13	0	LOC_Os12g30824	terpene synthase, putative, expressed	1	LOC_Os12g30840	hypothetical protein	7	LOC_Os12g30850	retrotransposon, putative, centromere-specific	16	LOC_Os12g30880	transposon protein, putative, unclassified	-20	LOC_Os12g30810	hypothetical protein	22	LOC_Os12g30890	retrotransposon protein, putative, Ty3-gypsy subclass	29	LOC_Os12g30900	transposon protein, putative, unclassified	-34	LOC_Os12g30800	ent-kaurene synthase B, chloroplast precursor, putative	-41	LOC_Os12g30790	retrotransposon protein, putative, unclassified	47	LOC_Os12g30920	OsFBA4 - F-box and FBA domain containing protein, expressed	-48	LOC_Os12g30780	retrotransposon protein, putative, unclassified	-50	LOC_Os12g30770	retrotransposon protein, putative, unclassified	51	LOC_Os12g30930	conserved hypothetical protein	52	LOC_Os12g30940	OsFBX445 - F-box domain containing protein
mr016	ind	sf1218914771	12	18914771	2.51e-09	0.07	0.15	0	LOC_Os12g31490	expressed protein	-6	LOC_Os12g31485	retrotransposon protein, putative, unclassified, expressed	-7	LOC_Os12g31480	GPI mannosyltransferase 2, putative, expressed	-11	LOC_Os12g31470	retrotransposon protein, putative, unclassified	11	LOC_Os12g31510	expressed protein	16	LOC_Os12g31520	hypothetical protein	19	LOC_Os12g31530	transposon protein, putative, unclassified	-22	LOC_Os12g31460	heat shock protein DnaJ, putative, expressed	24	LOC_Os12g31540	expressed protein	-27	LOC_Os12g31450	plastid division regulator MinE, putative, expressed	28	LOC_Os12g31550	hypothetical protein	-30	LOC_Os12g31440	expressed protein	-38	LOC_Os12g31430	helix-loop-helix DNA-binding domain containing protein	41	LOC_Os12g31560	protein kinase, putative
mr016	ind	sf1219375413	12	19375413	5.73e-08	0.08	0.38	1	LOC_Os12g32160	hypothetical protein	10	LOC_Os12g32170	hypothetical protein	-11	LOC_Os12g32150	expressed protein	-16	LOC_Os12g32140	transposon protein, putative, unclassified	20	LOC_Os12g32180	cornichon protein, putative, expressed	-21	LOC_Os12g32130	trehalose phosphatase, putative	24	LOC_Os12g32190	expressed protein	-27	LOC_Os12g32120	transposon protein, putative, CACTA, En/Spm sub-class	30	LOC_Os12g32200	expressed protein	36	LOC_Os12g32210	autophagy-related protein 10, putative, expressed	-37	LOC_Os12g32110	transposon protein, putative, CACTA, En/Spm sub-class	-44	LOC_Os12g32090	transposon protein, putative, CACTA, En/Spm sub-class	48	LOC_Os12g32230	molybdenum cofactor biosynthesis protein 1, putative, expressed	-49	LOC_Os12g32080	hypothetical protein
mr017	ind	sf0906831180	9	6831180	1.95e-09	0.09	0.11	-1	LOC_Os09g12090	retrotransposon protein, putative, Ty1-copia subclass	3	LOC_Os09g12100	transposon protein, putative, CACTA, En/Spm sub-class	5	LOC_Os09g12110	transposon protein, putative, CACTA, En/Spm sub-class	-11	LOC_Os09g12080	retrotransposon protein, putative, unclassified	-15	LOC_Os09g12070	retrotransposon protein, putative, unclassified	17	LOC_Os09g12120	retrotransposon protein, putative, unclassified	-21	LOC_Os09g12060	hypothetical protein	22	LOC_Os09g12130	retrotransposon protein, putative, unclassified	-25	LOC_Os09g12050	retrotransposon protein, putative, unclassified	28	LOC_Os09g12140	retrotransposon protein, putative, unclassified	-40	LOC_Os09g12040	retrotransposon protein, putative, unclassified	41	LOC_Os09g12150	OsFBX310 - F-box domain containing protein, expressed	49	LOC_Os09g12160	transposon protein, putative, CACTA, En/Spm sub-class	50	LOC_Os09g12170	transposon protein, putative, CACTA, En/Spm sub-class
mr018	all	sf0127572705	1	27572705	2.08e-09	0.03	0.08	-1	LOC_Os01g48150	expressed protein	-3	LOC_Os01g48140	pentatricopeptide containing protein, putative	4	LOC_Os01g48160	hypothetical protein	8	LOC_Os01g48170	homeobox domain containing protein	-13	LOC_Os01g48130	no apical meristem protein, putative, expressed	13	LOC_Os01g48180	DDT domain containing protein, putative, expressed	-25	LOC_Os01g48120	hypothetical protein	27	LOC_Os01g48190	drought induced 19 protein, putative, expressed	-30	LOC_Os01g48110	hypothetical protein	-32	LOC_Os01g48100	hypothetical protein	32	LOC_Os01g48200	callose synthase, putative, expressed	-35	LOC_Os01g48090	retrotransposon protein, putative, unclassified	-40	LOC_Os01g48080	conserved hypothetical protein	-43	LOC_Os01g48070	retrotransposon protein, putative, unclassified
mr018	all	sf0132108169	1	32108169	2.1e-12	0	0.06	0	LOC_Os01g55750	TCP family transcription factor, putative, expressed	-10	LOC_Os01g55740	OsRhmbd4 - Putative Rhomboid homologue, expressed	14	LOC_Os01g55770	expressed protein	-15	LOC_Os01g55730	AGAP003732-PA, putative, expressed	-20	LOC_Os01g55720	expressed protein	21	LOC_Os01g55780	glycerophosphoryl diester phosphodiesterase family protein, putative, expressed	21	LOC_Os01g55790	hypothetical protein	-25	LOC_Os01g55710	DNA-binding protein, putative	-26	LOC_Os01g55700	NLI interacting factor-like phosphatase, putative, expressed	28	LOC_Os01g55799	exo70 exocyst complex subunit domain containing protein, expressed	-30	LOC_Os01g55690	glutelin, putative, expressed	34	LOC_Os01g55795	expressed protein	36	LOC_Os01g55820	X8 domain containing protein, expressed	-37	LOC_Os01g55670	expressed protein
mr018	all	sf0200156048	2	156048	7.46e-10	0	0.05	-2	LOC_Os02g01275	expressed protein	2	LOC_Os02g01280	T-complex protein, putative, expressed	-3	LOC_Os02g01270	START domain containing protein, expressed	7	LOC_Os02g01290	expressed protein	9	LOC_Os02g01300	invertase/pectin methylesterase inhibitor family protein, putative, expressed	-12	LOC_Os02g01260	retrotransposon protein, putative, Ty1-copia subclass	12	LOC_Os02g01310	invertase/pectin methylesterase inhibitor family protein, putative, expressed	14	LOC_Os02g01320	hypothetical protein	-17	LOC_Os02g01250	LSM domain containing protein, expressed	19	LOC_Os02g01326	auxin-induced protein 5NG4, putative, expressed	-20	LOC_Os02g01240	CPuORF11 - conserved peptide uORF-containing transcript, expressed	-21	LOC_Os02g01245	hypothetical protein	24	LOC_Os02g01332	ribosomal protein L6, putative, expressed	-25	LOC_Os02g01230	ribosomal protein, putative, expressed
mr018	all	sf0210290526	2	10290526	4.58e-09	0.02	0.06	1	LOC_Os02g17790	retrotransposon protein, putative, unclassified	3	LOC_Os02g17800	retrotransposon protein, putative, unclassified	-6	LOC_Os02g17780	ent-kaurene synthase, chloroplast precursor, putative, expressed	7	LOC_Os02g17810	retrotransposon protein, putative, unclassified	11	LOC_Os02g17820	retrotransposon protein, putative, unclassified	-18	LOC_Os02g17770	hypothetical protein	-21	LOC_Os02g17760	cytochrome P450, putative, expressed	24	LOC_Os02g17830	retrotransposon protein, putative, Ty1-copia subclass	28	LOC_Os02g17840	hypothetical protein	-38	LOC_Os02g17750	transposon protein, putative, CACTA, En/Spm sub-class	40	LOC_Os02g17850	TOM2B, putative, expressed	-44	LOC_Os02g17740	transposon protein, putative, CACTA, En/Spm sub-class	-50	LOC_Os02g17730	BAM2, putative	51	LOC_Os02g17860	retrotransposon protein, putative, unclassified
mr018	all	sf0211617284	2	11617284	3.3e-13	0.03	0.06	0	LOC_Os02g19830	retrotransposon protein, putative, Ty3-gypsy subclass	9	LOC_Os02g19840	retrotransposon protein, putative, Ty3-gypsy subclass	-20	LOC_Os02g19820	nodulin MtN3 family protein, putative, expressed	-33	LOC_Os02g19804	Zinc finger C-x8-C-x5-C-x3-H type domain containing protein, expressed	-39	LOC_Os02g19790	lipoxygenase 4, putative	-45	LOC_Os02g19780	hypothetical protein	46	LOC_Os02g19850	hAT dimerisation domain-containing protein, putative, expressed	-48	LOC_Os02g19770	eukaryotic translation initiation factor 1A, putative, expressed	50	LOC_Os02g19860	pre-mRNA-splicing factor ATP-dependent RNA helicase, putative, expressed	57	LOC_Os02g19870	retrotransposon protein, putative, Ty3-gypsy subclass	-60	LOC_Os02g19760	retrotransposon protein, putative, unclassified	-62	LOC_Os02g19750	NBS-LRR type disease resistance protein, putative	-67	LOC_Os02g19740	hypothetical protein	-68	LOC_Os02g19730	retrotransposon protein, putative, unclassified
mr018	all	sf0212194385	2	12194385	1.65e-08	0	0.4	-1	LOC_Os02g20690	speckle-type POZ protein, putative	-7	LOC_Os02g20676	expressed protein	12	LOC_Os02g20700	expressed protein	-15	LOC_Os02g20670	retrotransposon protein, putative, unclassified	-16	LOC_Os02g20660	retrotransposon protein, putative, Ty3-gypsy subclass	16	LOC_Os02g20710	hypothetical protein	-22	LOC_Os02g20650	retrotransposon protein, putative, Ty3-gypsy subclass	24	LOC_Os02g20720	MBTB2 - Bric-a-Brac, Tramtrack, Broad Complex BTB domain with Meprin and TRAF Homology MATH domain	-30	LOC_Os02g20640	retrotransposon protein, putative, unclassified	-36	LOC_Os02g20630	retrotransposon protein, putative, unclassified	-39	LOC_Os02g20620	speckle-type POZ protein, putative	-46	LOC_Os02g20600	BTB/POZ domain containing protein, putative	-50	LOC_Os02g20590	MBTB1 - Bric-a-Brac, Tramtrack, Broad Complex BTB domain with Meprin and TRAF Homology MATH domain	53	LOC_Os02g20729	conserved hypothetical protein
mr018	all	sf0221480747	2	21480747	4.2e-10	0	0.07	0	LOC_Os02g35770	homeobox associated leucine zipper, putative, expressed	-8	LOC_Os02g35760	STRUBBELIG-RECEPTOR FAMILY 7 precursor, putative, expressed	-10	LOC_Os02g35750	pentatricopeptide repeat domain containing protein, putative, expressed	-15	LOC_Os02g35740	hypothetical protein	16	LOC_Os02g35780	transposon protein, putative, unclassified	-17	LOC_Os02g35730	expressed protein	20	LOC_Os02g35790	hypothetical protein	-22	LOC_Os02g35720	signal peptidase complex subunit 2, putative, expressed	22	LOC_Os02g35800	retrotransposon protein, putative, unclassified	26	LOC_Os02g35810	hypothetical protein	-28	LOC_Os02g35710	hypothetical protein	-30	LOC_Os02g35700	nucleoside diphosphate kinase, putative, expressed	32	LOC_Os02g35820	retrotransposon protein, putative, unclassified, expressed	-35	LOC_Os02g35690	transcription factor like protein, putative, expressed
mr018	all	sf0234637937	2	34637937	3.09e-09	0	0.05	1	LOC_Os02g56560	CK1_CaseinKinase_1.6 - CK1 includes the casein kinase 1 kinases, expressed	-2	LOC_Os02g56550	ABC transporter, ATP-binding protein, putative, expressed	5	LOC_Os02g56565	endoribonuclease, putative, expressed	-7	LOC_Os02g56540	kinesin motor domain containing protein, putative, expressed	10	LOC_Os02g56570	TBC domain containing protein, expressed	16	LOC_Os02g56580	P21-Rho-binding domain containing protein, putative	-20	LOC_Os02g56530	ankyrin repeat domain containing protein, expressed	23	LOC_Os02g56590	hypothetical protein	-25	LOC_Os02g56520	expressed protein	-28	LOC_Os02g56510	phosphate transporter 1, putative, expressed	29	LOC_Os02g56600	no apical meristem protein, putative, expressed	-41	LOC_Os02g56500	expressed protein	43	LOC_Os02g56610	DUF640 domain containing protein, putative, expressed	53	LOC_Os02g56620	hypothetical protein
mr018	all	sf0302668581	3	2668581	6.51e-08	0	0.06	0	LOC_Os03g05410	hypothetical protein	-2	LOC_Os03g05400	retrotransposon protein, putative, unclassified	-7	LOC_Os03g05390	Citrate transporter protein, putative, expressed	7	LOC_Os03g05420	MT-A70 domain containing protein, expressed	12	LOC_Os03g05430	peptidase, putative, expressed	15	LOC_Os03g05440	DUF677 domain containing protein, putative, expressed	-24	LOC_Os03g05380	hypothetical protein	25	LOC_Os03g05450	expressed protein	-29	LOC_Os03g05370	hypothetical protein	29	LOC_Os03g05460	expressed protein	-32	LOC_Os03g05360	transposon protein, putative, unclassified	37	LOC_Os03g05470	tyrosine protein kinase domain containing protein, putative, expressed	43	LOC_Os03g05480	ZOS3-01 - C2H2 zinc finger protein, expressed	-45	LOC_Os03g05350	retrotransposon protein, putative, unclassified
mr018	all	sf0303787781	3	3787781	5.25e-09	0	0.06	0	LOC_Os03g07460	retrotransposon protein, putative, unclassified	-1	LOC_Os03g07450	homeobox associated leucine zipper, putative, expressed	5	LOC_Os03g07470	glutaredoxin, putative	8	LOC_Os03g07480	sucrose transporter, putativ, expressed	-11	LOC_Os03g07440	putativ eribonuclease P, putative, expressed	-17	LOC_Os03g07430	protein kinase domain containing protein, expressed	18	LOC_Os03g07490	hypothetical protein	-21	LOC_Os03g07420	3-dehydroquinate synthase, putative, expressed	21	LOC_Os03g07500	hypothetical protein	25	LOC_Os03g07510	expressed protein	-26	LOC_Os03g07410	expressed protein	-30	LOC_Os03g07400	expressed protein	-34	LOC_Os03g07390	hypothetical protein	-38	LOC_Os03g07380	expressed protein
mr018	all	sf0307103964	3	7103964	2.35e-09	0	0.05	0	LOC_Os03g13170	ubiquitin fusion protein, putative, expressed	2	LOC_Os03g13180	peroxidase precursor, putative, expressed	-3	LOC_Os03g13160	non-symbiotic hemoglobin 2, putative, expressed	5	LOC_Os03g13190	transposon protein, putative, unclassified, expressed	-7	LOC_Os03g13150	non-symbiotic hemoglobin 2, putative	-10	LOC_Os03g13140	non-symbiotic hemoglobin 2, putative, expressed	-12	LOC_Os03g13130	ternary complex factor MIP1, putative, expressed	19	LOC_Os03g13200	peroxidase precursor, putative, expressed	-20	LOC_Os03g13120	hypothetical protein	-22	LOC_Os03g13110	transposon protein, putative, Mariner sub-class	23	LOC_Os03g13210	peroxidase precursor, putative, expressed	-25	LOC_Os03g13100	ariadne-1, putative, expressed	27	LOC_Os03g13220	expressed protein	31	LOC_Os03g13230	pentatricopeptide, putative, expressed
mr018	all	sf0309238547	3	9238547	1.94e-18	0	0.07	7	LOC_Os03g16700	initiator-binding protein, putative, expressed	-15	LOC_Os03g16690	oxysterol-binding protein, putative, expressed	20	LOC_Os03g16709	expressed protein	21	LOC_Os03g16718	hypothetical protein	-22	LOC_Os03g16680	hypothetical protein	26	LOC_Os03g16730	expressed protein	29	LOC_Os03g16740	protein kinase APK1A, chloroplast precursor, putative, expressed	-34	LOC_Os03g16670	haloacid dehalogenase-like hydrolase family protein, putative, expressed	38	LOC_Os03g16750	retrotransposon protein, putative, Ty3-gypsy subclass	-42	LOC_Os03g16660	hypothetical protein	45	LOC_Os03g16760	protein phosphatase 2C, putative, expressed	-52	LOC_Os03g16650	retrotransposon protein, putative, Ty1-copia subclass	54	LOC_Os03g16770	hypothetical protein	-55	LOC_Os03g16640	retrotransposon protein, putative, Ty3-gypsy subclass
mr018	all	sf0310778765	3	10778765	6.9e-10	0.04	0.06	-4	LOC_Os03g19200	DNAJ heat shock N-terminal domain-containing protein, putative, expressed	16	LOC_Os03g19210	hypothetical protein	-19	LOC_Os03g19190	TOPBP1C - Similar to DNA replication protein TOPBP1 from, expressed	24	LOC_Os03g19220	expressed protein	-28	LOC_Os03g19180	GCRP8 - Glycine and cysteine rich family protein precursor, putative	-30	LOC_Os03g19170	GCRP7 - Glycine and cysteine rich family protein precursor, expressed	34	LOC_Os03g19230	hypothetical protein	-35	LOC_Os03g19160	transposon protein, putative, unclassified, expressed	35	LOC_Os03g19240	AMP-binding enzyme, putative, expressed	-44	LOC_Os03g19150	retrotransposon protein, putative, unclassified	44	LOC_Os03g19250	AMP-binding enzyme, putative, expressed	51	LOC_Os03g19260	expressed protein	-55	LOC_Os03g19140	retrotransposon protein, putative, unclassified	59	LOC_Os03g19270	universal stress protein domain containing protein, putative, expressed
mr018	all	sf0317724834	3	17724834	1.08e-12	0	0.07	-1	LOC_Os03g31120	circumsporozoite protein precursor, putative	1	LOC_Os03g31134	retrotransposon protein, putative, Ty1-copia subclass	-2	LOC_Os03g31110	transposon protein, putative, unclassified, expressed	-9	LOC_Os03g31090	40S ribosomal protein S19, putative	12	LOC_Os03g31150	expressed protein	-16	LOC_Os03g31070	protein kinase, putative, expressed	16	LOC_Os03g31160	expressed protein	19	LOC_Os03g31170	inosine-uridine preferring nucleoside hydrolase family protein, putative, expressed	-26	LOC_Os03g31060	retrotransposon protein, putative, unclassified	28	LOC_Os03g31180	diacylglycerol kinase 1, putative, expressed	35	LOC_Os03g31190	retrotransposon protein, putative, Ty1-copia subclass	-37	LOC_Os03g31044	expressed protein	37	LOC_Os03g31200	retrotransposon protein, putative, Ty1-copia subclass	-47	LOC_Os03g31026	retrotransposon protein, putative, unclassified, expressed
mr018	all	sf0321439382	3	21439382	4.14e-11	0	0.07	-6	LOC_Os03g38620	retrotransposon protein, putative, unclassified	-11	LOC_Os03g38610	OsMADS87 - MADS-box family gene with M-gamma type-box	12	LOC_Os03g38640	expressed protein	-15	LOC_Os03g38600	secretory carrier-associated membrane protein, putative	19	LOC_Os03g38650	hypothetical protein	-20	LOC_Os03g38590	secretory carrier-associated membrane protein 4, putative, expressed	23	LOC_Os03g38660	retrotransposon protein, putative, Ty3-gypsy subclass	26	LOC_Os03g38670	hypothetical protein	-29	LOC_Os03g38580	pentatricopeptide, putative, expressed	-33	LOC_Os03g38570	retrotransposon protein, putative, unclassified	33	LOC_Os03g38680	hypothetical protein	36	LOC_Os03g38689	hypothetical protein	-40	LOC_Os03g38560	retrotransposon protein, putative, unclassified	41	LOC_Os03g38700	tropinone reductase, putative
mr018	all	sf0322503559	3	22503559	5.19e-09	0	0.08	0	LOC_Os03g40480	transposon protein, putative, CACTA, En/Spm sub-class	7	LOC_Os03g40490	hypothetical protein	8	LOC_Os03g40500	transposon protein, putative, CACTA, En/Spm sub-class	-10	LOC_Os03g40470	hypothetical protein	14	LOC_Os03g40510	transposon protein, putative, CACTA, En/Spm sub-class	-26	LOC_Os03g40460	conserved hypothetical protein	27	LOC_Os03g40520	hypothetical protein	33	LOC_Os03g40540	cytochrome P450, putative, expressed	-34	LOC_Os03g40440	B12D protein, putative, expressed	-42	LOC_Os03g40430	hypothetical protein	42	LOC_Os03g40550	kinase, pfkB family, putative, expressed	49	LOC_Os03g40560	retrotransposon protein, putative, unclassified	-51	LOC_Os03g40410	expressed protein	54	LOC_Os03g40570	retrotransposon protein, putative, unclassified
mr018	all	sf0324856592	3	24856592	1.05e-08	0	0.05	0	LOC_Os03g44240	retrotransposon protein, putative, unclassified	-4	LOC_Os03g44230	transmembrane amino acid transporter protein, putative, expressed	6	LOC_Os03g44250	hypothetical protein	-10	LOC_Os03g44220	hypothetical protein	-12	LOC_Os03g44210	expressed protein	-17	LOC_Os03g44200	beclin-1, putative, expressed	-23	LOC_Os03g44190	expressed protein	24	LOC_Os03g44260	conserved hypothetical protein	25	LOC_Os03g44270	retrotransposon protein, putative, Ty1-copia subclass, expressed	-28	LOC_Os03g44180	hydroquinone glucosyltransferase, putative	28	LOC_Os03g44280	retrotransposon protein, putative, Ty1-copia subclass	-31	LOC_Os03g44170	glutathione S-transferase, putative, expressed	-34	LOC_Os03g44159	hypothetical protein	36	LOC_Os03g44290	expansin precursor, putative, expressed
mr018	all	sf0334438169	3	34438169	1.77e-30	0	0.08	0	LOC_Os03g60610	SEC14 cytosolic factor family protein, putative, expressed	1	LOC_Os03g60620	DnaK family protein, putative, expressed	-6	LOC_Os03g60600	zinc knuckle domain containing protein, expressed	-10	LOC_Os03g60590	actin-depolymerizing factor, putative, expressed	10	LOC_Os03g60630	dof zinc finger domain containing protein, putative, expressed	-13	LOC_Os03g60580	actin-depolymerizing factor, putative, expressed	-16	LOC_Os03g60570	ZOS3-22 - C2H2 zinc finger protein, expressed	19	LOC_Os03g60639	expressed protein	-20	LOC_Os03g60560	ZOS3-21 - C2H2 zinc finger protein, expressed	-26	LOC_Os03g60550	ThiF family domain containing protein, putative, expressed	29	LOC_Os03g60650	protein phosphatase 2C, putative, expressed	-33	LOC_Os03g60540	ZOS3-20 - C2H2 zinc finger protein	-34	LOC_Os03g60530	ras-related protein, putative, expressed	-39	LOC_Os03g60524	transposon protein, putative, unclassified
mr018	all	sf0334952954	3	34952954	5.53e-11	0.05	0.06	0	LOC_Os03g61680	huntingtin-interacting protein HYPK, putative, expressed	0	LOC_Os03g61690	protein phosphatase 2C, putative, expressed	-4	LOC_Os03g61670	calreticulin precursor, putative, expressed	5	LOC_Os03g61700	expressed protein	-8	LOC_Os03g61660	retrotransposon protein, putative, unclassified	-13	LOC_Os03g61650	hypothetical protein	14	LOC_Os03g61710	GHMP kinases ATP-binding protein, putative, expressed	-15	LOC_Os03g61640	ZOS3-23 - C2H2 zinc finger protein, expressed	-18	LOC_Os03g61630	WD domain, G-beta repeat domain containing protein, expressed	-22	LOC_Os03g61620	expressed protein	25	LOC_Os03g61720	glycerol-3-phosphate acyltransferase, putative, expressed	-31	LOC_Os03g61610	hypothetical protein	31	LOC_Os03g61730	heat shock protein DnaJ, putative, expressed	-33	LOC_Os03g61600	phosphoribosylformylglycinamidine synthase, putative, expressed
mr018	all	sf0335453450	3	35453450	4.79e-13	0.05	0.06	0	LOC_Os03g62650	ion channel DMI1-like, chloroplast precursor, putative, expressed	1	LOC_Os03g62660	transposon protein, putative, unclassified, expressed	7	LOC_Os03g62670	expressed protein	-8	LOC_Os03g62640	RNA-binding protein Luc7-like, putative, expressed	9	LOC_Os03g62680	hypothetical protein	13	LOC_Os03g62690	pentatricopeptide, putative, expressed	-14	LOC_Os03g62630	ribosomal protein S6, putative, expressed	-16	LOC_Os03g62620	late embryogenesis abundant protein, putative, expressed	-18	LOC_Os03g62610	RNA-binding protein containing a PIN domain, putative, expressed	20	LOC_Os03g62700	protein kinase, putative, expressed	-25	LOC_Os03g62600	ras-related protein, putative, expressed	27	LOC_Os03g62710	transposon protein, putative, unclassified	-30	LOC_Os03g62590	oxidoreductase, short chain dehydrogenase/reductase family domain containing protein, expressed	-32	LOC_Os03g62580	vacuolar sorting protein, putative, expressed
mr018	all	sf0335759066	3	35759066	1.25e-11	0	0.07	0	LOC_Os03g63280	regulatory protein, putative, expressed	3	LOC_Os03g63290	oxidoreductase, short chain dehydrogenase/reductase family protein, putative, expressed	6	LOC_Os03g63300	NLI interacting factor-like phosphatase, putative, expressed	-8	LOC_Os03g63270	regulatory protein, putative, expressed	11	LOC_Os03g63310	cytochrome P450 71E1, putative, expressed	-18	LOC_Os03g63260	pentatricopeptide, putative, expressed	19	LOC_Os03g63320	SAM domain containing protein, putative, expressed	23	LOC_Os03g63330	aspartokinase, chloroplast precursor, putative, expressed	-24	LOC_Os03g63250	brefeldin A-sensitive Golgi protein-like, putative, expressed	33	LOC_Os03g63350	hypothetical protein	-34	LOC_Os03g63240	disease resistance protein, putative, expressed	-36	LOC_Os03g63230	retrotransposon protein, putative, unclassified, expressed	-39	LOC_Os03g63220	powdery mildew resistance protein PM3A, putative	39	LOC_Os03g63360	glutathione S-transferase, putative, expressed
mr018	all	sf0400165280	4	165280	2.04e-10	0	0.09	0	LOC_Os04g01220	retrotransposon protein, putative, Ty1-copia subclass	10	LOC_Os04g01230	phosphoglycerate mutase, putative, expressed	-16	LOC_Os04g01210	retrotransposon protein, putative, Ty3-gypsy subclass	16	LOC_Os04g01240	serine-type peptidase, putative, expressed	-19	LOC_Os04g01200	retrotransposon protein, putative, Ty3-gypsy subclass	21	LOC_Os04g01250	amidase family protein, putative, expressed	-22	LOC_Os04g01190	retrotransposon protein, putative, unclassified	-27	LOC_Os04g01180	retrotransposon protein, putative, LINE subclass	-36	LOC_Os04g01170	hypothetical protein	36	LOC_Os04g01260	hypothetical protein	-40	LOC_Os04g01160	zinc finger family protein, putative, expressed	41	LOC_Os04g01270	hypothetical protein	-46	LOC_Os04g01150	ELMO/CED-12 family protein, putative, expressed	49	LOC_Os04g01280	glycosyltransferase family 43 protein, putative, expressed
mr018	all	sf0403164316	4	3164316	1.85e-08	0	0.05	0	LOC_Os04g06100	transposon protein, putative, CACTA, En/Spm sub-class	-1	LOC_Os04g06090	cysteine-rich receptor-like protein kinase 37 precursor, putative	3	LOC_Os04g06110	retrotransposon protein, putative, Ty3-gypsy subclass	-6	LOC_Os04g06080	retrotransposon protein, putative, Ty3-gypsy subclass	-11	LOC_Os04g06070	retrotransposon protein, putative, Ty3-gypsy subclass	13	LOC_Os04g06120	retrotransposon protein, putative, Ty3-gypsy subclass	15	LOC_Os04g06130	retrotransposon protein, putative, Ty3-gypsy subclass	24	LOC_Os04g06144	retrotransposon protein, putative, Ty3-gypsy subclass	-27	LOC_Os04g06050	conserved hypothetical protein	38	LOC_Os04g06160	retrotransposon protein, putative, Ty3-gypsy subclass	-39	LOC_Os04g06030	transposon protein, putative, CACTA, En/Spm sub-class	44	LOC_Os04g06170	conserved hypothetical protein	44	LOC_Os04g06180	transposon protein, putative, CACTA, En/Spm sub-class	-45	LOC_Os04g06020	transposon protein, putative, CACTA, En/Spm sub-class
mr018	all	sf0409587576	4	9587576	2.26e-09	0	0.07	0	LOC_Os04g17550	hypothetical protein	0	LOC_Os04g17560	retrotransposon protein, putative, unclassified	-4	LOC_Os04g17540	retrotransposon protein, putative, Ty3-gypsy subclass	7	LOC_Os04g17574	retrotransposon, putative, centromere-specific	-8	LOC_Os04g17530	retrotransposon, putative, centromere-specific	-10	LOC_Os04g17520	retrotransposon, putative, centromere-specific	-12	LOC_Os04g17510	retrotransposon protein, putative, unclassified	15	LOC_Os04g17590	hypothetical protein	18	LOC_Os04g17600	retrotransposon, putative, centromere-specific	-19	LOC_Os04g17500	expressed protein	-28	LOC_Os04g17490	hypothetical protein	-32	LOC_Os04g17479	expressed protein	33	LOC_Os04g17610	retrotransposon protein, putative, Ty3-gypsy subclass	-39	LOC_Os04g17470	retrotransposon protein, putative, unclassified
mr018	all	sf0413475080	4	13475080	4.34e-08	0.05	0.05	0	LOC_Os04g23570	transposon protein, putative, CACTA, En/Spm sub-class	8	LOC_Os04g23580	xylosyltransferase, putative, expressed	-15	LOC_Os04g23550	basic helix-loop-helix family protein, putative, expressed	-23	LOC_Os04g23530	transposon protein, putative, CACTA, En/Spm sub-class, expressed	25	LOC_Os04g23590	hypothetical protein	27	LOC_Os04g23600	D-mannose binding lectin family protein	-30	LOC_Os04g23520	transposon protein, putative, CACTA, En/Spm sub-class	35	LOC_Os04g23610	expressed protein	36	LOC_Os04g23620	D-mannose binding lectin family protein	41	LOC_Os04g23630	expressed protein	-44	LOC_Os04g23510	retrotransposon, putative, centromere-specific	-46	LOC_Os04g23500	hypothetical protein	49	LOC_Os04g23650	transposon protein, putative, CACTA, En/Spm sub-class	51	LOC_Os04g23660	ligA, putative
mr018	all	sf0422634510	4	22634510	6.18e-10	0	0.07	1	LOC_Os04g38360	wound/stress protein, putative, expressed	2	LOC_Os04g38370	wound/stress protein, putative	-5	LOC_Os04g38350	hypothetical protein	5	LOC_Os04g38380	expressed protein	-7	LOC_Os04g38340	endoplasmic reticulum-Golgi intermediate compartment protein 3, putative, expressed	9	LOC_Os04g38390	wound/stress protein, putative, expressed	-13	LOC_Os04g38330	radical SAM enzyme, putative, expressed	14	LOC_Os04g38400	ethylene-insensitive 3, putative, expressed	16	LOC_Os04g38410	chlorophyll A-B binding protein, putative, expressed	-18	LOC_Os04g38320	expressed protein	18	LOC_Os04g38420	oxidoreductase, short chain dehydrogenase/reductase family domain containing protein, expressed	-20	LOC_Os04g38310	expressed protein	-25	LOC_Os04g38300	hypothetical protein	-28	LOC_Os04g38290	expressed protein
mr018	all	sf0434959685	4	34959685	7.65e-18	0	0.08	0	LOC_Os04g59080	retrotransposon protein, putative, Ty3-gypsy subclass	0	LOC_Os04g59090	retrotransposon protein, putative, Ty3-gypsy subclass	11	LOC_Os04g59100	retrotransposon protein, putative, unclassified	-12	LOC_Os04g59060	heat shock protein DnaJ, putative, expressed	-16	LOC_Os04g59050	hypothetical protein	18	LOC_Os04g59110	retrotransposon protein, putative, unclassified	-20	LOC_Os04g59040	soluble inorganic pyrophosphatase, putative, expressed	22	LOC_Os04g59120	auxin-induced protein 5NG4, putative, expressed	-28	LOC_Os04g59030	hypothetical protein	31	LOC_Os04g59130	OsFBT6 - F-box and tubby domain containing protein, expressed	-32	LOC_Os04g59020	integral membrane protein, putative, expressed	-37	LOC_Os04g59010	F-box domain containing protein, expressed	37	LOC_Os04g59140	expressed protein	42	LOC_Os04g59150	peroxidase precursor, putative, expressed
mr018	all	sf0501175062	5	1175062	1.03e-08	0.04	0.07	11	LOC_Os05g03050	DNA repair protein Rad51, putative, expressed	-14	LOC_Os05g03040	AP2 domain containing protein, expressed	20	LOC_Os05g03060	expressed protein	23	LOC_Os05g03070	transporter, putative, expressed	-27	LOC_Os05g03030	50S ribosomal protein L10, chloroplast precursor, putative, expressed	-29	LOC_Os05g03020	ZOS5-03 - C2H2 zinc finger protein, expressed	29	LOC_Os05g03080	conserved hypothetical protein	-35	LOC_Os05g03010	hypothetical protein	39	LOC_Os05g03090	transposon protein, putative, unclassified	-42	LOC_Os05g03000	inner membrane protein alx, putative, expressed	48	LOC_Os05g03100	HECT-domain domain containing protein, expressed	55	LOC_Os05g03110	PWWP domain containing protein, expressed	-57	LOC_Os05g02990	expressed protein	-65	LOC_Os05g02980	expressed protein
mr018	all	sf0504220405	5	4220405	1.4e-12	0	0.08	2	LOC_Os05g07830	tRNA methyltransferase complex GCD14 subunit, putative	-3	LOC_Os05g07820	leucine-rich repeat receptor protein kinase EXS precursor, putative	5	LOC_Os05g07840	hypothetical protein	9	LOC_Os05g07850	receptor-like kinase, putative	-12	LOC_Os05g07810	universal stress protein domain containing protein, putative, expressed	-19	LOC_Os05g07790	DNA binding protein, putative, expressed	23	LOC_Os05g07860	uvrB/uvrC motif family protein, expressed	-26	LOC_Os05g07780	transposon protein, putative, unclassified	29	LOC_Os05g07870	triose phosphate/phosphate translocator, non-green plastid,chloroplast precursor, putative, expressed	-34	LOC_Os05g07764	carboxyl-terminal proteinase, putative, expressed	35	LOC_Os05g07880	phospholipase D, putative, expressed	-41	LOC_Os05g07750	hypothetical protein	42	LOC_Os05g07890	embryo-specific 3, putative, expressed	-43	LOC_Os05g07740	receptor-like protein kinase 2 precursor, putative, expressed
mr018	all	sf0506407507	5	6407507	1.23e-08	0	0.06	-1	LOC_Os05g11330	RALFL19 - Rapid ALkalinization Factor RALF family protein precursor, expressed	1	LOC_Os05g11340	hypothetical protein	7	LOC_Os05g11350	expressed protein	8	LOC_Os05g11360	DTDP-D-glucose 4,6-dehydratase, putative	-11	LOC_Os05g11320	metallothionein-like protein 3B, putative, expressed	11	LOC_Os05g11370	expressed protein	18	LOC_Os05g11380	OsMADS66 - MADS-box family gene with MIKCc type-box, expressed	-22	LOC_Os05g11310	hypothetical protein	-26	LOC_Os05g11300	conserved hypothetical protein	30	LOC_Os05g11390	retrotransposon protein, putative, Ty3-gypsy subclass	33	LOC_Os05g11400	retrotransposon protein, putative, Ty3-gypsy subclass	-34	LOC_Os05g11290	retrotransposon protein, putative, Ty1-copia subclass	-38	LOC_Os05g11280	transposon protein, putative, CACTA, En/Spm sub-class	39	LOC_Os05g11414	OsMADS58 - MADS-box family gene with MIKCc type-box, expressed
mr018	all	sf0508466637	5	8466637	3.93e-09	0	0.06	-4	LOC_Os05g14900	expressed protein	5	LOC_Os05g14920	hypothetical protein	8	LOC_Os05g14930	conserved hypothetical protein	-9	LOC_Os05g14890	hypothetical protein	12	LOC_Os05g14940	transposon protein, putative, unclassified, expressed	-14	LOC_Os05g14880	proline-rich family protein, putative, expressed	15	LOC_Os05g14950	hypothetical protein	-18	LOC_Os05g14870	hypothetical protein	-20	LOC_Os05g14860	seven in absentia protein family domain containing protein, expressed	21	LOC_Os05g14960	conserved hypothetical protein	25	LOC_Os05g14970	expressed protein	-27	LOC_Os05g14850	hypothetical protein	-31	LOC_Os05g14840	hypothetical protein	33	LOC_Os05g14980	hypothetical protein
mr018	all	sf0510893078	5	10893078	3.03e-09	0	0.1	-6	LOC_Os05g18770	Sad1 / UNC-like C-terminal domain containing protein, putative, expressed	6	LOC_Os05g18774	protein phosphatase 1 regulatory subunit 11, putative, expressed	9	LOC_Os05g18780	rpp14 family protein	-12	LOC_Os05g18760	retrotransposon protein, putative, Ty3-gypsy subclass	21	LOC_Os05g18790	formyl transferase, putative, expressed	-23	LOC_Os05g18750	ribosomal protein L25, putative, expressed	25	LOC_Os05g18800	hypothetical protein	-28	LOC_Os05g18740	retrotransposon protein, putative, unclassified, expressed	30	LOC_Os05g18810	transposon protein, putative, CACTA, En/Spm sub-class	-38	LOC_Os05g18730	generative cell specific-1, putative, expressed	41	LOC_Os05g18820	retrotransposon protein, putative, unclassified	46	LOC_Os05g18830	retrotransposon protein, putative, unclassified	-48	LOC_Os05g18720	retrotransposon protein, putative, unclassified	49	LOC_Os05g18840	retrotransposon protein, putative, unclassified
mr018	all	sf0519754765	5	19754765	6.18e-17	0	0.08	0	LOC_Os05g33680	hypothetical protein	-4	LOC_Os05g33670	hypothetical protein	-5	LOC_Os05g33660	hypothetical protein	-11	LOC_Os05g33644	inosine-uridine preferring nucleoside hydrolase family protein, putative, expressed	11	LOC_Os05g33690	receptor-like protein kinase precursor, putative, expressed	16	LOC_Os05g33700	4F5 protein family protein	20	LOC_Os05g33710	WD domain, G-beta repeat domain containing protein, expressed	-31	LOC_Os05g33630	inosine-uridine preferring nucleoside hydrolase family protein, putative, expressed	-36	LOC_Os05g33620	expressed protein	-42	LOC_Os05g33610	expressed protein	46	LOC_Os05g33720	retrotransposon protein, putative, unclassified	51	LOC_Os05g33730	gibberellin receptor GID1L2, putative, expressed	-58	LOC_Os05g33600	cytochrome P450 72A1, putative, expressed	59	LOC_Os05g33740	retrotransposon protein, putative, unclassified
mr018	all	sf0524106123	5	24106123	5.27e-14	0.07	0.1	2	LOC_Os05g41250	VQ domain containing protein, putative	6	LOC_Os05g41270	CAMK_CAMK_like.4 - CAMK includes calcium/calmodulin depedent protein kinases, expressed	-10	LOC_Os05g41240	Myb-like DNA-binding domain containing protein, putative, expressed	11	LOC_Os05g41280	transcription factor HBP-1b, putative	15	LOC_Os05g41290	disease resistance RPP13-like protein 1, putative, expressed	-17	LOC_Os05g41230	BRASSINOSTEROID INSENSITIVE 1-associated receptor kinase 1 precursor, putative, expressed	21	LOC_Os05g41300	hypothetical protein	-27	LOC_Os05g41220	SNF1-related protein kinase regulatory subunit beta-1, putative, expressed	28	LOC_Os05g41310	disease resistance protein RGA2, putative, expressed	-33	LOC_Os05g41210	OsCam2 - Calmodulin, expressed	-37	LOC_Os05g41200	OsCML9 - Calmodulin-related calcium sensor protein, expressed	39	LOC_Os05g41320	retrotransposon protein, putative, Ty3-gypsy subclass	-40	LOC_Os05g41190	expressed protein	-42	LOC_Os05g41180	peptidase, T1 family, putative, expressed
mr018	all	sf0605771927	6	5771927	5.78e-20	0	0.09	0	LOC_Os06g11020	tic22-like family domain containing protein, expressed	5	LOC_Os06g11030	EF hand family protein, putative, expressed	-11	LOC_Os06g11010	eukaryotic aspartyl protease domain containing protein	11	LOC_Os06g11040	expressed protein	-14	LOC_Os06g11000	hypothetical protein	18	LOC_Os06g11050	cyclin-dependent kinase inhibitor, putative, expressed	-25	LOC_Os06g10990	DnaK family protein, putative, expressed	27	LOC_Os06g11060	expressed protein	34	LOC_Os06g11070	expressed protein	-36	LOC_Os06g10980	xyloglucan fucosyltransferase, putative, expressed	-38	LOC_Os06g10970	xyloglucan fucosyltransferase, putative, expressed	39	LOC_Os06g11080	hypothetical protein	40	LOC_Os06g11090	CXE carboxylesterase, putative, expressed	44	LOC_Os06g11100	retrotransposon protein, putative, unclassified
mr018	all	sf0615703737	6	15703737	1.18e-08	0.06	0.05	0	LOC_Os06g27730	retrotransposon protein, putative, unclassified	-1	LOC_Os06g27720	retrotransposon protein, putative, unclassified	4	LOC_Os06g27740	retrotransposon protein, putative, unclassified	12	LOC_Os06g27750	retrotransposon protein, putative, Ty3-gypsy subclass	13	LOC_Os06g27760	peptide methionine sulfoxide reductase msrB, putative, expressed	-15	LOC_Os06g27710	retrotransposon protein, putative, unclassified	-17	LOC_Os06g27700	retrotransposon protein, putative, unclassified	19	LOC_Os06g27770	isoflavone reductase homolog IRL, putative, expressed	-22	LOC_Os06g27690	retrotransposon, putative, centromere-specific	26	LOC_Os06g27780	retrotransposon protein, putative, unclassified	29	LOC_Os06g27790	pentatricopeptide, putative, expressed	33	LOC_Os06g27800	tm-1GCR237 protein, putative, expressed	-34	LOC_Os06g27680	retrotransposon protein, putative, Ty1-copia subclass	-40	LOC_Os06g27670	conserved hypothetical protein
mr018	all	sf0706008711	7	6008711	1.85e-12	0	0.07	-5	LOC_Os07g10950	conserved hypothetical protein	5	LOC_Os07g10960	expressed protein	7	LOC_Os07g10970	leucine zipper protein-like, putative, expressed	-12	LOC_Os07g10940	exo70 exocyst complex subunit family protein	-22	LOC_Os07g10930	hypothetical protein	23	LOC_Os07g10990	hypothetical protein	26	LOC_Os07g11000	structural constituent of ribosome, putative, expressed	-30	LOC_Os07g10920	expressed protein	-32	LOC_Os07g10910	ATEXO70F1, putative, expressed	41	LOC_Os07g11010	protein Kinase-associated protein phosphatase, putative, expressed	-46	LOC_Os07g10900	retrotransposon protein, putative, Ty1-copia subclass	-53	LOC_Os07g10890	transcription factor, putative, expressed	53	LOC_Os07g11020	rc - bHLH transcription factor regulating proanthocyanidin production in seeds	62	LOC_Os07g11030	transposon protein, putative, CACTA, En/Spm sub-class
mr018	all	sf0706824936	7	6824936	6.85e-10	0.01	0.37	0	LOC_Os07g12200	ADP-ribosylation factor, putative, expressed	-5	LOC_Os07g12190	retrotransposon protein, putative, unclassified	-7	LOC_Os07g12180	retrotransposon protein, putative, unclassified	7	LOC_Os07g12210	conserved hypothetical protein	-13	LOC_Os07g12170	ADP-ribosylation factor, putative, expressed	15	LOC_Os07g12220	conserved hypothetical protein	-19	LOC_Os07g12160	KHG/KDPG aldolase, putative, expressed	22	LOC_Os07g12230	hypothetical protein	-26	LOC_Os07g12150	acyl carrier protein, putative, expressed	-29	LOC_Os07g12140	PPR repeat domain containing protein, putative, expressed	30	LOC_Os07g12240	EF hand family protein, putative	38	LOC_Os07g12250	ribosomal protein L24, putative, expressed	-44	LOC_Os07g12130	MYB family transcription factor, putative, expressed	-48	LOC_Os07g12120	hypothetical protein
mr018	all	sf0723128753	7	23128753	2.3e-10	0	0.06	3	LOC_Os07g38500	retrotransposon protein, putative, unclassified	-9	LOC_Os07g38490	GDP-fucose protein-O-fucosyltransferase 2, putative, expressed	9	LOC_Os07g38510	retrotransposon protein, putative, unclassified	13	LOC_Os07g38520	retrotransposon protein, putative, Ty3-gypsy subclass	-15	LOC_Os07g38480	expressed protein	16	LOC_Os07g38530	STE_PAK_Ste20_Slob_Wnk.4 - STE kinases include homologs to sterile 7, sterile 11 and sterile 20 from yeast, expressed	-18	LOC_Os07g38470	expressed protein	-21	LOC_Os07g38460	expressed protein	23	LOC_Os07g38540	40S ribosomal protein S13, putative, expressed	-24	LOC_Os07g38450	retrotransposon protein, putative, unclassified	25	LOC_Os07g38550	expressed protein	-29	LOC_Os07g38440	uncharacterized 50.6 kDa protein in the 5region of gyrA and gyrB, putative, expressed	30	LOC_Os07g38560	adenylyl-sulfate kinase, putative, expressed	-35	LOC_Os07g38430	WD domain, G-beta repeat domain containing protein, expressed
mr018	all	sf0803569698	8	3569698	1.04e-17	0	0.08	5	LOC_Os08g06390	hypothetical protein	18	LOC_Os08g06400	hypothetical protein	-20	LOC_Os08g06380	CSLF6 - cellulose synthase-like family F; beta1,3;1,4 glucan synthase, expressed	20	LOC_Os08g06410	expressed protein	23	LOC_Os08g06415	expressed protein	25	LOC_Os08g06420	abhydrolase domain-containing protein FAM108C1, putative, expressed	-35	LOC_Os08g06370	MYB family transcription factor, putative, expressed	42	LOC_Os08g06430	mitochondrial NADH-ubiquinone oxidoreductase, putative, expressed	45	LOC_Os08g06440	secretory carrier-associated membrane protein 5, putative, expressed	-46	LOC_Os08g06360	THO complex subunit 7, putative, expressed	48	LOC_Os08g06450	cytidylyltransferase domain containing protein, expressed	-51	LOC_Os08g06344	transposon protein, putative, CACTA, En/Spm sub-class, expressed	52	LOC_Os08g06460	dnaJ domain containing protein, expressed	-58	LOC_Os08g06330	zinc finger C-x8-C-x5-C-x3-H type family protein, expressed
mr018	all	sf0819859744	8	19859744	3.63e-13	0	0.06	0	LOC_Os08g32020	retrotransposon protein, putative, unclassified	-3	LOC_Os08g32010	hypothetical protein	3	LOC_Os08g32030	retrotransposon protein, putative, unclassified	7	LOC_Os08g32040	retrotransposon protein, putative, unclassified	8	LOC_Os08g32050	retrotransposon protein, putative, unclassified	-10	LOC_Os08g32000	hypothetical protein	12	LOC_Os08g32060	spotted leaf 11, putative, expressed	-18	LOC_Os08g31990	hypothetical protein	19	LOC_Os08g32070	amino acid transporter, putative	21	LOC_Os08g32080	CPuORF27 - conserved peptide uORF-containing transcript, expressed	21	LOC_Os08g32085	expressed protein	-26	LOC_Os08g31980	trehalose-6-phosphate synthase, putative, expressed	-32	LOC_Os08g31970	NHL repeat-containing protein, putative, expressed	-36	LOC_Os08g31960	hypothetical protein
mr018	all	sf0822298231	8	22298231	2.64e-08	0.02	0.34	0	LOC_Os08g35370	transposon protein, putative, CACTA, En/Spm sub-class	-4	LOC_Os08g35360	hypothetical protein	4	LOC_Os08g35380	retrotransposon protein, putative, unclassified	-8	LOC_Os08g35350	hypothetical protein	8	LOC_Os08g35390	retrotransposon protein, putative, unclassified	-11	LOC_Os08g35340	retrotransposon protein, putative, unclassified	-14	LOC_Os08g35330	hypothetical protein	15	LOC_Os08g35400	hypothetical protein	18	LOC_Os08g35410	hypothetical protein	-19	LOC_Os08g35319	expressed protein	-20	LOC_Os08g35310	O-methyltransferase, putative	-23	LOC_Os08g35305	expressed protein	23	LOC_Os08g35420	photosynthetic reaction center protein, putative, expressed	-24	LOC_Os08g35300	expressed protein
mr018	all	sf1008115198	10	8115198	5.15e-15	0	0.09	-5	LOC_Os10g16410	retrotransposon protein, putative, unclassified	5	LOC_Os10g16430	conserved hypothetical protein	7	LOC_Os10g16440	CUE domain containing protein, expressed	-10	LOC_Os10g16400	retrotransposon protein, putative, unclassified	-11	LOC_Os10g16390	retrotransposon protein, putative, Ty3-gypsy subclass	18	LOC_Os10g16450	retrotransposon protein, putative, unclassified	-20	LOC_Os10g15390	ribosomal protein S7, putative, expressed	20	LOC_Os10g16460	retrotransposon protein, putative, unclassified	25	LOC_Os10g16470	retrotransposon protein, putative, unclassified	30	LOC_Os10g16480	retrotransposon protein, putative, Ty3-gypsy subclass	-31	LOC_Os10g15370	expressed protein	-35	LOC_Os10g15360	retrotransposon protein, putative, unclassified	39	LOC_Os10g16490	retrotransposon protein, putative, unclassified	42	LOC_Os10g16500	conserved hypothetical protein
mr018	all	sf1101392600	11	1392600	4.7e-08	0.01	0.37	0	LOC_Os11g03590	EMB1379, putative, expressed	-1	LOC_Os11g03580	expressed protein	3	LOC_Os11g03600	harpin-induced protein 1 domain containing protein, expressed	-4	LOC_Os11g03570	protein of unknown function, DUF618 domain containing protein, expressed	8	LOC_Os11g03610	OsFBX394 - F-box domain containing protein, expressed	11	LOC_Os11g03620	expressed protein	-12	LOC_Os11g03560	hypothetical protein	15	LOC_Os11g03630	hypothetical protein	-17	LOC_Os11g03550	expressed protein	17	LOC_Os11g03640	conserved hypothetical protein	22	LOC_Os11g03650	mla1, putative, expressed	-23	LOC_Os11g03540	AP2 domain containing protein, expressed	-29	LOC_Os11g03530	ELMO/CED-12 family protein, putative, expressed	32	LOC_Os11g03660	VQ domain containing protein, putative, expressed
mr018	all	sf1106498742	11	6498742	1.07e-19	0	0.08	0	LOC_Os11g11694	retrotransposon protein, putative, unclassified, expressed	-7	LOC_Os11g11680	LGC1, putative	7	LOC_Os11g11710	expressed protein	13	LOC_Os11g11720	serpin domain containing protein, putative	16	LOC_Os11g11730	cell wall adhesin, putative, expressed	-17	LOC_Os11g11670	hypothetical protein	19	LOC_Os11g11740	hypothetical protein	-20	LOC_Os11g11660	conserved hypothetical protein	-22	LOC_Os11g11650	expressed protein	22	LOC_Os11g11750	conserved hypothetical protein	27	LOC_Os11g11760	serpin domain containing protein, putative	-29	LOC_Os11g11640	hypothetical protein	29	LOC_Os11g11770	disease resistance protein RPM1, putative, expressed	-30	LOC_Os11g11630	hypothetical protein
mr018	all	sf1111241548	11	11241548	1.59e-10	0.04	0.06	0	LOC_Os11g19520	retrotransposon protein, putative, unclassified, expressed	-1	LOC_Os11g19510	retrotransposon protein, putative, unclassified	10	LOC_Os11g19530	hypothetical protein	-16	LOC_Os11g19500	expressed protein	16	LOC_Os11g19540	retrotransposon, putative, centromere-specific	17	LOC_Os11g19550	transposon protein, putative, CACTA, En/Spm sub-class	-23	LOC_Os11g19490	expressed protein	24	LOC_Os11g19560	transposon protein, putative, CACTA, En/Spm sub-class	27	LOC_Os11g19570	retrotransposon protein, putative, Ty3-gypsy subclass	-32	LOC_Os11g19480	receptor protein kinase-like protein At4g34220 precursor, putative, expressed	-36	LOC_Os11g19470	hypothetical protein	-39	LOC_Os11g19460	haloacid dehalogenase-like hydrolase family protein, putative, expressed	39	LOC_Os11g19580	retrotransposon protein, putative, unclassified	43	LOC_Os11g19590	retrotransposon protein, putative, Ty3-gypsy subclass
mr018	all	sf1113732272	11	13732272	2.67e-10	0.04	0.06	0	LOC_Os11g24930	retrotransposon protein, putative, Ty3-gypsy subclass	-1	LOC_Os11g24920	retrotransposon protein, putative, unclassified	-6	LOC_Os11g24910	hypothetical protein	7	LOC_Os11g24940	hypothetical protein	-8	LOC_Os11g24900	hypothetical protein	-9	LOC_Os11g24890	hypothetical protein	13	LOC_Os11g24950	retrotransposon protein, putative, Ty3-gypsy subclass	-15	LOC_Os11g24880	transposon protein, putative, CACTA, En/Spm sub-class	-16	LOC_Os11g24870	transposon protein, putative, CACTA, En/Spm sub-class	17	LOC_Os11g24964	transposon protein, putative, CACTA, En/Spm sub-class	-21	LOC_Os11g24860	transposon protein, putative, CACTA, En/Spm sub-class	-26	LOC_Os11g24850	ankyrin repeat domain containing protein	28	LOC_Os11g24980	hypothetical protein	-30	LOC_Os11g24840	ankyrin repeat family protein, putative
mr018	all	sf1114822311	11	14822311	5.51e-08	0.04	0.06	0	LOC_Os11g26680	transposon protein, putative, CACTA, En/Spm sub-class	1	LOC_Os11g26690	hypothetical protein	3	LOC_Os11g26700	hypothetical protein	-5	LOC_Os11g26670	retrotransposon protein, putative, Ty3-gypsy subclass	8	LOC_Os11g26710	MEGL5 - Maternally expressed gene MEG family protein precursor, putative, expressed	15	LOC_Os11g26720	conserved hypothetical protein	-17	LOC_Os11g26660	hypothetical protein	-18	LOC_Os11g26650	retrotransposon protein, putative, Ty3-gypsy subclass	-23	LOC_Os11g26640	hypothetical protein	24	LOC_Os11g26725	hypothetical protein	-25	LOC_Os11g26630	hypothetical protein	-29	LOC_Os11g26620	hypothetical protein	30	LOC_Os11g26730	conserved hypothetical protein	34	LOC_Os11g26750	dehydrin, putative, expressed
mr018	all	sf1202925525	12	2925525	2.02e-12	0	0.06	1	LOC_Os12g06180	HVA22, putative, expressed	-4	LOC_Os12g06170	hypothetical protein	8	LOC_Os12g06190	expressed protein	-13	LOC_Os12g06160	DUF623 domain containing protein, expressed	13	LOC_Os12g06200	E2F family transcription factor protein, putative, expressed	21	LOC_Os12g06210	harpin-induced protein 1 domain containing protein	24	LOC_Os12g06220	harpin-induced protein 1 domain containing protein, expressed	-26	LOC_Os12g06150	DUF623 domain containing protein, expressed	26	LOC_Os12g06230	retrotransposon protein, putative, unclassified	-39	LOC_Os12g06140	conserved hypothetical protein	41	LOC_Os12g06240	hypothetical protein	44	LOC_Os12g06250	expressed protein	52	LOC_Os12g06260	harpin-induced protein 1 domain containing protein, expressed	-56	LOC_Os12g06130	conserved hypothetical protein
mr018	all	sf1210249985	12	10249985	2.01e-08	0.04	0.06	1	LOC_Os12g17880	armadillo/beta-catenin repeat protein-related, putative, expressed	-3	LOC_Os12g17870	hypothetical protein	5	LOC_Os12g17890	hypothetical protein	-9	LOC_Os12g17860	retrotransposon protein, putative, Ty3-gypsy subclass	-18	LOC_Os12g17850	retrotransposon protein, putative, Ty3-gypsy subclass	28	LOC_Os12g17900	armadillo/beta-catenin repeat family protein, putative, expressed	-40	LOC_Os12g17840	ubiquitin family protein, expressed	40	LOC_Os12g17910	T-complex protein, putative, expressed	-41	LOC_Os12g17830	expressed protein	-44	LOC_Os12g17820	expressed protein	46	LOC_Os12g17920	hypothetical protein	-49	LOC_Os12g17810	hypothetical protein	49	LOC_Os12g17930	hypothetical protein	-56	LOC_Os12g17804	hypothetical protein
mr018	all	sf1218857524	12	18857524	3.82e-08	0.04	0.05	-1	LOC_Os12g31390	hypothetical protein	-3	LOC_Os12g31380	initiation factor 2 subunit family domain containing protein, expressed	5	LOC_Os12g31400	hypothetical protein	-6	LOC_Os12g31370	DNA repair protein Rad51, putative, expressed	7	LOC_Os12g31410	expressed protein	12	LOC_Os12g31420	hypothetical protein	-17	LOC_Os12g31360	hypothetical protein	17	LOC_Os12g31430	helix-loop-helix DNA-binding domain containing protein	22	LOC_Os12g31440	expressed protein	-25	LOC_Os12g31350	SSXT protein, putative, expressed	27	LOC_Os12g31450	plastid division regulator MinE, putative, expressed	32	LOC_Os12g31460	heat shock protein DnaJ, putative, expressed	-33	LOC_Os12g31340	OsFBD15 - F-box and FBD domain containing protein, expressed	36	LOC_Os12g31470	retrotransposon protein, putative, unclassified
mr018	all	sf1219302868	12	19302868	4.3e-10	0.01	0.37	1	LOC_Os12g32040	ZmEBE-1 protein, putative, expressed	-3	LOC_Os12g32030	hypothetical protein	7	LOC_Os12g32050	hypothetical protein	-10	LOC_Os12g32020	hypothetical protein	14	LOC_Os12g32060	hypothetical protein	22	LOC_Os12g32080	hypothetical protein	25	LOC_Os12g32090	transposon protein, putative, CACTA, En/Spm sub-class	31	LOC_Os12g32110	transposon protein, putative, CACTA, En/Spm sub-class	-37	LOC_Os12g32010	hypothetical protein	38	LOC_Os12g32120	transposon protein, putative, CACTA, En/Spm sub-class	-44	LOC_Os12g32000	transposon protein, putative, CACTA, En/Spm sub-class	-50	LOC_Os12g31990	transposon protein, putative, CACTA, En/Spm sub-class	50	LOC_Os12g32130	trehalose phosphatase, putative	52	LOC_Os12g32140	transposon protein, putative, unclassified
mr019	all	sf0305431061	3	5431061	4.11e-10	0.17	0.32	0	LOC_Os03g10630	hypothetical protein	1	LOC_Os03g10640	calcium-transporting ATPase, plasma membrane-type, putative, expressed	-5	LOC_Os03g10620	hydrolase, alpha/beta fold family domain containing protein, expressed	9	LOC_Os03g10650	cyclin, putative, expressed	-12	LOC_Os03g10610	retrotransposon protein, putative, unclassified	15	LOC_Os03g10660	hypothetical protein	21	LOC_Os03g10670	hypothetical protein	-25	LOC_Os03g10600	expressed protein	26	LOC_Os03g10680	formin-like protein 6 precursor, putative, expressed	34	LOC_Os03g10700	expressed protein	-35	LOC_Os03g10590	splicing factor, putative, expressed	-39	LOC_Os03g10580	retrotransposon protein, putative, SINE subclass	40	LOC_Os03g10710	hypothetical protein	-41	LOC_Os03g10570	HORMA domain containing protein, putative
mr019	jap	sf0406097439	4	6097439	2.09e-26	0.31	0.08	-4	LOC_Os04g11200	hypothetical protein	-5	LOC_Os04g11195	gamma-thionin family domain containing protein	-7	LOC_Os04g11190	hypothetical protein	11	LOC_Os04g11210	retrotransposon protein, putative, Ty3-gypsy subclass	17	LOC_Os04g11220	retrotransposon protein, putative, Ty3-gypsy subclass	-19	LOC_Os04g11180	retrotransposon protein, putative, unclassified	-25	LOC_Os04g11170	retrotransposon protein, putative, unclassified	-31	LOC_Os04g11165	gamma-thionin family domain containing protein	-32	LOC_Os04g11160	retrotransposon protein, putative, Ty1-copia subclass	32	LOC_Os04g11230	retrotransposon protein, putative, unclassified	-38	LOC_Os04g11150	retrotransposon protein, putative, Ty1-copia subclass	39	LOC_Os04g11240	retrotransposon protein, putative, Ty3-gypsy subclass	-42	LOC_Os04g11140	hypothetical protein	46	LOC_Os04g11250	conserved hypothetical protein
mr019	all	sf0406521998	4	6521998	6.74e-47	0.2	0.3	0	LOC_Os04g11900	hypothetical protein	1	LOC_Os04g11910	transposon protein, putative, unclassified	-4	LOC_Os04g11890	OsFBX121 - F-box domain containing protein, expressed	-7	LOC_Os04g11880	WD domain, G-beta repeat domain containing protein, expressed	13	LOC_Os04g11920	retrotransposon protein, putative, Ty1-copia subclass	-15	LOC_Os04g11870	hypothetical protein	20	LOC_Os04g11930	transposon protein, putative, CACTA, En/Spm sub-class	-21	LOC_Os04g11860	hypothetical protein	-23	LOC_Os04g11850	conserved hypothetical protein	24	LOC_Os04g11940	conserved hypothetical protein	-26	LOC_Os04g11840	expressed protein	26	LOC_Os04g11950	transposon protein, putative, CACTA, En/Spm sub-class	-30	LOC_Os04g11830	TCP family transcription factor, putative, expressed	31	LOC_Os04g11956	hypothetical protein
mr019	ind	sf0406990571	4	6990571	1.06e-11	0.26	0.06	0	LOC_Os04g12620	hypothetical protein	1	LOC_Os04g12639	carboxyl-terminal proteinase, putative, expressed	-6	LOC_Os04g12610	retrotransposon protein, putative, Ty3-gypsy subclass	13	LOC_Os04g12660	vignain precursor, putative	-16	LOC_Os04g12600	receptor-like protein kinase, putative, expressed	19	LOC_Os04g12669	conserved hypothetical protein	-22	LOC_Os04g12589	hypothetical protein	-26	LOC_Os04g12580	receptor-like protein kinase, putative	26	LOC_Os04g12678	indole-3-acetate beta-glucosyltransferase, putative	29	LOC_Os04g12690	N-hydroxythioamide S-beta-glucosyltransferase, putative	31	LOC_Os04g12700	retrotransposon protein, putative, unclassified	33	LOC_Os04g12710	indole-3-acetate beta-glucosyltransferase, putative	-35	LOC_Os04g12570	hypothetical protein	35	LOC_Os04g12720	indole-3-acetate beta-glucosyltransferase, putative, expressed
mr019	ind	sf0407867435	4	7867435	4.11e-09	0.15	0.08	-4	LOC_Os04g14100	hypothetical protein	-8	LOC_Os04g14090	retrotransposon protein, putative, unclassified	9	LOC_Os04g14110	TRAF-type zinc finger family protein	-13	LOC_Os04g14080	hypothetical protein	-21	LOC_Os04g14070	retrotransposon, putative, centromere-specific	21	LOC_Os04g14130	pentatricopeptide, putative, expressed	-23	LOC_Os04g14060	retrotransposon, putative, centromere-specific	-30	LOC_Os04g14050	retrotransposon protein, putative, unclassified	-35	LOC_Os04g14040	retrotransposon, putative, centromere-specific	35	LOC_Os04g14140	conserved hypothetical protein	41	LOC_Os04g14150	dehydration response related protein, putative, expressed	-43	LOC_Os04g14020	hypothetical protein	43	LOC_Os04g14160	retrotransposon protein, putative, unclassified	-45	LOC_Os04g14010	retrotransposon protein, putative, Ty3-gypsy subclass
mr019	all	sf0412417604	4	12417604	9.19e-10	0.17	0.34	0	LOC_Os04g21950	OsWRKY51 - Superfamily of TFs having WRKY and zinc finger domains, expressed	-2	LOC_Os04g21940	hypothetical protein	4	LOC_Os04g21960	retrotransposon protein, putative, unclassified	-6	LOC_Os04g21930	transposon protein, putative, CACTA, En/Spm sub-class	8	LOC_Os04g21970	retrotransposon protein, putative, unclassified	10	LOC_Os04g21980	retrotransposon protein, putative, unclassified	-13	LOC_Os04g21920	transposon protein, putative, CACTA, En/Spm sub-class	-19	LOC_Os04g21910	pentatricopeptide, putative	20	LOC_Os04g21990	retrotransposon protein, putative, unclassified	-23	LOC_Os04g21900	hypothetical protein	-27	LOC_Os04g21890	disease resistance protein RPM1, putative, expressed	28	LOC_Os04g22000	retrotransposon protein, putative, Ty3-gypsy subclass	-32	LOC_Os04g21880	conserved hypothetical protein	33	LOC_Os04g22010	retrotransposon protein, putative, Ty3-gypsy subclass
mr019	jap	sf0700977673	7	977673	6.68e-08	0.13	0.07	0	LOC_Os07g02710	expressed protein	-1	LOC_Os07g02700	DUF538 domain containing protein, putative	-5	LOC_Os07g02690	DUF538 domain containing protein, putative, expressed	-8	LOC_Os07g02674	expressed protein	11	LOC_Os07g02720	conserved hypothetical protein	14	LOC_Os07g02730	hypothetical protein	-15	LOC_Os07g02660	conserved hypothetical protein	-19	LOC_Os07g02650	retrotransposon protein, putative, unclassified	-21	LOC_Os07g02640	conserved hypothetical protein	21	LOC_Os07g02740	hypothetical protein	-24	LOC_Os07g02630	expressed protein	24	LOC_Os07g02750	transposon protein, putative, CACTA, En/Spm sub-class	-28	LOC_Os07g02624	conserved hypothetical protein	28	LOC_Os07g02760	OsFBD13 - F-box and FBD domain containing protein, expressed
mr019	jap	sf0912206265	9	12206265	7.05e-09	0.13	0.09	0	LOC_Os09g20340	DUF630/DUF632 domains containing protein, putative, expressed	-9	LOC_Os09g20330	annexin, putative	9	LOC_Os09g20350	ethylene-responsive transcription factor, putative, expressed	12	LOC_Os09g20360	hypothetical protein	-13	LOC_Os09g20320	heat shock protein DnaJ, putative	-16	LOC_Os09g20310	hypothetical protein	21	LOC_Os09g20370	hypothetical protein	-26	LOC_Os09g20300	retrotransposon protein, putative, unclassified	-30	LOC_Os09g20284	amine oxidase, flavin-containing, domain containing protein, expressed	33	LOC_Os09g20380	transposon protein, putative, unclassified	44	LOC_Os09g20390	uncharacterized glycosyl hydrolase Rv2006/MT2062, putative, expressed	-46	LOC_Os09g20270	hypothetical protein	56	LOC_Os09g20400	expressed protein	-58	LOC_Os09g20260	polyamine oxidase precursor, putative
mr019	all	sf0912613580	9	12613580	6.05e-10	0.15	0.34	1	LOC_Os09g20950	retrotransposon protein, putative, unclassified	-7	LOC_Os09g20940	expressed protein	10	LOC_Os09g20960	conserved hypothetical protein	-12	LOC_Os09g20930	expressed protein	12	LOC_Os09g20970	receptor kinase, putative	-21	LOC_Os09g20920	hypothetical protein	-23	LOC_Os09g20910	conserved hypothetical protein	23	LOC_Os09g20980	RING-H2 finger protein, putative, expressed	29	LOC_Os09g20990	trehalose-6-phosphate synthase, putative, expressed	-32	LOC_Os09g20900	hypoxia-responsive family protein, putative, expressed	-40	LOC_Os09g20890	retrotransposon protein, putative, Ty3-gypsy subclass	-45	LOC_Os09g20880	serine/threonine-protein kinase, putative, expressed	48	LOC_Os09g21000	potassium transporter, putative, expressed	-50	LOC_Os09g20870	hypothetical protein
mr019	all	sf0921568334	9	21568334	1.7e-08	0.05	0.31	0	LOC_Os09g37340	hypothetical protein	0	LOC_Os09g37344	expressed protein	0	LOC_Os09g37350	OsSAUR40 - Auxin-responsive SAUR gene family member, expressed	-2	LOC_Os09g37330	OsSAUR39 - Auxin-responsive SAUR gene family member, expressed	-4	LOC_Os09g37320	retrotransposon protein, putative, unclassified	5	LOC_Os09g37360	pectinesterase, putative	8	LOC_Os09g37369	OsSAUR41 - Auxin-responsive SAUR gene family member	-11	LOC_Os09g37310	retrotransposon protein, putative, unclassified	11	LOC_Os09g37380	OsSAUR42 - Auxin-responsive SAUR gene family member	13	LOC_Os09g37390	OsSAUR43 - Auxin-responsive SAUR gene family member	15	LOC_Os09g37394	OsSAUR44 - Auxin-responsive SAUR gene family member	17	LOC_Os09g37400	OsSAUR45 - Auxin-responsive SAUR gene family member	-21	LOC_Os09g37300	transporter, monovalent cation:proton antiporter-2 family, putative, expressed	21	LOC_Os09g37410	OsSAUR46 - Auxin-responsive SAUR gene family member, expressed
mr019	all	sf1101530864	11	1530864	1.46e-09	0.16	0.33	3	LOC_Os11g03850	PPR repeat domain containing protein, putative, expressed	6	LOC_Os11g03860	Ser/Thr protein kinase, putative, expressed	-7	LOC_Os11g03840	D-mannose binding lectin family protein, expressed	-10	LOC_Os11g03830	retrotransposon protein, putative, Ty1-copia subclass	11	LOC_Os11g03870	LTPL31 - Protease inhibitor/seed storage/LTP family protein precursor	14	LOC_Os11g03880	D-mannose binding lectin family protein, expressed	-19	LOC_Os11g03820	D-mannose binding lectin family protein, expressed	20	LOC_Os11g03890	RNA recognition motif containing protein, putative, expressed	22	LOC_Os11g03900	glucosamine--fructose-6-phosphate aminotransferase 1, putative, expressed	-26	LOC_Os11g03810	carboxyl-terminal proteinase, putative	30	LOC_Os11g03910	zinc finger DHHC domain-containing protein, putative, expressed	33	LOC_Os11g03920	expressed protein	-35	LOC_Os11g03794	WD domain, G-beta repeat domain containing protein, expressed	35	LOC_Os11g03930	hypothetical protein
mr019	ind	sf1207740230	12	7740230	6.76e-09	0.13	0.06	0	LOC_Os12g13720	Plant PDR ABC transporter associated domain containing protein, expressed	5	LOC_Os12g13730	pleiotropic drug resistance protein 2, putative, expressed	10	LOC_Os12g13740	hypothetical protein	-13	LOC_Os12g13710	hypothetical protein	13	LOC_Os12g13750	retrotransposon protein, putative, unclassified	-18	LOC_Os12g13700	hypothetical protein	20	LOC_Os12g13760	hypothetical protein	-22	LOC_Os12g13690	hypothetical protein	-23	LOC_Os12g13680	hypothetical protein	-31	LOC_Os12g13674	expressed protein	34	LOC_Os12g13770	retrotransposon protein, putative, Ty3-gypsy subclass	-43	LOC_Os12g13670	expressed protein	46	LOC_Os12g13780	retrotransposon protein, putative, Ty1-copia subclass	52	LOC_Os12g13790	POT family protein
mr019	ind	sf1215973755	12	15973755	1e-09	0.08	0.08	1	LOC_Os12g27230	transposon protein, putative, CACTA, En/Spm sub-class	-2	LOC_Os12g27220	transferase family protein, putative, expressed	6	LOC_Os12g27240	transposon protein, putative, CACTA, En/Spm sub-class	-7	LOC_Os12g27210	expressed protein	-12	LOC_Os12g27200	hypothetical protein	-14	LOC_Os12g27190	expressed protein	21	LOC_Os12g27254	transferase family protein, putative, expressed	-25	LOC_Os12g27180	retrotransposon protein, putative, Ty3-gypsy subclass	-29	LOC_Os12g27170	retrotransposon protein, putative, Ty3-gypsy subclass	30	LOC_Os12g27270	transposon protein, putative, CACTA, En/Spm sub-class	-33	LOC_Os12g27160	retrotransposon protein, putative, Ty3-gypsy subclass	-38	LOC_Os12g27150	retrotransposon protein, putative, Ty3-gypsy subclass	-47	LOC_Os12g27140	retrotransposon protein, putative, Ty3-gypsy subclass	-51	LOC_Os12g27130	retrotransposon protein, putative, Ty3-gypsy subclass
mr020	all	sf0125494649	1	25494649	1.36e-08	0.07	0.07	0	LOC_Os01g44940	hypothetical protein	3	LOC_Os01g44950	AMP-binding enzyme, putative	6	LOC_Os01g44960	hydrolase, alpha/beta fold family domain containing protein, expressed	-12	LOC_Os01g44430	retrotransposon protein, putative, unclassified	18	LOC_Os01g44970	polygalacturonase, putative, expressed	-21	LOC_Os01g44394	mitotic checkpoint protein, putative, expressed	24	LOC_Os01g44980	peptide deformylase, putative, expressed	28	LOC_Os01g44990	ercc6 protein, putative, expressed	-32	LOC_Os01g44390	MYB family transcription factor, putative, expressed	-36	LOC_Os01g44380	hypothetical protein	36	LOC_Os01g45000	hypothetical protein	-37	LOC_Os01g44370	MYB family transcription factor, putative	38	LOC_Os01g45010	hypothetical protein	-45	LOC_Os01g44360	CBS domain containing membrane protein, putative, expressed
mr020	all	sf0126642419	1	26642419	7.08e-09	0.05	0.12	-6	LOC_Os01g46750	AMP-binding enzyme, putative, expressed	9	LOC_Os01g46760	protein phosphatase 2C, putative, expressed	-19	LOC_Os01g46740	hypothetical protein	-23	LOC_Os01g46730	hypothetical protein	23	LOC_Os01g46770	transposon protein, putative, unclassified	-24	LOC_Os01g46720	expressed protein	30	LOC_Os01g46780	transposon protein, putative, unclassified	-34	LOC_Os01g46710	transposon protein, putative, CACTA, En/Spm sub-class, expressed	36	LOC_Os01g46790	conserved hypothetical protein	-43	LOC_Os01g46700	SET domain containing protein, expressed	43	LOC_Os01g46800	OsWRKY15 - Superfamily of TFs having WRKY and zinc finger domains, expressed	55	LOC_Os01g46810	viral A-type inclusion protein repeat containing protein, expressed	-57	LOC_Os01g46690	hypothetical protein	-61	LOC_Os01g46680	hypothetical protein
mr020	ind	sf0216054912	2	16054912	5.42e-08	0.06	0.08	-2	LOC_Os02g27270	retrotransposon protein, putative, unclassified	5	LOC_Os02g27280	transposon protein, putative, CACTA, En/Spm sub-class	-12	LOC_Os02g27260	hypothetical protein	13	LOC_Os02g27290	hypothetical protein	21	LOC_Os02g27300	SCP-like extracellular protein	-25	LOC_Os02g27250	hypothetical protein	27	LOC_Os02g27310	TKL_IRAK_DUF26-lc.6 - DUF26 kinases have homology to DUF26 containing loci, expressed	-30	LOC_Os02g27240	retrotransposon protein, putative, unclassified	-33	LOC_Os02g27230	retrotransposon protein, putative, unclassified	37	LOC_Os02g27320	retrotransposon protein, putative, Ty1-copia subclass	43	LOC_Os02g27330	expressed protein	43	LOC_Os02g27340	riboflavin biosynthesis protein ribD, putative, expressed	-46	LOC_Os02g27220	protein phosphatase 2C, putative, expressed	50	LOC_Os02g27350	expressed protein
mr020	ind	sf0217237010	2	17237010	5.84e-09	0.04	0.05	1	LOC_Os02g29120	hypothetical protein	2	LOC_Os02g29130	ankyrin, putative, expressed	-6	LOC_Os02g29110	ankyrin repeat family protein, putative	-9	LOC_Os02g29100	heat shock protein STI, putative	-15	LOC_Os02g29090	expressed protein	15	LOC_Os02g29140	ankyrin, putative, expressed	-22	LOC_Os02g29080	conserved hypothetical protein	-24	LOC_Os02g29070	protein kinase domain containing protein	-28	LOC_Os02g29060	retrotransposon protein, putative, unclassified	28	LOC_Os02g29150	OsFBO11 - F-box and other domain containing protein, expressed	-31	LOC_Os02g29050	retrotransposon protein, putative, unclassified	34	LOC_Os02g29160	ankyrin, putative, expressed	-38	LOC_Os02g29040	ankyrin repeat domain containing protein, putative, expressed	-49	LOC_Os02g29030	retrotransposon protein, putative, unclassified
mr020	ind	sf0220472339	2	20472339	4.31e-09	0.05	0.06	-1	LOC_Os02g34240	transposon protein, putative, unclassified	-7	LOC_Os02g34220	hypothetical protein	-9	LOC_Os02g34210	hypothetical protein	10	LOC_Os02g34250	expressed protein	12	LOC_Os02g34260	AP2 domain containing protein	-14	LOC_Os02g34200	transposon protein, putative, CACTA, En/Spm sub-class	20	LOC_Os02g34270	AP2 domain containing protein, expressed	-23	LOC_Os02g34190	hypothetical protein	-30	LOC_Os02g34180	transposon protein, putative, unclassified	30	LOC_Os02g34280	hypothetical protein	-37	LOC_Os02g34170	transposon protein, putative, unclassified	39	LOC_Os02g34290	hypothetical protein	40	LOC_Os02g34300	transposon protein, putative, unclassified	-44	LOC_Os02g34160	transposon protein, putative, CACTA, En/Spm sub-class
mr020	ind	sf0317983113	3	17983113	2.39e-10	0.08	0.05	0	LOC_Os03g31546	hypothetical protein	1	LOC_Os03g31550	aldehyde oxidase, putative, expressed	-7	LOC_Os03g31544	hypothetical protein	-8	LOC_Os03g31542	retrotransposon protein, putative, unclassified	-15	LOC_Os03g31540	conserved hypothetical protein	-20	LOC_Os03g31530	retrotransposon protein, putative, unclassified	20	LOC_Os03g31560	retrotransposon protein, putative, unclassified	-26	LOC_Os03g31520	retrotransposon protein, putative, unclassified	31	LOC_Os03g31570	proline-rich family protein, putative, expressed	-34	LOC_Os03g31510	cysteine proteinase inhibitor 8 precursor, putative, expressed	-40	LOC_Os03g31500	conserved hypothetical protein	-41	LOC_Os03g31490	expressed protein	42	LOC_Os03g31594	jmjC domain containing protein, expressed	-48	LOC_Os03g31480	expansin precursor, putative, expressed
mr020	ind	sf0319927995	3	19927995	5.97e-09	0.06	0.05	-3	LOC_Os03g35920	expressed protein	6	LOC_Os03g35930	retrotransposon protein, putative, Ty1-copia subclass	8	LOC_Os03g35940	retrotransposon protein, putative, Ty1-copia subclass	-9	LOC_Os03g35910	retrotransposon, putative, centromere-specific	-12	LOC_Os03g35894	retrotransposon, putative, centromere-specific	17	LOC_Os03g35950	expressed protein	-20	LOC_Os03g35886	expressed protein	20	LOC_Os03g35960	hypothetical protein	21	LOC_Os03g35970	retrotransposon protein, putative, unclassified	-27	LOC_Os03g35880	conserved hypothetical protein	28	LOC_Os03g35980	hypothetical protein	33	LOC_Os03g35990	retrotransposon protein, putative, unclassified	-34	LOC_Os03g35870	retrotransposon protein, putative, Ty3-gypsy subclass	39	LOC_Os03g36000	retrotransposon protein, putative, unclassified
mr020	jap	sf0403654582	4	3654582	5.48e-08	0.1	0.05	-1	LOC_Os04g06920	conserved hypothetical protein	2	LOC_Os04g06930	retrotransposon protein, putative, unclassified	3	LOC_Os04g06940	retrotransposon protein, putative, unclassified	7	LOC_Os04g06950	conserved hypothetical protein	-8	LOC_Os04g06910	conserved hypothetical protein	9	LOC_Os04g06960	retrotransposon protein, putative, unclassified	12	LOC_Os04g06970	retrotransposon protein, putative, unclassified	19	LOC_Os04g06980	retrotransposon protein, putative, Ty3-gypsy subclass	-20	LOC_Os04g06900	expressed protein	23	LOC_Os04g06990	conserved hypothetical protein	-26	LOC_Os04g06890	conserved hypothetical protein	-29	LOC_Os04g06879	hypothetical protein	-32	LOC_Os04g06870	retrotransposon protein, putative, unclassified	32	LOC_Os04g07060	retrotransposon protein, putative, Ty3-gypsy subclass
mr020	all	sf0405208747	4	5208747	1.8e-09	0.08	0.05	0	LOC_Os04g09720	OsSCP22 - Putative Serine Carboxypeptidase homologue, expressed	-7	LOC_Os04g09710	retrotransposon protein, putative, unclassified	8	LOC_Os04g09730	retrotransposon protein, putative, unclassified	-11	LOC_Os04g09700	retrotransposon protein, putative, Ty3-gypsy subclass	11	LOC_Os04g09740	transposon protein, putative, Pong sub-class	-13	LOC_Os04g09690	retrotransposon protein, putative, Ty3-gypsy subclass	13	LOC_Os04g09750	retrotransposon, putative, centromere-specific	-18	LOC_Os04g09680	caffeic acid 3-O-methyltransferase, putative, expressed	18	LOC_Os04g09760	retrotransposon protein, putative, unclassified	-21	LOC_Os04g09670	O-methyltransferase, putative, expressed	-26	LOC_Os04g09654	O-methyltransferase, putative, expressed	28	LOC_Os04g09770	Ser/Thr protein kinase, putative	33	LOC_Os04g09780	cysteine-rich receptor protein kinase, putative	-38	LOC_Os04g09640	hypothetical protein
mr020	ind	sf0423712213	4	23712213	1.81e-11	0.08	0.05	0	LOC_Os04g40150	glycosyl transferase family 17 protein, putative, expressed	0	LOC_Os04g40160	hypothetical protein	-7	LOC_Os04g40140	expressed protein	-12	LOC_Os04g40130	Rf1, mitochondrial precursor, putative, expressed	14	LOC_Os04g40170	hypothetical protein	-15	LOC_Os04g40120	hypothetical protein	15	LOC_Os04g40180	expressed protein	-16	LOC_Os04g40110	hypothetical protein	-18	LOC_Os04g40100	BTBN11 - Bric-a-Brac, Tramtrack, Broad Complex BTB domain with non-phototropic hypocotyl 3 NPH3 domain, expressed	18	LOC_Os04g40190	circumsporozoite protein, putative, expressed	21	LOC_Os04g40200	HNH endonuclease family protein, putative, expressed	-25	LOC_Os04g40090	zinc finger, ZZ type family protein, expressed	26	LOC_Os04g40210	transposon protein, putative, CACTA, En/Spm sub-class	-30	LOC_Os04g40080	leucine rich repeat containing protein, expressed
mr020	ind	sf0424441412	4	24441412	1.16e-12	0.17	0.05	0	LOC_Os04g41520	retrotransposon protein, putative, unclassified	-1	LOC_Os04g41510	serine/threonine-protein kinase GCN2, putative, expressed	4	LOC_Os04g41530	serine/threonine-protein kinase GCN2, putative	-11	LOC_Os04g41500	expressed protein	13	LOC_Os04g41540	OsCML22 - Calmodulin-related calcium sensor protein, expressed	17	LOC_Os04g41550	CRS1/YhbY domain containing protein, putative, expressed	-21	LOC_Os04g41490	DNA-directed RNA polymerase III subunit RPC1, putative, expressed	21	LOC_Os04g41560	B-box zinc finger family protein, putative, expressed	28	LOC_Os04g41570	ethylene-responsive protein related, putative, expressed	-36	LOC_Os04g41480	skin secretory protein xP2 precursor, putative, expressed	-37	LOC_Os04g41470	expressed protein	40	LOC_Os04g41580	glycine-rich protein, putative, expressed	48	LOC_Os04g41599	transposon protein, putative, CACTA, En/Spm sub-class	-54	LOC_Os04g41460	transporter family protein, putative, expressed
mr020	ind	sf0425996200	4	25996200	2.37e-08	0.08	0.05	0	LOC_Os04g44220	MIF4G domain containing protein, putative	3	LOC_Os04g44224	brain acid soluble protein 1, putative	-7	LOC_Os04g44210	expressed protein	-12	LOC_Os04g44200	oxygen-evolving enhancer protein 3, chloroplast precursor, putative	-14	LOC_Os04g44190	expressed protein	17	LOC_Os04g44230	cytokinin dehydrogenase precursor, putative	-24	LOC_Os04g44180	conserved hypothetical protein	24	LOC_Os04g44240	cytokinin-O-glucosyltransferase 3, putative, expressed	-32	LOC_Os04g44170	hypothetical protein	32	LOC_Os04g44250	cytokinin-O-glucosyltransferase 3, putative, expressed	36	LOC_Os04g44260	thioredoxin reductase 2, putative	-42	LOC_Os04g44160	hypothetical protein	42	LOC_Os04g44270	retrotransposon protein, putative, unclassified	45	LOC_Os04g44280	OsRR5 type-A response regulator, expressed
mr020	ind	sf0428054529	4	28054529	1.66e-12	0.11	0.05	0	LOC_Os04g47590	niemann-Pick C1 protein precursor, putative, expressed	5	LOC_Os04g47600	retrotransposon protein, putative, Ty1-copia subclass	-17	LOC_Os04g47580	cyclin, putative, expressed	-21	LOC_Os04g47570	protein kinase domain containing protein	21	LOC_Os04g47610	hypothetical protein	23	LOC_Os04g47620	protein kinase APK1B, chloroplast precursor, putative, expressed	27	LOC_Os04g47630	hypothetical protein	-28	LOC_Os04g47560	retrotransposon protein, putative, unclassified	33	LOC_Os04g47640	RWP-RK domain-containing protein, putative, expressed	-37	LOC_Os04g47555	expressed protein	38	LOC_Os04g47650	expressed protein	-39	LOC_Os04g47550	expressed protein	41	LOC_Os04g47660	retrotransposon protein, putative, unclassified	-43	LOC_Os04g47530	transmembrane protein, putative, expressed
mr020	jap	sf0507355321	5	7355321	2.7e-08	0.14	0.08	1	LOC_Os05g12808	DUF623 domain containing protein	-3	LOC_Os05g12804	transposon protein, putative, CACTA, En/Spm sub-class	11	LOC_Os05g13300	helicase, putative, expressed	-14	LOC_Os05g12800	hypothetical protein	-15	LOC_Os05g12790	hypothetical protein	-20	LOC_Os05g12780	transposon protein, putative, unclassified	23	LOC_Os05g13320	C4-dicarboxylate transporter/malic acid transport protein, expressed	-25	LOC_Os05g12770	NB-ARC domain containing protein	-31	LOC_Os05g12760	retrotransposon protein, putative, unclassified	-33	LOC_Os05g12750	retrotransposon protein, putative, LINE subclass	43	LOC_Os05g13330	per1-like family protein, putative, expressed	-44	LOC_Os05g12740	transposon protein, putative, unclassified	-47	LOC_Os05g12730	hypothetical protein	-49	LOC_Os05g12720	conserved hypothetical protein
mr020	jap	sf0613824006	6	13824006	3.81e-12	0.21	0.07	-7	LOC_Os06g23670	transposon protein, putative, Mariner sub-class	10	LOC_Os06g23684	tyrosine aminotransferase, putative, expressed	-12	LOC_Os06g23660	retrotransposon protein, putative, unclassified	-19	LOC_Os06g23650	no apical meristem protein, putative, expressed	20	LOC_Os06g23700	retrotransposon protein, putative, Ty1-copia subclass	29	LOC_Os06g23710	retrotransposon protein, putative, unclassified	-36	LOC_Os06g23640	hypothetical protein	38	LOC_Os06g23720	retrotransposon protein, putative, unclassified	40	LOC_Os06g23730	retrotransposon, putative, centromere-specific	-45	LOC_Os06g23630	transposon protein, putative, CACTA, En/Spm sub-class	46	LOC_Os06g23740	hypothetical protein	-49	LOC_Os06g23620	conserved hypothetical protein	-51	LOC_Os06g23610	transposon protein, putative, CACTA, En/Spm sub-class	52	LOC_Os06g23750	hypothetical protein
mr020	jap	sf0717848947	7	17848947	1.09e-11	0.19	0.07	-1	LOC_Os07g30210	integral membrane protein DUF6 domain containing protein, expressed	1	LOC_Os07g30220	expressed protein	-4	LOC_Os07g30200	tRNA synthetases class II domain containing protein, expressed	7	LOC_Os07g30230	transposon protein, putative, unclassified	-11	LOC_Os07g30190	retrotransposon protein, putative, unclassified	-20	LOC_Os07g30180	transposon protein, putative, unclassified	20	LOC_Os07g30240	mutS family domain IV containing protein	-26	LOC_Os07g30170	nitrilase, putative, expressed	-28	LOC_Os07g30160	trehalose phosphatase, putative, expressed	31	LOC_Os07g30250	RFT1, putative, expressed	40	LOC_Os07g30260	hypothetical protein	42	LOC_Os07g30270	retrotransposon protein, putative, unclassified	-43	LOC_Os07g30154	POEI2 - Pollen Ole e I allergen and extensin family protein precursor, putative, expressed	-48	LOC_Os07g30150	phosphoribosyl transferase, putative, expressed
mr020	all	sf0727778146	7	27778146	1.25e-08	0.04	0.07	-1	LOC_Os07g46500	ankyrin repeat domain containing protein, putative, expressed	1	LOC_Os07g46510	expressed protein	4	LOC_Os07g46520	rhythmically expressed gene 2 protein, putative, expressed	11	LOC_Os07g46530	hypothetical protein	11	LOC_Os07g46540	condensin complex subunit 1, putative, expressed	-21	LOC_Os07g46490	phosphatidylinositol-4-phosphate 5-kinase, putative, expressed	21	LOC_Os07g46550	annexin, putative	24	LOC_Os07g46555	F-box domain containing protein	28	LOC_Os07g46560	seven in absentia protein family domain containing protein, expressed	-31	LOC_Os07g46480	eukaryotic aspartyl protease domain containing protein, expressed	-34	LOC_Os07g46470	hypothetical protein	34	LOC_Os07g46570	glutaredoxin, putative, expressed	-40	LOC_Os07g46460	ferredoxin-dependent glutamate synthase, chloroplast precursor, putative, expressed	40	LOC_Os07g46580	DEAD-box ATP-dependent RNA helicase, putative
mr020	all	sf0808252316	8	8252316	6.4e-10	0.02	0.27	-1	LOC_Os08g13830	retrotransposon protein, putative, Ty3-gypsy subclass	-2	LOC_Os08g13820	retrotransposon protein, putative, Ty3-gypsy subclass	-5	LOC_Os08g13810	retrotransposon protein, putative, unclassified	5	LOC_Os08g13840	OsWRKY44 - Superfamily of TFs having WRKY and zinc finger domains, expressed	-16	LOC_Os08g13800	NB-ARC domain containing protein	16	LOC_Os08g13850	conserved hypothetical protein	22	LOC_Os08g13860	retrotransposon protein, putative, Ty1-copia subclass, expressed	-28	LOC_Os08g13795	expressed protein	29	LOC_Os08g13870	S-locus lectin protein kinase family protein, putative	-32	LOC_Os08g13790	conserved hypothetical protein	-34	LOC_Os08g13780	U-box domain-containing protein, putative	36	LOC_Os08g13880	hypothetical protein	-43	LOC_Os08g13770	hypothetical protein	43	LOC_Os08g13890	exonuclease, putative, expressed
mr020	ind	sf0809386840	8	9386840	2.3e-11	0.08	0.06	0	LOC_Os08g15420	CSLC3 - cellulose synthase-like family C, expressed	1	LOC_Os08g15430	conserved hypothetical protein	4	LOC_Os08g15440	hypothetical protein	7	LOC_Os08g15444	expressed protein	-10	LOC_Os08g15410	hypothetical protein	11	LOC_Os08g15450	nodulin, putative	-13	LOC_Os08g15400	retrotransposon protein, putative, unclassified	-17	LOC_Os08g15390	hypothetical protein	17	LOC_Os08g15460	preprotein translocase subunit secY, putative, expressed	-21	LOC_Os08g15380	retrotransposon protein, putative, unclassified	-22	LOC_Os08g15370	retrotransposon protein, putative, unclassified	-27	LOC_Os08g15360	retrotransposon protein, putative, unclassified	30	LOC_Os08g15480	conserved hypothetical protein	-31	LOC_Os08g15350	retrotransposon protein, putative, unclassified
mr020	all	sf1005389668	10	5389668	5.41e-09	0.02	0.14	-3	LOC_Os10g09920	LTPL132 - Protease inhibitor/seed storage/LTP family protein precursor, putative, expressed	-6	LOC_Os10g09910	hypothetical protein	6	LOC_Os10g09930	expressed protein	-7	LOC_Os10g09900	transposon protein, putative, unclassified	-11	LOC_Os10g09890	hypothetical protein	12	LOC_Os10g09940	retrotransposon protein, putative, Ty1-copia subclass	-20	LOC_Os10g09880	retrotransposon protein, putative, unclassified	22	LOC_Os10g09950	retrotransposon protein, putative, Ty3-gypsy subclass	-26	LOC_Os10g09870	HVA22, putative, expressed	27	LOC_Os10g09960	retrotransposon protein, putative, unclassified, expressed	31	LOC_Os10g09970	retrotransposon protein, putative, Ty3-gypsy subclass	-36	LOC_Os10g09860	chalcone synthase, putative	39	LOC_Os10g09990	cytokinin-O-glucosyltransferase 3, putative, expressed	-43	LOC_Os10g09850	EF hand family protein, putative, expressed
mr020	all	sf1115125375	11	15125375	2.29e-08	0.07	0.06	0	LOC_Os11g27090	retrotransposon protein, putative, unclassified	-1	LOC_Os11g27080	retrotransposon protein, putative, unclassified	-3	LOC_Os11g27070	retrotransposon protein, putative, unclassified	-4	LOC_Os11g27060	retrotransposon protein, putative, unclassified	5	LOC_Os11g27100	retrotransposon protein, putative, unclassified	9	LOC_Os11g27110	expressed protein	12	LOC_Os11g27120	hypothetical protein	-13	LOC_Os11g27050	retrotransposon protein, putative, Ty3-gypsy subclass	-18	LOC_Os11g27040	retrotransposon protein, putative, Ty3-gypsy subclass	22	LOC_Os11g27130	HAT dimerisation protein, putative	-24	LOC_Os11g27030	conserved hypothetical protein	-25	LOC_Os11g27020	expressed protein	27	LOC_Os11g27140	retrotransposon protein, putative, unclassified	30	LOC_Os11g27150	retrotransposon protein, putative, unclassified
mr020	jap	sf1116855867	11	16855867	1.68e-08	0.17	0.05	0	LOC_Os11g29840	expressed protein	-5	LOC_Os11g29830	hypothetical protein	7	LOC_Os11g29850	ABC transporter, ATP-binding protein, putative, expressed	-13	LOC_Os11g29820	hypothetical protein	14	LOC_Os11g29860	hypothetical protein	-22	LOC_Os11g29810	conserved hypothetical protein	-25	LOC_Os11g29800	hypothetical protein	-27	LOC_Os11g29790	receptor kinase, putative	30	LOC_Os11g29870	OsWRKY72 - Superfamily of TFs having WRKY and zinc finger domains, expressed	35	LOC_Os11g29880	retrotransposon protein, putative, unclassified	-36	LOC_Os11g29780	plant-specific domain TIGR01627 family protein, expressed	41	LOC_Os11g29890	retrotransposon protein, putative, unclassified	-47	LOC_Os11g29770	retrotransposon protein, putative, unclassified	-52	LOC_Os11g29760	hypothetical protein
mr021	all	sf0719089543	7	19089543	8.78e-09	0.13	0.46	0	LOC_Os07g32140	hypothetical protein	-4	LOC_Os07g32129	expressed protein	4	LOC_Os07g32150	retrotransposon protein, putative, Ty1-copia subclass	-5	LOC_Os07g32120	transcription initiation factor IIB, putative	8	LOC_Os07g32160	hypothetical protein	9	LOC_Os07g32170	OsSPL13 - SBP-box gene family member, expressed	-11	LOC_Os07g32110	transposon protein, putative, unclassified	-15	LOC_Os07g32100	hypothetical protein	-17	LOC_Os07g32090	conserved hypothetical protein	-21	LOC_Os07g32080	transcription initiation factor IIB, putative	22	LOC_Os07g32180	retrotransposon protein, putative, Ty1-copia subclass	-24	LOC_Os07g32070	conserved hypothetical protein	-27	LOC_Os07g32060	UDP-glucoronosyl/UDP-glucosyl transferase, putative, expressed	-30	LOC_Os07g32050	hypothetical protein
mr022	all	sf0101725037	1	1725037	1.39e-09	0.07	0.05	5	LOC_Os01g04000	hypothetical protein	-6	LOC_Os01g03989	hypothetical protein	7	LOC_Os01g04005	expressed protein	12	LOC_Os01g04010	expressed protein	-13	LOC_Os01g03980	expressed protein	-15	LOC_Os01g03970	hypothetical protein	-18	LOC_Os01g03960	hypothetical protein	20	LOC_Os01g04020	AP2 domain containing protein, expressed	-22	LOC_Os01g03950	glycosyl hydrolase, family 31, putative, expressed	28	LOC_Os01g04030	signal peptidase complex subunit 3, putative, expressed	31	LOC_Os01g04040	BBTI11 - Bowman-Birk type bran trypsin inhibitor precursor, putative	34	LOC_Os01g04050	BBTI12 - Bowman-Birk type bran trypsin inhibitor precursor, expressed	38	LOC_Os01g04070	verticillium wilt disease resistance protein, putative, expressed	-40	LOC_Os01g03940	expressed protein
mr022	jap	sf0119644907	1	19644907	1.68e-07	0.25	0.06	0	LOC_Os01g35504	retrotransposon protein, putative, unclassified	-4	LOC_Os01g35490	retrotransposon protein, putative, Ty3-gypsy subclass	8	LOC_Os01g35520	retrotransposon protein, putative, unclassified	10	LOC_Os01g35530	retrotransposon protein, putative, unclassified	-11	LOC_Os01g35480	retrotransposon protein, putative, Ty3-gypsy subclass	15	LOC_Os01g35540	retrotransposon protein, putative, unclassified	-17	LOC_Os01g35470	retrotransposon protein, putative, Ty3-gypsy subclass	-21	LOC_Os01g35460	retrotransposon protein, putative, unclassified	21	LOC_Os01g35550	retrotransposon protein, putative, unclassified	-25	LOC_Os01g35450	retrotransposon protein, putative, Ty3-gypsy subclass	26	LOC_Os01g35560	retrotransposon protein, putative, unclassified	-33	LOC_Os01g35440	retrotransposon protein, putative, Ty3-gypsy subclass	35	LOC_Os01g35580	expressed protein	-41	LOC_Os01g35430	retrotransposon protein, putative, unclassified
mr022	ind	sf0217141401	2	17141401	1.6e-08	0.07	0.05	3	LOC_Os02g28970	expressed protein	-8	LOC_Os02g28960	retrotransposon protein, putative, Ty3-gypsy subclass	9	LOC_Os02g28980	peptidyl-prolyl isomerase, putative, expressed	-10	LOC_Os02g28950	retrotransposon protein, putative, Ty3-gypsy subclass	-12	LOC_Os02g28940	retrotransposon protein, putative, Ty3-gypsy subclass	-14	LOC_Os02g28930	conserved hypothetical protein	16	LOC_Os02g28990	hypothetical protein	-17	LOC_Os02g28920	transposon protein, putative, unclassified	17	LOC_Os02g29000	Cupin domain containing protein	20	LOC_Os02g29010	retrotransposon protein, putative, unclassified	-21	LOC_Os02g28910	hypothetical protein	-26	LOC_Os02g28900	cytokinin-O-glucosyltransferase 2, putative, expressed	27	LOC_Os02g29020	Cupin domain containing protein	30	LOC_Os02g29030	retrotransposon protein, putative, unclassified
mr022	all	sf0224683197	2	24683197	3.67e-08	0.08	0.17	-1	LOC_Os02g40720	hypothetical protein	1	LOC_Os02g40730	ammonium transporter protein, putative, expressed	-3	LOC_Os02g40710	ammonium transporter protein, putative, expressed	7	LOC_Os02g40750	pentatricopeptide domain containing protein, putative	-11	LOC_Os02g40700	enzyme of the cupin superfamily protein, putative, expressed	11	LOC_Os02g40760	hypothetical protein	-17	LOC_Os02g40690	expressed protein	-18	LOC_Os02g40680	mis12 protein, expressed	18	LOC_Os02g40770	SET domain containing protein, expressed	28	LOC_Os02g40784	WAX2, putative, expressed	35	LOC_Os02g40800	expressed protein	-37	LOC_Os02g40664	zinc finger family protein, putative, expressed	39	LOC_Os02g40810	Zinc finger, ZZ type domain containing protein, expressed	-45	LOC_Os02g40650	hypothetical protein
mr022	all	sf0234756307	2	34756307	5.39e-08	0.07	0.13	1	LOC_Os02g56700	dehydrogenase, putative, expressed	-3	LOC_Os02g56690	dihydroflavonol-4-reductase, putative	5	LOC_Os02g56710	hypothetical protein	7	LOC_Os02g56720	cinnamoyl CoA reductase, putative, expressed	13	LOC_Os02g56730	retrotransposon protein, putative, unclassified	-17	LOC_Os02g56680	dehydrogenase, putative, expressed	-21	LOC_Os02g56670	hypothetical protein	21	LOC_Os02g56740	translation initiation factor eIF-2B subunit epsilon, putative, expressed	-25	LOC_Os02g56660	retrotransposon protein, putative, unclassified	-29	LOC_Os02g56650	retrotransposon protein, putative, unclassified	-32	LOC_Os02g56640	retrotransposon protein, putative, unclassified	32	LOC_Os02g56750	OsFBX65 - F-box domain containing protein, expressed	36	LOC_Os02g56760	OsFBX66 - F-box domain containing protein	-38	LOC_Os02g56630	OsWAK24 - OsWAK receptor-like protein kinase
mr022	all	sf0305705397	3	5705397	2.36e-08	0.07	0.15	0	LOC_Os03g11100	vesicle transport protein GOT1B, putative, expressed	3	LOC_Os03g11110	zinc finger family protein, putative, expressed	-7	LOC_Os03g11080	expressed protein	14	LOC_Os03g11120	methionyl-tRNA synthetase, putative, expressed	-18	LOC_Os03g11060	MFP1 attachment factor 1, putative, expressed	-20	LOC_Os03g11050	mannose-1-phosphate guanyltransferase, putative, expressed	23	LOC_Os03g11130	conserved hypothetical protein	-26	LOC_Os03g11040	cyclin, putative, expressed	28	LOC_Os03g11140	pleckstrin homology domain-containing protein-related taxo, putative, expressed	-30	LOC_Os03g11030	cyclin, putative	-34	LOC_Os03g11020	PPR repeat containing protein, expressed	40	LOC_Os03g11150	hypothetical protein	43	LOC_Os03g11160	cysteine proteinase inhibitor precursor, putative	46	LOC_Os03g11170	cysteine proteinase inhibitor precursor, putative
mr022	all	sf0316237302	3	16237302	3.79e-10	0.08	0.11	0	LOC_Os03g28220	transposon protein, putative, unclassified	-1	LOC_Os03g28204	transposon protein, putative, unclassified	1	LOC_Os03g28230	transposon protein, putative, unclassified	8	LOC_Os03g28250	hypothetical protein	-10	LOC_Os03g28190	dirigent, putative, expressed	11	LOC_Os03g28260	retrotransposon protein, putative, unclassified	-16	LOC_Os03g28180	hypothetical protein	18	LOC_Os03g28270	Leucine Rich Repeat family protein, expressed	-19	LOC_Os03g28175	hypothetical protein	-23	LOC_Os03g28170	expressed protein	-28	LOC_Os03g28160	jacalin-like lectin domain containing protein, expressed	30	LOC_Os03g28280	conserved hypothetical protein	41	LOC_Os03g28289	conserved hypothetical protein	44	LOC_Os03g28300	protein kinase domain containing protein, expressed
mr022	ind	sf0317434401	3	17434401	4.44e-11	0.14	0.05	0	LOC_Os03g30550	RNA-binding protein-like, putative, expressed	-8	LOC_Os03g30530	expressed protein	13	LOC_Os03g30570	protein of unknown function DUF1675 domain containing protein, expressed	17	LOC_Os03g30580	expressed protein	-22	LOC_Os03g30519	expressed protein	23	LOC_Os03g30590	hypothetical protein	25	LOC_Os03g30600	hypothetical protein	-26	LOC_Os03g30510	conserved hypothetical protein	28	LOC_Os03g30610	ubiquinone oxidoreductase, putative	30	LOC_Os03g30620	hypothetical protein	33	LOC_Os03g30630	expressed protein	-34	LOC_Os03g30500	hypothetical protein	35	LOC_Os03g30640	hypothetical protein	37	LOC_Os03g30650	hypothetical protein
mr022	all	sf0401758014	4	1758014	1.45e-08	0.07	0.05	-2	LOC_Os04g03860	expressed protein	4	LOC_Os04g03870	cytochrome P450, putative, expressed	7	LOC_Os04g03880	conserved hypothetical protein	12	LOC_Os04g03884	transposon protein, putative, CACTA, En/Spm sub-class, expressed	17	LOC_Os04g03890	cytochrome P450, putative	-21	LOC_Os04g03850	OsSub39 - Putative Subtilisin homologue	26	LOC_Os04g03910	conserved hypothetical protein	-27	LOC_Os04g03840	retrotransposon protein, putative, unclassified	28	LOC_Os04g03920	expressed protein	30	LOC_Os04g03930	hypothetical protein	33	LOC_Os04g03940	retrotransposon protein, putative, Ty3-gypsy subclass	-35	LOC_Os04g03830	OsWAK29 - OsWAK receptor-like protein kinase, expressed	39	LOC_Os04g03950	retrotransposon protein, putative, unclassified	-40	LOC_Os04g03820	hypothetical protein
mr022	ind	sf0423712213	4	23712213	3.01e-10	0.15	0.05	0	LOC_Os04g40150	glycosyl transferase family 17 protein, putative, expressed	0	LOC_Os04g40160	hypothetical protein	-7	LOC_Os04g40140	expressed protein	-12	LOC_Os04g40130	Rf1, mitochondrial precursor, putative, expressed	14	LOC_Os04g40170	hypothetical protein	-15	LOC_Os04g40120	hypothetical protein	15	LOC_Os04g40180	expressed protein	-16	LOC_Os04g40110	hypothetical protein	-18	LOC_Os04g40100	BTBN11 - Bric-a-Brac, Tramtrack, Broad Complex BTB domain with non-phototropic hypocotyl 3 NPH3 domain, expressed	18	LOC_Os04g40190	circumsporozoite protein, putative, expressed	21	LOC_Os04g40200	HNH endonuclease family protein, putative, expressed	-25	LOC_Os04g40090	zinc finger, ZZ type family protein, expressed	26	LOC_Os04g40210	transposon protein, putative, CACTA, En/Spm sub-class	-30	LOC_Os04g40080	leucine rich repeat containing protein, expressed
mr022	ind	sf0424486728	4	24486728	1.69e-10	0.18	0.06	0	LOC_Os04g41580	glycine-rich protein, putative, expressed	3	LOC_Os04g41599	transposon protein, putative, CACTA, En/Spm sub-class	-11	LOC_Os04g41570	ethylene-responsive protein related, putative, expressed	15	LOC_Os04g41620	CHIT2 - Chitinase family protein precursor, expressed	19	LOC_Os04g41630	hypothetical protein	20	LOC_Os04g41640	HEV2 - Hevein family protein precursor, expressed	-22	LOC_Os04g41560	B-box zinc finger family protein, putative, expressed	-24	LOC_Os04g41550	CRS1/YhbY domain containing protein, putative, expressed	24	LOC_Os04g41650	transposon protein, putative, CACTA, En/Spm sub-class	28	LOC_Os04g41660	transposon protein, putative, CACTA, En/Spm sub-class	-30	LOC_Os04g41540	OsCML22 - Calmodulin-related calcium sensor protein, expressed	32	LOC_Os04g41670	transposon protein, putative, CACTA, En/Spm sub-class, expressed	-36	LOC_Os04g41530	serine/threonine-protein kinase GCN2, putative	36	LOC_Os04g41680	CHIT3 - Chitinase family protein precursor, expressed
mr022	ind	sf0428066993	4	28066993	1.07e-08	0.12	0.05	-2	LOC_Os04g47600	retrotransposon protein, putative, Ty1-copia subclass	8	LOC_Os04g47610	hypothetical protein	10	LOC_Os04g47620	protein kinase APK1B, chloroplast precursor, putative, expressed	-11	LOC_Os04g47590	niemann-Pick C1 protein precursor, putative, expressed	15	LOC_Os04g47630	hypothetical protein	21	LOC_Os04g47640	RWP-RK domain-containing protein, putative, expressed	26	LOC_Os04g47650	expressed protein	28	LOC_Os04g47660	retrotransposon protein, putative, unclassified	-30	LOC_Os04g47580	cyclin, putative, expressed	31	LOC_Os04g47670	expressed protein	-33	LOC_Os04g47570	protein kinase domain containing protein	37	LOC_Os04g47680	Ser/Thr-rich protein T10 in DGCR region, putative, expressed	-41	LOC_Os04g47560	retrotransposon protein, putative, unclassified	41	LOC_Os04g47690	HMG1/2, putative, expressed
mr022	all	sf0605340620	6	5340620	5.92e-20	0.01	0.12	0	LOC_Os06g10390	retrotransposon protein, putative, unclassified	0	LOC_Os06g10400	hypothetical protein	3	LOC_Os06g10410	uncharacterized mscS family protein, putative, expressed	-5	LOC_Os06g10380	transposon protein, putative, CACTA, En/Spm sub-class	-10	LOC_Os06g10370	transposon protein, putative, CACTA, En/Spm sub-class	-15	LOC_Os06g10360	transposon protein, putative, CACTA, En/Spm sub-class	15	LOC_Os06g10420	nitrilase, putative, expressed	17	LOC_Os06g10430	protein of unknown function DUF1296 domain containing protein, expressed	-22	LOC_Os06g10355	expressed protein	-24	LOC_Os06g10350	MYB family transcription factor, putative, expressed	27	LOC_Os06g10440	gb protein, putative, expressed	-31	LOC_Os06g10340	autophagy-related protein 12, putative, expressed	-33	LOC_Os06g10330	myb-related protein 308, putative	33	LOC_Os06g10450	expressed protein
mr022	all	sf0706464294	7	6464294	2.88e-09	0.01	0.26	0	LOC_Os07g11680	retrotransposon protein, putative, unclassified	2	LOC_Os07g11690	hypothetical protein	5	LOC_Os07g11700	retrotransposon protein, putative, unclassified	-7	LOC_Os07g11670	retrotransposon protein, putative, unclassified	13	LOC_Os07g11710	hypothetical protein	15	LOC_Os07g11720	retrotransposon protein, putative, unclassified	29	LOC_Os07g11739	cytochrome P450, putative, expressed	-32	LOC_Os07g11650	LTPL164 - Protease inhibitor/seed storage/LTP family protein precursor, expressed	-33	LOC_Os07g11640	retrotransposon protein, putative, Ty3-gypsy subclass	37	LOC_Os07g11770	expressed protein	46	LOC_Os07g11780	transposon protein, putative, CACTA, En/Spm sub-class	-48	LOC_Os07g11630	LTPL163 - Protease inhibitor/seed storage/LTP family protein precursor, expressed	50	LOC_Os07g11790	terpene synthase, putative, expressed	-51	LOC_Os07g11620	retrotransposon protein, putative, unclassified
mr022	all	sf0720472667	7	20472667	2.71e-08	0.08	0.08	3	LOC_Os07g34220	hypothetical protein	-5	LOC_Os07g34210	transposon protein, putative, CACTA, En/Spm sub-class	5	LOC_Os07g34230	transposon protein, putative, unclassified	-11	LOC_Os07g34200	transposon protein, putative, CACTA, En/Spm sub-class	11	LOC_Os07g34240	gibberellin receptor GID1L2, putative	-16	LOC_Os07g34190	chalcone and stilbene synthases, putative, expressed	-20	LOC_Os07g34180	hypothetical protein	-23	LOC_Os07g34170	alpha/beta hydrolase fold, putative	25	LOC_Os07g34250	peptidase aspartic family protein, putative, expressed	31	LOC_Os07g34260	chalcone and stilbene synthases, putative, expressed	-36	LOC_Os07g34160	transposon protein, putative, CACTA, En/Spm sub-class	-41	LOC_Os07g34150	transposon protein, putative, CACTA, En/Spm sub-class	42	LOC_Os07g34270	hypothetical protein	50	LOC_Os07g34280	CXE carboxylesterase, putative, expressed
mr022	ind	sf0808658561	8	8658561	8.4e-08	0.11	0.05	-2	LOC_Os08g14430	hypothetical protein	-5	LOC_Os08g14420	hypothetical protein	9	LOC_Os08g14440	uridylyltransferase-related, putative, expressed	-13	LOC_Os08g14410	hypothetical protein	-18	LOC_Os08g14400	homeobox domain containing protein, expressed	18	LOC_Os08g14450	RNA polymerase sigma factor, putative, expressed	21	LOC_Os08g14460	expressed protein	-23	LOC_Os08g14390	conserved hypothetical protein	30	LOC_Os08g14470	transposon protein, putative, unclassified	-33	LOC_Os08g14380	retrotransposon protein, putative, unclassified	-35	LOC_Os08g14370	retrotransposon protein, putative, unclassified	36	LOC_Os08g14480	transposon protein, putative, unclassified	-41	LOC_Os08g14364	expressed protein	-43	LOC_Os08g14360	expressed protein
mr022	all	sf1009139023	10	9139023	4.56e-08	0.08	0.25	0	LOC_Os10g18140	transposon protein, putative, unclassified	2	LOC_Os10g18150	crooked neck, putative, expressed	9	LOC_Os10g18160	transposon protein, putative, unclassified	17	LOC_Os10g18170	RALFL16 - Rapid ALkalinization Factor RALF family protein precursor, putative	-18	LOC_Os10g18099	OsWRKY18 - Superfamily of TFs having WRKY and zinc finger domains	20	LOC_Os10g18180	retrotransposon protein, putative, unclassified	28	LOC_Os10g18190	retrotransposon protein, putative, Ty1-copia subclass	31	LOC_Os10g18200	retrotransposon protein, putative, Ty3-gypsy subclass	-38	LOC_Os10g18090	conserved hypothetical protein	-39	LOC_Os10g18084	hypothetical protein	39	LOC_Os10g18210	retrotransposon protein, putative, Ty1-copia subclass	-42	LOC_Os10g18080	hypothetical protein	-45	LOC_Os10g18070	expressed protein	46	LOC_Os10g18220	GHMP kinases ATP-binding protein, putative, expressed
mr022	all	sf1115293420	11	15293420	3.76e-11	0.08	0.09	-2	LOC_Os11g27390	hypothetical protein	-5	LOC_Os11g27380	expressed protein	7	LOC_Os11g27400	glycosyl hydrolase, putative, expressed	-8	LOC_Os11g27370	UDP-glucoronosyl and UDP-glucosyl transferase domain containing protein, expressed	-15	LOC_Os11g27360	retrotransposon, putative, centromere-specific	15	LOC_Os11g27410	retrotransposon protein, putative, Ty3-gypsy subclass	-18	LOC_Os11g27329	OsSCP62 - Putative Serine Carboxypeptidase homologue, expressed	21	LOC_Os11g27420	hypothetical protein	29	LOC_Os11g27430	NB-ARC domain containing protein	36	LOC_Os11g27440	MLA7, putative	42	LOC_Os11g27450	Leucine Rich Repeat family protein	51	LOC_Os11g27460	retrotransposon protein, putative, unclassified	54	LOC_Os11g27470	hypothetical protein	-55	LOC_Os11g27300	conserved hypothetical protein
mr022	all	sf1121530620	11	21530620	4.65e-08	0.06	0.08	1	LOC_Os11g37240	retrotransposon protein, putative, unclassified	-2	LOC_Os11g37230	zinc finger, C3HC4 type domain containing protein, expressed	2	LOC_Os11g37250	hypothetical protein	-6	LOC_Os11g37210	MTN26L5 - MtN26 family protein precursor, expressed	6	LOC_Os11g37260	SEY1, putative, expressed	-10	LOC_Os11g37200	transmembrane BAX inhibitor motif-containing protein, putative, expressed	15	LOC_Os11g37270	AMBP1 - Antimicrobial peptide MBP-1 family protein precursor, expressed	20	LOC_Os11g37280	LTPL68 - Protease inhibitor/seed storage/LTP family protein precursor, expressed	22	LOC_Os11g37290	hypothetical protein	-27	LOC_Os11g37190	allergen-related, putative	29	LOC_Os11g37300	OsFBDUF53 - F-box and DUF domain containing protein, expressed	36	LOC_Os11g37310	hypothetical protein	41	LOC_Os11g37320	LTPL79 - Protease inhibitor/seed storage/LTP family protein precursor, putative	-42	LOC_Os11g37180	retrotransposon protein, putative, Ty3-gypsy subclass
mr023	ind	sf0906831180	9	6831180	1.54e-08	0.06	0.11	-1	LOC_Os09g12090	retrotransposon protein, putative, Ty1-copia subclass	3	LOC_Os09g12100	transposon protein, putative, CACTA, En/Spm sub-class	5	LOC_Os09g12110	transposon protein, putative, CACTA, En/Spm sub-class	-11	LOC_Os09g12080	retrotransposon protein, putative, unclassified	-15	LOC_Os09g12070	retrotransposon protein, putative, unclassified	17	LOC_Os09g12120	retrotransposon protein, putative, unclassified	-21	LOC_Os09g12060	hypothetical protein	22	LOC_Os09g12130	retrotransposon protein, putative, unclassified	-25	LOC_Os09g12050	retrotransposon protein, putative, unclassified	28	LOC_Os09g12140	retrotransposon protein, putative, unclassified	-40	LOC_Os09g12040	retrotransposon protein, putative, unclassified	41	LOC_Os09g12150	OsFBX310 - F-box domain containing protein, expressed	49	LOC_Os09g12160	transposon protein, putative, CACTA, En/Spm sub-class	50	LOC_Os09g12170	transposon protein, putative, CACTA, En/Spm sub-class
mr023	ind	sf1111019494	11	11019494	5.11e-08	0.11	0.3	0	LOC_Os11g19260	conserved hypothetical protein	-1	LOC_Os11g19250	AARP2CN domain containing protein, expressed	21	LOC_Os11g19270	hypothetical protein	22	LOC_Os11g19280	hypothetical protein	-24	LOC_Os11g19240	transmembrane amino acid transporter protein, putative	25	LOC_Os11g19290	lipase, putative	-27	LOC_Os11g19230	retrotransposon protein, putative, Ty1-copia subclass	33	LOC_Os11g19300	transposon protein, putative, Mutator sub-class	-42	LOC_Os11g19220	mitosis protein dim1, putative, expressed	42	LOC_Os11g19310	transposon protein, putative, CACTA, En/Spm sub-class	-46	LOC_Os11g19210	beta-D-xylosidase, putative, expressed	46	LOC_Os11g19320	conserved hypothetical protein	48	LOC_Os11g19330	transposon protein, putative, CACTA, En/Spm sub-class	-54	LOC_Os11g19200	transposon protein, putative, CACTA, En/Spm sub-class
mr024	ind	sf1111019494	11	11019494	5.52e-09	0.12	0.3	0	LOC_Os11g19260	conserved hypothetical protein	-1	LOC_Os11g19250	AARP2CN domain containing protein, expressed	21	LOC_Os11g19270	hypothetical protein	22	LOC_Os11g19280	hypothetical protein	-24	LOC_Os11g19240	transmembrane amino acid transporter protein, putative	25	LOC_Os11g19290	lipase, putative	-27	LOC_Os11g19230	retrotransposon protein, putative, Ty1-copia subclass	33	LOC_Os11g19300	transposon protein, putative, Mutator sub-class	-42	LOC_Os11g19220	mitosis protein dim1, putative, expressed	42	LOC_Os11g19310	transposon protein, putative, CACTA, En/Spm sub-class	-46	LOC_Os11g19210	beta-D-xylosidase, putative, expressed	46	LOC_Os11g19320	conserved hypothetical protein	48	LOC_Os11g19330	transposon protein, putative, CACTA, En/Spm sub-class	-54	LOC_Os11g19200	transposon protein, putative, CACTA, En/Spm sub-class
mr025	all	sf0719048913	7	19048913	1.61e-11	0.33	0.25	-1	LOC_Os07g32020	UDP-glucoronosyl and UDP-glucosyl transferase domain containing protein, expressed	3	LOC_Os07g32040	eukaryotic translation initiation factor 3 subunit E, putative	8	LOC_Os07g32050	hypothetical protein	-10	LOC_Os07g32010	UDP-glucoronosyl and UDP-glucosyl transferase domain containing protein, expressed	10	LOC_Os07g32060	UDP-glucoronosyl/UDP-glucosyl transferase, putative, expressed	-13	LOC_Os07g32000	hypothetical protein	14	LOC_Os07g32070	conserved hypothetical protein	18	LOC_Os07g32080	transcription initiation factor IIB, putative	-19	LOC_Os07g31990	transposon protein, putative, unclassified	20	LOC_Os07g32090	conserved hypothetical protein	23	LOC_Os07g32100	hypothetical protein	25	LOC_Os07g32110	transposon protein, putative, unclassified	-28	LOC_Os07g31980	retrotransposon protein, putative, unclassified	-31	LOC_Os07g31970	retrotransposon protein, putative, Ty3-gypsy subclass
mr025	ind	sf0906831180	9	6831180	1.57e-10	0.06	0.11	-1	LOC_Os09g12090	retrotransposon protein, putative, Ty1-copia subclass	3	LOC_Os09g12100	transposon protein, putative, CACTA, En/Spm sub-class	5	LOC_Os09g12110	transposon protein, putative, CACTA, En/Spm sub-class	-11	LOC_Os09g12080	retrotransposon protein, putative, unclassified	-15	LOC_Os09g12070	retrotransposon protein, putative, unclassified	17	LOC_Os09g12120	retrotransposon protein, putative, unclassified	-21	LOC_Os09g12060	hypothetical protein	22	LOC_Os09g12130	retrotransposon protein, putative, unclassified	-25	LOC_Os09g12050	retrotransposon protein, putative, unclassified	28	LOC_Os09g12140	retrotransposon protein, putative, unclassified	-40	LOC_Os09g12040	retrotransposon protein, putative, unclassified	41	LOC_Os09g12150	OsFBX310 - F-box domain containing protein, expressed	49	LOC_Os09g12160	transposon protein, putative, CACTA, En/Spm sub-class	50	LOC_Os09g12170	transposon protein, putative, CACTA, En/Spm sub-class
mr027	ind	sf0906831180	9	6831180	7.79e-11	0.11	0.11	-1	LOC_Os09g12090	retrotransposon protein, putative, Ty1-copia subclass	3	LOC_Os09g12100	transposon protein, putative, CACTA, En/Spm sub-class	5	LOC_Os09g12110	transposon protein, putative, CACTA, En/Spm sub-class	-11	LOC_Os09g12080	retrotransposon protein, putative, unclassified	-15	LOC_Os09g12070	retrotransposon protein, putative, unclassified	17	LOC_Os09g12120	retrotransposon protein, putative, unclassified	-21	LOC_Os09g12060	hypothetical protein	22	LOC_Os09g12130	retrotransposon protein, putative, unclassified	-25	LOC_Os09g12050	retrotransposon protein, putative, unclassified	28	LOC_Os09g12140	retrotransposon protein, putative, unclassified	-40	LOC_Os09g12040	retrotransposon protein, putative, unclassified	41	LOC_Os09g12150	OsFBX310 - F-box domain containing protein, expressed	49	LOC_Os09g12160	transposon protein, putative, CACTA, En/Spm sub-class	50	LOC_Os09g12170	transposon protein, putative, CACTA, En/Spm sub-class
mr028	all	sf0216791238	2	16791238	8.57e-21	0.36	0.32	-4	LOC_Os02g28400	retrotransposon protein, putative, unclassified	8	LOC_Os02g28410	transferase family protein, putative	10	LOC_Os02g28420	transposon protein, putative, Pong sub-class	14	LOC_Os02g28430	hypothetical protein	21	LOC_Os02g28440	retrotransposon protein, putative, unclassified	-23	LOC_Os02g28380	transposon protein, putative, CACTA, En/Spm sub-class	27	LOC_Os02g28450	hypothetical protein	-29	LOC_Os02g28370	transposon protein, putative, CACTA, En/Spm sub-class	33	LOC_Os02g28460	conserved hypothetical protein	-34	LOC_Os02g28360	hypothetical protein	34	LOC_Os02g28465	expressed protein	-36	LOC_Os02g28350	retrotransposon protein, putative, Ty1-copia subclass	37	LOC_Os02g28470	transferase family protein, putative, expressed	44	LOC_Os02g28480	retrotransposon, putative, centromere-specific
mr028	all	sf0217841848	2	17841848	3.52e-15	0.32	0.36	0	LOC_Os02g30050	ribosomal protein L29, putative, expressed	0	LOC_Os02g30060	3-oxoacyl-reductase, chloroplast precursor, putative, expressed	-2	LOC_Os02g30040	retrotransposon protein, putative, Ty3-gypsy subclass	-6	LOC_Os02g30030	retrotransposon protein, putative, Ty3-gypsy subclass	-8	LOC_Os02g30020	retrotransposon protein, putative, unclassified	11	LOC_Os02g30070	expressed protein	14	LOC_Os02g30080	cytochrome P450, putative	-15	LOC_Os02g30010	retrotransposon protein, putative, unclassified	20	LOC_Os02g30090	cytochrome P450, putative	-22	LOC_Os02g30000	retrotransposon protein, putative, unclassified	-23	LOC_Os02g29990	retrotransposon protein, putative, Ty3-gypsy subclass	25	LOC_Os02g30100	cytochrome P450, putative, expressed	-28	LOC_Os02g29980	X8 domain containing protein, expressed	33	LOC_Os02g30110	cytochrome P450, putative, expressed
mr028	ind	sf0431429932	4	31429932	1.22e-08	0.08	0.05	-1	LOC_Os04g53080	hypothetical protein	2	LOC_Os04g53090	transposon protein, putative, unclassified	-4	LOC_Os04g53070	conserved hypothetical protein	-5	LOC_Os04g53060	NBS-LRR disease resistance protein, putative, expressed	-10	LOC_Os04g53050	disease resistance RPP13-like protein 1, putative	14	LOC_Os04g53110	hypothetical protein	-17	LOC_Os04g53040	retrotransposon protein, putative, unclassified, expressed	23	LOC_Os04g53120	NB-ARC domain containing protein, expressed	30	LOC_Os04g53130	bromodomain containing protein	-31	LOC_Os04g53030	NBS-LRR disease resistance protein, putative, expressed	35	LOC_Os04g53140	hypothetical protein	37	LOC_Os04g53150	peptidase aspartic family protein, putative	-38	LOC_Os04g53020	GRF zinc finger family protein	-39	LOC_Os04g53010	transposon protein, putative, unclassified
mr028	all	sf0900336342	9	336342	6.22e-10	0.22	0.25	0	LOC_Os09g01450	retrotransposon protein, putative, Ty3-gypsy subclass	2	LOC_Os09g01460	retrotransposon protein, putative, Ty3-gypsy subclass	-5	LOC_Os09g01440	hypothetical protein	7	LOC_Os09g01470	expressed protein	-8	LOC_Os09g01430	retrotransposon protein, putative, unclassified	10	LOC_Os09g01480	retrotransposon protein, putative, unclassified	-13	LOC_Os09g01420	hypothetical protein	-14	LOC_Os09g01410	retrotransposon protein, putative, unclassified	-19	LOC_Os09g01400	retrotransposon protein, putative, unclassified	22	LOC_Os09g01490	retrotransposon protein, putative, unclassified	-25	LOC_Os09g01390	retrotransposon protein, putative, unclassified	-26	LOC_Os09g01380	conserved hypothetical protein	-27	LOC_Os09g01375	retrotransposon protein, putative, unclassified	-28	LOC_Os09g01370	transposon protein, putative, unclassified
mr029	ind	sf0719190026	7	19190026	2.36e-08	0.12	0.13	1	LOC_Os07g32290	hypothetical protein	-6	LOC_Os07g32280	hypothetical protein	-12	LOC_Os07g32270	retrotransposon protein, putative, unclassified	-13	LOC_Os07g32260	retrotransposon protein, putative, unclassified	-17	LOC_Os07g32250	retrotransposon protein, putative, unclassified	19	LOC_Os07g32300	retrotransposon protein, putative, unclassified	20	LOC_Os07g32310	retrotransposon protein, putative, unclassified	-24	LOC_Os07g32240	retrotransposon protein, putative, unclassified	-25	LOC_Os07g32230	domain of unknown function domain containing protein, expressed	27	LOC_Os07g32320	retrotransposon protein, putative, unclassified	31	LOC_Os07g32330	retrotransposon protein, putative, unclassified	32	LOC_Os07g32340	retrotransposon protein, putative, unclassified, expressed	40	LOC_Os07g32350	WD domain, G-beta repeat domain containing protein, expressed	46	LOC_Os07g32360	hypothetical protein
mr029	all	sf0906824631	9	6824631	2.64e-13	0	0.47	1	LOC_Os09g12090	retrotransposon protein, putative, Ty1-copia subclass	-4	LOC_Os09g12080	retrotransposon protein, putative, unclassified	-9	LOC_Os09g12070	retrotransposon protein, putative, unclassified	9	LOC_Os09g12100	transposon protein, putative, CACTA, En/Spm sub-class	12	LOC_Os09g12110	transposon protein, putative, CACTA, En/Spm sub-class	-15	LOC_Os09g12060	hypothetical protein	-18	LOC_Os09g12050	retrotransposon protein, putative, unclassified	23	LOC_Os09g12120	retrotransposon protein, putative, unclassified	28	LOC_Os09g12130	retrotransposon protein, putative, unclassified	-33	LOC_Os09g12040	retrotransposon protein, putative, unclassified	35	LOC_Os09g12140	retrotransposon protein, putative, unclassified	47	LOC_Os09g12150	OsFBX310 - F-box domain containing protein, expressed	-51	LOC_Os09g12030	retrotransposon protein, putative, unclassified	-53	LOC_Os09g12020	retrotransposon protein, putative, unclassified
mr029	ind	sf0907234211	9	7234211	4.22e-08	0.09	0.16	0	LOC_Os09g12640	hypothetical protein	-1	LOC_Os09g12630	expressed protein	-2	LOC_Os09g12620	GPI-anchored protein, putative, expressed	5	LOC_Os09g12650	pyrophosphate--fructose 6-phosphate 1-phosphotransferase subunit alpha, putative, expressed	-6	LOC_Os09g12615	expressed protein	-7	LOC_Os09g12610	hypothetical protein	-9	LOC_Os09g12600	phosphate/phosphate translocator, putative, expressed	10	LOC_Os09g12660	glucose-1-phosphate adenylyltransferase large subunit, chloroplast precursor, putative, expressed	-14	LOC_Os09g12590	transporter family protein, putative, expressed	16	LOC_Os09g12670	transposon protein, putative, unclassified	-17	LOC_Os09g12580	hypothetical protein	22	LOC_Os09g12680	hypothetical protein	-26	LOC_Os09g12570	ubiquitin-conjugating enzyme, putative, expressed	-30	LOC_Os09g12560	ferrochelatase-2, chloroplast precursor, putative, expressed
mr029	ind	sf0907643695	9	7643695	6.99e-10	0.1	0.08	0	LOC_Os09g13250	hypothetical protein	-6	LOC_Os09g13240	hypothetical protein	6	LOC_Os09g13260	hypothetical protein	13	LOC_Os09g13280	transposon protein, putative, CACTA, En/Spm sub-class	-15	LOC_Os09g13230	retrotransposon protein, putative, Ty3-gypsy subclass	18	LOC_Os09g13290	conserved hypothetical protein	26	LOC_Os09g13300	hypothetical protein	-28	LOC_Os09g13220	retrotransposon protein, putative, Ty3-gypsy subclass	-29	LOC_Os09g13210	retrotransposon protein, putative, Ty3-gypsy subclass	31	LOC_Os09g13310	retrotransposon protein, putative, Ty3-gypsy subclass	-34	LOC_Os09g13200	retrotransposon protein, putative, Ty3-gypsy subclass	35	LOC_Os09g13320	transposon protein, putative, CACTA, En/Spm sub-class	41	LOC_Os09g13330	transposon protein, putative, CACTA, En/Spm sub-class	-45	LOC_Os09g13190	retrotransposon protein, putative, Ty3-gypsy subclass
mr030	all	sf0216811946	2	16811946	5.63e-25	0.31	0.3	0	LOC_Os02g28440	retrotransposon protein, putative, unclassified	-6	LOC_Os02g28430	hypothetical protein	6	LOC_Os02g28450	hypothetical protein	-7	LOC_Os02g28420	transposon protein, putative, Pong sub-class	-10	LOC_Os02g28410	transferase family protein, putative	12	LOC_Os02g28460	conserved hypothetical protein	13	LOC_Os02g28465	expressed protein	17	LOC_Os02g28470	transferase family protein, putative, expressed	23	LOC_Os02g28480	retrotransposon, putative, centromere-specific	-24	LOC_Os02g28400	retrotransposon protein, putative, unclassified	31	LOC_Os02g28490	hypothetical protein	36	LOC_Os02g28500	retrotransposon, putative, centromere-specific	-44	LOC_Os02g28380	transposon protein, putative, CACTA, En/Spm sub-class	45	LOC_Os02g28510	retrotransposon protein, putative, Ty3-gypsy subclass
mr030	all	sf0217310932	2	17310932	4.99e-09	0.07	0.06	0	LOC_Os02g29190	ankyrin, putative, expressed	1	LOC_Os02g29200	hypothetical protein	10	LOC_Os02g29210	ankyrin, putative, expressed	-15	LOC_Os02g29180	conserved hypothetical protein	-20	LOC_Os02g29170	hypothetical protein	20	LOC_Os02g29220	expressed protein	-26	LOC_Os02g29160	ankyrin, putative, expressed	38	LOC_Os02g29230	conserved hypothetical protein	-40	LOC_Os02g29150	OsFBO11 - F-box and other domain containing protein, expressed	-50	LOC_Os02g29140	ankyrin, putative, expressed	-61	LOC_Os02g29130	ankyrin, putative, expressed	61	LOC_Os02g29240	hypothetical protein	62	LOC_Os02g29250	hypothetical protein	66	LOC_Os02g29260	retrotransposon protein, putative, unclassified
mr030	all	sf0217841848	2	17841848	1.35e-16	0.25	0.36	0	LOC_Os02g30050	ribosomal protein L29, putative, expressed	0	LOC_Os02g30060	3-oxoacyl-reductase, chloroplast precursor, putative, expressed	-2	LOC_Os02g30040	retrotransposon protein, putative, Ty3-gypsy subclass	-6	LOC_Os02g30030	retrotransposon protein, putative, Ty3-gypsy subclass	-8	LOC_Os02g30020	retrotransposon protein, putative, unclassified	11	LOC_Os02g30070	expressed protein	14	LOC_Os02g30080	cytochrome P450, putative	-15	LOC_Os02g30010	retrotransposon protein, putative, unclassified	20	LOC_Os02g30090	cytochrome P450, putative	-22	LOC_Os02g30000	retrotransposon protein, putative, unclassified	-23	LOC_Os02g29990	retrotransposon protein, putative, Ty3-gypsy subclass	25	LOC_Os02g30100	cytochrome P450, putative, expressed	-28	LOC_Os02g29980	X8 domain containing protein, expressed	33	LOC_Os02g30110	cytochrome P450, putative, expressed
mr030	all	sf0524497855	5	24497855	6.25e-10	0.21	0.48	0	LOC_Os05g41940	transposon protein, putative, CACTA, En/Spm sub-class, expressed	-5	LOC_Os05g41930	N-rich protein, putative, expressed	-8	LOC_Os05g41920	conserved hypothetical protein	8	LOC_Os05g41950	protein kinase, putative, expressed	15	LOC_Os05g41960	hypothetical protein	-16	LOC_Os05g41910	expressed protein	16	LOC_Os05g41970	SSA1 - 2S albumin seed storage family protein precursor, expressed	18	LOC_Os05g41980	cysteine proteinase At4g11310 precursor, putative	-20	LOC_Os05g41900	translation initiation factor SUI1, putative, expressed	22	LOC_Os05g41990	peroxidase precursor, putative, expressed	-24	LOC_Os05g41890	expressed protein	26	LOC_Os05g42000	peroxidase precursor, putative, expressed	27	LOC_Os05g42010	TraB family protein, putative, expressed	-28	LOC_Os05g41880	mutS domain V family protein, expressed
mr031	all	sf0609680305	6	9680305	4.81e-11	0.02	0.07	-7	LOC_Os06g16750	hypothetical protein	-21	LOC_Os06g16740	hypothetical protein	-28	LOC_Os06g16730	hypothetical protein	28	LOC_Os06g16760	hypothetical protein	31	LOC_Os06g16770	expressed protein	32	LOC_Os06g16780	hypothetical protein	-33	LOC_Os06g16720	transposon protein, putative, CACTA, En/Spm sub-class	33	LOC_Os06g16790	go35 NBS-LRR, putative, expressed	-40	LOC_Os06g16710	transposon protein, putative, CACTA, En/Spm sub-class	-52	LOC_Os06g16700	retrotransposon protein, putative, unclassified	53	LOC_Os06g16810	polygalacturonase precursor, putative	-59	LOC_Os06g16690	transposon protein, putative, CACTA, En/Spm sub-class	61	LOC_Os06g16820	hypothetical protein	63	LOC_Os06g16830	retrotransposon protein, putative, Ty1-copia subclass
mr031	all	sf0610133395	6	10133395	5.7e-14	0.11	0.3	0	LOC_Os06g17470	hypothetical protein	-2	LOC_Os06g17460	fasciclin domain containing protein	3	LOC_Os06g17480	histone-like transcription factor and archaeal histone, putative, expressed	-6	LOC_Os06g17450	expressed protein	-9	LOC_Os06g17440	microtubule-associated protein, putative, expressed	12	LOC_Os06g17490	expressed protein	15	LOC_Os06g17500	expressed protein	20	LOC_Os06g17510	hypothetical protein	24	LOC_Os06g17520	retrotransposon protein, putative, Ty3-gypsy subclass	-25	LOC_Os06g17430	hypothetical protein	-31	LOC_Os06g17410	dof zinc finger domain containing protein, putative, expressed	34	LOC_Os06g17530	retrotransposon protein, putative, Ty3-gypsy subclass	-37	LOC_Os06g17400	hypothetical protein	38	LOC_Os06g17540	hypothetical protein
mr031	ind	sf0610607096	6	10607096	2.11e-38	0.16	0.23	1	LOC_Os06g18710	retrotransposon protein, putative, unclassified	-3	LOC_Os06g18700	hypothetical protein	5	LOC_Os06g18720	retrotransposon protein, putative, Ty3-gypsy subclass	-8	LOC_Os06g18690	hypothetical protein	9	LOC_Os06g18730	retrotransposon protein, putative, unclassified	-12	LOC_Os06g18680	hypothetical protein	17	LOC_Os06g18740	retrotransposon protein, putative, Ty3-gypsy subclass	-18	LOC_Os06g18670	anthocyanidin 3-O-glucosyltransferase, putative, expressed	21	LOC_Os06g18750	retrotransposon protein, putative, unclassified	23	LOC_Os06g18760	retrotransposon protein, putative, Ty3-gypsy subclass	-26	LOC_Os06g18164	conserved hypothetical protein	33	LOC_Os06g18770	retrotransposon protein, putative, unclassified	-41	LOC_Os06g18160	hypothetical protein	41	LOC_Os06g18780	transposon protein, putative, CACTA, En/Spm sub-class, expressed
mr031	ind	sf0611291338	6	11291338	2.05e-14	0.07	0.16	0	LOC_Os06g19740	expressed protein	-3	LOC_Os06g19750	expressed protein	4	LOC_Os06g19770	hypothetical protein	5	LOC_Os06g19780	hypothetical protein	-10	LOC_Os06g19730	HEAT repeat family protein, putative, expressed	11	LOC_Os06g19790	hypothetical protein	17	LOC_Os06g19800	BURP domain containing protein, expressed	27	LOC_Os06g19810	hypothetical protein	28	LOC_Os06g19820	fringe-related protein, putative	-31	LOC_Os06g19720	retrotransposon protein, putative, Ty1-copia subclass	-32	LOC_Os06g19710	retrotransposon protein, putative, Ty1-copia subclass	33	LOC_Os06g19830	retrotransposon protein, putative, unclassified	-38	LOC_Os06g19700	hypothetical protein	39	LOC_Os06g19840	hypothetical protein
mr031	all	sf0611722421	6	11722421	7.5e-12	0.19	0.3	0	LOC_Os06g20400	DHHC zinc finger domain containing protein, expressed	2	LOC_Os06g20410	BAH domain containing protein, expressed	-6	LOC_Os06g20390	expressed protein	11	LOC_Os06g20420	hypothetical protein	13	LOC_Os06g20430	BPI/LBP family protein At3g20270 precursor, putative, expressed	-17	LOC_Os06g20380	hypothetical protein	19	LOC_Os06g20440	transposon protein, putative, CACTA, En/Spm sub-class	-22	LOC_Os06g20370	microtubule associated protein, putative, expressed	24	LOC_Os06g20450	hypothetical protein	25	LOC_Os06g20460	retrotransposon protein, putative, Ty1-copia subclass	-28	LOC_Os06g20354	PPR repeat domain containing protein, putative, expressed	29	LOC_Os06g20470	hypothetical protein	-35	LOC_Os06g20340	dual specificity protein phosphatase, putative, expressed	37	LOC_Os06g20480	hypothetical protein
mr031	ind	sf0612073889	6	12073889	8.29e-08	0.03	0.05	0	LOC_Os06g20890	retrotransposon protein, putative, unclassified	1	LOC_Os06g20900	expressed protein	7	LOC_Os06g20920	SAM dependent carboxyl methyltransferase, putative, expressed	-9	LOC_Os06g20879	expressed protein	-16	LOC_Os06g20870	pentatricopeptide repeat protein PPR1106-17, putative, expressed	-21	LOC_Os06g20860	paramyosin, putative, expressed	24	LOC_Os06g20930	retrotransposon protein, putative, unclassified	32	LOC_Os06g20940	retrotransposon protein, putative, Ty1-copia subclass	34	LOC_Os06g20950	retrotransposon protein, putative, Ty1-copia subclass	-36	LOC_Os06g20850	retrotransposon protein, putative, unclassified	-38	LOC_Os06g20840	retrotransposon protein, putative, unclassified	40	LOC_Os06g20960	SAM dependent carboxyl methyltransferase, putative	44	LOC_Os06g20970	transposon protein, putative, CACTA, En/Spm sub-class	-47	LOC_Os06g20830	hypothetical protein
mr031	ind	sf0612875012	6	12875012	6.01e-08	0.04	0.12	0	LOC_Os06g22190	retrotransposon protein, putative, unclassified	-3	LOC_Os06g22180	retrotransposon protein, putative, unclassified	5	LOC_Os06g22200	hypothetical protein	-9	LOC_Os06g22170	hypothetical protein	9	LOC_Os06g22210	transposon protein, putative, unclassified	-11	LOC_Os06g22160	transposon protein, putative, CACTA, En/Spm sub-class	14	LOC_Os06g22220	retrotransposon protein, putative, Ty3-gypsy subclass	-15	LOC_Os06g22150	hypothetical protein	17	LOC_Os06g22230	retrotransposon protein, putative, Ty3-gypsy subclass	-23	LOC_Os06g22140	thioredoxin reductase 2, putative, expressed	27	LOC_Os06g22240	retrotransposon protein, putative, Ty3-gypsy subclass	-33	LOC_Os06g22130	retrotransposon protein, putative, unclassified	-34	LOC_Os06g22120	hypothetical protein	-38	LOC_Os06g22110	retrotransposon protein, putative, unclassified
mr031	all	sf0618987044	6	18987044	1.42e-08	0	0.05	-2	LOC_Os06g32650	hypothetical protein	-4	LOC_Os06g32640	conserved hypothetical protein	-7	LOC_Os06g32630	retrotransposon protein, putative, unclassified	7	LOC_Os06g32660	transposon protein, putative, CACTA, En/Spm sub-class	13	LOC_Os06g32674	hypothetical protein	22	LOC_Os06g32690	hypothetical protein	27	LOC_Os06g32700	conserved hypothetical protein	28	LOC_Os06g32710	hypothetical protein	-29	LOC_Os06g32610	expressed protein	-31	LOC_Os06g32600	THION15 - Plant thionin family protein precursor, expressed	32	LOC_Os06g32720	zinc finger C-x8-C-x5-C-x3-H type family protein, expressed	-33	LOC_Os06g32590	hypothetical protein	-35	LOC_Os06g32580	transposon protein, putative, CACTA, En/Spm sub-class	39	LOC_Os06g32730	eukaryotic initiation factor iso-4F subunit p82-34, putative, expressed
mr031	jap	sf1105817770	11	5817770	1.24e-07	0.13	0.08	0	LOC_Os11g10610	NBS-LRR disease resistance protein, putative, expressed	-5	LOC_Os11g10600	hypothetical protein	6	LOC_Os11g10620	NBS-LRR disease resistance protein, putative, expressed	9	LOC_Os11g10630	retrotransposon protein, putative, unclassified	-13	LOC_Os11g10590	hypothetical protein	13	LOC_Os11g10640	protein kinase domain containing protein, expressed	-16	LOC_Os11g10580	transposon protein, putative, CACTA, En/Spm sub-class	19	LOC_Os11g10650	hypothetical protein	-20	LOC_Os11g10570	NBS-LRR disease resistance protein, putative	-28	LOC_Os11g10560	transposon protein, putative, unclassified	30	LOC_Os11g10670	hypothetical protein	-34	LOC_Os11g10550	NBS-LRR disease resistance protein, putative, expressed	38	LOC_Os11g10680	WD domain, G-beta repeat domain containing protein	41	LOC_Os11g10690	protein kinase domain containing protein, expressed
mr032	ind	sf0224946407	2	24946407	6.04e-08	0.05	0.09	0	LOC_Os02g41600	hypothetical protein	0	LOC_Os02g41610	expressed protein	-5	LOC_Os02g41590	kinase, pfkB family, putative, expressed	10	LOC_Os02g41620	hypothetical protein	-15	LOC_Os02g41580	CAMK_CAMK_like.14 - CAMK includes calcium/calmodulin depedent protein kinases, expressed	-21	LOC_Os02g41570	hypothetical protein	21	LOC_Os02g41630	phenylalanine ammonia-lyase, putative, expressed	-26	LOC_Os02g41560	pentatricopeptide, putative	28	LOC_Os02g41640	transposon protein, putative, unclassified	-30	LOC_Os02g41550	FAD binding domain of DNA photolyase domain containing protein, expressed	32	LOC_Os02g41650	phenylalanine ammonia-lyase, putative, expressed	-40	LOC_Os02g41540	retrotransposon protein, putative, unclassified	40	LOC_Os02g41670	phenylalanine ammonia-lyase, putative, expressed	-43	LOC_Os02g41530	hypothetical protein
mr032	ind	sf0818824041	8	18824041	2.57e-08	0.06	0.12	0	LOC_Os08g30560	hypothetical protein	-4	LOC_Os08g30554	expressed protein	8	LOC_Os08g30580	hypothetical protein	-12	LOC_Os08g30550	retrotransposon protein, putative, unclassified	23	LOC_Os08g30590	C1-like domain containing protein, expressed	-27	LOC_Os08g30540	expressed protein	30	LOC_Os08g30600	transposon protein, putative, CACTA, En/Spm sub-class	37	LOC_Os08g30610	transposon protein, putative, CACTA, En/Spm sub-class	45	LOC_Os08g30620	hypothetical protein	-47	LOC_Os08g30520	plant protein of unknown function domain containing protein, expressed	49	LOC_Os08g30634	DC1 domain containing protein, expressed	-55	LOC_Os08g30510	hypothetical protein	-57	LOC_Os08g30500	hypothetical protein	-58	LOC_Os08g30490	expressed protein
mr032	jap	sf1127754486	11	27754486	4.56e-12	0.24	0.45	0	LOC_Os11g47070	transposon protein, putative, CACTA, En/Spm sub-class	-3	LOC_Os11g47060	expressed protein	-4	LOC_Os11g47050	transposon protein, putative, CACTA, En/Spm sub-class	8	LOC_Os11g47080	transposon protein, putative, CACTA, En/Spm sub-class	-9	LOC_Os11g47039	expressed protein	15	LOC_Os11g47100	hypothetical protein	-18	LOC_Os11g47030	receptor protein kinase, putative	-24	LOC_Os11g47019	DEFL42 - Defensin and Defensin-like DEFL family	-25	LOC_Os11g47010	retrotransposon protein, putative, unclassified	-27	LOC_Os11g47000	receptor-like protein kinase precursor, putative, expressed	-35	LOC_Os11g46990	retrotransposon protein, putative, Ty3-gypsy subclass	-36	LOC_Os11g46980	receptor-like protein kinase 2 precursor, putative	44	LOC_Os11g47110	OsWAK121 - OsWAK receptor-like protein kinase	-45	LOC_Os11g46970	receptor-like protein kinase 5 precursor, putative, expressed
mr032	ind	sf1217387477	12	17387477	3.78e-12	0.1	0.05	0	LOC_Os12g29330	no apical meristem protein, putative, expressed	12	LOC_Os12g29340	expressed protein	-14	LOC_Os12g29320	hypothetical protein	-18	LOC_Os12g29310	retrotransposon protein, putative, Ty1-copia subclass	22	LOC_Os12g29350	ATP binding protein, putative, expressed	-25	LOC_Os12g29300	CESA10 - cellulose synthase, expressed	-27	LOC_Os12g29290	disease resistance protein RGA3, putative, expressed	34	LOC_Os12g29360	retrotransposon protein, putative, unclassified	-36	LOC_Os12g29280	disease resistance protein RGA3, putative, expressed	48	LOC_Os12g29370	ZmEBE-1 protein, putative	59	LOC_Os12g29380	retrotransposon protein, putative, Ty3-gypsy subclass	68	LOC_Os12g29390	hypothetical protein	-70	LOC_Os12g29250	transposon protein, putative, CACTA, En/Spm sub-class	70	LOC_Os12g29400	GRAM domain containing protein, expressed
mr032	all	sf1217924806	12	17924806	5.46e-10	0.07	0.29	2	LOC_Os12g30020	cyclin-T1-4, putative, expressed	11	LOC_Os12g30030	IscA-like iron-sulfur assembly protein, mitochondrial precursor, putative, expressed	-13	LOC_Os12g30000	expressed protein	-21	LOC_Os12g29990	O-sialoglycoprotein endopeptidase, putative, expressed	25	LOC_Os12g30040	transmembrane amino acid transporter protein, putative, expressed	-33	LOC_Os12g29980	growth regulating factor protein, putative, expressed	-40	LOC_Os12g29970	transposon protein, putative, unclassified, expressed	40	LOC_Os12g30050	transposon protein, putative, unclassified	-44	LOC_Os12g29960	yippee zinc-binding protein, putative	-47	LOC_Os12g29950	nodulin, putative, expressed	48	LOC_Os12g30060	prefoldin subunit, putative, expressed	53	LOC_Os12g30070	disease resistance protein RPM1, putative	-58	LOC_Os12g29940	conserved hypothetical protein	59	LOC_Os12g30080	disease resistance protein RPM1, putative
mr032	ind	sf1218501047	12	18501047	1.51e-40	0.24	0.13	0	LOC_Os12g30824	terpene synthase, putative, expressed	1	LOC_Os12g30840	hypothetical protein	7	LOC_Os12g30850	retrotransposon, putative, centromere-specific	16	LOC_Os12g30880	transposon protein, putative, unclassified	-20	LOC_Os12g30810	hypothetical protein	22	LOC_Os12g30890	retrotransposon protein, putative, Ty3-gypsy subclass	29	LOC_Os12g30900	transposon protein, putative, unclassified	-34	LOC_Os12g30800	ent-kaurene synthase B, chloroplast precursor, putative	-41	LOC_Os12g30790	retrotransposon protein, putative, unclassified	47	LOC_Os12g30920	OsFBA4 - F-box and FBA domain containing protein, expressed	-48	LOC_Os12g30780	retrotransposon protein, putative, unclassified	-50	LOC_Os12g30770	retrotransposon protein, putative, unclassified	51	LOC_Os12g30930	conserved hypothetical protein	52	LOC_Os12g30940	OsFBX445 - F-box domain containing protein
mr032	ind	sf1218914771	12	18914771	1.84e-14	0.08	0.15	0	LOC_Os12g31490	expressed protein	-6	LOC_Os12g31485	retrotransposon protein, putative, unclassified, expressed	-7	LOC_Os12g31480	GPI mannosyltransferase 2, putative, expressed	-11	LOC_Os12g31470	retrotransposon protein, putative, unclassified	11	LOC_Os12g31510	expressed protein	16	LOC_Os12g31520	hypothetical protein	19	LOC_Os12g31530	transposon protein, putative, unclassified	-22	LOC_Os12g31460	heat shock protein DnaJ, putative, expressed	24	LOC_Os12g31540	expressed protein	-27	LOC_Os12g31450	plastid division regulator MinE, putative, expressed	28	LOC_Os12g31550	hypothetical protein	-30	LOC_Os12g31440	expressed protein	-38	LOC_Os12g31430	helix-loop-helix DNA-binding domain containing protein	41	LOC_Os12g31560	protein kinase, putative
mr032	ind	sf1219699347	12	19699347	3.46e-08	0.07	0.06	2	LOC_Os12g32680	NB-ARC domain containing protein	6	LOC_Os12g32690	retrotransposon protein, putative, unclassified	-7	LOC_Os12g32670	CC-NBS-LRR resistance protein, putative, expressed	-17	LOC_Os12g32660	NB-ARC domain containing protein, expressed	-19	LOC_Os12g32650	expressed protein	19	LOC_Os12g32700	hypothetical protein	26	LOC_Os12g32710	NB-ARC domain containing protein, expressed	-29	LOC_Os12g32640	haemolysin-III, putative, expressed	36	LOC_Os12g32720	transposon protein, putative, CACTA, En/Spm sub-class	-39	LOC_Os12g32630	OsFBX448 - F-box domain containing protein, expressed	41	LOC_Os12g32730	transposon protein, putative, CACTA, En/Spm sub-class	-45	LOC_Os12g32620	OsWLIM1 - LIM domain protein, putative actin-binding protein and transcription factor, expressed	46	LOC_Os12g32740	transposon protein, putative, CACTA, En/Spm sub-class	-51	LOC_Os12g32610	expressed protein
mr035	ind	sf1218074755	12	18074755	1.58e-10	0.09	0.08	-1	LOC_Os12g30150	CAMK_CAMK_like.47 - CAMK includes calcium/calmodulin depedent protein kinases, expressed	5	LOC_Os12g30160	hypothetical protein	7	LOC_Os12g30170	expressed protein	-11	LOC_Os12g30140	retrotransposon protein, putative, unclassified	12	LOC_Os12g30180	protein kinase domain containing protein, expressed	18	LOC_Os12g30190	hypothetical protein	23	LOC_Os12g30200	retrotransposon protein, putative, Ty3-gypsy subclass	29	LOC_Os12g30214	retrotransposon protein, putative, Ty3-gypsy subclass	-33	LOC_Os12g30130	hypothetical protein	38	LOC_Os12g30230	retrotransposon protein, putative, unclassified	42	LOC_Os12g30240	retrotransposon protein, putative, Ty3-gypsy subclass	48	LOC_Os12g30250	retrotransposon protein, putative, Ty3-gypsy subclass	49	LOC_Os12g30260	retrotransposon protein, putative, Ty3-gypsy subclass	-55	LOC_Os12g30120	retrotransposon protein, putative, unclassified
mr035	ind	sf1218501047	12	18501047	3.82e-27	0.27	0.13	0	LOC_Os12g30824	terpene synthase, putative, expressed	1	LOC_Os12g30840	hypothetical protein	7	LOC_Os12g30850	retrotransposon, putative, centromere-specific	16	LOC_Os12g30880	transposon protein, putative, unclassified	-20	LOC_Os12g30810	hypothetical protein	22	LOC_Os12g30890	retrotransposon protein, putative, Ty3-gypsy subclass	29	LOC_Os12g30900	transposon protein, putative, unclassified	-34	LOC_Os12g30800	ent-kaurene synthase B, chloroplast precursor, putative	-41	LOC_Os12g30790	retrotransposon protein, putative, unclassified	47	LOC_Os12g30920	OsFBA4 - F-box and FBA domain containing protein, expressed	-48	LOC_Os12g30780	retrotransposon protein, putative, unclassified	-50	LOC_Os12g30770	retrotransposon protein, putative, unclassified	51	LOC_Os12g30930	conserved hypothetical protein	52	LOC_Os12g30940	OsFBX445 - F-box domain containing protein
mr035	all	sf1218855186	12	18855186	8.28e-12	0.1	0.19	0	LOC_Os12g31390	hypothetical protein	-1	LOC_Os12g31380	initiation factor 2 subunit family domain containing protein, expressed	-4	LOC_Os12g31370	DNA repair protein Rad51, putative, expressed	7	LOC_Os12g31400	hypothetical protein	9	LOC_Os12g31410	expressed protein	-14	LOC_Os12g31360	hypothetical protein	14	LOC_Os12g31420	hypothetical protein	19	LOC_Os12g31430	helix-loop-helix DNA-binding domain containing protein	-23	LOC_Os12g31350	SSXT protein, putative, expressed	25	LOC_Os12g31440	expressed protein	29	LOC_Os12g31450	plastid division regulator MinE, putative, expressed	-30	LOC_Os12g31340	OsFBD15 - F-box and FBD domain containing protein, expressed	34	LOC_Os12g31460	heat shock protein DnaJ, putative, expressed	-36	LOC_Os12g31330	hypothetical protein
mr035	ind	sf1219375413	12	19375413	7.29e-10	0.11	0.38	1	LOC_Os12g32160	hypothetical protein	10	LOC_Os12g32170	hypothetical protein	-11	LOC_Os12g32150	expressed protein	-16	LOC_Os12g32140	transposon protein, putative, unclassified	20	LOC_Os12g32180	cornichon protein, putative, expressed	-21	LOC_Os12g32130	trehalose phosphatase, putative	24	LOC_Os12g32190	expressed protein	-27	LOC_Os12g32120	transposon protein, putative, CACTA, En/Spm sub-class	30	LOC_Os12g32200	expressed protein	36	LOC_Os12g32210	autophagy-related protein 10, putative, expressed	-37	LOC_Os12g32110	transposon protein, putative, CACTA, En/Spm sub-class	-44	LOC_Os12g32090	transposon protein, putative, CACTA, En/Spm sub-class	48	LOC_Os12g32230	molybdenum cofactor biosynthesis protein 1, putative, expressed	-49	LOC_Os12g32080	hypothetical protein
mr037	jap	sf0604227638	6	4227638	1.47e-07	0.17	0.5	0	LOC_Os06g08540	formin-like protein 13, putative, expressed	0	LOC_Os06g08550	BTBN14 - Bric-a-Brac, Tramtrack, Broad Complex BTB domain with non-phototropic hypocotyl 3 NPH3 domain, expressed	-10	LOC_Os06g08530	ubiquitin carboxyl-terminal hydrolase domain containing protein, expressed	-21	LOC_Os06g08520	transposon protein, putative, unclassified	22	LOC_Os06g08560	multidrug resistance-associated protein 11, putative, expressed	-25	LOC_Os06g08510	expressed protein	-34	LOC_Os06g08500	BHLH transcription factor, putative	35	LOC_Os06g08564	OsRCI2-8 - Putative low temperature and salt responsive protein, expressed	37	LOC_Os06g08570	PPR repeat domain containing protein, putative, expressed	-38	LOC_Os06g08490	X0001, putative, expressed	40	LOC_Os06g08580	transferase family protein, putative, expressed	42	LOC_Os06g08590	hypothetical protein	-44	LOC_Os06g08480	CHD3-type chromatin-remodeling factor PICKLE, putative, expressed	47	LOC_Os06g08600	versicolorin reductase, putative, expressed
mr037	jap	sf0815516129	8	15516129	8.83e-08	0.17	0.26	-1	LOC_Os08g25500	transposon protein, putative, CACTA, En/Spm sub-class	3	LOC_Os08g25510	retrotransposon protein, putative, unclassified	-6	LOC_Os08g25490	berberine and berberine like domain containing protein	7	LOC_Os08g25520	retrotransposon protein, putative, unclassified	10	LOC_Os08g25530	retrotransposon protein, putative, unclassified	-12	LOC_Os08g25480	hypothetical protein	14	LOC_Os08g25540	retrotransposon protein, putative, unclassified	-15	LOC_Os08g25470	hypothetical protein	-16	LOC_Os08g25460	transcription initiation factor, putative, expressed	19	LOC_Os08g25550	retrotransposon protein, putative, unclassified	21	LOC_Os08g25560	retrotransposon protein, putative, unclassified	-27	LOC_Os08g25450	hypothetical protein	-32	LOC_Os08g25440	hypothetical protein	-35	LOC_Os08g25430	cysteine-rich receptor-like protein kinase 35 precursor, putative, expressed
mr039	all	sf1011681392	10	11681392	2.8e-08	0.18	0.11	-4	LOC_Os10g22620	retrotransposon protein, putative, unclassified	5	LOC_Os10g22630	expressed protein	-9	LOC_Os10g22610	conserved hypothetical protein	12	LOC_Os10g22640	retrotransposon protein, putative, unclassified	-19	LOC_Os10g22600	ethylene-responsive transcription factor, putative, expressed	19	LOC_Os10g22650	transposon protein, putative, unclassified	-26	LOC_Os10g22590	POEI24 - Pollen Ole e I allergen and extensin family protein precursor, expressed	26	LOC_Os10g22660	hypothetical protein	27	LOC_Os10g22670	hypothetical protein	29	LOC_Os10g22680	conserved hypothetical protein	31	LOC_Os10g22690	hypothetical protein	-34	LOC_Os10g22580	hypothetical protein	-39	LOC_Os10g22570	cellulase, putative, expressed	39	LOC_Os10g22700	AAA-type ATPase family protein, putative, expressed
mr041	all	sf0130661198	1	30661198	3.2e-09	0.02	0.13	-4	LOC_Os01g53360	conserved hypothetical protein	4	LOC_Os01g53370	anthocyanidin 5,3-O-glucosyltransferase, putative, expressed	-5	LOC_Os01g53350	anthocyanidin 5,3-O-glucosyltransferase, putative, expressed	9	LOC_Os01g53380	anthocyanidin 5,3-O-glucosyltransferase, putative	-11	LOC_Os01g53340	hypothetical protein	-12	LOC_Os01g53330	anthocyanidin 5,3-O-glucosyltransferase, putative, expressed	13	LOC_Os01g53390	glucosyltransferase, putative, expressed	-19	LOC_Os01g53320	transposon protein, putative, unclassified	-25	LOC_Os01g53310	hypothetical protein	-27	LOC_Os01g53294	respiratory burst oxidase protein B, putative, expressed	27	LOC_Os01g53420	anthocyanidin 5,3-O-glucosyltransferase, putative, expressed	32	LOC_Os01g53430	anthocyanidin 5,3-O-glucosyltransferase, putative, expressed	46	LOC_Os01g53440	hypothetical protein	49	LOC_Os01g53450	aminotransferase, classes I and II, domain containing protein, expressed
mr041	all	sf0334378771	3	34378771	4.05e-11	0.04	0.08	0	LOC_Os03g60480	heavy metal-associated domain containing protein, expressed	-1	LOC_Os03g60470	glycine-rich protein A3, putative, expressed	-3	LOC_Os03g60460	aminopeptidase, putative, expressed	5	LOC_Os03g60500	conserved hypothetical protein	8	LOC_Os03g60509	expressed protein	11	LOC_Os03g60520	expressed protein	-13	LOC_Os03g60449	hypothetical protein	-18	LOC_Os03g60440	hypothetical protein	18	LOC_Os03g60524	transposon protein, putative, unclassified	21	LOC_Os03g60530	ras-related protein, putative, expressed	-23	LOC_Os03g60430	AP2 domain containing protein, expressed	24	LOC_Os03g60540	ZOS3-20 - C2H2 zinc finger protein	26	LOC_Os03g60550	ThiF family domain containing protein, putative, expressed	-30	LOC_Os03g60419	expressed protein
mr041	ind	sf0423889599	4	23889599	2.36e-08	0.16	0.07	0	LOC_Os04g40530	methyltransferase domain containing protein, expressed	0	LOC_Os04g40540	protein-L-isoaspartate O-methyltransferase, putative, expressed	-2	LOC_Os04g40520	uncharacterized glycosyltransferase, putative, expressed	3	LOC_Os04g40550	expressed protein	-6	LOC_Os04g40510	glycosyl hydrolase family 5 protein, putative, expressed	-10	LOC_Os04g40500	glycosyl hydrolase family 5 protein, putative, expressed	11	LOC_Os04g40560	WD domain, G-beta repeat domain containing protein, expressed	-15	LOC_Os04g40490	glycosyl hydrolase family 5 protein, putative, expressed	19	LOC_Os04g40570	ABC transporter, ATP-binding protein, putative, expressed	-20	LOC_Os04g40475	expressed protein	-23	LOC_Os04g40470	cytochrome P450, putative, expressed	23	LOC_Os04g40580	O-acyltransferase, putative, expressed	26	LOC_Os04g40590	wax synthase isoform 1, putative, expressed	-27	LOC_Os04g40460	cytochrome P450, putative
mr041	ind	sf0424486728	4	24486728	4.96e-08	0.12	0.06	0	LOC_Os04g41580	glycine-rich protein, putative, expressed	3	LOC_Os04g41599	transposon protein, putative, CACTA, En/Spm sub-class	-11	LOC_Os04g41570	ethylene-responsive protein related, putative, expressed	15	LOC_Os04g41620	CHIT2 - Chitinase family protein precursor, expressed	19	LOC_Os04g41630	hypothetical protein	20	LOC_Os04g41640	HEV2 - Hevein family protein precursor, expressed	-22	LOC_Os04g41560	B-box zinc finger family protein, putative, expressed	-24	LOC_Os04g41550	CRS1/YhbY domain containing protein, putative, expressed	24	LOC_Os04g41650	transposon protein, putative, CACTA, En/Spm sub-class	28	LOC_Os04g41660	transposon protein, putative, CACTA, En/Spm sub-class	-30	LOC_Os04g41540	OsCML22 - Calmodulin-related calcium sensor protein, expressed	32	LOC_Os04g41670	transposon protein, putative, CACTA, En/Spm sub-class, expressed	-36	LOC_Os04g41530	serine/threonine-protein kinase GCN2, putative	36	LOC_Os04g41680	CHIT3 - Chitinase family protein precursor, expressed
mr041	ind	sf0706084691	7	6084691	3.34e-21	0.43	0.1	-3	LOC_Os07g11040	transposon protein, putative, CACTA, En/Spm sub-class	4	LOC_Os07g11050	IPP transferase, putative, expressed	-8	LOC_Os07g11030	transposon protein, putative, CACTA, En/Spm sub-class	-16	LOC_Os07g11020	rc - bHLH transcription factor regulating proanthocyanidin production in seeds	22	LOC_Os07g11060	expressed protein	-25	LOC_Os07g11010	protein Kinase-associated protein phosphatase, putative, expressed	32	LOC_Os07g11070	DUF630/DUF632 domains containing protein, putative, expressed	39	LOC_Os07g11080	retrotransposon protein, putative, unclassified	-41	LOC_Os07g11000	structural constituent of ribosome, putative, expressed	42	LOC_Os07g11090	retrotransposon protein, putative, unclassified	47	LOC_Os07g11100	hypothetical protein	48	LOC_Os07g11110	NAD dependent epimerase/dehydratase family protein, putative, expressed	-51	LOC_Os07g10990	hypothetical protein	51	LOC_Os07g11120	hydrolase, NUDIX family, domain containing protein, expressed
mr041	jap	sf1105601804	11	5601804	1.43e-07	0.12	0.07	0	LOC_Os11g10320	expressed protein	-2	LOC_Os11g10310	receptor-like protein kinase 2 precursor, putative, expressed	5	LOC_Os11g10330	OsFBX416 - F-box domain containing protein, expressed	9	LOC_Os11g10340	OsFBX417 - F-box domain containing protein, expressed	-13	LOC_Os11g10300	OsFBX415 - F-box domain containing protein	13	LOC_Os11g10350	retrotransposon protein, putative, Ty1-copia subclass	15	LOC_Os11g10360	retrotransposon protein, putative, Ty1-copia subclass	-16	LOC_Os11g10290	S-domain receptor-like protein kinase, putative, expressed	21	LOC_Os11g10370	OsFBX418 - F-box domain containing protein, expressed	-23	LOC_Os11g10280	receptor-like protein kinase, putative	25	LOC_Os11g10384	transposon protein, putative, unclassified	-27	LOC_Os11g10270	retrotransposon protein, putative, Ty3-gypsy subclass	-29	LOC_Os11g10260	retrotransposon protein, putative, Ty3-gypsy subclass	-37	LOC_Os11g10250	expressed protein
mr041	all	sf1106881906	11	6881906	4.5e-08	0.2	0.08	-1	LOC_Os11g12330	disease resistance protein RPM1, putative, expressed	1	LOC_Os11g12340	disease resistance protein RPM1, putative, expressed	-8	LOC_Os11g12320	disease resistance protein RPM1, putative	-10	LOC_Os11g12310	retrotransposon protein, putative, unclassified	10	LOC_Os11g12350	disease resistance protein, putative, expressed	-13	LOC_Os11g12300	NBS-LRR disease resistance protein, putative	14	LOC_Os11g12360	transposon protein, putative, CACTA, En/Spm sub-class	-18	LOC_Os11g12290	proteophosphoglycan, putative, expressed	-24	LOC_Os11g12280	hypothetical protein	29	LOC_Os11g12370	hypothetical protein	-32	LOC_Os11g12270	expressed protein	32	LOC_Os11g12380	expressed protein	34	LOC_Os11g12390	conserved hypothetical protein	36	LOC_Os11g12400	conserved hypothetical protein
mr042	all	sf0401824953	4	1824953	1.94e-08	0.09	0.06	6	LOC_Os04g03990	3-5 exonuclease domain-containing protein, putative, expressed	-13	LOC_Os04g03980	flavin monooxygenase, putative, expressed	13	LOC_Os04g04000	ECT protein, putative, expressed	19	LOC_Os04g04010	expressed protein	-20	LOC_Os04g03970	hypothetical protein	-22	LOC_Os04g03960	hypothetical protein	-24	LOC_Os04g03950	retrotransposon protein, putative, unclassified	-28	LOC_Os04g03940	retrotransposon protein, putative, Ty3-gypsy subclass	28	LOC_Os04g04020	protein transport protein Sec24-like, putative, expressed	-34	LOC_Os04g03930	hypothetical protein	-36	LOC_Os04g03920	expressed protein	36	LOC_Os04g04030	expressed protein	-38	LOC_Os04g03910	conserved hypothetical protein	42	LOC_Os04g04040	hypothetical protein
mr042	all	sf0605340620	6	5340620	6.79e-13	0.03	0.12	0	LOC_Os06g10390	retrotransposon protein, putative, unclassified	0	LOC_Os06g10400	hypothetical protein	3	LOC_Os06g10410	uncharacterized mscS family protein, putative, expressed	-5	LOC_Os06g10380	transposon protein, putative, CACTA, En/Spm sub-class	-10	LOC_Os06g10370	transposon protein, putative, CACTA, En/Spm sub-class	-15	LOC_Os06g10360	transposon protein, putative, CACTA, En/Spm sub-class	15	LOC_Os06g10420	nitrilase, putative, expressed	17	LOC_Os06g10430	protein of unknown function DUF1296 domain containing protein, expressed	-22	LOC_Os06g10355	expressed protein	-24	LOC_Os06g10350	MYB family transcription factor, putative, expressed	27	LOC_Os06g10440	gb protein, putative, expressed	-31	LOC_Os06g10340	autophagy-related protein 12, putative, expressed	-33	LOC_Os06g10330	myb-related protein 308, putative	33	LOC_Os06g10450	expressed protein
mr042	all	sf1115798727	11	15798727	1.49e-08	0.1	0.1	-4	LOC_Os11g28270	zinc finger C-x8-C-x5-C-x3-H type family protein, expressed	5	LOC_Os11g28280	hypothetical protein	9	LOC_Os11g28290	transposon protein, putative, Pong sub-class	11	LOC_Os11g28300	uncharacterized protein family UPF0016 domain containing protein, expressed	-14	LOC_Os11g28260	hypothetical protein	17	LOC_Os11g28310	P21-Rho-binding domain containing protein, putative, expressed	-22	LOC_Os11g28250	retrotransposon protein, putative, unclassified	-24	LOC_Os11g28240	retrotransposon protein, putative, unclassified	27	LOC_Os11g28320	hypothetical protein	-29	LOC_Os11g28230	retrotransposon protein, putative, unclassified	31	LOC_Os11g28330	hypothetical protein	-36	LOC_Os11g28220	hypothetical protein	41	LOC_Os11g28340	ER lumen protein retaining receptor, putative, expressed	-42	LOC_Os11g28210	retrotransposon protein, putative, unclassified
mr045	ind	sf0141942709	1	41942709	3.79e-08	0.07	0.05	5	LOC_Os01g72330	OsRR4 type-A response regulator, expressed	10	LOC_Os01g72340	beta-galactosidase, putative, expressed	-12	LOC_Os01g72320	FYVE zinc finger domain containing protein, expressed	-18	LOC_Os01g72310	OsFBO7 - F-box and other domain containing protein, expressed	20	LOC_Os01g72350	amidohydrolase, putative, expressed	-24	LOC_Os01g72300	Cupin domain containing protein, expressed	-27	LOC_Os01g72290	expressed protein	27	LOC_Os01g72370	helix-loop-helix DNA-binding domain containing protein, expressed	28	LOC_Os01g72360	expressed protein	-36	LOC_Os01g72280	tetratricopeptide repeat containing protein, putative, expressed	38	LOC_Os01g72380	expressed protein	-42	LOC_Os01g72270	cytochrome P450, putative, expressed	42	LOC_Os01g72390	NBS type disease resistance protein, putative	-45	LOC_Os01g72260	cytochrome P450, putative, expressed
mr045	all	sf0217098624	2	17098624	1.88e-08	0.11	0.08	4	LOC_Os02g28890	retrotransposon protein, putative, Ty3-gypsy subclass	-12	LOC_Os02g28880	hypothetical protein	14	LOC_Os02g28900	cytokinin-O-glucosyltransferase 2, putative, expressed	-15	LOC_Os02g28870	U-box domain-containing protein, putative, expressed	-20	LOC_Os02g28860	expressed protein	20	LOC_Os02g28910	hypothetical protein	-22	LOC_Os02g28850	Kinesin motor domain domain containing protein, expressed	23	LOC_Os02g28920	transposon protein, putative, unclassified	28	LOC_Os02g28930	conserved hypothetical protein	29	LOC_Os02g28940	retrotransposon protein, putative, Ty3-gypsy subclass	30	LOC_Os02g28950	retrotransposon protein, putative, Ty3-gypsy subclass	32	LOC_Os02g28960	retrotransposon protein, putative, Ty3-gypsy subclass	-40	LOC_Os02g28840	retrotransposon protein, putative, unclassified	46	LOC_Os02g28970	expressed protein
mr045	ind	sf0235124379	2	35124379	5.96e-08	0.04	0.05	0	LOC_Os02g57350	expressed protein	2	LOC_Os02g57360	heavy metal-associated domain containing protein, expressed	-3	LOC_Os02g57340	tetratricopeptide-like helical, putative, expressed	-7	LOC_Os02g57330	expressed protein	-11	LOC_Os02g57310	pib, putative, expressed	-20	LOC_Os02g57305	disease resistance protein, putative	25	LOC_Os02g57370	DHHC zinc finger domain containing protein, expressed	28	LOC_Os02g57380	thioredoxin, putative, expressed	-29	LOC_Os02g57300	hypothetical protein	-30	LOC_Os02g57290	cytochrome P450, putative, expressed	32	LOC_Os02g57390	pumilio-family RNA binding protein, putative, expressed	-35	LOC_Os02g57280	CBS domain containing membrane protein, putative, expressed	-39	LOC_Os02g57270	MYB family transcription factor, putative, expressed	40	LOC_Os02g57400	2-phosphoglycerate kinase-related, putative, expressed
mr045	ind	sf0317136353	3	17136353	5.86e-09	0.07	0.08	0	LOC_Os03g30040	retrotransposon, putative, centromere-specific	-1	LOC_Os03g30030	retrotransposon protein, putative, unclassified, expressed	3	LOC_Os03g30050	protein kinase family protein, putative	5	LOC_Os03g30060	expressed protein	9	LOC_Os03g30070	transposon protein, putative, CACTA, En/Spm sub-class	-10	LOC_Os03g30020	hypothetical protein	14	LOC_Os03g30080	transposon protein, putative, CACTA, En/Spm sub-class	-16	LOC_Os03g30010	hypothetical protein	21	LOC_Os03g30084	conserved hypothetical protein	-23	LOC_Os03g30000	glycosyl transferase 8 domain containing protein, putative, expressed	24	LOC_Os03g30088	retrotransposon protein, putative, unclassified	-31	LOC_Os03g29990	hypothetical protein	34	LOC_Os03g30092	expressed protein	-41	LOC_Os03g29980	ACT domain containing protein, expressed
mr045	ind	sf0317778044	3	17778044	7.74e-16	0.1	0.05	1	LOC_Os03g31230	MYB family transcription factor, putative, expressed	-2	LOC_Os03g31210	UDP-glucose 6-dehydrogenase, putative, expressed	8	LOC_Os03g31240	ZOS3-10 - C2H2 zinc finger protein, expressed	-11	LOC_Os03g31200	retrotransposon protein, putative, Ty1-copia subclass	13	LOC_Os03g31250	retrotransposon protein, putative, Ty3-gypsy subclass	-17	LOC_Os03g31190	retrotransposon protein, putative, Ty1-copia subclass	-18	LOC_Os03g31180	diacylglycerol kinase 1, putative, expressed	23	LOC_Os03g31254	hypothetical protein	25	LOC_Os03g31260	cysteine-rich receptor-like protein kinase 28 precursor, putative	-30	LOC_Os03g31170	inosine-uridine preferring nucleoside hydrolase family protein, putative, expressed	32	LOC_Os03g31270	hypothetical protein	-35	LOC_Os03g31160	expressed protein	-37	LOC_Os03g31150	expressed protein	39	LOC_Os03g31280	hypothetical protein
mr045	ind	sf0319927995	3	19927995	4.41e-11	0.08	0.05	-3	LOC_Os03g35920	expressed protein	6	LOC_Os03g35930	retrotransposon protein, putative, Ty1-copia subclass	8	LOC_Os03g35940	retrotransposon protein, putative, Ty1-copia subclass	-9	LOC_Os03g35910	retrotransposon, putative, centromere-specific	-12	LOC_Os03g35894	retrotransposon, putative, centromere-specific	17	LOC_Os03g35950	expressed protein	-20	LOC_Os03g35886	expressed protein	20	LOC_Os03g35960	hypothetical protein	21	LOC_Os03g35970	retrotransposon protein, putative, unclassified	-27	LOC_Os03g35880	conserved hypothetical protein	28	LOC_Os03g35980	hypothetical protein	33	LOC_Os03g35990	retrotransposon protein, putative, unclassified	-34	LOC_Os03g35870	retrotransposon protein, putative, Ty3-gypsy subclass	39	LOC_Os03g36000	retrotransposon protein, putative, unclassified
mr045	ind	sf0321287235	3	21287235	1.92e-08	0.07	0.06	0	LOC_Os03g38359	expressed protein	-6	LOC_Os03g38355	GSDL-motif lipase, putative	-12	LOC_Os03g38350	expressed protein	13	LOC_Os03g38370	transposon protein, putative, CACTA, En/Spm sub-class	14	LOC_Os03g38375	hypothetical protein	-16	LOC_Os03g38330	disease resistance RPP13-like protein 1, putative, expressed	17	LOC_Os03g38390	GDSL-like lipase/acylhydrolase, putative, expressed	-22	LOC_Os03g38320	hypothetical protein	-26	LOC_Os03g38310	retrotransposon protein, putative, unclassified	26	LOC_Os03g38400	GDSL-motif lipase/hydrolase family protein, putative	32	LOC_Os03g38410	hypothetical protein	-34	LOC_Os03g38300	retrotransposon protein, putative, Ty3-gypsy subclass	-36	LOC_Os03g38284	retrotransposon protein, putative, unclassified	-42	LOC_Os03g38270	retrotransposon protein, putative, unclassified
mr045	ind	sf0322512911	3	22512911	9.04e-09	0.08	0.05	0	LOC_Os03g40500	transposon protein, putative, CACTA, En/Spm sub-class	-1	LOC_Os03g40490	hypothetical protein	4	LOC_Os03g40510	transposon protein, putative, CACTA, En/Spm sub-class	-10	LOC_Os03g40480	transposon protein, putative, CACTA, En/Spm sub-class	17	LOC_Os03g40520	hypothetical protein	-19	LOC_Os03g40470	hypothetical protein	23	LOC_Os03g40540	cytochrome P450, putative, expressed	33	LOC_Os03g40550	kinase, pfkB family, putative, expressed	-36	LOC_Os03g40460	conserved hypothetical protein	40	LOC_Os03g40560	retrotransposon protein, putative, unclassified	-44	LOC_Os03g40440	B12D protein, putative, expressed	45	LOC_Os03g40570	retrotransposon protein, putative, unclassified	47	LOC_Os03g40580	retrotransposon protein, putative, unclassified	-51	LOC_Os03g40430	hypothetical protein
mr045	ind	sf0423712213	4	23712213	1.48e-10	0.06	0.05	0	LOC_Os04g40150	glycosyl transferase family 17 protein, putative, expressed	0	LOC_Os04g40160	hypothetical protein	-7	LOC_Os04g40140	expressed protein	-12	LOC_Os04g40130	Rf1, mitochondrial precursor, putative, expressed	14	LOC_Os04g40170	hypothetical protein	-15	LOC_Os04g40120	hypothetical protein	15	LOC_Os04g40180	expressed protein	-16	LOC_Os04g40110	hypothetical protein	-18	LOC_Os04g40100	BTBN11 - Bric-a-Brac, Tramtrack, Broad Complex BTB domain with non-phototropic hypocotyl 3 NPH3 domain, expressed	18	LOC_Os04g40190	circumsporozoite protein, putative, expressed	21	LOC_Os04g40200	HNH endonuclease family protein, putative, expressed	-25	LOC_Os04g40090	zinc finger, ZZ type family protein, expressed	26	LOC_Os04g40210	transposon protein, putative, CACTA, En/Spm sub-class	-30	LOC_Os04g40080	leucine rich repeat containing protein, expressed
mr045	ind	sf0424523477	4	24523477	9.2e-10	0.08	0.05	0	LOC_Os04g41670	transposon protein, putative, CACTA, En/Spm sub-class, expressed	0	LOC_Os04g41680	CHIT3 - Chitinase family protein precursor, expressed	3	LOC_Os04g41690	transposon protein, putative, unclassified	-6	LOC_Os04g41660	transposon protein, putative, CACTA, En/Spm sub-class	10	LOC_Os04g41700	expressed protein	-11	LOC_Os04g41650	transposon protein, putative, CACTA, En/Spm sub-class	-15	LOC_Os04g41640	HEV2 - Hevein family protein precursor, expressed	-16	LOC_Os04g41630	hypothetical protein	17	LOC_Os04g41710	expressed protein	-19	LOC_Os04g41620	CHIT2 - Chitinase family protein precursor, expressed	22	LOC_Os04g41720	retrotransposon, putative, centromere-specific	-23	LOC_Os04g41599	transposon protein, putative, CACTA, En/Spm sub-class	25	LOC_Os04g41730	retrotransposon protein, putative, Ty1-copia subclass	32	LOC_Os04g41740	expressed protein
mr045	ind	sf0427916149	4	27916149	3.79e-18	0.12	0.05	-3	LOC_Os04g47330	rho-GTPase-activating protein-related, putative, expressed	4	LOC_Os04g47350	retrotransposon protein, putative, unclassified	-6	LOC_Os04g47320	uncharacterized mscS family protein, putative, expressed	7	LOC_Os04g47360	OsPOP9 - Putative Prolyl Oligopeptidase homologue, expressed	13	LOC_Os04g47370	coiled-coil domain-containing protein 124, putative, expressed	-15	LOC_Os04g47310	expressed protein	16	LOC_Os04g47380	coiled-coil domain-containing protein 139, putative, expressed	-18	LOC_Os04g47300	CAMK_CAMK_like.26 - CAMK includes calcium/calmodulin depedent protein kinases, expressed	-20	LOC_Os04g47290	amine oxidase, putative, expressed	22	LOC_Os04g47390	GDSL-like lipase/acylhydrolase, putative	25	LOC_Os04g47400	monocopper oxidase, putative, expressed	-26	LOC_Os04g47280	ATFUC1, putative, expressed	29	LOC_Os04g47410	DHHC zinc finger domain containing protein, expressed	-30	LOC_Os04g47270	amine oxidase, putative, expressed
mr045	ind	sf0428220411	4	28220411	1.76e-10	0.08	0.06	3	LOC_Os04g47860	ZOS4-11 - C2H2 zinc finger protein, expressed	-11	LOC_Os04g47840	expressed protein	-18	LOC_Os04g47830	SNF2 family N-terminal domain containing protein, expressed	20	LOC_Os04g47870	PINHEAD, putative, expressed	-28	LOC_Os04g47820	expressed protein	-33	LOC_Os04g47810	ethylene-responsive protein related, putative, expressed	-40	LOC_Os04g47800	transposon protein, putative, unclassified	-49	LOC_Os04g47790	hypothetical protein	-62	LOC_Os04g47780	transmembrane amino acid transporter protein, putative, expressed	64	LOC_Os04g47890	MYB family transcription factor, putative, expressed	-67	LOC_Os04g47770	cis-zeatin O-glucosyltransferase, putative, expressed	-72	LOC_Os04g47760	transposon protein, putative, Pong sub-class	73	LOC_Os04g47900	ATTIM23-2, putative, expressed	-74	LOC_Os04g47750	transposon protein, putative, Pong sub-class, expressed
mr045	jap	sf0507355321	5	7355321	8.39e-08	0.18	0.08	1	LOC_Os05g12808	DUF623 domain containing protein	-3	LOC_Os05g12804	transposon protein, putative, CACTA, En/Spm sub-class	11	LOC_Os05g13300	helicase, putative, expressed	-14	LOC_Os05g12800	hypothetical protein	-15	LOC_Os05g12790	hypothetical protein	-20	LOC_Os05g12780	transposon protein, putative, unclassified	23	LOC_Os05g13320	C4-dicarboxylate transporter/malic acid transport protein, expressed	-25	LOC_Os05g12770	NB-ARC domain containing protein	-31	LOC_Os05g12760	retrotransposon protein, putative, unclassified	-33	LOC_Os05g12750	retrotransposon protein, putative, LINE subclass	43	LOC_Os05g13330	per1-like family protein, putative, expressed	-44	LOC_Os05g12740	transposon protein, putative, unclassified	-47	LOC_Os05g12730	hypothetical protein	-49	LOC_Os05g12720	conserved hypothetical protein
mr045	ind	sf0610194924	6	10194924	5.63e-09	0.05	0.09	2	LOC_Os06g17570	embryogenesis transmembrane protein, putative	5	LOC_Os06g17580	conserved hypothetical protein	-10	LOC_Os06g17560	cadmium tolerance factor, putative, expressed	13	LOC_Os06g17590	conserved hypothetical protein	-16	LOC_Os06g17550	retrotransposon protein, putative, Ty3-gypsy subclass	17	LOC_Os06g17600	cadmium tolerance factor, putative	21	LOC_Os06g17610	retrotransposon protein, putative, Ty3-gypsy subclass	-22	LOC_Os06g17540	hypothetical protein	-25	LOC_Os06g17530	retrotransposon protein, putative, Ty3-gypsy subclass	-30	LOC_Os06g17520	retrotransposon protein, putative, Ty3-gypsy subclass	38	LOC_Os06g17620	retrotransposon protein, putative, unclassified	-39	LOC_Os06g17510	hypothetical protein	-43	LOC_Os06g17500	expressed protein	43	LOC_Os06g17629	hypothetical protein
mr045	ind	sf0809386840	8	9386840	3.93e-09	0.05	0.06	0	LOC_Os08g15420	CSLC3 - cellulose synthase-like family C, expressed	1	LOC_Os08g15430	conserved hypothetical protein	4	LOC_Os08g15440	hypothetical protein	7	LOC_Os08g15444	expressed protein	-10	LOC_Os08g15410	hypothetical protein	11	LOC_Os08g15450	nodulin, putative	-13	LOC_Os08g15400	retrotransposon protein, putative, unclassified	-17	LOC_Os08g15390	hypothetical protein	17	LOC_Os08g15460	preprotein translocase subunit secY, putative, expressed	-21	LOC_Os08g15380	retrotransposon protein, putative, unclassified	-22	LOC_Os08g15370	retrotransposon protein, putative, unclassified	-27	LOC_Os08g15360	retrotransposon protein, putative, unclassified	30	LOC_Os08g15480	conserved hypothetical protein	-31	LOC_Os08g15350	retrotransposon protein, putative, unclassified
mr045	all	sf1005389668	10	5389668	1.53e-09	0.03	0.14	-3	LOC_Os10g09920	LTPL132 - Protease inhibitor/seed storage/LTP family protein precursor, putative, expressed	-6	LOC_Os10g09910	hypothetical protein	6	LOC_Os10g09930	expressed protein	-7	LOC_Os10g09900	transposon protein, putative, unclassified	-11	LOC_Os10g09890	hypothetical protein	12	LOC_Os10g09940	retrotransposon protein, putative, Ty1-copia subclass	-20	LOC_Os10g09880	retrotransposon protein, putative, unclassified	22	LOC_Os10g09950	retrotransposon protein, putative, Ty3-gypsy subclass	-26	LOC_Os10g09870	HVA22, putative, expressed	27	LOC_Os10g09960	retrotransposon protein, putative, unclassified, expressed	31	LOC_Os10g09970	retrotransposon protein, putative, Ty3-gypsy subclass	-36	LOC_Os10g09860	chalcone synthase, putative	39	LOC_Os10g09990	cytokinin-O-glucosyltransferase 3, putative, expressed	-43	LOC_Os10g09850	EF hand family protein, putative, expressed
mr046	ind	sf0142023960	1	42023960	5.43e-09	0.04	0.05	0	LOC_Os01g72480	zinc finger, C3HC4 type domain containing protein, expressed	-3	LOC_Os01g72470	expressed protein	-5	LOC_Os01g72460	NADPH quinone oxidoreductase, putative, expressed	-11	LOC_Os01g72450	DNA binding protein, putative, expressed	12	LOC_Os01g72490	LRP1, putative, expressed	-13	LOC_Os01g72440	hypothetical protein	-15	LOC_Os01g72430	NADPH quinone oxidoreductase, putative, expressed	16	LOC_Os01g72500	retrotransposon protein, putative, unclassified, expressed	-22	LOC_Os01g72420	C2 domain containing protein, putative, expressed	-24	LOC_Os01g72410	Leucine Rich Repeat family protein, expressed	-28	LOC_Os01g72400	retrotransposon protein, putative, Ty1-copia subclass	33	LOC_Os01g72510	eukaryotic aspartyl protease domain containing protein, expressed	-36	LOC_Os01g72390	NBS type disease resistance protein, putative	38	LOC_Os01g72520	phosphoesterase family protein, putative, expressed
mr046	ind	sf0202775057	2	2775057	5.31e-08	0.04	0.06	0	LOC_Os02g05670	expressed protein	1	LOC_Os02g05680	apoptosis-inducing factor 2, putative, expressed	-5	LOC_Os02g05660	DEAD-box ATP-dependent RNA helicase 35A, putative, expressed	11	LOC_Os02g05686	expressed protein	-12	LOC_Os02g05650	expressed protein	-16	LOC_Os02g05640	homeobox associated leucine zipper, putative	16	LOC_Os02g05692	zinc finger, C3HC4 type domain containing protein, expressed	23	LOC_Os02g05700	OsFBO8 - F-box and other domain containing protein, expressed	-27	LOC_Os02g05630	protein phosphatase 2C, putative, expressed	29	LOC_Os02g05710	expressed protein	-36	LOC_Os02g05620	ATEXO70G1, putative, expressed	37	LOC_Os02g05720	pentatricopeptide repeat protein PPR986-12, putative, expressed	-40	LOC_Os02g05610	ZOS2-03 - C2H2 zinc finger protein, expressed	41	LOC_Os02g05730	protein kinase domain containing protein, expressed
mr046	ind	sf0217141401	2	17141401	5.06e-08	0.03	0.05	3	LOC_Os02g28970	expressed protein	-8	LOC_Os02g28960	retrotransposon protein, putative, Ty3-gypsy subclass	9	LOC_Os02g28980	peptidyl-prolyl isomerase, putative, expressed	-10	LOC_Os02g28950	retrotransposon protein, putative, Ty3-gypsy subclass	-12	LOC_Os02g28940	retrotransposon protein, putative, Ty3-gypsy subclass	-14	LOC_Os02g28930	conserved hypothetical protein	16	LOC_Os02g28990	hypothetical protein	-17	LOC_Os02g28920	transposon protein, putative, unclassified	17	LOC_Os02g29000	Cupin domain containing protein	20	LOC_Os02g29010	retrotransposon protein, putative, unclassified	-21	LOC_Os02g28910	hypothetical protein	-26	LOC_Os02g28900	cytokinin-O-glucosyltransferase 2, putative, expressed	27	LOC_Os02g29020	Cupin domain containing protein	30	LOC_Os02g29030	retrotransposon protein, putative, unclassified
mr046	ind	sf0235119559	2	35119559	1.21e-12	0.04	0.05	0	LOC_Os02g57340	tetratricopeptide-like helical, putative, expressed	-2	LOC_Os02g57330	expressed protein	5	LOC_Os02g57350	expressed protein	-6	LOC_Os02g57310	pib, putative, expressed	7	LOC_Os02g57360	heavy metal-associated domain containing protein, expressed	-15	LOC_Os02g57305	disease resistance protein, putative	-24	LOC_Os02g57300	hypothetical protein	-26	LOC_Os02g57290	cytochrome P450, putative, expressed	30	LOC_Os02g57370	DHHC zinc finger domain containing protein, expressed	-31	LOC_Os02g57280	CBS domain containing membrane protein, putative, expressed	33	LOC_Os02g57380	thioredoxin, putative, expressed	-34	LOC_Os02g57270	MYB family transcription factor, putative, expressed	37	LOC_Os02g57390	pumilio-family RNA binding protein, putative, expressed	-40	LOC_Os02g57260	3-ketoacyl-CoA thiolase, peroxisomal precursor, putative, expressed
mr046	ind	sf0317059378	3	17059378	7.5e-09	0.04	0.06	0	LOC_Os03g29940	retrotransposon protein, putative, unclassified	-6	LOC_Os03g29930	expressed protein	7	LOC_Os03g29950	glucose-6-phosphate 1-dehydrogenase, chloroplast precursor, putative, expressed	-11	LOC_Os03g29920	proline-rich protein, putative, expressed	-16	LOC_Os03g29910	expressed protein	17	LOC_Os03g29960	DEK C terminal domain containing protein, expressed	24	LOC_Os03g29970	histone-like transcription factor and archaeal histone, putative, expressed	-25	LOC_Os03g29900	transposon protein, putative, unclassified	-30	LOC_Os03g29880	transposon protein, putative, unclassified	31	LOC_Os03g29980	ACT domain containing protein, expressed	-37	LOC_Os03g29864	retrotransposon protein, putative, unclassified, expressed	43	LOC_Os03g29990	hypothetical protein	48	LOC_Os03g30000	glycosyl transferase 8 domain containing protein, putative, expressed	-49	LOC_Os03g29850	metal cation transporter, putative, expressed
mr046	ind	sf0317434401	3	17434401	7.84e-12	0.06	0.05	0	LOC_Os03g30550	RNA-binding protein-like, putative, expressed	-8	LOC_Os03g30530	expressed protein	13	LOC_Os03g30570	protein of unknown function DUF1675 domain containing protein, expressed	17	LOC_Os03g30580	expressed protein	-22	LOC_Os03g30519	expressed protein	23	LOC_Os03g30590	hypothetical protein	25	LOC_Os03g30600	hypothetical protein	-26	LOC_Os03g30510	conserved hypothetical protein	28	LOC_Os03g30610	ubiquinone oxidoreductase, putative	30	LOC_Os03g30620	hypothetical protein	33	LOC_Os03g30630	expressed protein	-34	LOC_Os03g30500	hypothetical protein	35	LOC_Os03g30640	hypothetical protein	37	LOC_Os03g30650	hypothetical protein
mr046	ind	sf0318042535	3	18042535	2.87e-12	0.05	0.05	-1	LOC_Os03g31594	jmjC domain containing protein, expressed	2	LOC_Os03g31620	retrotransposon protein, putative, Ty1-copia subclass	9	LOC_Os03g31630	OsSub29 - Putative Subtilisin homologue	15	LOC_Os03g31634	hypothetical protein	-23	LOC_Os03g31570	proline-rich family protein, putative, expressed	23	LOC_Os03g31640	retrotransposon protein, putative, unclassified	26	LOC_Os03g31650	retrotransposon protein, putative, Ty3-gypsy subclass	-32	LOC_Os03g31560	retrotransposon protein, putative, unclassified	36	LOC_Os03g31660	transposon protein, putative, unclassified	38	LOC_Os03g31670	hypothetical protein	41	LOC_Os03g31679	annexin A7, putative, expressed	43	LOC_Os03g31690	GCN5-related N-acetyltransferase, putative, expressed	-45	LOC_Os03g31550	aldehyde oxidase, putative, expressed	56	LOC_Os03g31700	conserved hypothetical protein
mr046	ind	sf0319109061	3	19109061	2.89e-11	0.05	0.06	2	LOC_Os03g33450	retrotransposon protein, putative, Ty3-gypsy subclass	3	LOC_Os03g33460	retrotransposon protein, putative, unclassified	-5	LOC_Os03g33430	retrotransposon protein, putative, unclassified	-8	LOC_Os03g33420	retrotransposon protein, putative, Ty3-gypsy subclass	-12	LOC_Os03g33400	hypothetical protein	-15	LOC_Os03g33390	retrotransposon protein, putative, Ty3-gypsy subclass	17	LOC_Os03g33480	retrotransposon protein, putative, Ty3-gypsy subclass	-18	LOC_Os03g33384	hypothetical protein	18	LOC_Os03g33490	hypothetical protein	-22	LOC_Os03g33380	retrotransposon, putative, centromere-specific	-29	LOC_Os03g33370	retrotransposon protein, putative, unclassified	29	LOC_Os03g33500	retrotransposon protein, putative, unclassified	-33	LOC_Os03g33360	retrotransposon protein, putative, unclassified	34	LOC_Os03g33509	hypothetical protein
mr046	all	sf0319677459	3	19677459	1.42e-08	0.05	0.34	0	LOC_Os03g35500	retrotransposon protein, putative, Ty3-gypsy subclass	-2	LOC_Os03g35490	retrotransposon, putative, centromere-specific	2	LOC_Os03g35510	retrotransposon, putative, centromere-specific	-6	LOC_Os03g35480	retrotransposon, putative, centromere-specific	6	LOC_Os03g35520	retrotransposon protein, putative, Ty3-gypsy subclass	-10	LOC_Os03g35470	hypothetical protein	12	LOC_Os03g35540	retrotransposon protein, putative, unclassified	-13	LOC_Os03g35454	retrotransposon protein, putative, unclassified	-29	LOC_Os03g35440	retrotransposon protein, putative, Ty3-gypsy subclass	29	LOC_Os03g35560	retrotransposon protein, putative, Ty1-copia subclass	-31	LOC_Os03g35430	retrotransposon protein, putative, Ty3-gypsy subclass	-37	LOC_Os03g35420	retrotransposon protein, putative, Ty3-gypsy subclass	40	LOC_Os03g35570	retrotransposon protein, putative, unclassified	44	LOC_Os03g35580	retrotransposon protein, putative, unclassified
mr046	ind	sf0320196860	3	20196860	8.92e-09	0.05	0.06	-2	LOC_Os03g36460	conserved hypothetical protein	3	LOC_Os03g36470	retrotransposon protein, putative, unclassified	6	LOC_Os03g36480	retrotransposon protein, putative, Ty3-gypsy subclass	-7	LOC_Os03g36439	F-box domain containing protein, expressed	-10	LOC_Os03g36419	expressed protein	11	LOC_Os03g36490	retrotransposon protein, putative, Ty3-gypsy subclass, expressed	18	LOC_Os03g36500	conserved hypothetical protein	-20	LOC_Os03g36400	retrotransposon protein, putative, LINE subclass	-21	LOC_Os03g36390	retrotransposon protein, putative, Ty3-gypsy subclass	23	LOC_Os03g36520	retrotransposon, putative, centromere-specific	-24	LOC_Os03g36380	retrotransposon protein, putative, unclassified	-27	LOC_Os03g36370	retrotransposon protein, putative, unclassified	-37	LOC_Os03g36360	retrotransposon protein, putative, Ty3-gypsy subclass	-39	LOC_Os03g36350	retrotransposon protein, putative, Ty3-gypsy subclass
mr046	ind	sf0322320090	3	22320090	2.2e-08	0.05	0.05	0	LOC_Os03g40160	transposon protein, putative, unclassified	-7	LOC_Os03g40150	conserved hypothetical protein	10	LOC_Os03g40170	zinc finger, C3HC4 type domain containing protein, expressed	14	LOC_Os03g40180	60S ribosomal protein L15, putative, expressed	-21	LOC_Os03g40130	universal stress protein domain containing protein, putative	-25	LOC_Os03g40120	hypothetical protein	26	LOC_Os03g40194	disease resistance RPP13-like protein 1, putative, expressed	-29	LOC_Os03g40110	nop14-like family protein, expressed	32	LOC_Os03g40210	expressed protein	-36	LOC_Os03g40100	ACT domain containing protein, expressed	36	LOC_Os03g40220	retrotransposon protein, putative, unclassified	39	LOC_Os03g40230	hypothetical protein	44	LOC_Os03g40240	hypothetical protein	47	LOC_Os03g40250	Leucine Rich Repeat family protein, expressed
mr046	ind	sf0423712213	4	23712213	2.59e-15	0.05	0.05	0	LOC_Os04g40150	glycosyl transferase family 17 protein, putative, expressed	0	LOC_Os04g40160	hypothetical protein	-7	LOC_Os04g40140	expressed protein	-12	LOC_Os04g40130	Rf1, mitochondrial precursor, putative, expressed	14	LOC_Os04g40170	hypothetical protein	-15	LOC_Os04g40120	hypothetical protein	15	LOC_Os04g40180	expressed protein	-16	LOC_Os04g40110	hypothetical protein	-18	LOC_Os04g40100	BTBN11 - Bric-a-Brac, Tramtrack, Broad Complex BTB domain with non-phototropic hypocotyl 3 NPH3 domain, expressed	18	LOC_Os04g40190	circumsporozoite protein, putative, expressed	21	LOC_Os04g40200	HNH endonuclease family protein, putative, expressed	-25	LOC_Os04g40090	zinc finger, ZZ type family protein, expressed	26	LOC_Os04g40210	transposon protein, putative, CACTA, En/Spm sub-class	-30	LOC_Os04g40080	leucine rich repeat containing protein, expressed
mr046	ind	sf0424346267	4	24346267	1.56e-13	0.07	0.05	0	LOC_Os04g41340	4-nitrophenylphosphatase, putative, expressed	-3	LOC_Os04g41330	expressed protein	3	LOC_Os04g41350	amino acid transporter, putative, expressed	5	LOC_Os04g41360	hypothetical protein	7	LOC_Os04g41370	Leucine Rich Repeat family protein	-9	LOC_Os04g41320	nucleotide-sugar transporter family protein, putative, expressed	10	LOC_Os04g41380	Leucine Rich Repeat family protein, expressed	14	LOC_Os04g41390	expressed protein	14	LOC_Os04g41400	peptide transporter PTR2, putative, expressed	-15	LOC_Os04g41310	STRUBBELIG-RECEPTOR FAMILY 8 precursor, putative, expressed	19	LOC_Os04g41410	expressed protein	-23	LOC_Os04g41300	ribosome recycling factor, putative, expressed	25	LOC_Os04g41430	retrotransposon protein, putative, unclassified	-26	LOC_Os04g41280	ankyrin repeat domain containing protein, expressed
mr046	ind	sf0424897582	4	24897582	2.78e-08	0.05	0.08	0	LOC_Os04g42399	retrotransposon protein, putative, Ty1-copia subclass	-3	LOC_Os04g42380	ribosomal protein S17, putative, expressed	-7	LOC_Os04g42370	expressed protein	-15	LOC_Os04g42360	expressed protein	19	LOC_Os04g42420	nodulin, putative, expressed	-20	LOC_Os04g42350	heavy metal-associated domain containing protein	-23	LOC_Os04g42340	expressed protein	-28	LOC_Os04g42330	Spc97 / Spc98 family protein, putative, expressed	28	LOC_Os04g42430	EF hand family protein, putative, expressed	35	LOC_Os04g42444	expressed protein	-36	LOC_Os04g42320	AT hook motif family protein, expressed	38	LOC_Os04g42451	expressed protein	40	LOC_Os04g42460	G-patch domain containing protein	43	LOC_Os04g42470	regulatory subunit, putative, expressed
mr046	ind	sf0425408882	4	25408882	5.38e-08	0.05	0.07	0	LOC_Os04g43260	retrotransposon protein, putative, unclassified	-3	LOC_Os04g43250	retrotransposon protein, putative, unclassified	4	LOC_Os04g43270	WAX2, putative	-8	LOC_Os04g43240	retrotransposon protein, putative, unclassified	-10	LOC_Os04g43230	expressed protein	-14	LOC_Os04g43220	zinc finger, C3HC4 type domain containing protein, expressed	14	LOC_Os04g43290	ARPC2B, putative, expressed	17	LOC_Os04g43300	BRCA1 C Terminus domain containing protein, expressed	-22	LOC_Os04g43210	transporter family protein, putative, expressed	24	LOC_Os04g43310	expressed protein	-28	LOC_Os04g43200	caleosin related protein, putative, expressed	-31	LOC_Os04g43190	conserved hypothetical protein	33	LOC_Os04g43324	G-patch domain containing protein, putative	-34	LOC_Os04g43180	transposon protein, putative, unclassified
mr046	ind	sf0425996200	4	25996200	9.82e-10	0.04	0.05	0	LOC_Os04g44220	MIF4G domain containing protein, putative	3	LOC_Os04g44224	brain acid soluble protein 1, putative	-7	LOC_Os04g44210	expressed protein	-12	LOC_Os04g44200	oxygen-evolving enhancer protein 3, chloroplast precursor, putative	-14	LOC_Os04g44190	expressed protein	17	LOC_Os04g44230	cytokinin dehydrogenase precursor, putative	-24	LOC_Os04g44180	conserved hypothetical protein	24	LOC_Os04g44240	cytokinin-O-glucosyltransferase 3, putative, expressed	-32	LOC_Os04g44170	hypothetical protein	32	LOC_Os04g44250	cytokinin-O-glucosyltransferase 3, putative, expressed	36	LOC_Os04g44260	thioredoxin reductase 2, putative	-42	LOC_Os04g44160	hypothetical protein	42	LOC_Os04g44270	retrotransposon protein, putative, unclassified	45	LOC_Os04g44280	OsRR5 type-A response regulator, expressed
mr046	ind	sf0427995936	4	27995936	1.97e-12	0.06	0.05	0	LOC_Os04g47500	transposon protein, putative, Pong sub-class	0	LOC_Os04g47510	hypothetical protein	0	LOC_Os04g47520	growth regulator related protein, putative, expressed	-3	LOC_Os04g47490	hypothetical protein	-6	LOC_Os04g47480	DUF630/DUF632 domains containing protein, putative, expressed	11	LOC_Os04g47530	transmembrane protein, putative, expressed	-14	LOC_Os04g47470	hypothetical protein	-15	LOC_Os04g47460	hypothetical protein	16	LOC_Os04g47550	expressed protein	20	LOC_Os04g47555	expressed protein	-23	LOC_Os04g47450	expressed protein	23	LOC_Os04g47560	retrotransposon protein, putative, unclassified	32	LOC_Os04g47570	protein kinase domain containing protein	-35	LOC_Os04g47440	retrotransposon protein, putative, unclassified
mr046	jap	sf0507355321	5	7355321	1.01e-07	0.23	0.08	1	LOC_Os05g12808	DUF623 domain containing protein	-3	LOC_Os05g12804	transposon protein, putative, CACTA, En/Spm sub-class	11	LOC_Os05g13300	helicase, putative, expressed	-14	LOC_Os05g12800	hypothetical protein	-15	LOC_Os05g12790	hypothetical protein	-20	LOC_Os05g12780	transposon protein, putative, unclassified	23	LOC_Os05g13320	C4-dicarboxylate transporter/malic acid transport protein, expressed	-25	LOC_Os05g12770	NB-ARC domain containing protein	-31	LOC_Os05g12760	retrotransposon protein, putative, unclassified	-33	LOC_Os05g12750	retrotransposon protein, putative, LINE subclass	43	LOC_Os05g13330	per1-like family protein, putative, expressed	-44	LOC_Os05g12740	transposon protein, putative, unclassified	-47	LOC_Os05g12730	hypothetical protein	-49	LOC_Os05g12720	conserved hypothetical protein
mr046	all	sf0613824006	6	13824006	2.94e-08	0	0.3	-7	LOC_Os06g23670	transposon protein, putative, Mariner sub-class	10	LOC_Os06g23684	tyrosine aminotransferase, putative, expressed	-12	LOC_Os06g23660	retrotransposon protein, putative, unclassified	-19	LOC_Os06g23650	no apical meristem protein, putative, expressed	20	LOC_Os06g23700	retrotransposon protein, putative, Ty1-copia subclass	29	LOC_Os06g23710	retrotransposon protein, putative, unclassified	-36	LOC_Os06g23640	hypothetical protein	38	LOC_Os06g23720	retrotransposon protein, putative, unclassified	40	LOC_Os06g23730	retrotransposon, putative, centromere-specific	-45	LOC_Os06g23630	transposon protein, putative, CACTA, En/Spm sub-class	46	LOC_Os06g23740	hypothetical protein	-49	LOC_Os06g23620	conserved hypothetical protein	-51	LOC_Os06g23610	transposon protein, putative, CACTA, En/Spm sub-class	52	LOC_Os06g23750	hypothetical protein
mr046	ind	sf0702661896	7	2661896	4.76e-08	0.03	0.08	-15	LOC_Os07g05620	CAMK_KIN1/SNF1/Nim1_like.28 - CAMK includes calcium/calmodulin depedent protein kinases, expressed	15	LOC_Os07g05630	OsGrx_C10 - glutaredoxin subgroup III, expressed	-22	LOC_Os07g05610	zinc ion binding protein, putative, expressed	23	LOC_Os07g05640	transporter family protein, putative, expressed	27	LOC_Os07g05650	MAGE-8 antigen-related, putative, expressed	-29	LOC_Os07g05600	retrotransposon protein, putative, unclassified	32	LOC_Os07g05660	hypothetical protein	-37	LOC_Os07g05590	hypothetical protein	44	LOC_Os07g05670	hypothetical protein	-46	LOC_Os07g05580	ribosomal protein L7Ae, putative, expressed	48	LOC_Os07g05680	hypothetical protein	54	LOC_Os07g05690	expressed protein	-56	LOC_Os07g05570	ERD4 protein, putative, expressed	59	LOC_Os07g05700	hypothetical protein
mr046	jap	sf0717848947	7	17848947	3.37e-08	0.21	0.07	-1	LOC_Os07g30210	integral membrane protein DUF6 domain containing protein, expressed	1	LOC_Os07g30220	expressed protein	-4	LOC_Os07g30200	tRNA synthetases class II domain containing protein, expressed	7	LOC_Os07g30230	transposon protein, putative, unclassified	-11	LOC_Os07g30190	retrotransposon protein, putative, unclassified	-20	LOC_Os07g30180	transposon protein, putative, unclassified	20	LOC_Os07g30240	mutS family domain IV containing protein	-26	LOC_Os07g30170	nitrilase, putative, expressed	-28	LOC_Os07g30160	trehalose phosphatase, putative, expressed	31	LOC_Os07g30250	RFT1, putative, expressed	40	LOC_Os07g30260	hypothetical protein	42	LOC_Os07g30270	retrotransposon protein, putative, unclassified	-43	LOC_Os07g30154	POEI2 - Pollen Ole e I allergen and extensin family protein precursor, putative, expressed	-48	LOC_Os07g30150	phosphoribosyl transferase, putative, expressed
mr046	all	sf0727778146	7	27778146	2.79e-08	0.04	0.07	-1	LOC_Os07g46500	ankyrin repeat domain containing protein, putative, expressed	1	LOC_Os07g46510	expressed protein	4	LOC_Os07g46520	rhythmically expressed gene 2 protein, putative, expressed	11	LOC_Os07g46530	hypothetical protein	11	LOC_Os07g46540	condensin complex subunit 1, putative, expressed	-21	LOC_Os07g46490	phosphatidylinositol-4-phosphate 5-kinase, putative, expressed	21	LOC_Os07g46550	annexin, putative	24	LOC_Os07g46555	F-box domain containing protein	28	LOC_Os07g46560	seven in absentia protein family domain containing protein, expressed	-31	LOC_Os07g46480	eukaryotic aspartyl protease domain containing protein, expressed	-34	LOC_Os07g46470	hypothetical protein	34	LOC_Os07g46570	glutaredoxin, putative, expressed	-40	LOC_Os07g46460	ferredoxin-dependent glutamate synthase, chloroplast precursor, putative, expressed	40	LOC_Os07g46580	DEAD-box ATP-dependent RNA helicase, putative
mr046	all	sf0808252316	8	8252316	2.26e-08	0.01	0.27	-1	LOC_Os08g13830	retrotransposon protein, putative, Ty3-gypsy subclass	-2	LOC_Os08g13820	retrotransposon protein, putative, Ty3-gypsy subclass	-5	LOC_Os08g13810	retrotransposon protein, putative, unclassified	5	LOC_Os08g13840	OsWRKY44 - Superfamily of TFs having WRKY and zinc finger domains, expressed	-16	LOC_Os08g13800	NB-ARC domain containing protein	16	LOC_Os08g13850	conserved hypothetical protein	22	LOC_Os08g13860	retrotransposon protein, putative, Ty1-copia subclass, expressed	-28	LOC_Os08g13795	expressed protein	29	LOC_Os08g13870	S-locus lectin protein kinase family protein, putative	-32	LOC_Os08g13790	conserved hypothetical protein	-34	LOC_Os08g13780	U-box domain-containing protein, putative	36	LOC_Os08g13880	hypothetical protein	-43	LOC_Os08g13770	hypothetical protein	43	LOC_Os08g13890	exonuclease, putative, expressed
mr046	ind	sf0809386840	8	9386840	6.39e-10	0.04	0.06	0	LOC_Os08g15420	CSLC3 - cellulose synthase-like family C, expressed	1	LOC_Os08g15430	conserved hypothetical protein	4	LOC_Os08g15440	hypothetical protein	7	LOC_Os08g15444	expressed protein	-10	LOC_Os08g15410	hypothetical protein	11	LOC_Os08g15450	nodulin, putative	-13	LOC_Os08g15400	retrotransposon protein, putative, unclassified	-17	LOC_Os08g15390	hypothetical protein	17	LOC_Os08g15460	preprotein translocase subunit secY, putative, expressed	-21	LOC_Os08g15380	retrotransposon protein, putative, unclassified	-22	LOC_Os08g15370	retrotransposon protein, putative, unclassified	-27	LOC_Os08g15360	retrotransposon protein, putative, unclassified	30	LOC_Os08g15480	conserved hypothetical protein	-31	LOC_Os08g15350	retrotransposon protein, putative, unclassified
mr046	all	sf1005389668	10	5389668	1.65e-10	0.06	0.14	-3	LOC_Os10g09920	LTPL132 - Protease inhibitor/seed storage/LTP family protein precursor, putative, expressed	-6	LOC_Os10g09910	hypothetical protein	6	LOC_Os10g09930	expressed protein	-7	LOC_Os10g09900	transposon protein, putative, unclassified	-11	LOC_Os10g09890	hypothetical protein	12	LOC_Os10g09940	retrotransposon protein, putative, Ty1-copia subclass	-20	LOC_Os10g09880	retrotransposon protein, putative, unclassified	22	LOC_Os10g09950	retrotransposon protein, putative, Ty3-gypsy subclass	-26	LOC_Os10g09870	HVA22, putative, expressed	27	LOC_Os10g09960	retrotransposon protein, putative, unclassified, expressed	31	LOC_Os10g09970	retrotransposon protein, putative, Ty3-gypsy subclass	-36	LOC_Os10g09860	chalcone synthase, putative	39	LOC_Os10g09990	cytokinin-O-glucosyltransferase 3, putative, expressed	-43	LOC_Os10g09850	EF hand family protein, putative, expressed
mr049	ind	sf1111019494	11	11019494	8.07e-08	0.13	0.3	0	LOC_Os11g19260	conserved hypothetical protein	-1	LOC_Os11g19250	AARP2CN domain containing protein, expressed	21	LOC_Os11g19270	hypothetical protein	22	LOC_Os11g19280	hypothetical protein	-24	LOC_Os11g19240	transmembrane amino acid transporter protein, putative	25	LOC_Os11g19290	lipase, putative	-27	LOC_Os11g19230	retrotransposon protein, putative, Ty1-copia subclass	33	LOC_Os11g19300	transposon protein, putative, Mutator sub-class	-42	LOC_Os11g19220	mitosis protein dim1, putative, expressed	42	LOC_Os11g19310	transposon protein, putative, CACTA, En/Spm sub-class	-46	LOC_Os11g19210	beta-D-xylosidase, putative, expressed	46	LOC_Os11g19320	conserved hypothetical protein	48	LOC_Os11g19330	transposon protein, putative, CACTA, En/Spm sub-class	-54	LOC_Os11g19200	transposon protein, putative, CACTA, En/Spm sub-class
mr050	jap	sf0507266131	5	7266131	7.6e-09	0.14	0.13	-1	LOC_Os05g12650	transposon protein, putative, CACTA, En/Spm sub-class	3	LOC_Os05g12660	hypothetical protein	5	LOC_Os05g12670	expressed protein	-8	LOC_Os05g12640	BURP domain containing protein, expressed	13	LOC_Os05g12680	retrotransposon protein, putative, unclassified, expressed	-14	LOC_Os05g12630	expressed protein	-19	LOC_Os05g12620	retrotransposon, putative, centromere-specific	22	LOC_Os05g12700	retrotransposon protein, putative, unclassified	-25	LOC_Os05g12610	retrotransposon protein, putative, Ty3-gypsy subclass	-32	LOC_Os05g12600	hypothetical protein	32	LOC_Os05g12710	conserved hypothetical protein	-37	LOC_Os05g12590	retrotransposon protein, putative, unclassified	38	LOC_Os05g12720	conserved hypothetical protein	39	LOC_Os05g12730	hypothetical protein
mr050	ind	sf0602008448	6	2008448	3.43e-08	0.15	0.06	0	LOC_Os06g04600	Brix domain containing protein, putative, expressed	0	LOC_Os06g04610	ribosome-binding factor A, chloroplast precursor, putative, expressed	-8	LOC_Os06g04590	OsSAUR24 - Auxin-responsive SAUR gene family member	8	LOC_Os06g04620	GDP-mannose 4,6 dehydratase 2, putative, expressed	12	LOC_Os06g04630	conserved hypothetical protein	13	LOC_Os06g04640	bromodomain domain containing protein, expressed	-15	LOC_Os06g04580	transcription factor TFIIF, putative, expressed	18	LOC_Os06g04650	peptide methionine sulfoxide reductase, putative, expressed	-21	LOC_Os06g04570	hypothetical protein	21	LOC_Os06g04660	oxidoreductase, 2OG-Fe oxygenase family protein, putative, expressed	-26	LOC_Os06g04560	kinesin motor domain containing protein, expressed	27	LOC_Os06g04670	CAF1 family ribonuclease containing protein, putative, expressed	29	LOC_Os06g04680	expressed protein	33	LOC_Os06g04690	OsFBX184 - F-box domain containing protein, expressed
mr050	all	sf0906820916	9	6820916	2.66e-16	0	0.47	-1	LOC_Os09g12080	retrotransposon protein, putative, unclassified	-5	LOC_Os09g12070	retrotransposon protein, putative, unclassified	5	LOC_Os09g12090	retrotransposon protein, putative, Ty1-copia subclass	-11	LOC_Os09g12060	hypothetical protein	13	LOC_Os09g12100	transposon protein, putative, CACTA, En/Spm sub-class	-15	LOC_Os09g12050	retrotransposon protein, putative, unclassified	16	LOC_Os09g12110	transposon protein, putative, CACTA, En/Spm sub-class	27	LOC_Os09g12120	retrotransposon protein, putative, unclassified	-30	LOC_Os09g12040	retrotransposon protein, putative, unclassified	32	LOC_Os09g12130	retrotransposon protein, putative, unclassified	39	LOC_Os09g12140	retrotransposon protein, putative, unclassified	-47	LOC_Os09g12030	retrotransposon protein, putative, unclassified	-49	LOC_Os09g12020	retrotransposon protein, putative, unclassified	51	LOC_Os09g12150	OsFBX310 - F-box domain containing protein, expressed
mr050	ind	sf0907332787	9	7332787	2.17e-08	0.15	0.18	0	LOC_Os09g12770	Myb-like DNA-binding domain containing protein, putative, expressed	0	LOC_Os09g12780	expressed protein	2	LOC_Os09g12790	potassium channel protein, putative, expressed	-11	LOC_Os09g12750	Myb-like DNA-binding domain containing protein, putative, expressed	13	LOC_Os09g12800	zinc finger Ran-binding domain-containing protein 2, putative, expressed	-25	LOC_Os09g12740	retrotransposon protein, putative, Ty3-gypsy subclass	-33	LOC_Os09g12730	RNA recognition motif containing protein, expressed	33	LOC_Os09g12810	transposon protein, putative, CACTA, En/Spm sub-class	36	LOC_Os09g12820	retrotransposon protein, putative, Ty3-gypsy subclass	40	LOC_Os09g12830	transposon protein, putative, CACTA, En/Spm sub-class	44	LOC_Os09g12840	plant protein of unknown function domain containing protein	-51	LOC_Os09g12720	zinc finger, C3HC4 type domain containing protein, expressed	-56	LOC_Os09g12710	WD domain, G-beta repeat domain containing protein, expressed	62	LOC_Os09g12850	hypothetical protein
mr050	ind	sf0907783266	9	7783266	5.64e-09	0.1	0.07	-1	LOC_Os09g13460	hypothetical protein	-4	LOC_Os09g13450	hypothetical protein	-7	LOC_Os09g13440	expressed protein	-11	LOC_Os09g13430	retrotransposon protein, putative, Ty3-gypsy subclass	13	LOC_Os09g13470	plant protein of unknown function domain containing protein, expressed	19	LOC_Os09g13480	transposon protein, putative, CACTA, En/Spm sub-class	-22	LOC_Os09g13420	mucin, putative	24	LOC_Os09g13490	transposon protein, putative, CACTA, En/Spm sub-class	25	LOC_Os09g13500	transposon protein, putative, CACTA, En/Spm sub-class	-28	LOC_Os09g13410	plant protein of unknown function domain containing protein, expressed	35	LOC_Os09g13510	retrotransposon protein, putative, unclassified	-40	LOC_Os09g13400	expressed protein	53	LOC_Os09g13520	hypothetical protein	-56	LOC_Os09g13390	hypothetical protein
mr050	ind	sf0908094369	9	8094369	4.72e-08	0.09	0.11	-6	LOC_Os09g13800	retrotransposon protein, putative, Ty1-copia subclass	7	LOC_Os09g13810	expressed protein	-9	LOC_Os09g13790	retrotransposon protein, putative, Ty1-copia subclass	-20	LOC_Os09g13780	retrotransposon protein, putative, unclassified	23	LOC_Os09g13820	pollen signalling protein with adenylyl cyclase activity, putative, expressed	-28	LOC_Os09g13770	retrotransposon protein, putative, unclassified	29	LOC_Os09g13830	hypothetical protein	-31	LOC_Os09g13760	retrotransposon protein, putative, unclassified	33	LOC_Os09g13840	hypothetical protein	-34	LOC_Os09g13750	retrotransposon protein, putative, Ty3-gypsy subclass	41	LOC_Os09g13850	retrotransposon protein, putative, unclassified	44	LOC_Os09g13860	retrotransposon protein, putative, unclassified	-48	LOC_Os09g13740	SET domain containing protein, expressed	56	LOC_Os09g13870	lipid phosphatase protein, putative, expressed
mr051	all	sf0130599047	1	30599047	6.06e-08	0	0.33	0	LOC_Os01g53255	expressed protein	-1	LOC_Os01g53250	NADPH reductase, putative, expressed	4	LOC_Os01g53260	OsWRKY23 - Superfamily of TFs having WRKY and zinc finger domains, expressed	-7	LOC_Os01g53240	BURP domain containing protein, expressed	8	LOC_Os01g53280	50S ribosomal protein L20, putative, expressed	-14	LOC_Os01g53230	conserved hypothetical protein	-16	LOC_Os01g53220	HSF-type DNA-binding domain containing protein, expressed	22	LOC_Os01g53294	respiratory burst oxidase protein B, putative, expressed	-23	LOC_Os01g53210	metal transporter Nramp3, putative	34	LOC_Os01g53310	hypothetical protein	-35	LOC_Os01g53200	flavin monooxygenase, putative, expressed	40	LOC_Os01g53320	transposon protein, putative, unclassified	-42	LOC_Os01g53190	hypothetical protein	-45	LOC_Os01g53180	retrotransposon protein, putative, Ty1-copia subclass
mr051	all	sf0404287606	4	4287606	1.25e-08	0.06	0.07	-1	LOC_Os04g08034	ZOS4-02 - C2H2 zinc finger protein, expressed	4	LOC_Os04g08060	ZOS4-03 - C2H2 zinc finger protein, expressed	16	LOC_Os04g08070	expressed protein	-20	LOC_Os04g08010	hypothetical protein	-22	LOC_Os04g08000	retrotransposon protein, putative, unclassified	26	LOC_Os04g08080	expressed protein	34	LOC_Os04g08110	conserved hypothetical protein	-38	LOC_Os04g07990	transposon protein, putative, CACTA, En/Spm sub-class	38	LOC_Os04g08120	hypothetical protein	40	LOC_Os04g08130	transposon protein, putative, CACTA, En/Spm sub-class	-43	LOC_Os04g07980	transposon protein, putative, CACTA, En/Spm sub-class	46	LOC_Os04g08150	transposon protein, putative, CACTA, En/Spm sub-class	-48	LOC_Os04g07970	hypothetical protein	51	LOC_Os04g08160	conserved hypothetical protein
mr051	ind	sf0424719189	4	24719189	1.82e-09	0.14	0.05	0	LOC_Os04g42050	hypothetical protein	2	LOC_Os04g42060	cytochrome c oxidase subunit, putative, expressed	-3	LOC_Os04g42040	expressed protein	-7	LOC_Os04g42030	expressed protein	8	LOC_Os04g42080	hypothetical protein	10	LOC_Os04g42090	CPuORF7 - conserved peptide uORF-containing transcript, expressed	11	LOC_Os04g42095	S-adenosyl-l-methionine decarboxylase leader peptide, putative, expressed	-12	LOC_Os04g42020	CCT/B-box zinc finger protein, putative, expressed	15	LOC_Os04g42100	retrotransposon protein, putative, unclassified, expressed	-17	LOC_Os04g42010	RNA binding protein, putative, expressed	-22	LOC_Os04g42000	6,7-dimethyl-8-ribityllumazine synthase, chloroplast precursor, putative, expressed	-26	LOC_Os04g41990	autophagy-related protein 10, putative, expressed	27	LOC_Os04g42110	cell division control protein 48 homolog B, putative, expressed	-28	LOC_Os04g41980	ATOZI1, putative, expressed
mr051	ind	sf0428156238	4	28156238	1.02e-09	0.14	0.07	0	LOC_Os04g47780	transmembrane amino acid transporter protein, putative, expressed	-3	LOC_Os04g47770	cis-zeatin O-glucosyltransferase, putative, expressed	-8	LOC_Os04g47760	transposon protein, putative, Pong sub-class	-10	LOC_Os04g47750	transposon protein, putative, Pong sub-class, expressed	-12	LOC_Os04g47740	retrotransposon protein, putative, unclassified	14	LOC_Os04g47790	hypothetical protein	17	LOC_Os04g47800	transposon protein, putative, unclassified	-19	LOC_Os04g47730	retrotransposon protein, putative, unclassified	-24	LOC_Os04g47720	cis-zeatin O-glucosyltransferase, putative, expressed	27	LOC_Os04g47810	ethylene-responsive protein related, putative, expressed	-28	LOC_Os04g47710	retrotransposon protein, putative, unclassified	35	LOC_Os04g47820	expressed protein	-36	LOC_Os04g47700	expressed protein	38	LOC_Os04g47830	SNF2 family N-terminal domain containing protein, expressed
mr051	all	sf0605254962	6	5254962	1.87e-08	0.04	0.15	-1	LOC_Os06g10240	hypothetical protein	2	LOC_Os06g10250	hypothetical protein	-4	LOC_Os06g10230	receptor-like protein kinase 5 precursor, putative, expressed	8	LOC_Os06g10260	cytochrome P450, putative	-15	LOC_Os06g10220	conserved hypothetical protein	20	LOC_Os06g10280	CDP-alcohol phosphatidyltransferase, putative, expressed	-24	LOC_Os06g10210	expressed protein	-30	LOC_Os06g10200	adenylate kinase, putative, expressed	32	LOC_Os06g10290	OsFBX191 - F-box domain containing protein	-37	LOC_Os06g10190	flavin-containing monooxygenase 2, putative	39	LOC_Os06g10300	OsFBL29 - F-box domain and LRR containing protein, expressed	-41	LOC_Os06g10180	flavin-containing monooxygenase 1, putative	-43	LOC_Os06g10170	flavin-containing monooxygenase family protein, putative, expressed	44	LOC_Os06g10310	growth regulating factor protein, putative, expressed
mr051	all	sf1005386447	10	5386447	1.8e-10	0.18	0.2	0	LOC_Os10g09920	LTPL132 - Protease inhibitor/seed storage/LTP family protein precursor, putative, expressed	-3	LOC_Os10g09910	hypothetical protein	-4	LOC_Os10g09900	transposon protein, putative, unclassified	-8	LOC_Os10g09890	hypothetical protein	9	LOC_Os10g09930	expressed protein	15	LOC_Os10g09940	retrotransposon protein, putative, Ty1-copia subclass	-16	LOC_Os10g09880	retrotransposon protein, putative, unclassified	-22	LOC_Os10g09870	HVA22, putative, expressed	25	LOC_Os10g09950	retrotransposon protein, putative, Ty3-gypsy subclass	30	LOC_Os10g09960	retrotransposon protein, putative, unclassified, expressed	-33	LOC_Os10g09860	chalcone synthase, putative	35	LOC_Os10g09970	retrotransposon protein, putative, Ty3-gypsy subclass	-39	LOC_Os10g09850	EF hand family protein, putative, expressed	42	LOC_Os10g09990	cytokinin-O-glucosyltransferase 3, putative, expressed
mr051	ind	sf1103239884	11	3239884	2.72e-08	0.14	0.05	0	LOC_Os11g06660	hypothetical protein	2	LOC_Os11g06670	expressed protein	6	LOC_Os11g06680	expressed protein	-7	LOC_Os11g06650	transcription elongation factor protein, putative, expressed	12	LOC_Os11g06690	serine esterase family protein, putative, expressed	-14	LOC_Os11g06640	transposon protein, putative, CACTA, En/Spm sub-class	22	LOC_Os11g06700	exo70 exocyst complex subunit, putative, expressed	25	LOC_Os11g06710	hypothetical protein	-31	LOC_Os11g06630	ribosome inactivating protein, putative	-33	LOC_Os11g06620	transposon protein, putative, CACTA, En/Spm sub-class	34	LOC_Os11g06720	abscisic stress-ripening, putative, expressed	44	LOC_Os11g06730	ECAGL2 - ECA1 gametogenesis related family protein precursor, expressed	46	LOC_Os11g06740	syntaxin 6, putative, expressed	-48	LOC_Os11g06610	jasmonate-induced protein, putative
mr051	all	sf1121156423	11	21156423	6.09e-09	0	0.25	0	LOC_Os11g36640	retrotransposon protein, putative, unclassified	-4	LOC_Os11g36630	retrotransposon protein, putative, unclassified	7	LOC_Os11g36650	retrotransposon protein, putative, Ty3-gypsy subclass	-10	LOC_Os11g36620	hypothetical protein	-12	LOC_Os11g36610	OsFBDUF51 - F-box and DUF domain containing protein, expressed	12	LOC_Os11g36660	hypothetical protein	-19	LOC_Os11g36600	expressed protein	-20	LOC_Os11g36590	retrotransposon protein, putative, unclassified	26	LOC_Os11g36670	hypothetical protein	-28	LOC_Os11g36580	hypothetical protein	31	LOC_Os11g36679	zinc knuckle domain containing protein	-37	LOC_Os11g36570	hypothetical protein	42	LOC_Os11g36690	hypothetical protein	49	LOC_Os11g36700	glycosyltransferase, putative
mr055	ind	sf0404788268	4	4788268	1.05e-09	0.13	0.06	0	LOC_Os04g08784	retrotransposon protein, putative, unclassified	-3	LOC_Os04g08780	retrotransposon protein, putative, Ty1-copia subclass	7	LOC_Os04g08788	hypothetical protein	-8	LOC_Os04g08776	retrotransposon protein, putative, Ty3-gypsy subclass	-11	LOC_Os04g08772	retrotransposon protein, putative, unclassified	11	LOC_Os04g08792	hypothetical protein	-14	LOC_Os04g08768	retrotransposon protein, putative, unclassified	17	LOC_Os04g08796	retrotransposon protein, putative, unclassified	-20	LOC_Os04g08764	avr9/Cf-9 rapidly elicited protein 137, putative, expressed	23	LOC_Os04g08800	expressed protein	-27	LOC_Os04g08760	hypothetical protein	32	LOC_Os04g08804	transposon protein, putative, CACTA, En/Spm sub-class	38	LOC_Os04g08816	transposon protein, putative, CACTA, En/Spm sub-class	-40	LOC_Os04g08749	expressed protein
mr055	ind	sf0726622888	7	26622888	1.85e-08	0.12	0.05	-1	LOC_Os07g44610	pyrrolidone-carboxylate peptidase, putative, expressed	4	LOC_Os07g44620	eukaryotic translation initiation factor 6, putative, expressed	-5	LOC_Os07g44600	peroxidase, putative	-7	LOC_Os07g44590	peroxidase precursor, putative, expressed	7	LOC_Os07g44630	thymidylate kinase, putative, expressed	9	LOC_Os07g44640	ZOS7-13 - C2H2 zinc finger protein, expressed	-10	LOC_Os07g44580	photoreceptor-interacting protein-like, putative	-11	LOC_Os07g44570	root phototropism protein 3, putative	-12	LOC_Os07g44560	AMP-binding domain containing protein	13	LOC_Os07g44650	LYR motif containing protein, putative, expressed	16	LOC_Os07g44660	FGGY family of carbohydrate kinases, putative, expressed	-18	LOC_Os07g44550	peroxidase precursor, putative, expressed	22	LOC_Os07g44670	retrotransposon protein, putative, unclassified	-23	LOC_Os07g44540	retrotransposon protein, putative, Ty3-gypsy subclass
mr055	ind	sf0909106351	9	9106351	1.1e-08	0.15	0.05	0	LOC_Os09g15060	hypothetical protein	-6	LOC_Os09g15050	ent-kaurene synthase A, chloroplast precursor, putative, expressed	13	LOC_Os09g15070	hypothetical protein	-18	LOC_Os09g15044	expressed protein	19	LOC_Os09g15080	retrotransposon protein, putative, unclassified	-32	LOC_Os09g15040	hypothetical protein	-37	LOC_Os09g15030	retrotransposon protein, putative, Ty1-copia subclass	39	LOC_Os09g15090	transposon protein, putative, CACTA, En/Spm sub-class	45	LOC_Os09g15100	retrotransposon protein, putative, unclassified	-49	LOC_Os09g15020	retrotransposon protein, putative, unclassified	49	LOC_Os09g15110	hypothetical protein	-66	LOC_Os09g15010	retrotransposon protein, putative, unclassified	69	LOC_Os09g15120	retrotransposon protein, putative, Ty3-gypsy subclass	-72	LOC_Os09g15000	retrotransposon protein, putative, unclassified
mr055	ind	sf1122190007	11	22190007	7.45e-09	0.1	0.05	0	LOC_Os11g38230	OsFBDUF61 - F-box and DUF domain containing protein	1	LOC_Os11g38240	DUF538 domain containing protein, putative, expressed	2	LOC_Os11g38250	expressed protein	-3	LOC_Os11g38220	DUF538 domain containing protein, putative, expressed	4	LOC_Os11g38260	PAP fibrillin family domain containing protein, expressed	-5	LOC_Os11g38210	DUF538 domain containing protein, putative, expressed	7	LOC_Os11g38270	hypothetical protein	-8	LOC_Os11g38200	OsFBDUF60 - F-box and DUF domain containing protein, expressed	9	LOC_Os11g38280	hypothetical protein	-12	LOC_Os11g38190	hypothetical protein	-15	LOC_Os11g38180	OsFBDUF59 - F-box and DUF domain containing protein, expressed	15	LOC_Os11g38290	hypothetical protein	16	LOC_Os11g38300	retrotransposon protein, putative, unclassified	-18	LOC_Os11g38170	notchless protein, putative, expressed
mr055	ind	sf1205557413	12	5557413	6.45e-09	0.08	0.05	0	LOC_Os12g10490	conserved hypothetical protein	-1	LOC_Os12g10480	hypothetical protein	2	LOC_Os12g10500	retrotransposon protein, putative, Ty1-copia subclass	-3	LOC_Os12g10470	hypothetical protein	10	LOC_Os12g10510	expressed protein	11	LOC_Os12g10520	OsMADS33 - MADS-box family gene with MIKCc type-box, expressed	-13	LOC_Os12g10460	rp1, putative	-18	LOC_Os12g10450	hypothetical protein	19	LOC_Os12g10530	hypothetical protein	-21	LOC_Os12g10440	retrotransposon protein, putative, Ty3-gypsy subclass	26	LOC_Os12g10540	OsMADS13 - MADS-box family gene with MIKCc type-box, expressed	-29	LOC_Os12g10430	retrotransposon protein, putative, Ty3-gypsy subclass	-33	LOC_Os12g10420	retrotransposon protein, putative, Ty3-gypsy subclass	38	LOC_Os12g10550	transposon protein, putative, CACTA, En/Spm sub-class, expressed
mr055	all	sf1226755134	12	26755134	6.72e-13	0.15	0.08	4	LOC_Os12g43140	late embryogenesis abundant protein D-34, putative, expressed	-5	LOC_Os12g43130	phytoene synthase, chloroplast precursor, putative, expressed	5	LOC_Os12g43150	hypothetical protein	-9	LOC_Os12g43120	expressed protein	12	LOC_Os12g43160	retrotransposon protein, putative, Ty3-gypsy subclass	16	LOC_Os12g43165	retrotransposon protein, putative, Ty3-gypsy subclass, expressed	-19	LOC_Os12g43110	OsSAUR58 - Auxin-responsive SAUR gene family member, expressed	23	LOC_Os12g43179	retrotransposon protein, putative, Ty3-gypsy subclass	-26	LOC_Os12g43100	deoxyhypusine hydroxylase, putative, expressed	-29	LOC_Os12g43090	expressed protein	32	LOC_Os12g43200	conserved hypothetical protein	32	LOC_Os12g43220	retrotransposon protein, putative, unclassified	-33	LOC_Os12g43080	conserved hypothetical protein	-36	LOC_Os12g43070	protein transport protein Sec61, putative
mr056	jap	sf0221807001	2	21807001	2.18e-10	0.39	0.19	0	LOC_Os02g36190	cytochrome P450, putative, expressed	-7	LOC_Os02g36180	transposon protein, putative, unclassified	10	LOC_Os02g36200	hypothetical protein	-14	LOC_Os02g36170	retrotransposon protein, putative, Ty3-gypsy subclass	-17	LOC_Os02g36160	transposon protein, putative, unclassified	-21	LOC_Os02g36150	cytochrome P450, putative, expressed	28	LOC_Os02g36210	ent-kaurene synthase, chloroplast precursor, putative, expressed	-39	LOC_Os02g36140	terpene synthase, putative, expressed	40	LOC_Os02g36220	terpene synthase, putative, expressed	54	LOC_Os02g36230	transposon protein, putative, unclassified	-65	LOC_Os02g36130	conserved hypothetical protein	-69	LOC_Os02g36120	hypothetical protein	-70	LOC_Os02g36110	cytochrome P450, putative, expressed	72	LOC_Os02g36250	hypothetical protein
mr056	ind	sf0322106276	3	22106276	1.1e-09	0.09	0.05	-2	LOC_Os03g39730	retrotransposon protein, putative, Ty3-gypsy subclass	2	LOC_Os03g39740	expressed protein	-6	LOC_Os03g39720	hypothetical protein	-12	LOC_Os03g39710	transporter family protein, putative, expressed	15	LOC_Os03g39760	cytochrome P450, putative, expressed	-17	LOC_Os03g39700	conserved hypothetical protein	-21	LOC_Os03g39690	cytochrome P450, putative, expressed	24	LOC_Os03g39780	retrotransposon protein, putative, unclassified	28	LOC_Os03g39790	retrotransposon protein, putative, unclassified	-30	LOC_Os03g39680	retrotransposon protein, putative, LINE subclass	-37	LOC_Os03g39670	retrotransposon protein, putative, unclassified	40	LOC_Os03g39820	expressed protein	42	LOC_Os03g39830	expressed protein	45	LOC_Os03g39840	transposon protein, putative, unclassified
mr056	ind	sf0322410902	3	22410902	4.58e-08	0.11	0.05	1	LOC_Os03g40310	RNA recognition motif containing protein, putative, expressed	-9	LOC_Os03g40300	hypothetical protein	10	LOC_Os03g40320	conserved hypothetical protein	-11	LOC_Os03g40290	hypothetical protein	11	LOC_Os03g40330	glycosyl hydrolases family 17, putative	17	LOC_Os03g40360	retrotransposon protein, putative, unclassified	22	LOC_Os03g40370	OsFBDUF15 - F-box and DUF domain containing protein	-28	LOC_Os03g40270	alpha-1,4-glucan-protein synthase, putative, expressed	28	LOC_Os03g40380	expressed protein	30	LOC_Os03g40390	expressed protein	-32	LOC_Os03g40260	Regulator of chromosome condensation domain containing protein, expressed	33	LOC_Os03g40400	interferon-induced, double-stranded RNA-activated protein kinase, putative	39	LOC_Os03g40410	expressed protein	-41	LOC_Os03g40250	Leucine Rich Repeat family protein, expressed
mr057	jap	sf0100028173	1	28173	3.88e-11	0.03	0.06	0	LOC_Os01g01060	40S ribosomal protein S5, putative, expressed	0	LOC_Os01g01070	expressed protein	-2	LOC_Os01g01050	R3H domain containing protein, expressed	6	LOC_Os01g01080	decarboxylase, putative, expressed	-8	LOC_Os01g01040	expressed protein	-13	LOC_Os01g01030	monocopper oxidase, putative, expressed	15	LOC_Os01g01090	retrotransposon protein, putative, unclassified	-16	LOC_Os01g01019	expressed protein	-18	LOC_Os01g01010	TBC domain containing protein, expressed	18	LOC_Os01g01100	retrotransposon protein, putative, Ty3-gypsy subclass	26	LOC_Os01g01110	conserved hypothetical protein	29	LOC_Os01g01115	pentatricopeptide, putative	32	LOC_Os01g01120	enolase-phosphatase E1, putative, expressed	34	LOC_Os01g01130	snurportin-1, putative, expressed
mr057	jap	sf0103187999	1	3187999	1.35e-15	0.02	0.05	0	LOC_Os01g06740	ribosome inactivating protein, putative, expressed	-3	LOC_Os01g06730	verticillium wilt disease resistance protein, putative, expressed	7	LOC_Os01g06750	verticillium wilt disease resistance protein precursor, putative	-9	LOC_Os01g06720	disease resistance protein SlVe2 precursor, putative	12	LOC_Os01g06760	verticillium wilt disease resistance protein Ve2, putative	-17	LOC_Os01g06710	retrotransposon protein, putative, unclassified	20	LOC_Os01g06770	retrotransposon protein, putative, Ty3-gypsy subclass	-21	LOC_Os01g06700	retrotransposon protein, putative, unclassified	28	LOC_Os01g06780	retrotransposon protein, putative, Ty3-gypsy subclass	-30	LOC_Os01g06690	retrotransposon protein, putative, unclassified	33	LOC_Os01g06790	disease resistance protein, putative, expressed	-36	LOC_Os01g06680	retrotransposon protein, putative, unclassified, expressed	40	LOC_Os01g06800	hypothetical protein	41	LOC_Os01g06810	retrotransposon protein, putative, Ty1-copia subclass
mr057	ind	sf0108514482	1	8514482	5.28e-08	0.03	0.05	0	LOC_Os01g15180	retrotransposon protein, putative, Ty3-gypsy subclass	0	LOC_Os01g15190	retrotransposon protein, putative, unclassified	5	LOC_Os01g15200	hypothetical protein	7	LOC_Os01g15210	hypothetical protein	-9	LOC_Os01g15170	hypothetical protein	9	LOC_Os01g15220	expressed protein	12	LOC_Os01g15229	hypothetical protein	16	LOC_Os01g15240	hypothetical protein	-18	LOC_Os01g15150	hypothetical protein	20	LOC_Os01g15250	expressed protein	-21	LOC_Os01g15139	hypothetical protein	-23	LOC_Os01g15130	hydrolase, alpha/beta fold family domain containing protein, expressed	-25	LOC_Os01g15120	hydrolase, alpha/beta fold family domain containing protein, expressed	25	LOC_Os01g15260	dynein light chain type 1 domain containing protein, expressed
mr057	jap	sf0124590548	1	24590548	1.21e-08	0.03	0.09	0	LOC_Os01g43110	expressed protein	-2	LOC_Os01g43100	protein phosphatase 2C, putative, expressed	6	LOC_Os01g43120	DEAD/DEAH box helicase, putative, expressed	-9	LOC_Os01g43090	oxidoreductase, aldo/keto reductase family protein, putative, expressed	10	LOC_Os01g43130	DEAD/DEAH box helicase, putative, expressed	-14	LOC_Os01g43080	exonuclease, putative, expressed	-15	LOC_Os01g43070	psbP-related thylakoid lumenal protein 4, chloroplast precursor, putative, expressed	-20	LOC_Os01g43060	expressed protein	20	LOC_Os01g43140	lipase, putative, expressed	-22	LOC_Os01g43050	CENP-C1, putative, expressed	24	LOC_Os01g43150	OsFtsH9 FtsH protease, homologue of AtFtsH11, expressed	-36	LOC_Os01g43040	amino acid transporter, putative, expressed	37	LOC_Os01g43160	polygalacturonase, putative, expressed	42	LOC_Os01g43170	polypyrimidine tract-binding protein, putative, expressed
mr057	jap	sf0200293968	2	293968	1.48e-11	0.02	0.05	0	LOC_Os02g01500	2-oxo acid dehydrogenases acyltransferase domain containing protein, expressed	1	LOC_Os02g01510	lactate/malate dehydrogenase, putative, expressed	5	LOC_Os02g01520	IQ calmodulin-binding motif family protein, putative, expressed	-8	LOC_Os02g01490	expressed protein	10	LOC_Os02g01530	conserved hypothetical protein	13	LOC_Os02g01540	ribosomal protein, putative	-16	LOC_Os02g01480	nucleic acid binding protein, putative, expressed	17	LOC_Os02g01550	OsFBL6 - F-box domain and LRR containing protein, expressed	-20	LOC_Os02g01470	retrotransposon protein, putative, unclassified	-22	LOC_Os02g01460	retrotransposon protein, putative, unclassified	22	LOC_Os02g01560	40S ribosomal protein S4, putative, expressed	-25	LOC_Os02g01450	expressed protein	27	LOC_Os02g01570	retrotransposon protein, putative, Ty3-gypsy subclass	-28	LOC_Os02g01440	nitric oxide synthase 1, putative, expressed
mr057	all	sf0202818709	2	2818709	1.67e-09	0.06	0.06	0	LOC_Os02g05730	protein kinase domain containing protein, expressed	-2	LOC_Os02g05720	pentatricopeptide repeat protein PPR986-12, putative, expressed	5	LOC_Os02g05744	endoglucanase, putative, expressed	-11	LOC_Os02g05710	expressed protein	-14	LOC_Os02g05700	OsFBO8 - F-box and other domain containing protein, expressed	14	LOC_Os02g05760	hypothetical protein	19	LOC_Os02g05770	expressed protein	-23	LOC_Os02g05692	zinc finger, C3HC4 type domain containing protein, expressed	24	LOC_Os02g05780	conserved hypothetical protein	-29	LOC_Os02g05686	expressed protein	-39	LOC_Os02g05680	apoptosis-inducing factor 2, putative, expressed	39	LOC_Os02g05790	hypothetical protein	-43	LOC_Os02g05670	expressed protein	44	LOC_Os02g05800	conserved hypothetical protein
mr057	jap	sf0220189124	2	20189124	6.8e-08	0.02	0.1	0	LOC_Os02g33880	retrotransposon protein, putative, Ty3-gypsy subclass	0	LOC_Os02g33890	hypothetical protein	-5	LOC_Os02g33870	retrotransposon protein, putative, Ty3-gypsy subclass	7	LOC_Os02g33900	transposon protein, putative, unclassified	-8	LOC_Os02g33860	WD domain, G-beta repeat domain containing protein, expressed	-12	LOC_Os02g33850	elongation factor Tu family protein, putative, expressed	12	LOC_Os02g33910	retrotransposon protein, putative, Ty3-gypsy subclass	-17	LOC_Os02g33840	OsFBX52 - F-box domain containing protein, expressed	20	LOC_Os02g33920	transposon protein, putative, unclassified	-22	LOC_Os02g33830	conserved hypothetical protein	26	LOC_Os02g33930	conserved hypothetical protein	-28	LOC_Os02g33820	abscisic stress-ripening, putative, expressed	-30	LOC_Os02g33810	hypothetical protein	32	LOC_Os02g33944	transposon protein, putative, CACTA, En/Spm sub-class, expressed
mr057	jap	sf0226672619	2	26672619	2.23e-08	0.02	0.05	4	LOC_Os02g44124	retrotransposon protein, putative, unclassified	-7	LOC_Os02g44120	ZOS2-13 - C2H2 zinc finger protein, expressed	-10	LOC_Os02g44111	sec20 domain containing protein, expressed	10	LOC_Os02g44130	ZOS2-14 - C2H2 zinc finger protein, expressed	20	LOC_Os02g44132	expressed protein	23	LOC_Os02g44134	thioesterase family protein, putative	-27	LOC_Os02g44108	expansin precursor, putative, expressed	31	LOC_Os02g44136	retrotransposon protein, putative, Ty1-copia subclass	-38	LOC_Os02g44106	expansin precursor, putative	42	LOC_Os02g44140	retrotransposon protein, putative, Ty1-copia subclass	-46	LOC_Os02g44104	F-box family protein, putative, expressed	46	LOC_Os02g44150	retrotransposon protein, putative, Ty1-copia subclass	48	LOC_Os02g44155	expressed protein	-50	LOC_Os02g44102	remorin C-terminal domain containing protein, putative, expressed
mr057	jap	sf0315611582	3	15611582	2.57e-10	0.03	0.09	1	LOC_Os03g27250	OsFBO14 - F-box and other domain containing protein, expressed	-4	LOC_Os03g27230	phospho-2-dehydro-3-deoxyheptonate aldolase, chloroplast precursor, putative, expressed	9	LOC_Os03g27260	40S ribosomal protein S6, putative, expressed	13	LOC_Os03g27270	transposon protein, putative, Mutator sub-class	15	LOC_Os03g27280	CAMK_CAMK_like.19 - CAMK includes calcium/calmodulin depedent protein kinases, expressed	24	LOC_Os03g27290	cytochrome c oxidase subunit, putative, expressed	-25	LOC_Os03g27210	LOL3, putative, expressed	-29	LOC_Os03g27200	expressed protein	31	LOC_Os03g27300	hypothetical protein	32	LOC_Os03g27310	histone H3, putative, expressed	35	LOC_Os03g27320	steroid binding protein, putative, expressed	-40	LOC_Os03g27190	ICE-like protease p20 domain containing protein, putative, expressed	41	LOC_Os03g27330	transposon protein, putative, unclassified	45	LOC_Os03g27340	expressed protein
mr057	all	sf0330070418	3	30070418	1.86e-11	0.08	0.07	0	LOC_Os03g52380	PIII5 - Proteinase inhibitor II family protein precursor, expressed	0	LOC_Os03g52390	PIII1 - Proteinase inhibitor II family protein precursor, expressed	-1	LOC_Os03g52370	PIII4 - Proteinase inhibitor II family protein precursor, expressed	3	LOC_Os03g52400	ribosomal protein L7/L12 C-terminal domain containing protein, expressed	4	LOC_Os03g52410	expressed protein	-5	LOC_Os03g52360	PIII3 - Proteinase inhibitor II family protein precursor, putative, expressed	-6	LOC_Os03g52350	PIII2 - Proteinase inhibitor II family protein precursor, putative	-6	LOC_Os03g52355	hypothetical protein	6	LOC_Os03g52420	expressed protein	8	LOC_Os03g52430	mitochondrial carrier protein, putative, expressed	-11	LOC_Os03g52340	endoplasmic oxidoreductin-1 precursor, putative, expressed	16	LOC_Os03g52450	GATA transcription factor 25, putative, expressed	-17	LOC_Os03g52330	hypothetical protein	21	LOC_Os03g52460	glucose-1-phosphate adenylyltransferase large subunit, putative, expressed
mr057	all	sf0330445265	3	30445265	2.7e-11	0.08	0.07	0	LOC_Os03g53100	response regulator receiver domain containing protein, expressed	1	LOC_Os03g53110	CorA-like magnesium transporter protein, putative, expressed	-2	LOC_Os03g53090	LRR-kinase protein, putative	-7	LOC_Os03g53080	zinc finger, C3HC4 type domain containing protein, expressed	-14	LOC_Os03g53070	prenylated rab acceptor, putative, expressed	16	LOC_Os03g53130	transposon protein, putative, unclassified	-19	LOC_Os03g53060	cytochrome P450, putative, expressed	24	LOC_Os03g53140	protein transport protein Sec23B, putative, expressed	-26	LOC_Os03g53050	WRKY transcription factor, putative, expressed	28	LOC_Os03g53150	OsIAA13 - Auxin-responsive Aux/IAA gene family member, expressed	35	LOC_Os03g53160	hypothetical protein	-41	LOC_Os03g53030	expressed protein	-42	LOC_Os03g53020	helix-loop-helix DNA-binding domain containing protein, expressed	-49	LOC_Os03g53010	acyl-desaturase, chloroplast precursor, putative
mr057	ind	sf0400995117	4	995117	3.34e-08	0.01	0.05	0	LOC_Os04g02640	3-ketoacyl-CoA synthase 6, putative, expressed	0	LOC_Os04g02650	expressed protein	4	LOC_Os04g02660	retrotransposon protein, putative, unclassified	-7	LOC_Os04g02630	retrotransposon protein, putative, unclassified	8	LOC_Os04g02670	hypothetical protein	-12	LOC_Os04g02620	oxidoreductase, short chain dehydrogenase/reductase family, putative, expressed	15	LOC_Os04g02680	expressed protein	-18	LOC_Os04g02610	hypothetical protein	-20	LOC_Os04g02600	retrotransposon protein, putative, LINE subclass	24	LOC_Os04g02690	pattern formation protein EMB30, putative, expressed	-27	LOC_Os04g02590	hypothetical protein	-29	LOC_Os04g02580	expressed protein	30	LOC_Os04g02700	retrotransposon protein, putative, unclassified	-32	LOC_Os04g02570	hypothetical protein
mr057	ind	sf0401709456	4	1709456	3.91e-09	0.02	0.05	0	LOC_Os04g03810	OsSub38 - Putative Subtilisin homologue, expressed	-3	LOC_Os04g03796	OsSub37 - Putative Subtilisin homologue, expressed	7	LOC_Os04g03820	hypothetical protein	9	LOC_Os04g03830	OsWAK29 - OsWAK receptor-like protein kinase, expressed	-17	LOC_Os04g03790	retrotransposon protein, putative, unclassified	20	LOC_Os04g03840	retrotransposon protein, putative, unclassified	22	LOC_Os04g03850	OsSub39 - Putative Subtilisin homologue	-24	LOC_Os04g03780	retrotransposon protein, putative, unclassified	-37	LOC_Os04g03760	hypothetical protein	-38	LOC_Os04g03750	retrotransposon protein, putative, unclassified	40	LOC_Os04g03860	expressed protein	53	LOC_Os04g03870	cytochrome P450, putative, expressed	56	LOC_Os04g03880	conserved hypothetical protein	-60	LOC_Os04g03740	expressed protein
mr057	ind	sf0417157522	4	17157522	2.33e-15	0.04	0.05	0	LOC_Os04g29224	transposon protein, putative, CACTA, En/Spm sub-class	-8	LOC_Os04g29210	FAD-binding and arabino-lactone oxidase domains containing protein, putative	9	LOC_Os04g29240	transposon protein, putative, unclassified	14	LOC_Os04g29250	retrotransposon protein, putative, unclassified	-15	LOC_Os04g29200	retrotransposon protein, putative, unclassified	16	LOC_Os04g29260	hypothetical protein	18	LOC_Os04g29270	retrotransposon protein, putative, unclassified	-20	LOC_Os04g29190	retrotransposon protein, putative, unclassified	27	LOC_Os04g29274	expressed protein	-30	LOC_Os04g29180	retrotransposon protein, putative, unclassified	34	LOC_Os04g29280	hypothetical protein	-35	LOC_Os04g29170	retrotransposon protein, putative, unclassified	36	LOC_Os04g29290	retrotransposon protein, putative, unclassified	-37	LOC_Os04g29160	retrotransposon protein, putative, unclassified
mr057	all	sf0417592571	4	17592571	3.24e-11	0.06	0.05	0	LOC_Os04g29810	expressed protein	-2	LOC_Os04g29800	retrotransposon protein, putative, Ty1-copia subclass, expressed	-8	LOC_Os04g29790	OsWAK40 - OsWAK receptor-like protein OsWAK-RLP	9	LOC_Os04g29820	transposon protein, putative, CACTA, En/Spm sub-class	-16	LOC_Os04g29780	retrotransposon protein, putative, Ty1-copia subclass	16	LOC_Os04g29830	transposon protein, putative, CACTA, En/Spm sub-class	-22	LOC_Os04g29770	wall-associated receptor kinase-like 3 precursor, putative	26	LOC_Os04g29840	expressed protein	-29	LOC_Os04g29760	conserved hypothetical protein	30	LOC_Os04g29850	retrotransposon protein, putative, Ty3-gypsy subclass	-33	LOC_Os04g29750	hypothetical protein	34	LOC_Os04g29860	conserved hypothetical protein	-37	LOC_Os04g29740	OsWAK39 - OsWAK receptor-like protein kinase	37	LOC_Os04g29870	retrotransposon protein, putative, unclassified
mr057	ind	sf0418205150	4	18205150	3.53e-08	0.03	0.08	0	LOC_Os04g30750	expressed protein	-1	LOC_Os04g30740	mitochondrial import inner membrane translocase subunit Tim17, putative, expressed	-5	LOC_Os04g30730	ribosomal protein L29, putative, expressed	5	LOC_Os04g30760	3-oxoacyl-reductase, chloroplast precursor, putative, expressed	-10	LOC_Os04g30720	kinesin motor domain containing protein, putative, expressed	15	LOC_Os04g30770	glycosyl hydrolase, putative, expressed	-18	LOC_Os04g30710	conserved hypothetical protein	-20	LOC_Os04g30700	conserved hypothetical protein	23	LOC_Os04g30780	eukaryotic translation initiation factor 3 subunit H, putative, expressed	30	LOC_Os04g30790	expressed protein	-32	LOC_Os04g30690	NBS type disease resistance protein, putative	37	LOC_Os04g30800	ER lumen protein retaining receptor, putative, expressed	-38	LOC_Os04g30680	conserved hypothetical protein	42	LOC_Os04g30810	OsFBX129 - F-box domain containing protein
mr057	all	sf0419188704	4	19188704	8.92e-10	0.06	0.08	-3	LOC_Os04g32300	OsGrx_C9 - glutaredoxin subgroup III	5	LOC_Os04g32310	serine/threonine-protein kinase NAK, putative, expressed	-11	LOC_Os04g32290	hypothetical protein	-13	LOC_Os04g32280	hypothetical protein	13	LOC_Os04g32320	glycerophosphoryl diester phosphodiesterase family protein, putative, expressed	17	LOC_Os04g32330	dihydrolipoyllysine-residue succinyltransferase component of 2-oxoglutarate dehydrogenase complex, mitochondrial precursor, putative, expressed	-22	LOC_Os04g32270	membrane-anchored ubiquitin-fold protein, putative, expressed	22	LOC_Os04g32340	RNA-binding motif protein, putative, expressed	-28	LOC_Os04g32260	conserved hypothetical protein	-33	LOC_Os04g32250	conserved hypothetical protein	-38	LOC_Os04g32240	retrotransposon, putative, centromere-specific, expressed	38	LOC_Os04g32350	RNA polymerase III RPC4 domain containing protein, expressed	-41	LOC_Os04g32230	hypothetical protein	-45	LOC_Os04g32220	conserved hypothetical protein
mr057	jap	sf0426745258	4	26745258	1.47e-13	0.02	0.05	1	LOC_Os04g45520	integral membrane protein, putative, expressed	-3	LOC_Os04g45510	expressed protein	-6	LOC_Os04g45500	hypothetical protein	7	LOC_Os04g45530	hypothetical protein	-9	LOC_Os04g45490	elongation factor, putative, expressed	10	LOC_Os04g45540	retrotransposon protein, putative, unclassified	-13	LOC_Os04g45480	heat shock protein STI, putative, expressed	17	LOC_Os04g45550	retrotransposon protein, putative, unclassified	-21	LOC_Os04g45470	vacuolar-processing enzyme precursor, putative, expressed	23	LOC_Os04g45560	hypothetical protein	24	LOC_Os04g45570	expressed protein	-25	LOC_Os04g45460	cysteine-rich repeat secretory protein precursor, putative, expressed	31	LOC_Os04g45580	kinesin motor domain containing protein, expressed	-32	LOC_Os04g45450	hypothetical protein
mr057	jap	sf0429163808	4	29163808	5.24e-11	0.03	0.06	0	LOC_Os04g49220	mitochondrial import inner membrane translocase subunit Tim, putative	-7	LOC_Os04g49210	naringenin,2-oxoglutarate 3-dioxygenase, putative, expressed	-10	LOC_Os04g49194	naringenin,2-oxoglutarate 3-dioxygenase, putative, expressed	17	LOC_Os04g49230	B3 DNA binding domain containing protein, expressed	-22	LOC_Os04g49180	hypothetical protein	-24	LOC_Os04g49170	zinc finger, C3HC4 type domain containing protein, expressed	-30	LOC_Os04g49160	zinc finger, C3HC4 type domain containing protein, expressed	-34	LOC_Os04g49150	OsMADS17 - MADS-box family gene with MIKCc type-box, expressed	36	LOC_Os04g49240	expressed protein	42	LOC_Os04g49250	UDP-glucose/GDP-mannose dehydrogenase family, central domain containing protein, expressed	-51	LOC_Os04g49140	expressed protein	-56	LOC_Os04g49130	ubiquitin-conjugating enzyme, putative, expressed	59	LOC_Os04g49260	heavy metal-associated domain containing protein, expressed	-62	LOC_Os04g49120	retrotransposon protein, putative, LINE subclass
mr057	jap	sf0517964973	5	17964973	1.17e-11	0.02	0.05	-5	LOC_Os05g31020	eukaryotic peptide chain release factor subunit 1-1, putative, expressed	7	LOC_Os05g31040	cytokinin dehydrogenase precursor, putative, expressed	-9	LOC_Os05g31010	hypothetical protein	-11	LOC_Os05g31000	nascent polypeptide-associated complex subunit alpha, putative, expressed	14	LOC_Os05g31050	hypothetical protein	-18	LOC_Os05g30990	zinc finger protein, putative	19	LOC_Os05g31056	tetratricopeptide repeat containing protein, putative, expressed	-24	LOC_Os05g30980	RNA recognition motif containing protein, putative, expressed	27	LOC_Os05g31062	DNAJ heat shock N-terminal domain-containing protein, putative, expressed	32	LOC_Os05g31070	retrotransposon protein, putative, unclassified, expressed	-35	LOC_Os05g30970	copine, putative, expressed	37	LOC_Os05g31080	conserved hypothetical protein	43	LOC_Os05g31090	hypothetical protein	-46	LOC_Os05g30960	hypothetical protein
[truncated: 1,052 more rows]
[truncated: 117 more columns]
