# Supplementary material for: Comparative and parallel genome-wide association studies for metabolic and agronomic traits in cereals
Source: Nat Commun. 2016 Oct 4;7:12767. doi: 10.1038/ncomms12767 (PMC5059443; doi:10.1038/ncomms12767)
Supplement: Supplementary Data 9 — 476 loci detected in at least one population. [file ncomms12767-s10.xlsx]

## Sheet: Supplementary Data 9
Supplementary Table 9. The list of 476 loci detected in at least one of the populations.
Peak number	Panel	Lead SNP	Chromsome	Position (bp)	P-value	Phno_Var	MAF
mr002	all	sf0220188510	2	20188510	9.73e-14	0.04	0.07
mr002	ind	sf0706084691	7	6084691	1.66e-69	0.29	0.1
mr002	ind	sf0706686370	7	6686370	2.26e-13	0.15	0.11
mr003	all	sf0139590207	1	39590207	1.77e-09	0	0.11
mr003	all	sf0317720055	3	17720055	4.12e-34	0.1	0.36
mr003	ind	sf0319163278	3	19163278	1.35e-14	0.09	0.05
mr003	all	sf0319950957	3	19950957	9.76e-23	0.09	0.37
mr003	all	sf0321367791	3	21367791	1.85e-56	0.1	0.35
mr003	all	sf0322418443	3	22418443	5.67e-33	0.09	0.36
mr003	all	sf0323944555	3	23944555	8.9e-19	0.09	0.35
mr003	all	sf0501613285	5	1613285	2.46e-09	0.08	0.33
mr003	all	sf0522545814	5	22545814	3.79e-14	0.09	0.33
mr003	jap	sf0900798073	9	798073	4.55e-08	0.24	0.05
mr003	all	sf1004544385	10	4544385	3.61e-08	0.02	0.09
mr003	jap	sf1010186036	10	10186036	2.06e-08	0.15	0.13
mr003	all	sf1211801761	12	11801761	1.3e-08	0	0.09
mr004	jap	sf0234056391	2	34056391	2.39e-08	0.25	0.05
mr004	all	sf0610607096	6	10607096	4.86e-63	0.2	0.49
mr004	ind	sf0610816214	6	10816214	2.54e-20	0.06	0.27
mr004	ind	sf0611909479	6	11909479	8.52e-14	0.06	0.46
mr004	all	sf0615109500	6	15109500	2.95e-08	0	0.07
mr004	all	sf0618987044	6	18987044	1.34e-11	0	0.05
mr005	jap	sf1208883922	12	8883922	6.5e-08	0.17	0.05
mr007	all	sf0107207772	1	7207772	1.4e-09	0.03	0.12
mr007	ind	sf0136261529	1	36261529	1.34e-09	0.04	0.05
mr007	all	sf0306287938	3	6287938	3.3e-08	0.02	0.09
mr007	all	sf0607260746	6	7260746	5.32e-33	0.13	0.44
mr007	jap	sf0911216844	9	11216844	5.32e-10	0.23	0.06
mr007	ind	sf1200684773	12	684773	9.98e-10	0.08	0.11
mr007	all	sf1202183328	12	2183328	7.15e-11	0.08	0.35
mr007	all	sf1203744116	12	3744116	3.13e-08	0.09	0.36
mr009	all	sf0609998359	6	9998359	5.22e-80	0.17	0.38
mr009	ind	sf0611605108	6	11605108	6.61e-20	0.08	0.09
mr009	ind	sf0613119556	6	13119556	3.1e-09	0.04	0.1
mr009	ind	sf0617230423	6	17230423	9.41e-09	0.05	0.05
mr009	ind	sf0629085925	6	29085925	2.78e-10	0.06	0.07
mr009	all	sf0717472664	7	17472664	8.21e-09	0.11	0.41
mr010	all	sf0524675422	5	24675422	5.53e-11	0	0.07
mr010	all	sf1002731781	10	2731781	1.45e-08	0.09	0.17
mr013	all	sf0103711009	1	3711009	4.2e-09	0	0.05
mr013	all	sf0115522475	1	15522475	3.54e-10	0	0.05
mr013	jap	sf0118681897	1	18681897	1.93e-08	0.03	0.1
mr013	all	sf0124658357	1	24658357	5.07e-09	0.02	0.32
mr013	all	sf0131793097	1	31793097	1.48e-10	0	0.06
mr013	all	sf0142961267	1	42961267	7.42e-09	0.01	0.05
mr013	jap	sf0205391173	2	5391173	1.45e-10	0.04	0.05
mr013	jap	sf0206427310	2	6427310	1.95e-10	0.03	0.05
mr013	all	sf0229052114	2	29052114	1.84e-08	0	0.07
mr013	all	sf0233462170	2	33462170	5.81e-10	0	0.08
mr013	all	sf0235265920	2	35265920	2.78e-32	0.04	0.26
mr013	jap	sf0235568673	2	35568673	6.97e-10	0.04	0.06
mr013	jap	sf0300970289	3	970289	1.72e-11	0.03	0.06
mr013	all	sf0305324806	3	5324806	5.6e-17	0.01	0.06
mr013	all	sf0325202729	3	25202729	5.54e-10	0	0.09
mr013	all	sf0327037683	3	27037683	1.18e-13	0	0.06
mr013	all	sf0328107458	3	28107458	1.78e-11	0	0.08
mr013	all	sf0331931902	3	31931902	4.53e-09	0	0.08
mr013	all	sf0408649451	4	8649451	8.22e-11	0	0.1
mr013	all	sf0409875769	4	9875769	8.22e-11	0	0.1
mr013	all	sf0411106188	4	11106188	5.04e-15	0.01	0.07
mr013	all	sf0521618203	5	21618203	2.9e-16	0.03	0.33
mr013	all	sf0523643145	5	23643145	2.59e-16	0.01	0.07
mr013	jap	sf0614712754	6	14712754	3.63e-09	0.03	0.05
mr013	all	sf0616171409	6	16171409	1.82e-11	0.01	0.06
mr013	all	sf0618092857	6	18092857	2.24e-10	0.01	0.06
mr013	all	sf0619575297	6	19575297	3.12e-10	0.01	0.05
mr013	all	sf0622527921	6	22527921	8.71e-11	0.01	0.05
mr013	all	sf0623948075	6	23948075	1.1e-08	0.01	0.06
mr013	all	sf0628502895	6	28502895	3.7e-18	0	0.06
mr013	all	sf0630779905	6	30779905	1.63e-16	0.01	0.06
mr013	all	sf0707274514	7	7274514	8.93e-11	0	0.07
mr013	all	sf0720050819	7	20050819	5.94e-08	0.01	0.05
mr013	jap	sf0725210636	7	25210636	1.65e-09	0.04	0.11
mr013	jap	sf0800760297	8	760297	8.82e-09	0.02	0.26
mr013	all	sf0803026297	8	3026297	1.68e-10	0	0.06
mr013	all	sf0804451576	8	4451576	7.88e-23	0.01	0.06
mr013	jap	sf0805054262	8	5054262	3.02e-10	0	0.07
mr013	all	sf0809023996	8	9023996	4.93e-09	0	0.05
mr013	all	sf0809847922	8	9847922	3.67e-08	0.01	0.06
mr013	all	sf0812881114	8	12881114	9.75e-11	0.01	0.1
mr013	all	sf0813729368	8	13729368	1.62e-08	0.01	0.09
mr013	all	sf0821606764	8	21606764	1.1e-09	0.03	0.28
mr013	all	sf0826391453	8	26391453	1.79e-09	0	0.08
mr013	all	sf0901539502	9	1539502	5.2e-10	0.03	0.31
mr013	all	sf0918731874	9	18731874	1.49e-13	0	0.06
mr013	all	sf0919594909	9	19594909	4.17e-08	0.01	0.06
mr013	all	sf0922164733	9	22164733	7.94e-09	0.02	0.32
mr013	all	sf1006737892	10	6737892	5.38e-21	0.01	0.06
mr013	all	sf1007323008	10	7323008	4.83e-08	0	0.06
mr013	all	sf1011827373	10	11827373	3.1e-10	0.02	0.28
mr013	all	sf1020038988	10	20038988	2.76e-08	0.02	0.25
mr013	all	sf1105540169	11	5540169	6.95e-11	0.01	0.06
mr013	all	sf1108655603	11	8655603	9.84e-18	0.02	0.05
mr013	all	sf1109226285	11	9226285	5.98e-10	0.01	0.05
mr013	all	sf1114340515	11	14340515	2.49e-14	0	0.05
mr013	all	sf1121907510	11	21907510	6.86e-10	0.01	0.05
mr013	all	sf1214619361	12	14619361	2.08e-13	0	0.05
mr013	all	sf1215335850	12	15335850	3.96e-11	0	0.24
mr013	all	sf1225908861	12	25908861	8.57e-09	0.01	0.05
mr018	all	sf0132108169	1	32108169	2.1e-12	0	0.06
mr018	all	sf0210290526	2	10290526	4.58e-09	0.02	0.06
mr018	all	sf0211617284	2	11617284	3.3e-13	0.03	0.06
mr018	all	sf0302668581	3	2668581	6.51e-08	0	0.06
mr018	all	sf0307103964	3	7103964	2.35e-09	0	0.05
mr018	all	sf0309238547	3	9238547	1.94e-18	0	0.07
mr018	all	sf0310778765	3	10778765	6.9e-10	0.04	0.06
mr018	all	sf0334438169	3	34438169	1.77e-30	0	0.08
mr018	all	sf0334952954	3	34952954	5.53e-11	0.05	0.06
mr018	all	sf0335453450	3	35453450	4.79e-13	0.05	0.06
mr018	all	sf0335759066	3	35759066	1.25e-11	0	0.07
mr018	all	sf0422634510	4	22634510	6.18e-10	0	0.07
mr018	all	sf0434959685	4	34959685	7.65e-18	0	0.08
mr018	all	sf0501175062	5	1175062	1.03e-08	0.04	0.07
mr018	all	sf0504220405	5	4220405	1.4e-12	0	0.08
mr018	all	sf0506407507	5	6407507	1.23e-08	0	0.06
mr018	all	sf0508466637	5	8466637	3.93e-09	0	0.06
mr018	all	sf0510893078	5	10893078	3.03e-09	0	0.1
mr018	all	sf0605771927	6	5771927	5.78e-20	0	0.09
mr018	all	sf0615703737	6	15703737	1.18e-08	0.06	0.05
mr018	all	sf0723128753	7	23128753	2.3e-10	0	0.06
mr018	all	sf0803569698	8	3569698	1.04e-17	0	0.08
mr018	all	sf0819859744	8	19859744	3.63e-13	0	0.06
mr018	all	sf0822298231	8	22298231	2.64e-08	0.02	0.34
mr018	all	sf1008115198	10	8115198	5.15e-15	0	0.09
mr018	all	sf1106498742	11	6498742	1.07e-19	0	0.08
mr018	all	sf1202925525	12	2925525	2.02e-12	0	0.06
mr019	jap	sf0406097439	4	6097439	2.09e-26	0.31	0.08
mr019	all	sf0406521998	4	6521998	6.74e-47	0.2	0.3
mr019	ind	sf0406990571	4	6990571	1.06e-11	0.26	0.06
mr019	ind	sf0407867435	4	7867435	4.11e-09	0.15	0.08
mr019	all	sf0412417604	4	12417604	9.19e-10	0.17	0.34
mr019	jap	sf0912206265	9	12206265	7.05e-09	0.13	0.09
mr019	all	sf1101530864	11	1530864	1.46e-09	0.16	0.33
mr019	ind	sf1207740230	12	7740230	6.76e-09	0.13	0.06
mr019	ind	sf1215973755	12	15973755	1e-09	0.08	0.08
mr020	all	sf0126642419	1	26642419	7.08e-09	0.05	0.12
mr020	ind	sf0216054912	2	16054912	5.42e-08	0.06	0.08
mr020	jap	sf0613824006	6	13824006	3.81e-12	0.21	0.07
mr020	all	sf0808252316	8	8252316	6.4e-10	0.02	0.27
mr020	ind	sf0809386840	8	9386840	2.3e-11	0.08	0.06
mr022	all	sf0101725037	1	1725037	1.39e-09	0.07	0.05
mr022	all	sf0316237302	3	16237302	3.79e-10	0.08	0.11
mr022	all	sf0605340620	6	5340620	5.92e-20	0.01	0.12
mr028	all	sf0900336342	9	336342	6.22e-10	0.22	0.25
mr030	all	sf0216811946	2	16811946	5.63e-25	0.31	0.3
mr030	all	sf0217841848	2	17841848	1.35e-16	0.25	0.36
mr032	jap	sf1127754486	11	27754486	4.56e-12	0.24	0.45
mr032	ind	sf1218501047	12	18501047	1.51e-40	0.24	0.13
mr032	ind	sf1218914771	12	18914771	1.84e-14	0.08	0.15
mr045	ind	sf0427916149	4	27916149	3.79e-18	0.12	0.05
mr045	ind	sf0428220411	4	28220411	1.76e-10	0.08	0.06
mr046	ind	sf0142023960	1	42023960	5.43e-09	0.04	0.05
mr046	ind	sf0318042535	3	18042535	2.87e-12	0.05	0.05
mr046	ind	sf0423712213	4	23712213	2.59e-15	0.05	0.05
mr046	ind	sf0425996200	4	25996200	9.82e-10	0.04	0.05
mr046	all	sf1005389668	10	5389668	1.65e-10	0.06	0.14
mr050	jap	sf0507266131	5	7266131	7.6e-09	0.14	0.13
mr050	all	sf0906820916	9	6820916	2.66e-16	0	0.47
mr051	ind	sf0424719189	4	24719189	1.82e-09	0.14	0.05
mr051	ind	sf1103239884	11	3239884	2.72e-08	0.14	0.05
mr055	ind	sf0404788268	4	4788268	1.05e-09	0.13	0.06
mr055	ind	sf0909106351	9	9106351	1.1e-08	0.15	0.05
mr055	all	sf1226755134	12	26755134	6.72e-13	0.15	0.08
mr057	jap	sf0100028173	1	28173	3.88e-11	0.03	0.06
mr057	jap	sf0103187999	1	3187999	1.35e-15	0.02	0.05
mr057	jap	sf0200293968	2	293968	1.48e-11	0.02	0.05
mr057	all	sf0202818709	2	2818709	1.67e-09	0.06	0.06
mr057	jap	sf0226672619	2	26672619	2.23e-08	0.02	0.05
mr057	jap	sf0315678636	3	15678636	6.12e-08	0.03	0.11
mr057	all	sf0330070418	3	30070418	1.86e-11	0.08	0.07
mr057	all	sf0330445265	3	30445265	2.7e-11	0.08	0.07
mr057	ind	sf0417157522	4	17157522	2.33e-15	0.04	0.05
mr057	all	sf0417592571	4	17592571	3.24e-11	0.06	0.05
mr057	ind	sf0418205150	4	18205150	3.53e-08	0.03	0.08
mr057	all	sf0419188704	4	19188704	8.92e-10	0.06	0.08
mr057	jap	sf0426745258	4	26745258	1.47e-13	0.02	0.05
mr057	jap	sf0429163808	4	29163808	5.24e-11	0.03	0.06
mr057	jap	sf0517964973	5	17964973	1.17e-11	0.02	0.05
mr057	all	sf0521056544	5	21056544	8.49e-11	0.04	0.07
mr057	ind	sf0521964531	5	21964531	1.15e-14	0.03	0.07
mr057	all	sf0526452318	5	26452318	6.08e-10	0.05	0.08
mr057	jap	sf0618583660	6	18583660	1.08e-07	0	0.08
mr057	jap	sf0627400545	6	27400545	1.97e-10	0.02	0.05
mr057	all	sf0631154511	6	31154511	8.95e-13	0.09	0.06
mr057	jap	sf0722530194	7	22530194	4.18e-11	0.03	0.07
mr057	ind	sf0728324440	7	28324440	2e-12	0.04	0.1
mr057	all	sf0728692768	7	28692768	9.59e-24	0.11	0.06
mr057	ind	sf0729104436	7	29104436	7.16e-91	0.13	0.06
mr057	ind	sf0729448390	7	29448390	6.93e-23	0.05	0.06
mr057	jap	sf0806499080	8	6499080	2.88e-09	0.01	0.05
mr057	jap	sf0819058957	8	19058957	8.55e-12	0.02	0.05
mr057	jap	sf0905891252	9	5891252	8.07e-10	0.03	0.05
mr057	jap	sf0906216253	9	6216253	6.09e-09	0.02	0.06
mr057	jap	sf0908745511	9	8745511	7.18e-10	0.02	0.07
mr057	jap	sf0909850108	9	9850108	1.95e-18	0.02	0.05
mr057	jap	sf0913199018	9	13199018	1.41e-12	0.02	0.05
mr057	jap	sf0915230730	9	15230730	2.98e-14	0.04	0.06
mr057	jap	sf0916233278	9	16233278	6.57e-13	0.03	0.05
mr057	jap	sf1103713575	11	3713575	4.92e-11	0.01	0.05
mr057	jap	sf1104536843	11	4536843	6.96e-08	0.01	0.05
mr057	jap	sf1107413701	11	7413701	5.55e-15	0.02	0.05
mr057	ind	sf1116778035	11	16778035	9.81e-12	0.05	0.09
mr057	jap	sf1118341585	11	18341585	1.58e-10	0.01	0.05
mr057	ind	sf1201056509	12	1056509	2.5e-09	0.03	0.09
mr057	ind	sf1219557007	12	19557007	5.92e-14	0.04	0.06
mr057	ind	sf1222427352	12	22427352	1.87e-19	0.05	0.05
mr057	ind	sf1225294150	12	25294150	1.99e-08	0.04	0.06
mr061	all	sf0130735132	1	30735132	2.83e-29	0.01	0.13
mr061	all	sf0212252754	2	12252754	3.06e-09	0.09	0.06
mr063	all	sf0720406753	7	20406753	2.96e-10	0.13	0.11
mr068	jap	sf0129822770	1	29822770	3.37e-10	0.29	0.13
mr074	all	sf0726913482	7	26913482	1.32e-08	0.16	0.09
mr079	all	sf0719050632	7	19050632	1.87e-21	0.16	0.08
mr080	all	sf0101235707	1	1235707	4.8e-09	0.04	0.1
mr080	all	sf0108428264	1	8428264	6.51e-09	0.04	0.11
mr080	all	sf0205984718	2	5984718	2.6e-10	0	0.34
mr080	all	sf0221212462	2	21212462	2.14e-13	0.04	0.09
mr080	all	sf0503758770	5	3758770	4.67e-09	0.04	0.08
mr080	all	sf0505994224	5	5994224	1.84e-08	0.04	0.08
mr080	all	sf0513989468	5	13989468	1.31e-10	0.05	0.06
mr080	all	sf0518395062	5	18395062	2.78e-10	0.05	0.07
mr080	all	sf0522980529	5	22980529	1.14e-11	0.04	0.07
mr080	all	sf0524319598	5	24319598	3.25e-52	0.08	0.08
mr080	all	sf0620512550	6	20512550	8.04e-09	0.05	0.06
mr080	all	sf0701766629	7	1766629	8.72e-11	0.03	0.05
mr080	all	sf1124162118	11	24162118	1.59e-11	0.03	0.06
mr081	all	sf0500482990	5	482990	2.36e-08	0.01	0.24
mr081	all	sf1122538452	11	22538452	3.39e-08	0.02	0.09
mr082	all	sf0222674503	2	22674503	1.01e-17	0.27	0.05
mr082	all	sf0223025069	2	23025069	3.05e-08	0.19	0.05
mr082	jap	sf0421061708	4	21061708	3.07e-08	0.18	0.06
mr082	jap	sf0504874571	5	4874571	2.52e-09	0.21	0.05
mr088	all	sf0824544540	8	24544540	1.73e-08	0.05	0.07
mr093	ind	sf0907768957	9	7768957	1.23e-10	0.12	0.06
mr096	ind	sf0324807202	3	24807202	3.88e-09	0.11	0.06
mr100	jap	sf0432441508	4	32441508	1.32e-07	0.17	0.2
mr1001	all	sf0304415505	3	4415505	2.37e-09	0.06	0.16
mr1001	all	sf0325899785	3	25899785	3.97e-08	0.05	0.09
mr102	all	sf0120846242	1	20846242	5.04e-08	0.1	0.07
mr102	all	sf0710124830	7	10124830	1.41e-18	0.18	0.1
mr102	all	sf0711383063	7	11383063	7.86e-15	0.15	0.1
mr102	ind	sf0711803831	7	11803831	1.14e-13	0.18	0.16
mr102	all	sf0712513749	7	12513749	6.94e-14	0.14	0.09
mr102	ind	sf0712854384	7	12854384	4.38e-15	0.19	0.17
mr102	ind	sf0713854412	7	13854412	3.37e-13	0.17	0.16
mr102	ind	sf0715119005	7	15119005	3.1e-14	0.17	0.17
mr102	ind	sf0715448137	7	15448137	2.05e-08	0.13	0.38
mr103	ind	sf1217387477	12	17387477	3.32e-12	0.12	0.05
mr103	all	sf1218038952	12	18038952	1.04e-16	0.04	0.21
mr104	all	sf0303781873	3	3781873	2.08e-09	0.01	0.06
mr104	jap	sf0413907132	4	13907132	5.82e-08	0.05	0.08
mr104	jap	sf0724161234	7	24161234	7.72e-08	0.04	0.06
mr104	jap	sf1120938888	11	20938888	2.82e-14	0.09	0.05
mr104	all	sf1128340928	11	28340928	2.15e-09	0.01	0.05
mr105	ind	sf0715801317	7	15801317	3.11e-08	0.14	0.23
mr152	ind	sf0100571950	1	571950	2.75e-09	0.1	0.2
mr152	jap	sf0138494898	1	38494898	1.03e-10	0.32	0.07
mr152	all	sf0207377190	2	7377190	5.38e-09	0.07	0.05
mr152	all	sf0313769909	3	13769909	1.55e-09	0.01	0.32
mr152	all	sf0500822948	5	822948	4.59e-10	0.06	0.06
mr152	all	sf0620102610	6	20102610	1.68e-08	0.06	0.05
mr152	all	sf0621616118	6	21616118	2.33e-09	0.08	0.05
mr152	all	sf0711048754	7	11048754	4.28e-11	0.06	0.27
mr152	all	sf0917261021	9	17261021	6.49e-08	0.01	0.34
mr152	all	sf1110025276	11	10025276	3.88e-09	0.06	0.07
mr158	ind	sf1110433146	11	10433146	4.97e-11	0.15	0.07
mr158	ind	sf1111755891	11	11755891	3.9e-13	0.16	0.07
mr158	all	sf1112310595	11	12310595	1.02e-08	0.08	0.06
mr158	ind	sf1112837080	11	12837080	8.75e-12	0.15	0.07
mr158	ind	sf1113919755	11	13919755	2.93e-14	0.17	0.07
mr158	ind	sf1115066144	11	15066144	1.26e-15	0.18	0.08
mr158	ind	sf1116040432	11	16040432	2.92e-13	0.11	0.06
mr172	ind	sf0820474308	8	20474308	2.59e-08	0.1	0.05
mr215	all	sf0414792923	4	14792923	5.58e-09	0.09	0.07
mr215	all	sf0807418935	8	7418935	1.63e-08	0.06	0.1
mr217	jap	sf0225799482	2	25799482	4.82e-08	0.11	0.05
mr221	all	sf0112209929	1	12209929	8.16e-10	0.05	0.28
mr222	jap	sf0717848947	7	17848947	2e-13	0.19	0.07
mr225	jap	sf0603350903	6	3350903	8.83e-11	0.1	0.07
mr225	all	sf0629701593	6	29701593	4.94e-13	0.12	0.05
mr230	all	sf0102224968	1	2224968	5.21e-10	0.06	0.1
mr230	all	sf0123982067	1	23982067	4.34e-09	0.05	0.14
mr230	all	sf0207953791	2	7953791	2.02e-08	0.06	0.1
mr230	all	sf0223412825	2	23412825	2.33e-09	0.08	0.05
mr230	all	sf0225262111	2	25262111	2.11e-08	0	0.26
mr230	ind	sf0424352020	4	24352020	3.5e-15	0.21	0.05
mr230	all	sf0430353189	4	30353189	3.99e-08	0.06	0.08
mr230	all	sf0815675556	8	15675556	1.21e-11	0.08	0.06
mr231	all	sf0127573288	1	27573288	1.22e-09	0.1	0.1
mr231	all	sf0311295229	3	11295229	3.3e-09	0.16	0.05
mr231	all	sf0507651894	5	7651894	4.33e-10	0	0.05
mr231	all	sf0520473458	5	20473458	3.91e-10	0.02	0.08
mr232	all	sf0119786891	1	19786891	8.11e-09	0	0.07
mr232	all	sf0305705397	3	5705397	5.7e-11	0.08	0.15
mr232	all	sf0401093763	4	1093763	6.38e-09	0	0.07
mr232	all	sf0401758014	4	1758014	1.54e-11	0.08	0.05
mr232	all	sf0402439013	4	2439013	3.72e-10	0	0.09
mr232	all	sf0702681974	7	2681974	1.63e-08	0	0.06
mr233	all	sf1217010117	12	17010117	1.08e-09	0.16	0.06
mr237	ind	sf0208760849	2	8760849	7.64e-08	0.1	0.15
mr239	all	sf0910823842	9	10823842	1.76e-08	0.01	0.21
mr243	jap	sf0817481044	8	17481044	2.69e-09	0.21	0.08
mr243	jap	sf0819375496	8	19375496	3.66e-08	0.18	0.2
mr250	ind	sf0226988923	2	26988923	8.54e-08	0.1	0.06
mr258	jap	sf0600829501	6	829501	4.68e-08	0.28	0.05
mr266	jap	sf1010702531	10	10702531	1.44e-09	0.22	0.05
mr284	all	sf1209282511	12	9282511	1.52e-15	0.35	0.37
mr284	ind	sf1210317098	12	10317098	8.72e-13	0.2	0.07
mr289	all	sf1216557959	12	16557959	1.29e-09	0.07	0.05
mr301	jap	sf0129018039	1	29018039	6.52e-08	0.18	0.1
mr311	all	sf0105586441	1	5586441	1.08e-08	0.05	0.11
mr324	all	sf0525340482	5	25340482	2.87e-15	0.27	0.48
mr324	ind	sf1111019575	11	11019575	1.1e-10	0.18	0.31
mr332	all	sf0920164689	9	20164689	1.24e-16	0.19	0.37
mr332	ind	sf0920829312	9	20829312	5.18e-10	0.2	0.08
mr339	all	sf1119240933	11	19240933	7.68e-10	0.07	0.31
mr345	all	sf0115063518	1	15063518	2.52e-11	0.1	0.16
mr345	ind	sf0116101076	1	16101076	2.77e-09	0.17	0.21
mr345	ind	sf0117144985	1	17144985	4.46e-10	0.18	0.22
mr346	ind	sf0805449179	8	5449179	1.99e-09	0.15	0.05
mr378	jap	sf1106963789	11	6963789	4.5e-08	0.16	0.13
mr401	all	sf0502033350	5	2033350	4.09e-09	0.06	0.28
mr410	all	sf0602922875	6	2922875	2.73e-08	0.04	0.11
mr410	all	sf0604353867	6	4353867	7.22e-43	0.13	0.12
mr410	all	sf0606193414	6	6193414	3.72e-10	0.05	0.07
mr410	all	sf0908205082	9	8205082	3.71e-08	0.05	0.05
mr411	all	sf0134119679	1	34119679	4.79e-09	0.01	0.24
mr415	all	sf0314566010	3	14566010	6.57e-38	0.46	0.45
mr422	all	sf0336179715	3	36179715	2.23e-08	0.08	0.06
mr423	ind	sf1119866722	11	19866722	6.82e-09	0.04	0.1
mr437	all	sf0528113274	5	28113274	5e-08	0.06	0.05
mr438	jap	sf0700977673	7	977673	3.85e-09	0.21	0.07
mr438	jap	sf0912863928	9	12863928	4.45e-12	0.27	0.06
mr440	all	sf1003394525	10	3394525	1.26e-12	0	0.43
mr444	all	sf1020639219	10	20639219	5e-08	0.32	0.34
mr444	jap	sf1105876735	11	5876735	2.76e-08	0.12	0.06
mr449	all	sf1000217225	10	217225	6.79e-10	0.06	0.08
mr449	all	sf1001242391	10	1242391	7.47e-47	0.19	0.15
mr449	ind	sf1001709901	10	1709901	8.08e-14	0.15	0.05
mr477	all	sf0817165823	8	17165823	1.9e-09	0.03	0.06
mr479	ind	sf0820875963	8	20875963	4.9e-08	0.08	0.07
mr484	all	sf0224812321	2	24812321	2.61e-10	0.14	0.06
mr484	all	sf0815004683	8	15004683	1.19e-08	0	0.26
mr504	ind	sf0716169129	7	16169129	3.7e-08	0.11	0.44
mr506	all	sf0724557912	7	24557912	1.13e-08	0.13	0.08
mr506	jap	sf1018670763	10	18670763	5.29e-09	0.28	0.06
mr506	jap	sf1019493578	10	19493578	6.87e-09	0.29	0.07
mr506	jap	sf1021327171	10	21327171	2.49e-08	0.24	0.07
mr512	jap	sf1204147540	12	4147540	5.22e-09	0.2	0.05
mr522	ind	sf0609348164	6	9348164	8.91e-15	0.11	0.18
mr523	jap	sf0403474624	4	3474624	6.51e-09	0.3	0.07
mr547	all	sf0125590475	1	25590475	2.06e-09	0.05	0.24
mr553	jap	sf0333641832	3	33641832	1.56e-07	0.22	0.09
mr553	all	sf0526123459	5	26123459	9.84e-19	0.33	0.37
mr569	jap	sf1224638561	12	24638561	7.51e-08	0.17	0.37
mr572	jap	sf0518886473	5	18886473	3.7e-08	0.18	0.07
mr582	all	sf1009086370	10	9086370	1.42e-08	0.05	0.37
mr591	ind	sf0223741404	2	23741404	6.88e-09	0.17	0.32
mr595	ind	sf0810474692	8	10474692	1.1e-08	0.07	0.08
mr597	all	sf0208455063	2	8455063	1.39e-08	0.37	0.28
mr622	all	sf0202373758	2	2373758	1.23e-09	0.29	0.15
mr622	ind	sf1100606147	11	606147	4.2e-08	0.07	0.11
mr629	all	sf1222844212	12	22844212	3.87e-18	0.15	0.17
mr629	all	sf1223262083	12	23262083	5.19e-09	0.06	0.22
mr660	ind	sf0721287850	7	21287850	2.08e-08	0.09	0.31
mr661	all	sf0708396965	7	8396965	2.18e-09	0.08	0.06
mr661	all	sf0714526469	7	14526469	9.08e-11	0.08	0.05
mr661	jap	sf0816329840	8	16329840	3.34e-08	0.32	0.11
mr670	jap	sf0415196311	4	15196311	6.95e-09	0.2	0.1
mr699	ind	sf0327739312	3	27739312	1.68e-11	0.16	0.08
mr699	all	sf0402987209	4	2987209	2.59e-11	0	0.12
mr699	all	sf0601764762	6	1764762	6.65e-34	0.25	0.29
mr699	ind	sf0621980578	6	21980578	8.43e-09	0.11	0.11
mr730	ind	sf0125250294	1	25250294	9.07e-09	0.05	0.15
mr730	jap	sf0405186509	4	5186509	7.4e-12	0.18	0.07
mr730	ind	sf0519612060	5	19612060	1.43e-18	0.18	0.12
mr730	jap	sf0910181360	9	10181360	1.05e-08	0.17	0.07
mr730	ind	sf0918288500	9	18288500	1.32e-13	0.08	0.05
mr730	jap	sf1108253283	11	8253283	4.12e-08	0.05	0.1
mr734	all	sf0431651333	4	31651333	9.37e-13	0.32	0.4
mr739	jap	sf0118270028	1	18270028	1.91e-08	0.19	0.17
mr740	ind	sf0700405758	7	405758	4.81e-30	0.53	0.22
mr753	all	sf1015786137	10	15786137	1.54e-08	0.05	0.22
mr759	all	sf0310131589	3	10131589	2.09e-08	0.14	0.27
mr759	ind	sf0723783174	7	23783174	2.89e-08	0.28	0.38
mr761	ind	sf0404052094	4	4052094	9.54e-11	0.2	0.08
mr761	all	sf0805773237	8	5773237	3.35e-09	0.17	0.31
mr761	all	sf1207251474	12	7251474	3.62e-08	0	0.07
mr761	all	sf1220070022	12	20070022	1.96e-37	0.24	0.24
mr761	all	sf1220376154	12	20376154	2.28e-09	0.02	0.24
mr761	all	sf1221070573	12	21070573	3.72e-22	0.23	0.25
mr766	all	sf0140575714	1	40575714	4.08e-10	0.05	0.18
mr778	all	sf0231925839	2	31925839	5.1e-13	0.24	0.46
mr802	all	sf1220751692	12	20751692	1.81e-19	0.45	0.24
mr802	jap	sf1221796350	12	21796350	2.95e-08	0.24	0.09
mr806	all	sf0400316822	4	316822	1.35e-28	0.31	0.2
mr814	all	sf0405734459	4	5734459	3.83e-09	0.09	0.1
mr814	all	sf0505289524	5	5289524	3.86e-08	0.1	0.09
mr824	all	sf0232972302	2	32972302	3.07e-11	0.22	0.1
mr824	all	sf1003750506	10	3750506	6.68e-09	0.16	0.09
mr826	ind	sf0627004789	6	27004789	8.85e-09	0.07	0.09
mr838	ind	sf1117620453	11	17620453	3.01e-10	0.1	0.06
mr839	all	sf0129397697	1	29397697	3.39e-08	0.12	0.09
mr839	all	sf1017170250	10	17170250	2.64e-09	0.03	0.25
mr842	ind	sf0907317889	9	7317889	4.62e-12	0.09	0.05
mr846	all	sf0113358538	1	13358538	2.41e-08	0.09	0.06
mr846	jap	sf0113677250	1	13677250	4.33e-08	0.14	0.07
mr846	all	sf0128134533	1	28134533	1.31e-11	0.2	0.26
mr846	jap	sf0204966550	2	4966550	1.31e-13	0.19	0.07
mr846	all	sf0429758624	4	29758624	3e-08	0.01	0.11
mr846	all	sf0915713911	9	15713911	3.34e-08	0.2	0.33
mr849	all	sf0111367198	1	11367198	3.93e-08	0.08	0.46
mr853	all	sf0330946779	3	30946779	3.8e-08	0.09	0.09
mr855	ind	sf0324459791	3	24459791	1.96e-08	0.15	0.18
mr855	all	sf0422190848	4	22190848	1.85e-08	0.08	0.06
mr858	all	sf0228269640	2	28269640	6.8e-09	0.12	0.08
mr858	jap	sf0625348736	6	25348736	6.39e-08	0.18	0.08
mr860	all	sf1204489243	12	4489243	3.37e-09	0.09	0.05
mr861	all	sf0221807001	2	21807001	5.78e-16	0.18	0.06
mr864	ind	sf0218620746	2	18620746	1.81e-08	0.12	0.09
mr896	all	sf0612545147	6	12545147	4.87e-15	0.09	0.14
mr896	all	sf0713261361	7	13261361	2.36e-18	0.09	0.17
mr896	all	sf1126698336	11	26698336	2.7e-12	0.04	0.17
mr897	ind	sf0709406068	7	9406068	1.82e-10	0.22	0.17
mr902	ind	sf0131086868	1	31086868	7.62e-08	0.1	0.11
mr904	all	sf1124699697	11	24699697	4.44e-21	0.05	0.47
mr905	jap	sf0109476705	1	9476705	1.12e-07	0.07	0.14
mr908	all	sf1102081211	11	2081211	2.88e-09	0.03	0.09
mr908	all	sf1123555956	11	23555956	2.56e-12	0.03	0.08
mr908	all	sf1125034484	11	25034484	5.96e-54	0.11	0.24
mr908	all	sf1125384817	11	25384817	3.39e-10	0.03	0.07
mr908	all	sf1125787832	11	25787832	3.48e-13	0.02	0.28
mr908	ind	sf1126094322	11	26094322	3.52e-12	0.09	0.28
mr908	ind	sf1127102764	11	27102764	8.5e-13	0.06	0.28
mr910	all	sf1021705700	10	21705700	1.71e-08	0.19	0.45
mr915	all	sf1022862180	10	22862180	3.02e-08	0.1	0.06
mr923	ind	sf0321991910	3	21991910	1.28e-12	0.17	0.05
mr923	ind	sf0413416798	4	13416798	4.66e-10	0.2	0.05
mr923	ind	sf0719651639	7	19651639	1.13e-08	0.09	0.05
mr928	all	sf0121388017	1	21388017	4.72e-11	0.16	0.36
mr928	jap	sf0128628092	1	28628092	1.06e-11	0.07	0.07
mr928	jap	sf0137690120	1	37690120	2.8e-12	0.07	0.05
mr928	jap	sf0211044775	2	11044775	2.35e-09	0.05	0.06
mr928	jap	sf0710595450	7	10595450	1e-12	0.04	0.06
mr928	jap	sf0800227034	8	227034	1.85e-10	0.05	0.05
mr928	all	sf0904243206	9	4243206	1.71e-11	0.14	0.33
mr928	jap	sf1015324011	10	15324011	8.76e-14	0.08	0.06
mr928	all	sf1121445785	11	21445785	3.26e-12	0.15	0.33
mr938	all	sf0234466770	2	34466770	4.52e-10	0.12	0.41
mr938	all	sf0312611125	3	12611125	2.49e-08	0.09	0.35
mr938	all	sf0608757418	6	8757418	1.31e-12	0.13	0.45
mr938	ind	sf0708861277	7	8861277	1.24e-09	0.22	0.13
mr938	ind	sf0720955102	7	20955102	1.62e-10	0.28	0.05
mr938	all	sf0827028471	8	27028471	3.23e-08	0.1	0.39
mr938	ind	sf0919109294	9	19109294	2.26e-10	0.29	0.05
mr942	ind	sf0816759760	8	16759760	5.92e-08	0.1	0.14
mr955	all	sf0203658950	2	3658950	2e-08	0.03	0.22
mr965	all	sf0123082504	1	23082504	8.66e-09	0.06	0.08
mr965	ind	sf1205850354	12	5850354	6.97e-10	0.13	0.08
mr965	ind	sf1206917106	12	6917106	2.6e-11	0.18	0.31
mr965	all	sf1223922997	12	23922997	1.08e-08	0	0.13
mr972	jap	sf0602131351	6	2131351	5.64e-11	0.15	0.08
mr972	jap	sf1200178554	12	178554	4.58e-08	0.1	0.07
mr975	jap	sf1206315469	12	6315469	7.32e-08	0.19	0.12
mr981	all	sf0921455508	9	21455508	1.62e-19	0.19	0.18
mr983	all	sf0419687907	4	19687907	3.26e-09	0.02	0.06
mr983	jap	sf0433848044	4	33848044	1.35e-08	0.26	0.08
mr993	all	sf0425367089	4	25367089	1.25e-10	0.17	0.18
mr996	all	sf0114520616	1	14520616	3.41e-10	0.1	0.06
mr996	jap	sf0203122995	2	3122995	1.77e-07	0.17	0.06
mr998	all	sf0311974662	3	11974662	1.69e-15	0.08	0.19
mr998	all	sf0313173196	3	13173196	6.18e-09	0.07	0.19
mr998	all	sf0315368537	3	15368537	5.66e-13	0.08	0.16
mr998	all	sf0332436945	3	32436945	1.99e-10	0.05	0.09
mr998	all	sf0332823741	3	32823741	2.62e-08	0.13	0.16
mr998	all	sf1127406807	11	27406807	1.23e-09	0.03	0.05
