# Supplementary material for: Comparative and parallel genome-wide association studies for metabolic and agronomic traits in cereals
Source: Nat Commun. 2016 Oct 4;7:12767. doi: 10.1038/ncomms12767 (PMC5059443; doi:10.1038/ncomms12767)
Supplement: Supplementary Data 10 — Summary of significant associations identified. [file ncomms12767-s11.xlsx]

## Sheet: Supplementary Data 10
Supplementary Data 10. Summary of significant associations identified in the three GWAS panels.
Item	Population			Detected in at least one population	Detected in at least two populations
	All	Indica	Japonica
Number of traits	242	196	158	331	192
Number of associations	954	525	374	1489	364
Number of loci	380	221	201	476	408
SNPs above 20% of variation	85	88	124	179	129
Maximum explained variation (%)	50	60	65	53	65
Explained variation per SNP (%)	8	13.3	16.5	10.2	13.8
Median of explained variation (%)	6	12	17	9	11
