# Supplementary material for: Comparative and parallel genome-wide association studies for metabolic and agronomic traits in cereals
Source: Nat Commun. 2016 Oct 4;7:12767. doi: 10.1038/ncomms12767 (PMC5059443; doi:10.1038/ncomms12767)
Supplement: Supplementary Data 11 — 6366 suggestive SNPs detected in at least population. [file ncomms12767-s12.xlsx]

## Sheet: Supplementary Data 11
Supplementary Data 11. The list of total 6366 suggestive SNPs detected in at least one of the populations.
Trait	Panel	Chromsome	Position (bp)	P-value	Distance	Locus	Annotation	Distance	Locus	Annotation	Distance	Locus	Annotation	Distance	Locus	Annotation	Distance	Locus	Annotation	Distance	Locus	Annotation	Distance	Locus	Annotation	Distance	Locus	Annotation	Distance	Locus	Annotation	Distance	Locus	Annotation	Distance	Locus	Annotation	Distance	Locus	Annotation	Distance	Locus	Annotation	Distance	Locus	Annotation	Distance	Locus	Annotation
mr001	all	11	24365652	5.85e-07	0	LOC_Os11g41370	retrotransposon protein, putative, unclassified	1	LOC_Os11g41380	transposon protein, putative, unclassified	-2	LOC_Os11g41365	expressed protein	6	LOC_Os11g41390	hypothetical protein	12	LOC_Os11g41400	conserved hypothetical protein	15	LOC_Os11g41410	expressed protein	-18	LOC_Os11g41360	expressed protein	-20	LOC_Os11g41350	MBTB67 - Bric-a-Brac, Tramtrack, Broad Complex BTB domain with Meprin and TRAF Homology MATH domain	22	LOC_Os11g41420	hypothetical protein	28	LOC_Os11g41430	retrotransposon protein, putative, Ty3-gypsy subclass	33	LOC_Os11g41440	retrotransposon protein, putative, unclassified	36	LOC_Os11g41450	retrotransposon protein, putative, unclassified	39	LOC_Os11g41460	retrotransposon protein, putative, unclassified	42	LOC_Os11g41470	retrotransposon protein, putative, unclassified	-46	LOC_Os11g41330	hypothetical protein
mr002	jap	1	24953603	4.04e-06	-1	LOC_Os01g43560	hypothetical protein	1	LOC_Os01g43570	hypothetical protein	3	LOC_Os01g43580	kinesin motor domain containing protein, putative, expressed	-7	LOC_Os01g43550	OsWRKY12 - Superfamily of TFs having WRKY and zinc finger domains, expressed	-11	LOC_Os01g43540	suppressor of G2 allele of SKP1, putative, expressed	12	LOC_Os01g43590	HSF-type DNA-binding domain containing protein, expressed	-21	LOC_Os01g43530	late embryogenesis abundant protein, putative, expressed	21	LOC_Os01g43600	hypothetical protein	26	LOC_Os01g43610	DUF623 domain containing protein, expressed	-30	LOC_Os01g43520	neutral ceramidase precursor, putative, expressed	33	LOC_Os01g43620	hypothetical protein	40	LOC_Os01g43630	adaptin, putative, expressed	-44	LOC_Os01g43510	expressed protein	-46	LOC_Os01g43500	hypothetical protein	-52	LOC_Os01g43490	polygalacturonase, putative, expressed
mr002	jap	1	24956333	4.04e-06	-1	LOC_Os01g43570	hypothetical protein	1	LOC_Os01g43580	kinesin motor domain containing protein, putative, expressed	-4	LOC_Os01g43560	hypothetical protein	-10	LOC_Os01g43550	OsWRKY12 - Superfamily of TFs having WRKY and zinc finger domains, expressed	10	LOC_Os01g43590	HSF-type DNA-binding domain containing protein, expressed	-14	LOC_Os01g43540	suppressor of G2 allele of SKP1, putative, expressed	18	LOC_Os01g43600	hypothetical protein	-23	LOC_Os01g43530	late embryogenesis abundant protein, putative, expressed	23	LOC_Os01g43610	DUF623 domain containing protein, expressed	30	LOC_Os01g43620	hypothetical protein	-33	LOC_Os01g43520	neutral ceramidase precursor, putative, expressed	37	LOC_Os01g43630	adaptin, putative, expressed	-47	LOC_Os01g43510	expressed protein	-49	LOC_Os01g43500	hypothetical protein	52	LOC_Os01g43650	OsWRKY11 - Superfamily of TFs having WRKY and zinc finger domains, expressed
mr002	ind	1	25255753	2.79e-07	0	LOC_Os01g44069	glycerol-3-phosphate acyltransferase, putative, expressed	14	LOC_Os01g44090	X8 domain containing protein, expressed	-18	LOC_Os01g44050	siroheme synthase, putative, expressed	22	LOC_Os01g44100	hypothetical protein	-23	LOC_Os01g44040	CAS1 domain-containing protein 1 precursor, putative, expressed	24	LOC_Os01g44110	serine/threonine-protein kinase, putative, expressed	31	LOC_Os01g44120	expressed protein	-32	LOC_Os01g44030	hypothetical protein	34	LOC_Os01g44130	aspartic proteinase oryzasin-1 precursor, putative, expressed	-35	LOC_Os01g44020	hypothetical protein	-37	LOC_Os01g44010	retrotransposon protein, putative, unclassified	-41	LOC_Os01g44000	hypothetical protein	-44	LOC_Os01g43990	hypothetical protein	44	LOC_Os01g44140	expressed protein	-46	LOC_Os01g43980	retrotransposon protein, putative, unclassified
mr002	ind	1	25313770	1.6e-06	-2	LOC_Os01g44160	hypothetical protein	2	LOC_Os01g44170	conserved hypothetical protein	-4	LOC_Os01g44150	retrotransposon protein, putative, Ty3-gypsy subclass	-11	LOC_Os01g44140	expressed protein	11	LOC_Os01g44180	conserved hypothetical protein	-16	LOC_Os01g44130	aspartic proteinase oryzasin-1 precursor, putative, expressed	16	LOC_Os01g44190	conserved hypothetical protein	21	LOC_Os01g44200	retrotransposon protein, putative, unclassified	-25	LOC_Os01g44120	expressed protein	-28	LOC_Os01g44110	serine/threonine-protein kinase, putative, expressed	-35	LOC_Os01g44100	hypothetical protein	35	LOC_Os01g44210	50S ribosomal protein L31, putative, expressed	38	LOC_Os01g44220	glucose-1-phosphate adenylyltransferase large subunit, chloroplast precursor, putative, expressed	-41	LOC_Os01g44090	X8 domain containing protein, expressed	48	LOC_Os01g44230	transcription factor X1, putative, expressed
mr002	all	2	20139921	3.31e-09	-1	LOC_Os02g33760	conserved hypothetical protein	2	LOC_Os02g33770	homeodomain, putative, expressed	-5	LOC_Os02g33750	transposon protein, putative, unclassified, expressed	6	LOC_Os02g33780	serine-aspartate repeat-containing protein I precursor, putative, expressed	11	LOC_Os02g33790	expressed protein	-12	LOC_Os02g33740	GPI-anchored protein, putative, expressed	-15	LOC_Os02g33730	ubiquinol-cytochrome C reductase hinge protein, putative, expressed	15	LOC_Os02g33800	hypothetical protein	18	LOC_Os02g33810	hypothetical protein	19	LOC_Os02g33820	abscisic stress-ripening, putative, expressed	23	LOC_Os02g33830	conserved hypothetical protein	-26	LOC_Os02g33720	RING-H2 finger protein, putative, expressed	29	LOC_Os02g33840	OsFBX52 - F-box domain containing protein, expressed	-33	LOC_Os02g33710	decarboxylase, putative, expressed	33	LOC_Os02g33850	elongation factor Tu family protein, putative, expressed
mr002	jap	2	20147609	2.19e-07	0	LOC_Os02g33780	serine-aspartate repeat-containing protein I precursor, putative, expressed	-3	LOC_Os02g33770	homeodomain, putative, expressed	4	LOC_Os02g33790	expressed protein	7	LOC_Os02g33800	hypothetical protein	-8	LOC_Os02g33760	conserved hypothetical protein	10	LOC_Os02g33810	hypothetical protein	-12	LOC_Os02g33750	transposon protein, putative, unclassified, expressed	12	LOC_Os02g33820	abscisic stress-ripening, putative, expressed	16	LOC_Os02g33830	conserved hypothetical protein	-20	LOC_Os02g33740	GPI-anchored protein, putative, expressed	21	LOC_Os02g33840	OsFBX52 - F-box domain containing protein, expressed	-23	LOC_Os02g33730	ubiquinol-cytochrome C reductase hinge protein, putative, expressed	25	LOC_Os02g33850	elongation factor Tu family protein, putative, expressed	28	LOC_Os02g33860	WD domain, G-beta repeat domain containing protein, expressed	32	LOC_Os02g33870	retrotransposon protein, putative, Ty3-gypsy subclass
mr002	all	2	20188510	9.73e-14	0	LOC_Os02g33880	retrotransposon protein, putative, Ty3-gypsy subclass	1	LOC_Os02g33890	hypothetical protein	-4	LOC_Os02g33870	retrotransposon protein, putative, Ty3-gypsy subclass	-8	LOC_Os02g33860	WD domain, G-beta repeat domain containing protein, expressed	8	LOC_Os02g33900	transposon protein, putative, unclassified	-12	LOC_Os02g33850	elongation factor Tu family protein, putative, expressed	13	LOC_Os02g33910	retrotransposon protein, putative, Ty3-gypsy subclass	-17	LOC_Os02g33840	OsFBX52 - F-box domain containing protein, expressed	21	LOC_Os02g33920	transposon protein, putative, unclassified	-22	LOC_Os02g33830	conserved hypothetical protein	26	LOC_Os02g33930	conserved hypothetical protein	-27	LOC_Os02g33820	abscisic stress-ripening, putative, expressed	-29	LOC_Os02g33810	hypothetical protein	-32	LOC_Os02g33800	hypothetical protein	32	LOC_Os02g33944	transposon protein, putative, CACTA, En/Spm sub-class, expressed
mr002	jap	2	20189577	1.49e-12	0	LOC_Os02g33890	hypothetical protein	-1	LOC_Os02g33880	retrotransposon protein, putative, Ty3-gypsy subclass	-5	LOC_Os02g33870	retrotransposon protein, putative, Ty3-gypsy subclass	7	LOC_Os02g33900	transposon protein, putative, unclassified	-9	LOC_Os02g33860	WD domain, G-beta repeat domain containing protein, expressed	12	LOC_Os02g33910	retrotransposon protein, putative, Ty3-gypsy subclass	-13	LOC_Os02g33850	elongation factor Tu family protein, putative, expressed	-18	LOC_Os02g33840	OsFBX52 - F-box domain containing protein, expressed	20	LOC_Os02g33920	transposon protein, putative, unclassified	-23	LOC_Os02g33830	conserved hypothetical protein	25	LOC_Os02g33930	conserved hypothetical protein	-28	LOC_Os02g33820	abscisic stress-ripening, putative, expressed	-30	LOC_Os02g33810	hypothetical protein	31	LOC_Os02g33944	transposon protein, putative, CACTA, En/Spm sub-class, expressed	-33	LOC_Os02g33800	hypothetical protein
mr002	jap	2	20195863	1.25e-06	1	LOC_Os02g33900	transposon protein, putative, unclassified	-3	LOC_Os02g33890	hypothetical protein	6	LOC_Os02g33910	retrotransposon protein, putative, Ty3-gypsy subclass	-7	LOC_Os02g33880	retrotransposon protein, putative, Ty3-gypsy subclass	-12	LOC_Os02g33870	retrotransposon protein, putative, Ty3-gypsy subclass	14	LOC_Os02g33920	transposon protein, putative, unclassified	-15	LOC_Os02g33860	WD domain, G-beta repeat domain containing protein, expressed	-19	LOC_Os02g33850	elongation factor Tu family protein, putative, expressed	19	LOC_Os02g33930	conserved hypothetical protein	-24	LOC_Os02g33840	OsFBX52 - F-box domain containing protein, expressed	25	LOC_Os02g33944	transposon protein, putative, CACTA, En/Spm sub-class, expressed	-29	LOC_Os02g33830	conserved hypothetical protein	-35	LOC_Os02g33820	abscisic stress-ripening, putative, expressed	-37	LOC_Os02g33810	hypothetical protein	38	LOC_Os02g33960	retrotransposon protein, putative, Ty1-copia subclass
mr002	jap	4	5186509	6.25e-10	0	LOC_Os04g09670	O-methyltransferase, putative, expressed	2	LOC_Os04g09680	caffeic acid 3-O-methyltransferase, putative, expressed	-4	LOC_Os04g09654	O-methyltransferase, putative, expressed	5	LOC_Os04g09690	retrotransposon protein, putative, Ty3-gypsy subclass	9	LOC_Os04g09700	retrotransposon protein, putative, Ty3-gypsy subclass	11	LOC_Os04g09710	retrotransposon protein, putative, unclassified	-15	LOC_Os04g09640	hypothetical protein	16	LOC_Os04g09720	OsSCP22 - Putative Serine Carboxypeptidase homologue, expressed	-20	LOC_Os04g09620	expressed protein	-23	LOC_Os04g09604	O-methyltransferase, putative, expressed	31	LOC_Os04g09730	retrotransposon protein, putative, unclassified	33	LOC_Os04g09740	transposon protein, putative, Pong sub-class	36	LOC_Os04g09750	retrotransposon, putative, centromere-specific	-37	LOC_Os04g09590	transferase family protein, putative, expressed	40	LOC_Os04g09760	retrotransposon protein, putative, unclassified
mr002	all	4	5208747	8.01e-09	0	LOC_Os04g09720	OsSCP22 - Putative Serine Carboxypeptidase homologue, expressed	-7	LOC_Os04g09710	retrotransposon protein, putative, unclassified	8	LOC_Os04g09730	retrotransposon protein, putative, unclassified	-11	LOC_Os04g09700	retrotransposon protein, putative, Ty3-gypsy subclass	11	LOC_Os04g09740	transposon protein, putative, Pong sub-class	-13	LOC_Os04g09690	retrotransposon protein, putative, Ty3-gypsy subclass	13	LOC_Os04g09750	retrotransposon, putative, centromere-specific	-18	LOC_Os04g09680	caffeic acid 3-O-methyltransferase, putative, expressed	18	LOC_Os04g09760	retrotransposon protein, putative, unclassified	-21	LOC_Os04g09670	O-methyltransferase, putative, expressed	-26	LOC_Os04g09654	O-methyltransferase, putative, expressed	28	LOC_Os04g09770	Ser/Thr protein kinase, putative	33	LOC_Os04g09780	cysteine-rich receptor protein kinase, putative	-38	LOC_Os04g09640	hypothetical protein	38	LOC_Os04g09790	spidroin-1, putative
mr002	all	4	13286293	1.63e-08	0	LOC_Os04g23290	transposon protein, putative, CACTA, En/Spm sub-class	1	LOC_Os04g23300	retrotransposon protein, putative, Ty3-gypsy subclass	-3	LOC_Os04g23280	transposon protein, putative, CACTA, En/Spm sub-class	5	LOC_Os04g23310	retrotransposon protein, putative, Ty3-gypsy subclass	-14	LOC_Os04g23270	transposon protein, putative, CACTA, En/Spm sub-class	15	LOC_Os04g23319	hypothetical protein	17	LOC_Os04g23330	hypothetical protein	-19	LOC_Os04g23260	transposon protein, putative, CACTA, En/Spm sub-class	-27	LOC_Os04g23250	transposon protein, putative, CACTA, En/Spm sub-class	28	LOC_Os04g23340	retrotransposon protein, putative, unclassified	-33	LOC_Os04g23240	transposon protein, putative, CACTA, En/Spm sub-class	37	LOC_Os04g23350	retrotransposon protein, putative, unclassified	-49	LOC_Os04g23230	hypothetical protein	49	LOC_Os04g23360	retrotransposon protein, putative, unclassified, expressed	65	LOC_Os04g23370	transposon protein, putative, CACTA, En/Spm sub-class
mr002	jap	4	13286293	4.91e-08	0	LOC_Os04g23290	transposon protein, putative, CACTA, En/Spm sub-class	1	LOC_Os04g23300	retrotransposon protein, putative, Ty3-gypsy subclass	-3	LOC_Os04g23280	transposon protein, putative, CACTA, En/Spm sub-class	5	LOC_Os04g23310	retrotransposon protein, putative, Ty3-gypsy subclass	-14	LOC_Os04g23270	transposon protein, putative, CACTA, En/Spm sub-class	15	LOC_Os04g23319	hypothetical protein	17	LOC_Os04g23330	hypothetical protein	-19	LOC_Os04g23260	transposon protein, putative, CACTA, En/Spm sub-class	-27	LOC_Os04g23250	transposon protein, putative, CACTA, En/Spm sub-class	28	LOC_Os04g23340	retrotransposon protein, putative, unclassified	-33	LOC_Os04g23240	transposon protein, putative, CACTA, En/Spm sub-class	37	LOC_Os04g23350	retrotransposon protein, putative, unclassified	-49	LOC_Os04g23230	hypothetical protein	49	LOC_Os04g23360	retrotransposon protein, putative, unclassified, expressed	65	LOC_Os04g23370	transposon protein, putative, CACTA, En/Spm sub-class
mr002	all	5	6260768	9.77e-07	-2	LOC_Os05g11120	prenylated rab acceptor, putative, expressed	7	LOC_Os05g11130	cytochrome P450, putative, expressed	11	LOC_Os05g11140	CK1_CaseinKinase_1a.5 - CK1 includes the casein kinase 1 kinases, expressed	-15	LOC_Os05g11110	retrotransposon protein, putative, unclassified	-20	LOC_Os05g11100	hypothetical protein	-22	LOC_Os05g11090	thioredoxin, putative, expressed	24	LOC_Os05g11150	hypothetical protein	-30	LOC_Os05g11080	transposon protein, putative, CACTA, En/Spm sub-class	31	LOC_Os05g11160	expressed protein	44	LOC_Os05g11170	hypothetical protein	-51	LOC_Os05g11070	helix-loop-helix DNA-binding domain containing protein, expressed	52	LOC_Os05g11180	hypothetical protein	56	LOC_Os05g11190	BTB2 - Bric-a-Brac, Tramtrack, Broad Complex BTB domain	-59	LOC_Os05g11064	expressed protein	-64	LOC_Os05g11060	galactosyltransferase family protein, putative, expressed
mr002	jap	5	7816110	1e-08	-5	LOC_Os05g14010	ethylene-responsive protein related, putative, expressed	-18	LOC_Os05g14000	transposon protein, putative, CACTA, En/Spm sub-class	21	LOC_Os05g14030	receptor kinase, putative	-24	LOC_Os05g13990	transposon protein, putative, CACTA, En/Spm sub-class	29	LOC_Os05g14034	expressed protein	-30	LOC_Os05g13980	hypothetical protein	33	LOC_Os05g14040	G-patch domain containing protein	-35	LOC_Os05g13970	phosphorylase domain containing protein, putative, expressed	36	LOC_Os05g14050	hypothetical protein	39	LOC_Os05g14060	retrotransposon protein, putative, unclassified	-45	LOC_Os05g13960	transposon protein, putative, Pong sub-class, expressed	46	LOC_Os05g14070	hypothetical protein	-47	LOC_Os05g13950	eukaryotic translation initiation factor 3 subunit E-interacting protein, putative, expressed	48	LOC_Os05g14080	hypothetical protein	52	LOC_Os05g14090	retrotransposon protein, putative, Ty3-gypsy subclass
mr002	jap	5	7943854	1e-08	6	LOC_Os05g14180	OsIAA17 - Auxin-responsive Aux/IAA gene family member, expressed	-7	LOC_Os05g14170	expressed protein	16	LOC_Os05g14194	glyoxalase family protein, putative, expressed	23	LOC_Os05g14210	hypothetical protein	-28	LOC_Os05g14160	hypothetical protein	29	LOC_Os05g14220	tyrosine protein kinase domain containing protein, putative, expressed	-36	LOC_Os05g14150	polygalacturonase precursor, putative	37	LOC_Os05g14230	hypothetical protein	-46	LOC_Os05g14140	hypothetical protein	-49	LOC_Os05g14130	ZOS5-05 - C2H2 zinc finger protein	-51	LOC_Os05g14120	retrotransposon protein, putative, unclassified	-55	LOC_Os05g14110	retrotransposon protein, putative, unclassified	56	LOC_Os05g14240	aquaporin protein, putative, expressed	59	LOC_Os05g14250	retrotransposon protein, putative, unclassified	61	LOC_Os05g14260	peroxidase precursor, putative
mr002	all	5	11218639	4.57e-07	0	LOC_Os05g19300	expressed protein	3	LOC_Os05g19310	retrotransposon protein, putative, Ty3-gypsy subclass	-7	LOC_Os05g19290	hypothetical protein	7	LOC_Os05g19320	retrotransposon protein, putative, Ty3-gypsy subclass	10	LOC_Os05g19330	retrotransposon protein, putative, Ty3-gypsy subclass	-12	LOC_Os05g19280	expressed protein	15	LOC_Os05g19340	retrotransposon protein, putative, Ty3-gypsy subclass	18	LOC_Os05g19350	retrotransposon protein, putative, Ty3-gypsy subclass	-20	LOC_Os05g19270	MSH-like DNA mismatch repair protein, putative, expressed	27	LOC_Os05g19360	hypothetical protein	29	LOC_Os05g19370	60S ribosomal protein L15, putative, expressed	-31	LOC_Os05g19260	retrotransposon protein, putative, Ty1-copia subclass	-32	LOC_Os05g19250	retrotransposon protein, putative, Ty1-copia subclass	34	LOC_Os05g19380	pentatricopeptide, putative, expressed	-43	LOC_Os05g19240	retrotransposon protein, putative, Ty1-copia subclass
mr002	all	5	13205441	8.27e-07	0	LOC_Os05g23240	CAX-interacting protein 4, putative	-2	LOC_Os05g23230	expressed protein	-7	LOC_Os05g23220	transposon protein, putative, CACTA, En/Spm sub-class	7	LOC_Os05g23250	Leucine Rich Repeat family protein, expressed	-13	LOC_Os05g23210	transposon protein, putative, CACTA, En/Spm sub-class	17	LOC_Os05g23255	expressed protein	19	LOC_Os05g23260	OsSigP4 - Putative Type I Signal Peptidase homologue; employs a putative Ser/His catalytic dyad, expressed	23	LOC_Os05g23270	hypothetical protein	-24	LOC_Os05g23200	expressed protein	27	LOC_Os05g23280	retrotransposon protein, putative, unclassified	30	LOC_Os05g23290	retrotransposon protein, putative, Ty3-gypsy subclass	-31	LOC_Os05g23194	expressed protein	-35	LOC_Os05g23190	retrotransposon protein, putative, unclassified	37	LOC_Os05g23300	retrotransposon protein, putative, Ty3-gypsy subclass	-39	LOC_Os05g23180	transposon protein, putative, unclassified
mr002	all	5	14255444	3.41e-07	-4	LOC_Os05g24684	structural constituent of ribosome, putative, expressed	4	LOC_Os05g24710	retrotransposon protein, putative, Ty1-copia subclass	16	LOC_Os05g24720	retrotransposon protein, putative, unclassified	-20	LOC_Os05g24680	retrotransposon protein, putative, Ty3-gypsy subclass	20	LOC_Os05g24730	retrotransposon protein, putative, unclassified	28	LOC_Os05g24740	retrotransposon protein, putative, unclassified	-37	LOC_Os05g24670	retrotransposon protein, putative, unclassified	38	LOC_Os05g24750	retrotransposon protein, putative, Ty1-copia subclass	42	LOC_Os05g24760	harpin-induced protein 1 domain containing protein	43	LOC_Os05g24770	reticulon domain containing protein, putative, expressed	47	LOC_Os05g24780	OsCML21 - Calmodulin-related calcium sensor protein, expressed	-50	LOC_Os05g24660	IPP transferase, putative, expressed	55	LOC_Os05g24790	transposon protein, putative, unclassified	-57	LOC_Os05g24654	transposon protein, putative, unclassified	58	LOC_Os05g24800	retrotransposon protein, putative, unclassified
mr002	ind	5	19611280	1.99e-17	0	LOC_Os05g33490	retrotransposon protein, putative, Ty3-gypsy subclass	-3	LOC_Os05g33480	retrotransposon protein, putative, unclassified	4	LOC_Os05g33500	mTERF domain containing protein, expressed	7	LOC_Os05g33510	peptide methionine sulfoxide reductase msrB, putative, expressed	-9	LOC_Os05g33470	hypothetical protein	10	LOC_Os05g33514	expressed protein	-13	LOC_Os05g33460	mTERF domain containing protein, expressed	17	LOC_Os05g33520	expressed protein	-19	LOC_Os05g33450	xanthine/uracil/vitamin C permease, putative	-22	LOC_Os05g33440	mTERF domain containing protein, expressed	24	LOC_Os05g33530	hypothetical protein	-26	LOC_Os05g33430	xyloglucanase inhibitor, putative, expressed	28	LOC_Os05g33550	methyl-binding domain protein MBD, putative, expressed	31	LOC_Os05g33554	methyl-binding domain protein MBD, putative, expressed	-33	LOC_Os05g33420	xyloglucanase inhibitor, putative
mr002	all	5	19611280	1.21e-12	0	LOC_Os05g33490	retrotransposon protein, putative, Ty3-gypsy subclass	-3	LOC_Os05g33480	retrotransposon protein, putative, unclassified	4	LOC_Os05g33500	mTERF domain containing protein, expressed	7	LOC_Os05g33510	peptide methionine sulfoxide reductase msrB, putative, expressed	-9	LOC_Os05g33470	hypothetical protein	10	LOC_Os05g33514	expressed protein	-13	LOC_Os05g33460	mTERF domain containing protein, expressed	17	LOC_Os05g33520	expressed protein	-19	LOC_Os05g33450	xanthine/uracil/vitamin C permease, putative	-22	LOC_Os05g33440	mTERF domain containing protein, expressed	24	LOC_Os05g33530	hypothetical protein	-26	LOC_Os05g33430	xyloglucanase inhibitor, putative, expressed	28	LOC_Os05g33550	methyl-binding domain protein MBD, putative, expressed	31	LOC_Os05g33554	methyl-binding domain protein MBD, putative, expressed	-33	LOC_Os05g33420	xyloglucanase inhibitor, putative
mr002	all	5	19612822	7.41e-10	0	LOC_Os05g33490	retrotransposon protein, putative, Ty3-gypsy subclass	2	LOC_Os05g33500	mTERF domain containing protein, expressed	-4	LOC_Os05g33480	retrotransposon protein, putative, unclassified	6	LOC_Os05g33510	peptide methionine sulfoxide reductase msrB, putative, expressed	9	LOC_Os05g33514	expressed protein	-10	LOC_Os05g33470	hypothetical protein	-15	LOC_Os05g33460	mTERF domain containing protein, expressed	16	LOC_Os05g33520	expressed protein	-20	LOC_Os05g33450	xanthine/uracil/vitamin C permease, putative	22	LOC_Os05g33530	hypothetical protein	-24	LOC_Os05g33440	mTERF domain containing protein, expressed	-27	LOC_Os05g33430	xyloglucanase inhibitor, putative, expressed	27	LOC_Os05g33550	methyl-binding domain protein MBD, putative, expressed	30	LOC_Os05g33554	methyl-binding domain protein MBD, putative, expressed	-35	LOC_Os05g33420	xyloglucanase inhibitor, putative
mr002	ind	5	19614685	4.39e-15	0	LOC_Os05g33490	retrotransposon protein, putative, Ty3-gypsy subclass	0	LOC_Os05g33500	mTERF domain containing protein, expressed	4	LOC_Os05g33510	peptide methionine sulfoxide reductase msrB, putative, expressed	-6	LOC_Os05g33480	retrotransposon protein, putative, unclassified	7	LOC_Os05g33514	expressed protein	-12	LOC_Os05g33470	hypothetical protein	14	LOC_Os05g33520	expressed protein	-17	LOC_Os05g33460	mTERF domain containing protein, expressed	20	LOC_Os05g33530	hypothetical protein	-22	LOC_Os05g33450	xanthine/uracil/vitamin C permease, putative	25	LOC_Os05g33550	methyl-binding domain protein MBD, putative, expressed	-26	LOC_Os05g33440	mTERF domain containing protein, expressed	28	LOC_Os05g33554	methyl-binding domain protein MBD, putative, expressed	-29	LOC_Os05g33430	xyloglucanase inhibitor, putative, expressed	-37	LOC_Os05g33420	xyloglucanase inhibitor, putative
mr002	all	5	20510322	6.87e-07	0	LOC_Os05g34670	KH domain containing protein, putative, expressed	-7	LOC_Os05g34660	hypothetical protein	8	LOC_Os05g34680	expressed protein	11	LOC_Os05g34690	hypothetical protein	13	LOC_Os05g34700	GDSL-like lipase/acylhydrolase, putative, expressed	-14	LOC_Os05g34655	expressed protein	18	LOC_Os05g34710	expressed protein	-19	LOC_Os05g34650	DUF647 domain containing protein, putative, expressed	22	LOC_Os05g34720	transcriptional regulator, putative, expressed	-25	LOC_Os05g34640	PHD finger protein, putative, expressed	28	LOC_Os05g34730	ethylene-responsive transcription factor ERF020, putative, expressed	32	LOC_Os05g34740	hypothetical protein	-33	LOC_Os05g34630	hydrolase, alpha/beta fold family domain containing protein, expressed	-39	LOC_Os05g34620	retrotransposon protein, putative, unclassified	-41	LOC_Os05g34610	retrotransposon protein, putative, unclassified
mr002	all	5	23605956	5.8e-08	-1	LOC_Os05g40280	B3 DNA binding domain containing protein, expressed	3	LOC_Os05g40285	expressed protein	4	LOC_Os05g40290	KH domain-containing protein, putative, expressed	-5	LOC_Os05g40270	expressed protein	17	LOC_Os05g40300	expressed protein	20	LOC_Os05g40310	expressed protein	-21	LOC_Os05g40260	acetyltransferase, GNAT family, putative, expressed	24	LOC_Os05g40320	PPR repeat domain containing protein, putative, expressed	-26	LOC_Os05g40250	hypothetical protein	29	LOC_Os05g40330	auxin efflux carrier component, putative, expressed	-30	LOC_Os05g40240	expressed protein	-34	LOC_Os05g40230	vacuolar ATP synthase subunit E, putative, expressed	36	LOC_Os05g40340	hypothetical protein	39	LOC_Os05g40350	hypothetical protein	40	LOC_Os05g40360	hypothetical protein
mr002	all	6	28533677	8.2e-07	-1	LOC_Os06g47060	hypothetical protein	4	LOC_Os06g47070	retrotransposon protein, putative, unclassified	-5	LOC_Os06g47050	hypothetical protein	5	LOC_Os06g47080	retrotransposon protein, putative, Ty3-gypsy subclass	7	LOC_Os06g47090	retrotransposon protein, putative, unclassified	-8	LOC_Os06g47040	retrotransposon protein, putative, unclassified, expressed	-10	LOC_Os06g47030	hypothetical protein	12	LOC_Os06g47100	OsFBX203 - F-box domain containing protein, expressed	16	LOC_Os06g47110	COBRA-like protein precursor, putative, expressed	-19	LOC_Os06g47020	ZmEBE protein, putative	-20	LOC_Os06g47010	retrotransposon protein, putative, unclassified	20	LOC_Os06g47120	expressed protein	23	LOC_Os06g47130	C2 domain containing protein, expressed	-25	LOC_Os06g47000	external NADH-ubiquinone oxidoreductase 1, mitochondrial precursor, putative, expressed	-34	LOC_Os06g46995	armadillo/beta-catenin repeat family protein, putative, expressed
mr002	ind	7	6030411	1.32e-06	1	LOC_Os07g10990	hypothetical protein	4	LOC_Os07g11000	structural constituent of ribosome, putative, expressed	-10	LOC_Os07g10970	leucine zipper protein-like, putative, expressed	-14	LOC_Os07g10960	expressed protein	19	LOC_Os07g11010	protein Kinase-associated protein phosphatase, putative, expressed	-26	LOC_Os07g10950	conserved hypothetical protein	31	LOC_Os07g11020	rc - bHLH transcription factor regulating proanthocyanidin production in seeds	-34	LOC_Os07g10940	exo70 exocyst complex subunit family protein	40	LOC_Os07g11030	transposon protein, putative, CACTA, En/Spm sub-class	-44	LOC_Os07g10930	hypothetical protein	47	LOC_Os07g11040	transposon protein, putative, CACTA, En/Spm sub-class	-52	LOC_Os07g10920	expressed protein	-53	LOC_Os07g10910	ATEXO70F1, putative, expressed	58	LOC_Os07g11050	IPP transferase, putative, expressed	-68	LOC_Os07g10900	retrotransposon protein, putative, Ty1-copia subclass
mr002	ind	7	6060165	9.57e-07	0	LOC_Os07g11010	protein Kinase-associated protein phosphatase, putative, expressed	1	LOC_Os07g11020	rc - bHLH transcription factor regulating proanthocyanidin production in seeds	11	LOC_Os07g11030	transposon protein, putative, CACTA, En/Spm sub-class	-16	LOC_Os07g11000	structural constituent of ribosome, putative, expressed	17	LOC_Os07g11040	transposon protein, putative, CACTA, En/Spm sub-class	-27	LOC_Os07g10990	hypothetical protein	28	LOC_Os07g11050	IPP transferase, putative, expressed	-40	LOC_Os07g10970	leucine zipper protein-like, putative, expressed	-43	LOC_Os07g10960	expressed protein	46	LOC_Os07g11060	expressed protein	-56	LOC_Os07g10950	conserved hypothetical protein	56	LOC_Os07g11070	DUF630/DUF632 domains containing protein, putative, expressed	-63	LOC_Os07g10940	exo70 exocyst complex subunit family protein	63	LOC_Os07g11080	retrotransposon protein, putative, unclassified	67	LOC_Os07g11090	retrotransposon protein, putative, unclassified
mr002	all	7	6061745	5.45e-17	0	LOC_Os07g11020	rc - bHLH transcription factor regulating proanthocyanidin production in seeds	-2	LOC_Os07g11010	protein Kinase-associated protein phosphatase, putative, expressed	9	LOC_Os07g11030	transposon protein, putative, CACTA, En/Spm sub-class	16	LOC_Os07g11040	transposon protein, putative, CACTA, En/Spm sub-class	-18	LOC_Os07g11000	structural constituent of ribosome, putative, expressed	27	LOC_Os07g11050	IPP transferase, putative, expressed	-28	LOC_Os07g10990	hypothetical protein	-41	LOC_Os07g10970	leucine zipper protein-like, putative, expressed	-45	LOC_Os07g10960	expressed protein	45	LOC_Os07g11060	expressed protein	55	LOC_Os07g11070	DUF630/DUF632 domains containing protein, putative, expressed	-58	LOC_Os07g10950	conserved hypothetical protein	62	LOC_Os07g11080	retrotransposon protein, putative, unclassified	-65	LOC_Os07g10940	exo70 exocyst complex subunit family protein	65	LOC_Os07g11090	retrotransposon protein, putative, unclassified
mr002	all	7	6077198	9.13e-08	0	LOC_Os07g11030	transposon protein, putative, CACTA, En/Spm sub-class	0	LOC_Os07g11040	transposon protein, putative, CACTA, En/Spm sub-class	-8	LOC_Os07g11020	rc - bHLH transcription factor regulating proanthocyanidin production in seeds	11	LOC_Os07g11050	IPP transferase, putative, expressed	-17	LOC_Os07g11010	protein Kinase-associated protein phosphatase, putative, expressed	29	LOC_Os07g11060	expressed protein	-33	LOC_Os07g11000	structural constituent of ribosome, putative, expressed	39	LOC_Os07g11070	DUF630/DUF632 domains containing protein, putative, expressed	-44	LOC_Os07g10990	hypothetical protein	46	LOC_Os07g11080	retrotransposon protein, putative, unclassified	50	LOC_Os07g11090	retrotransposon protein, putative, unclassified	54	LOC_Os07g11100	hypothetical protein	55	LOC_Os07g11110	NAD dependent epimerase/dehydratase family protein, putative, expressed	-57	LOC_Os07g10970	leucine zipper protein-like, putative, expressed	58	LOC_Os07g11120	hydrolase, NUDIX family, domain containing protein, expressed
mr002	ind	7	6084691	1.66e-69	-3	LOC_Os07g11040	transposon protein, putative, CACTA, En/Spm sub-class	4	LOC_Os07g11050	IPP transferase, putative, expressed	-8	LOC_Os07g11030	transposon protein, putative, CACTA, En/Spm sub-class	-16	LOC_Os07g11020	rc - bHLH transcription factor regulating proanthocyanidin production in seeds	22	LOC_Os07g11060	expressed protein	-25	LOC_Os07g11010	protein Kinase-associated protein phosphatase, putative, expressed	32	LOC_Os07g11070	DUF630/DUF632 domains containing protein, putative, expressed	39	LOC_Os07g11080	retrotransposon protein, putative, unclassified	-41	LOC_Os07g11000	structural constituent of ribosome, putative, expressed	42	LOC_Os07g11090	retrotransposon protein, putative, unclassified	47	LOC_Os07g11100	hypothetical protein	48	LOC_Os07g11110	NAD dependent epimerase/dehydratase family protein, putative, expressed	-51	LOC_Os07g10990	hypothetical protein	51	LOC_Os07g11120	hydrolase, NUDIX family, domain containing protein, expressed	60	LOC_Os07g11130	retrotransposon protein, putative, Ty3-gypsy subclass
mr002	all	7	6084691	2.55e-37	-3	LOC_Os07g11040	transposon protein, putative, CACTA, En/Spm sub-class	4	LOC_Os07g11050	IPP transferase, putative, expressed	-8	LOC_Os07g11030	transposon protein, putative, CACTA, En/Spm sub-class	-16	LOC_Os07g11020	rc - bHLH transcription factor regulating proanthocyanidin production in seeds	22	LOC_Os07g11060	expressed protein	-25	LOC_Os07g11010	protein Kinase-associated protein phosphatase, putative, expressed	32	LOC_Os07g11070	DUF630/DUF632 domains containing protein, putative, expressed	39	LOC_Os07g11080	retrotransposon protein, putative, unclassified	-41	LOC_Os07g11000	structural constituent of ribosome, putative, expressed	42	LOC_Os07g11090	retrotransposon protein, putative, unclassified	47	LOC_Os07g11100	hypothetical protein	48	LOC_Os07g11110	NAD dependent epimerase/dehydratase family protein, putative, expressed	-51	LOC_Os07g10990	hypothetical protein	51	LOC_Os07g11120	hydrolase, NUDIX family, domain containing protein, expressed	60	LOC_Os07g11130	retrotransposon protein, putative, Ty3-gypsy subclass
mr002	all	7	6298928	2.76e-11	0	LOC_Os07g11450	retrotransposon protein, putative, Ty1-copia subclass	-3	LOC_Os07g11440	chalcone synthase, putative	3	LOC_Os07g11460	retrotransposon protein, putative, unclassified	-6	LOC_Os07g11430	transposon protein, putative, CACTA, En/Spm sub-class	8	LOC_Os07g11480	retrotransposon protein, putative, unclassified	-12	LOC_Os07g11420	transposon protein, putative, CACTA, En/Spm sub-class	15	LOC_Os07g11490	expressed protein	-23	LOC_Os07g11410	RAL5 - Seed allergenic protein RA5/RA14/RA17 precursor, expressed	-25	LOC_Os07g11400	retrotransposon protein, putative, unclassified	28	LOC_Os07g11500	retrotransposon protein, putative, unclassified	-33	LOC_Os07g11390	retrotransposon protein, putative, unclassified	36	LOC_Os07g11510	RAL6 - Seed allergenic protein RA5/RA14/RA17 precursor, expressed	-40	LOC_Os07g11380	RAL4 - Seed allergenic protein RA5/RA14/RA17 precursor, expressed	-42	LOC_Os07g11370	hypothetical protein	-44	LOC_Os07g11360	RAL3 - Seed allergenic protein RA5/RA14/RA17 precursor, expressed
mr002	all	7	6312257	1.43e-23	0	LOC_Os07g11480	retrotransposon protein, putative, unclassified	2	LOC_Os07g11490	expressed protein	-6	LOC_Os07g11460	retrotransposon protein, putative, unclassified	-11	LOC_Os07g11450	retrotransposon protein, putative, Ty1-copia subclass	15	LOC_Os07g11500	retrotransposon protein, putative, unclassified	-16	LOC_Os07g11440	chalcone synthase, putative	-20	LOC_Os07g11430	transposon protein, putative, CACTA, En/Spm sub-class	22	LOC_Os07g11510	RAL6 - Seed allergenic protein RA5/RA14/RA17 precursor, expressed	-26	LOC_Os07g11420	transposon protein, putative, CACTA, En/Spm sub-class	31	LOC_Os07g11520	transposon protein, putative, CACTA, En/Spm sub-class	-36	LOC_Os07g11410	RAL5 - Seed allergenic protein RA5/RA14/RA17 precursor, expressed	36	LOC_Os07g11530	latency associated nuclear antigen, putative	37	LOC_Os07g11540	transposon protein, putative, CACTA, En/Spm sub-class	-38	LOC_Os07g11400	retrotransposon protein, putative, unclassified	45	LOC_Os07g11550	hypothetical protein
mr002	ind	7	6686370	2.26e-13	-15	LOC_Os07g12010	retrotransposon protein, putative, unclassified	21	LOC_Os07g12020	retrotransposon protein, putative, unclassified, expressed	-32	LOC_Os07g12000	retrotransposon protein, putative, unclassified	32	LOC_Os07g12030	hypothetical protein	-38	LOC_Os07g11990	conserved hypothetical protein	38	LOC_Os07g12040	hypothetical protein	41	LOC_Os07g12050	hypothetical protein	-44	LOC_Os07g11980	hypothetical protein	45	LOC_Os07g12060	retrotransposon protein, putative, Ty3-gypsy subclass	-51	LOC_Os07g11970	cytochrome P450, putative, expressed	52	LOC_Os07g12070	retrotransposon protein, putative, Ty3-gypsy subclass	58	LOC_Os07g12080	LTPL169 - Protease inhibitor/seed storage/LTP family protein precursor, expressed	59	LOC_Os07g12090	LTPL165 - Protease inhibitor/seed storage/LTP family protein precursor	61	LOC_Os07g12100	expressed protein	-66	LOC_Os07g11920	PROLM22 - Prolamin precursor, expressed
mr002	all	7	6686370	1.48e-08	-15	LOC_Os07g12010	retrotransposon protein, putative, unclassified	21	LOC_Os07g12020	retrotransposon protein, putative, unclassified, expressed	-32	LOC_Os07g12000	retrotransposon protein, putative, unclassified	32	LOC_Os07g12030	hypothetical protein	-38	LOC_Os07g11990	conserved hypothetical protein	38	LOC_Os07g12040	hypothetical protein	41	LOC_Os07g12050	hypothetical protein	-44	LOC_Os07g11980	hypothetical protein	45	LOC_Os07g12060	retrotransposon protein, putative, Ty3-gypsy subclass	-51	LOC_Os07g11970	cytochrome P450, putative, expressed	52	LOC_Os07g12070	retrotransposon protein, putative, Ty3-gypsy subclass	58	LOC_Os07g12080	LTPL169 - Protease inhibitor/seed storage/LTP family protein precursor, expressed	59	LOC_Os07g12090	LTPL165 - Protease inhibitor/seed storage/LTP family protein precursor	61	LOC_Os07g12100	expressed protein	-66	LOC_Os07g11920	PROLM22 - Prolamin precursor, expressed
mr002	jap	7	10895043	2.55e-10	0	LOC_Os07g18390	retrotransposon protein, putative, unclassified	0	LOC_Os07g18400	retrotransposon protein, putative, unclassified	2	LOC_Os07g18410	retrotransposon protein, putative, unclassified	-4	LOC_Os07g18380	retrotransposon protein, putative, unclassified	5	LOC_Os07g18420	retrotransposon protein, putative, unclassified	-8	LOC_Os07g18370	retrotransposon protein, putative, Ty3-gypsy subclass	10	LOC_Os07g18430	retrotransposon protein, putative, Ty3-gypsy subclass	11	LOC_Os07g18440	retrotransposon protein, putative, Ty3-gypsy subclass	-12	LOC_Os07g18360	retrotransposon protein, putative, Ty3-gypsy subclass	16	LOC_Os07g18450	retrotransposon protein, putative, Ty3-gypsy subclass	-21	LOC_Os07g18350	retrotransposon protein, putative, Ty3-gypsy subclass	-26	LOC_Os07g18340	retrotransposon protein, putative, Ty3-gypsy subclass	26	LOC_Os07g18460	hypothetical protein	-36	LOC_Os07g18330	retrotransposon protein, putative, unclassified	38	LOC_Os07g18480	hypothetical protein
mr002	jap	7	10895519	4.63e-09	0	LOC_Os07g18390	retrotransposon protein, putative, unclassified	0	LOC_Os07g18400	retrotransposon protein, putative, unclassified	2	LOC_Os07g18410	retrotransposon protein, putative, unclassified	-4	LOC_Os07g18380	retrotransposon protein, putative, unclassified	5	LOC_Os07g18420	retrotransposon protein, putative, unclassified	-8	LOC_Os07g18370	retrotransposon protein, putative, Ty3-gypsy subclass	9	LOC_Os07g18430	retrotransposon protein, putative, Ty3-gypsy subclass	11	LOC_Os07g18440	retrotransposon protein, putative, Ty3-gypsy subclass	-13	LOC_Os07g18360	retrotransposon protein, putative, Ty3-gypsy subclass	16	LOC_Os07g18450	retrotransposon protein, putative, Ty3-gypsy subclass	-21	LOC_Os07g18350	retrotransposon protein, putative, Ty3-gypsy subclass	25	LOC_Os07g18460	hypothetical protein	-26	LOC_Os07g18340	retrotransposon protein, putative, Ty3-gypsy subclass	-36	LOC_Os07g18330	retrotransposon protein, putative, unclassified	37	LOC_Os07g18480	hypothetical protein
mr002	all	8	1910873	1.57e-07	2	LOC_Os08g03990	expressed protein	-6	LOC_Os08g03980	retrotransposon protein, putative, unclassified	6	LOC_Os08g04000	hypothetical protein	8	LOC_Os08g04010	2-aminoethanethiol dioxygenase, putative	-15	LOC_Os08g03970	retrotransposon protein, putative, unclassified	-22	LOC_Os08g03960	retrotransposon protein, putative, unclassified	-27	LOC_Os08g03950	retrotransposon protein, putative, unclassified	32	LOC_Os08g04020	retrotransposon protein, putative, Ty1-copia subclass	-34	LOC_Os08g03940	retrotransposon protein, putative, unclassified	-38	LOC_Os08g03930	retrotransposon protein, putative, unclassified	39	LOC_Os08g04030	hypothetical protein	-44	LOC_Os08g03920	retrotransposon protein, putative, Ty3-gypsy subclass	-46	LOC_Os08g03910	retrotransposon protein, putative, unclassified	47	LOC_Os08g04040	retrotransposon protein, putative, unclassified	-52	LOC_Os08g03900	hypothetical protein
mr002	jap	8	10492111	5.09e-07	0	LOC_Os08g17140	retrotransposon protein, putative, unclassified, expressed	-2	LOC_Os08g17130	transposon protein, putative, CACTA, En/Spm sub-class	10	LOC_Os08g17150	expressed protein	-13	LOC_Os08g17120	transposon protein, putative, CACTA, En/Spm sub-class	15	LOC_Os08g17160	plastocyanin-like domain containing protein, putative, expressed	-19	LOC_Os08g17110	expressed protein	24	LOC_Os08g17170	retrotransposon protein, putative, Ty3-gypsy subclass	-26	LOC_Os08g17100	conserved hypothetical protein	-31	LOC_Os08g17090	retrotransposon protein, putative, unclassified	33	LOC_Os08g17180	retrotransposon protein, putative, Ty3-gypsy subclass	-35	LOC_Os08g17080	PPR repeat domain containing protein, putative, expressed	-41	LOC_Os08g17070	retrotransposon protein, putative, unclassified	-46	LOC_Os08g17060	expressed protein	-49	LOC_Os08g17050	hypothetical protein	49	LOC_Os08g17210	transposon protein, putative, CACTA, En/Spm sub-class
mr002	all	8	12622581	1.06e-06	0	LOC_Os08g21124	retrotransposon protein, putative, Ty3-gypsy subclass	-3	LOC_Os08g21110	retrotransposon protein, putative, Ty3-gypsy subclass	11	LOC_Os08g21140	transposon protein, putative, CACTA, En/Spm sub-class	-15	LOC_Os08g21100	retrotransposon protein, putative, unclassified	16	LOC_Os08g21160	transposon protein, putative, CACTA, En/Spm sub-class	-21	LOC_Os08g21080	hypothetical protein	21	LOC_Os08g21170	transposon protein, putative, CACTA, En/Spm sub-class	25	LOC_Os08g21180	maSp2a, putative	28	LOC_Os08g21190	retrotransposon protein, putative, unclassified	-30	LOC_Os08g21060	retrotransposon protein, putative, unclassified	32	LOC_Os08g21200	transposon protein, putative, CACTA, En/Spm sub-class	36	LOC_Os08g21210	transposon protein, putative, CACTA, En/Spm sub-class	-37	LOC_Os08g21050	retrotransposon protein, putative, Ty3-gypsy subclass	42	LOC_Os08g21220	retrotransposon protein, putative, unclassified	-44	LOC_Os08g21030	retrotransposon protein, putative, unclassified
mr002	ind	8	20837205	6.02e-07	2	LOC_Os08g33410	hypothetical protein	-8	LOC_Os08g33400	expressed protein	8	LOC_Os08g33420	agenet domain containing protein, expressed	-15	LOC_Os08g33390	Regulator of chromosome condensation domain containing protein, expressed	15	LOC_Os08g33430	formin, putative, expressed	18	LOC_Os08g33440	2-oxo acid dehydrogenases acyltransferase domain containing protein, expressed	-19	LOC_Os08g33380	expressed protein	-24	LOC_Os08g33370	14-3-3 protein, putative, expressed	26	LOC_Os08g33450	transposon protein, putative, unclassified	-28	LOC_Os08g33360	transposon protein, putative, Mariner sub-class	33	LOC_Os08g33460	expressed protein	-34	LOC_Os08g33350	expressed protein	-38	LOC_Os08g33340	RAD23 DNA repair protein, putative, expressed	38	LOC_Os08g33470	hypothetical protein	44	LOC_Os08g33479	expressed protein
mr002	jap	9	6839552	2.42e-08	0	LOC_Os09g12110	transposon protein, putative, CACTA, En/Spm sub-class	-2	LOC_Os09g12100	transposon protein, putative, CACTA, En/Spm sub-class	8	LOC_Os09g12120	retrotransposon protein, putative, unclassified	-9	LOC_Os09g12090	retrotransposon protein, putative, Ty1-copia subclass	13	LOC_Os09g12130	retrotransposon protein, putative, unclassified	-19	LOC_Os09g12080	retrotransposon protein, putative, unclassified	20	LOC_Os09g12140	retrotransposon protein, putative, unclassified	-24	LOC_Os09g12070	retrotransposon protein, putative, unclassified	-29	LOC_Os09g12060	hypothetical protein	32	LOC_Os09g12150	OsFBX310 - F-box domain containing protein, expressed	-33	LOC_Os09g12050	retrotransposon protein, putative, unclassified	41	LOC_Os09g12160	transposon protein, putative, CACTA, En/Spm sub-class	42	LOC_Os09g12170	transposon protein, putative, CACTA, En/Spm sub-class	44	LOC_Os09g12180	transposon protein, putative, CACTA, En/Spm sub-class	-48	LOC_Os09g12040	retrotransposon protein, putative, unclassified
mr002	all	9	6895920	1.01e-08	0	LOC_Os09g12200	hypothetical protein	-4	LOC_Os09g12190	transposon protein, putative, CACTA, En/Spm sub-class	-9	LOC_Os09g12180	transposon protein, putative, CACTA, En/Spm sub-class	-11	LOC_Os09g12170	transposon protein, putative, CACTA, En/Spm sub-class	-14	LOC_Os09g12160	transposon protein, putative, CACTA, En/Spm sub-class	21	LOC_Os09g12210	hypothetical protein	-22	LOC_Os09g12150	OsFBX310 - F-box domain containing protein, expressed	31	LOC_Os09g12220	retrotransposon protein, putative, unclassified	-32	LOC_Os09g12140	retrotransposon protein, putative, unclassified	-36	LOC_Os09g12130	retrotransposon protein, putative, unclassified	-44	LOC_Os09g12120	retrotransposon protein, putative, unclassified	50	LOC_Os09g12230	ubiquitin-conjugating enzyme, putative, expressed	-52	LOC_Os09g12110	transposon protein, putative, CACTA, En/Spm sub-class	-58	LOC_Os09g12100	transposon protein, putative, CACTA, En/Spm sub-class	58	LOC_Os09g12240	serine/threonine-protein kinase BRI1-like 1 precursor, putative, expressed
mr002	ind	9	9962834	2.79e-09	0	LOC_Os09g16310	hypothetical protein	-4	LOC_Os09g16300	hypothetical protein	4	LOC_Os09g16320	hypothetical protein	6	LOC_Os09g16330	pleiotropic drug resistance protein, putative, expressed	-10	LOC_Os09g16290	ABC-2 type transporter, putative	26	LOC_Os09g16340	retrotransposon protein, putative, Ty3-gypsy subclass	28	LOC_Os09g16350	retrotransposon protein, putative, Ty3-gypsy subclass	-29	LOC_Os09g16280	hydroxyproline-rich glycoprotein family protein, putative, expressed	31	LOC_Os09g16360	retrotransposon protein, putative, Ty3-gypsy subclass	-35	LOC_Os09g16270	hypothetical protein	-37	LOC_Os09g16260	expressed protein	39	LOC_Os09g16370	retrotransposon protein, putative, unclassified	-44	LOC_Os09g16250	hypothetical protein	45	LOC_Os09g16380	pleiotropic drug resistance protein, putative	-46	LOC_Os09g16240	expressed protein
mr002	ind	9	9964542	8.12e-08	-1	LOC_Os09g16310	hypothetical protein	3	LOC_Os09g16320	hypothetical protein	5	LOC_Os09g16330	pleiotropic drug resistance protein, putative, expressed	-6	LOC_Os09g16300	hypothetical protein	-12	LOC_Os09g16290	ABC-2 type transporter, putative	25	LOC_Os09g16340	retrotransposon protein, putative, Ty3-gypsy subclass	26	LOC_Os09g16350	retrotransposon protein, putative, Ty3-gypsy subclass	29	LOC_Os09g16360	retrotransposon protein, putative, Ty3-gypsy subclass	-31	LOC_Os09g16280	hydroxyproline-rich glycoprotein family protein, putative, expressed	-36	LOC_Os09g16270	hypothetical protein	-38	LOC_Os09g16260	expressed protein	38	LOC_Os09g16370	retrotransposon protein, putative, unclassified	43	LOC_Os09g16380	pleiotropic drug resistance protein, putative	-45	LOC_Os09g16250	hypothetical protein	-47	LOC_Os09g16240	expressed protein
mr002	all	9	10160453	7.59e-07	0	LOC_Os09g16550	ankyrin repeat family protein, putative, expressed	0	LOC_Os09g16560	hypothetical protein	-3	LOC_Os09g16540	protein kinase, putative, expressed	9	LOC_Os09g16570	hypothetical protein	12	LOC_Os09g16580	amidase family protein, putative	-16	LOC_Os09g16530	transposon protein, putative, unclassified	-23	LOC_Os09g16520	cytochrome b5-like Heme/Steroid binding domain containing protein, expressed	23	LOC_Os09g16590	cysteine-rich receptor-like protein kinase 21 precursor, putative	27	LOC_Os09g16600	hypothetical protein	-30	LOC_Os09g16510	OsWRKY74 - Superfamily of TFs having WRKY and zinc finger domains, expressed	31	LOC_Os09g16610	conserved hypothetical protein	33	LOC_Os09g16620	transposon protein, putative, CACTA, En/Spm sub-class	36	LOC_Os09g16630	transposon protein, putative, CACTA, En/Spm sub-class	38	LOC_Os09g16640	transposon protein, putative, unclassified	42	LOC_Os09g16650	legume lectins beta domain containing protein, putative, expressed
mr002	all	9	10170411	8.45e-07	0	LOC_Os09g16570	hypothetical protein	2	LOC_Os09g16580	amidase family protein, putative	-7	LOC_Os09g16560	hypothetical protein	-10	LOC_Os09g16550	ankyrin repeat family protein, putative, expressed	-13	LOC_Os09g16540	protein kinase, putative, expressed	13	LOC_Os09g16590	cysteine-rich receptor-like protein kinase 21 precursor, putative	17	LOC_Os09g16600	hypothetical protein	21	LOC_Os09g16610	conserved hypothetical protein	23	LOC_Os09g16620	transposon protein, putative, CACTA, En/Spm sub-class	-26	LOC_Os09g16530	transposon protein, putative, unclassified	26	LOC_Os09g16630	transposon protein, putative, CACTA, En/Spm sub-class	28	LOC_Os09g16640	transposon protein, putative, unclassified	32	LOC_Os09g16650	legume lectins beta domain containing protein, putative, expressed	-33	LOC_Os09g16520	cytochrome b5-like Heme/Steroid binding domain containing protein, expressed	35	LOC_Os09g16660	hypothetical protein
mr002	ind	11	5124710	8.54e-08	0	LOC_Os11g09590	OsFBX404 - F-box domain containing protein, expressed	-1	LOC_Os11g09580	OsFBL53 - F-box domain and LRR containing protein	-5	LOC_Os11g09570	hypothetical protein	6	LOC_Os11g09600	OsFBX405 - F-box domain containing protein, expressed	-7	LOC_Os11g09560	hypothetical protein	9	LOC_Os11g09610	hypothetical protein	12	LOC_Os11g09620	OsFBX406 - F-box domain containing protein	-15	LOC_Os11g09550	retrotransposon protein, putative, unclassified	-18	LOC_Os11g09540	retrotransposon protein, putative, unclassified	18	LOC_Os11g09630	OsFBX407 - F-box domain containing protein	-19	LOC_Os11g09530	retrotransposon protein, putative, unclassified	-23	LOC_Os11g09520	retrotransposon protein, putative, unclassified	23	LOC_Os11g09640	OsFBX408 - F-box domain containing protein, expressed	28	LOC_Os11g09650	retrotransposon protein, putative, unclassified	-29	LOC_Os11g09510	OsFBX403 - F-box domain containing protein
mr002	ind	11	5125126	1.71e-07	0	LOC_Os11g09590	OsFBX404 - F-box domain containing protein, expressed	-1	LOC_Os11g09580	OsFBL53 - F-box domain and LRR containing protein	5	LOC_Os11g09600	OsFBX405 - F-box domain containing protein, expressed	-6	LOC_Os11g09570	hypothetical protein	-7	LOC_Os11g09560	hypothetical protein	9	LOC_Os11g09610	hypothetical protein	12	LOC_Os11g09620	OsFBX406 - F-box domain containing protein	-15	LOC_Os11g09550	retrotransposon protein, putative, unclassified	17	LOC_Os11g09630	OsFBX407 - F-box domain containing protein	-18	LOC_Os11g09540	retrotransposon protein, putative, unclassified	-19	LOC_Os11g09530	retrotransposon protein, putative, unclassified	-23	LOC_Os11g09520	retrotransposon protein, putative, unclassified	23	LOC_Os11g09640	OsFBX408 - F-box domain containing protein, expressed	28	LOC_Os11g09650	retrotransposon protein, putative, unclassified	-29	LOC_Os11g09510	OsFBX403 - F-box domain containing protein
mr002	jap	11	8253283	4.21e-08	0	LOC_Os11g14650	retrotransposon protein, putative, Ty3-gypsy subclass	-4	LOC_Os11g14640	retrotransposon protein, putative, Ty3-gypsy subclass	4	LOC_Os11g14660	transposon protein, putative, CACTA, En/Spm sub-class	9	LOC_Os11g14670	transposon protein, putative, CACTA, En/Spm sub-class	-10	LOC_Os11g14630	conserved hypothetical protein	10	LOC_Os11g14680	hypothetical protein	13	LOC_Os11g14690	hypothetical protein	-20	LOC_Os11g14620	retrotransposon protein, putative, unclassified	-24	LOC_Os11g14610	retrotransposon protein, putative, Ty3-gypsy subclass	25	LOC_Os11g14700	hypothetical protein	-33	LOC_Os11g14600	retrotransposon protein, putative, unclassified	36	LOC_Os11g14710	conserved hypothetical protein	-37	LOC_Os11g14590	hypothetical protein	39	LOC_Os11g14720	conserved hypothetical protein	44	LOC_Os11g14730	expressed protein
mr002	all	11	8286461	2.36e-07	2	LOC_Os11g14710	conserved hypothetical protein	5	LOC_Os11g14720	conserved hypothetical protein	-6	LOC_Os11g14700	hypothetical protein	11	LOC_Os11g14730	expressed protein	13	LOC_Os11g14740	retrotransposon protein, putative, unclassified	17	LOC_Os11g14750	retrotransposon protein, putative, unclassified	-18	LOC_Os11g14690	hypothetical protein	-21	LOC_Os11g14680	hypothetical protein	22	LOC_Os11g14760	retrotransposon protein, putative, unclassified	-23	LOC_Os11g14670	transposon protein, putative, CACTA, En/Spm sub-class	-27	LOC_Os11g14660	transposon protein, putative, CACTA, En/Spm sub-class	27	LOC_Os11g14770	hypothetical protein	-28	LOC_Os11g14650	retrotransposon protein, putative, Ty3-gypsy subclass	28	LOC_Os11g14780	expressed protein	35	LOC_Os11g14790	retrotransposon protein, putative, unclassified
mr002	all	11	13028175	1.23e-07	0	LOC_Os11g23840	retrotransposon protein, putative, Ty3-gypsy subclass	-3	LOC_Os11g23830	retrotransposon protein, putative, Ty3-gypsy subclass	5	LOC_Os11g23850	retrotransposon protein, putative, Ty3-gypsy subclass	-6	LOC_Os11g23820	transposon protein, putative, CACTA, En/Spm sub-class	-11	LOC_Os11g23810	transposon protein, putative, CACTA, En/Spm sub-class	14	LOC_Os11g23854	4F5 protein family protein, expressed	18	LOC_Os11g23860	hypothetical protein	-21	LOC_Os11g23800	retrotransposon protein, putative, unclassified	22	LOC_Os11g23870	retrotransposon protein, putative, Ty3-gypsy subclass	-25	LOC_Os11g23790	expressed protein	29	LOC_Os11g23880	expressed protein	-39	LOC_Os11g23780	hypothetical protein	40	LOC_Os11g23890	peptide transporter PTR2, putative	-45	LOC_Os11g23770	cysteine protease, putative, expressed	47	LOC_Os11g23900	retrotransposon protein, putative, unclassified
mr002	ind	12	8844078	4.14e-07	0	LOC_Os12g15490	conserved hypothetical protein	-2	LOC_Os12g15480	hypothetical protein	2	LOC_Os12g15500	retrotransposon protein, putative, LINE subclass	5	LOC_Os12g15505	expressed protein	9	LOC_Os12g15510	hypothetical protein	-12	LOC_Os12g15470	OsSCP65 - Putative Serine Carboxypeptidase homologue, expressed	12	LOC_Os12g15520	expressed protein	-19	LOC_Os12g15460	pentatricopeptide, putative, expressed	22	LOC_Os12g15530	retrotransposon protein, putative, unclassified, expressed	-23	LOC_Os12g15450	expressed protein	-30	LOC_Os12g15440	transposon protein, putative, unclassified	-31	LOC_Os12g15430	hypothetical protein	33	LOC_Os12g15540	hypothetical protein	36	LOC_Os12g15550	S-locus-specific glycoprotein S13 precursor, putative, expressed	-38	LOC_Os12g15420	nucampholin, putative, expressed
mr002	all	12	18735268	4.23e-07	0	LOC_Os12g31160	MLA10, putative, expressed	-7	LOC_Os12g31150	transposon protein, putative, CACTA, En/Spm sub-class	9	LOC_Os12g31180	retrotransposon protein, putative, Ty3-gypsy subclass	12	LOC_Os12g31190	retrotransposon protein, putative, Ty3-gypsy subclass	-14	LOC_Os12g31140	transposon protein, putative, CACTA, En/Spm sub-class	19	LOC_Os12g31200	NB-ARC domain containing protein, expressed	-23	LOC_Os12g31130	retrotransposon protein, putative, unclassified	27	LOC_Os12g31210	retrotransposon protein, putative, unclassified	39	LOC_Os12g31230	transposon protein, putative, CACTA, En/Spm sub-class	-44	LOC_Os12g31120	transposon protein, putative, CACTA, En/Spm sub-class	46	LOC_Os12g31240	retrotransposon protein, putative, Ty3-gypsy subclass	49	LOC_Os12g31250	retrotransposon protein, putative, Ty3-gypsy subclass	57	LOC_Os12g31260	transposon protein, putative, CACTA, En/Spm sub-class	58	LOC_Os12g31270	transposon protein, putative, CACTA, En/Spm sub-class	61	LOC_Os12g31280	transposon protein, putative, CACTA, En/Spm sub-class
mr002	jap	12	23073332	2.35e-07	0	LOC_Os12g37640	xaa-Pro aminopeptidase, putative, expressed	-1	LOC_Os12g37630	domain of unknown function family protein, expressed	-5	LOC_Os12g37620	conserved hypothetical protein	-7	LOC_Os12g37610	ribosomal protein S6, putative, expressed	8	LOC_Os12g37650	DUF538 domain containing protein, putative, expressed	11	LOC_Os12g37660	pectinesterase, putative, expressed	-12	LOC_Os12g37600	glycerol-3-phosphate acyltransferase, putative	17	LOC_Os12g37669	hypothetical protein	-22	LOC_Os12g37590	prefoldin, putative, expressed	23	LOC_Os12g37680	hypothetical protein	28	LOC_Os12g37690	MYB family transcription factor, putative, expressed	-29	LOC_Os12g37580	ABC transporter, ATP-binding protein, putative	-38	LOC_Os12g37570	protein kinase family protein, putative, expressed	41	LOC_Os12g37710	PsbP, putative, expressed	49	LOC_Os12g37720	zinc knuckle family protein, expressed
mr002	jap	12	23100355	4.96e-07	1	LOC_Os12g37690	MYB family transcription factor, putative, expressed	-2	LOC_Os12g37680	hypothetical protein	-8	LOC_Os12g37669	hypothetical protein	-11	LOC_Os12g37660	pectinesterase, putative, expressed	14	LOC_Os12g37710	PsbP, putative, expressed	-17	LOC_Os12g37650	DUF538 domain containing protein, putative, expressed	-22	LOC_Os12g37640	xaa-Pro aminopeptidase, putative, expressed	22	LOC_Os12g37720	zinc knuckle family protein, expressed	-28	LOC_Os12g37630	domain of unknown function family protein, expressed	31	LOC_Os12g37730	hypothetical protein	-32	LOC_Os12g37620	conserved hypothetical protein	33	LOC_Os12g37740	resistance protein LR10, putative, expressed	-34	LOC_Os12g37610	ribosomal protein S6, putative, expressed	-39	LOC_Os12g37600	glycerol-3-phosphate acyltransferase, putative	39	LOC_Os12g37750	expressed protein
mr002	all	12	23102267	2.28e-08	0	LOC_Os12g37690	MYB family transcription factor, putative, expressed	-4	LOC_Os12g37680	hypothetical protein	-10	LOC_Os12g37669	hypothetical protein	12	LOC_Os12g37710	PsbP, putative, expressed	-13	LOC_Os12g37660	pectinesterase, putative, expressed	-19	LOC_Os12g37650	DUF538 domain containing protein, putative, expressed	20	LOC_Os12g37720	zinc knuckle family protein, expressed	-24	LOC_Os12g37640	xaa-Pro aminopeptidase, putative, expressed	29	LOC_Os12g37730	hypothetical protein	-30	LOC_Os12g37630	domain of unknown function family protein, expressed	31	LOC_Os12g37740	resistance protein LR10, putative, expressed	-34	LOC_Os12g37620	conserved hypothetical protein	-36	LOC_Os12g37610	ribosomal protein S6, putative, expressed	37	LOC_Os12g37750	expressed protein	-41	LOC_Os12g37600	glycerol-3-phosphate acyltransferase, putative
mr002	all	12	23128355	1.15e-10	0	LOC_Os12g37720	zinc knuckle family protein, expressed	3	LOC_Os12g37730	hypothetical protein	-4	LOC_Os12g37710	PsbP, putative, expressed	5	LOC_Os12g37740	resistance protein LR10, putative, expressed	11	LOC_Os12g37750	expressed protein	20	LOC_Os12g37760	RGH1A, putative, expressed	-24	LOC_Os12g37690	MYB family transcription factor, putative, expressed	28	LOC_Os12g37770	RGH1A, putative, expressed	-30	LOC_Os12g37680	hypothetical protein	34	LOC_Os12g37780	tetratricopeptide repeat domain containing protein, expressed	-36	LOC_Os12g37669	hypothetical protein	-39	LOC_Os12g37660	pectinesterase, putative, expressed	43	LOC_Os12g37790	conserved hypothetical protein	-45	LOC_Os12g37650	DUF538 domain containing protein, putative, expressed	47	LOC_Os12g37800	hypothetical protein
mr003	jap	1	22661721	2.14e-07	0	LOC_Os01g40170	translation initiation factor, putative	3	LOC_Os01g40180	hypothetical protein	-9	LOC_Os01g40160	OsFBX16 - F-box domain containing protein	-12	LOC_Os01g40150	eukaryotic translation initiation factor 5B, putative, expressed	13	LOC_Os01g40190	retrotransposon protein, putative, unclassified, expressed	-20	LOC_Os01g40140	expressed protein	20	LOC_Os01g40200	XIK, putative, expressed	-22	LOC_Os01g40130	retrotransposon protein, putative, unclassified	-25	LOC_Os01g40120	expressed protein	30	LOC_Os01g40210	hypothetical protein	32	LOC_Os01g40220	DEFL7 - Defensin and Defensin-like DEFL family	-34	LOC_Os01g40110	ZOS1-11 - C2H2 zinc finger protein, expressed	35	LOC_Os01g40230	transposon protein, putative, unclassified	-38	LOC_Os01g40094	protein phosphatase 2C, putative, expressed	43	LOC_Os01g40240	conserved hypothetical protein
mr003	jap	1	23643510	1.14e-06	-1	LOC_Os01g41770	leucine rich repeat protein, putative, expressed	3	LOC_Os01g41780	expressed protein	-6	LOC_Os01g41760	hypothetical protein	-9	LOC_Os01g41750	expressed protein	11	LOC_Os01g41790	hypothetical protein	-13	LOC_Os01g41740	hypothetical protein	-17	LOC_Os01g41730	serine/threonine-protein kinase, putative, expressed	18	LOC_Os01g41800	cytochrome P450, putative, expressed	28	LOC_Os01g41810	cytochrome P450 72A1, putative, expressed	-29	LOC_Os01g41720	conserved hypothetical protein	-35	LOC_Os01g41710	chlorophyll A-B binding protein, putative, expressed	37	LOC_Os01g41820	cytochrome P450 72A1, putative, expressed	-39	LOC_Os01g41700	transposon protein, putative, unclassified	-43	LOC_Os01g41690	transposon protein, putative, unclassified	43	LOC_Os01g41834	chalcone synthase, putative
mr003	all	1	29944662	4.11e-08	0	LOC_Os01g52070	potassium channel AKT1, putative, expressed	3	LOC_Os01g52080	hypothetical protein	4	LOC_Os01g52090	transcription factor like protein, putative, expressed	-7	LOC_Os01g52060	expressed protein	-14	LOC_Os01g52050	systemin receptor SR160 precursor, putative, expressed	14	LOC_Os01g52100	DUF581 domain containing protein, expressed	19	LOC_Os01g52110	RING finger and CHY zinc finger domain-containing protein 1, putative, expressed	25	LOC_Os01g52120	expressed protein	-40	LOC_Os01g52030	zinc finger A20 and AN1 domain-containing stress-associated protein, putative, expressed	42	LOC_Os01g52130	sulfate transporter, putative, expressed	-43	LOC_Os01g52020	subtilase, putative	-47	LOC_Os01g52010	alliin lyase precursor, putative, expressed	49	LOC_Os01g52140	expressed protein	55	LOC_Os01g52150	hypothetical protein	57	LOC_Os01g52160	heavy metal-associated domain containing protein, expressed
mr003	all	1	30053414	1.54e-08	1	LOC_Os01g52280	NB-ARC domain containing protein, expressed	3	LOC_Os01g52290	expressed protein	-4	LOC_Os01g52270	NB-ARC domain containing protein, expressed	8	LOC_Os01g52304	NB-ARC domain containing protein, expressed	-10	LOC_Os01g52260	serine acetyltransferase protein, putative, expressed	-12	LOC_Os01g52250	starch synthase, putative, expressed	14	LOC_Os01g52320	NB-ARC domain containing protein, expressed	21	LOC_Os01g52330	NB-ARC domain containing protein, expressed	-22	LOC_Os01g52240	chlorophyll A-B binding protein, putative, expressed	25	LOC_Os01g52340	NB-ARC domain containing protein, expressed	-27	LOC_Os01g52230	phosphoethanolamine/phosphocholine phosphatase, putative, expressed	-30	LOC_Os01g52214	ubiquinone oxidoreductase, putative, expressed	31	LOC_Os01g52370	expressed protein	-34	LOC_Os01g52200	mitochondrial ATP synthase g subunit family protein, putative	36	LOC_Os01g52380	expressed protein
mr003	all	1	32642290	8.28e-07	0	LOC_Os01g56590	guanine nucleotide exchange family protein, putative, expressed	9	LOC_Os01g56600	signal recognition particle 54 kDa protein, putative, expressed	13	LOC_Os01g56610	homocysteine S-methyltransferase protein, putative, expressed	17	LOC_Os01g56620	pseudouridylate synthase, putative, expressed	-20	LOC_Os01g56580	CK1_CaseinKinase_1a.3 - CK1 includes the casein kinase 1 kinases, expressed	26	LOC_Os01g56630	dymeclin, putative, expressed	-30	LOC_Os01g56570	xylosyltransferase, putative, expressed	-32	LOC_Os01g56560	cyclase/dehydrase family protein, expressed	32	LOC_Os01g56640	transcription factor jumonji, putative, expressed	39	LOC_Os01g56650	hypothetical protein	-41	LOC_Os01g56550	transcription initiation factor IIF beta subunit, putative, expressed	-46	LOC_Os01g56540	histone-lysine N-methyltransferase SUVR3, putative, expressed	-49	LOC_Os01g56530	DUF260 domain containing protein, putative, expressed	50	LOC_Os01g56660	expressed protein	-51	LOC_Os01g56520	double-stranded RNA binding motif containing protein, expressed
mr003	all	1	39590207	1.77e-09	0	LOC_Os01g68104	ZOS1-21 - C2H2 zinc finger protein, expressed	4	LOC_Os01g68120	DCL3, putative, expressed	-7	LOC_Os01g68090	harpin-induced protein 1 domain containing protein	-9	LOC_Os01g68080	harpin-induced protein 1 domain containing protein	-11	LOC_Os01g68070	PPR repeat containing protein, expressed	16	LOC_Os01g68130	expressed protein	-21	LOC_Os01g68060	copine, putative, expressed	21	LOC_Os01g68140	expressed protein	24	LOC_Os01g68160	ZOS1-22 - C2H2 zinc finger protein, expressed	-25	LOC_Os01g68050	transmembrane amino acid transporter protein, putative, expressed	-35	LOC_Os01g68040	CorA-like magnesium transporter protein, putative, expressed	-40	LOC_Os01g68030	expressed protein	-42	LOC_Os01g68020	BTBZ2 - Bric-a-Brac, Tramtrack, and Broad Complex BTB domain with TAZ zinc finger and Calmodulin-binding domains, expressed	43	LOC_Os01g68179	expressed protein	47	LOC_Os01g68200	expressed protein
mr003	all	1	40677722	7.56e-07	0	LOC_Os01g70250	heat shock protein DnaJ, putative, expressed	0	LOC_Os01g70260	receptor-like protein kinase 2 precursor, putative, expressed	-6	LOC_Os01g70240	expressed protein	-12	LOC_Os01g70230	transcription factor, putative	-14	LOC_Os01g70220	histone-lysine N-methyltransferase, putative, expressed	16	LOC_Os01g70270	auxin response factor, putative, expressed	26	LOC_Os01g70280	hypothetical protein	28	LOC_Os01g70290	hypothetical protein	29	LOC_Os01g70300	aspartokinase 3, chloroplast precursor, putative, expressed	-30	LOC_Os01g70210	CRAL/TRIO domain containing protein, expressed	35	LOC_Os01g70310	inducer of CBF expression 2, putative, expressed	-42	LOC_Os01g70200	exostosin family domain containing protein, expressed	44	LOC_Os01g70320	expressed protein	-49	LOC_Os01g70190	exostosin family domain containing protein, expressed	-59	LOC_Os01g70180	exostosin family domain containing protein, expressed
mr003	all	2	9237214	7.19e-07	0	LOC_Os02g16240	transposon protein, putative, unclassified	1	LOC_Os02g16250	NBS-LRR disease resistance protein, putative	2	LOC_Os02g16260	xa1, putative	-13	LOC_Os02g16230	hypothetical protein	-14	LOC_Os02g16220	conserved hypothetical protein	20	LOC_Os02g16270	xa1, putative, expressed	-22	LOC_Os02g16210	transposon protein, putative, unclassified	-26	LOC_Os02g16200	retrotransposon protein, putative, Ty3-gypsy subclass	26	LOC_Os02g16280	retrotransposon protein, putative, unclassified	31	LOC_Os02g16290	transposon protein, putative, Mutator sub-class	-32	LOC_Os02g16190	retrotransposon protein, putative, Ty3-gypsy subclass	35	LOC_Os02g16300	retrotransposon protein, putative, unclassified	-37	LOC_Os02g16180	retrotransposon protein, putative, Ty3-gypsy subclass	-40	LOC_Os02g16170	retrotransposon protein, putative, Ty3-gypsy subclass	40	LOC_Os02g16310	retrotransposon, putative, centromere-specific
mr003	all	2	15855100	6.47e-08	-4	LOC_Os02g26984	expressed protein	4	LOC_Os02g27000	ATP-binding region, ATPase-like domain containing protein, expressed	18	LOC_Os02g27010	retrotransposon protein, putative, unclassified	22	LOC_Os02g27020	hypothetical protein	-25	LOC_Os02g26970	hypothetical protein	-27	LOC_Os02g26960	expressed protein	30	LOC_Os02g27030	cysteine proteinase 1 precursor, putative, expressed	-32	LOC_Os02g26950	conserved hypothetical protein	-34	LOC_Os02g26940	vegetative storage protein, putative, expressed	38	LOC_Os02g27040	hypothetical protein	-40	LOC_Os02g26930	retrotransposon protein, putative, unclassified	41	LOC_Os02g27050	transposon protein, putative, CACTA, En/Spm sub-class	-44	LOC_Os02g26920	retrotransposon protein, putative, unclassified	49	LOC_Os02g27060	high mobility group, putative, expressed	55	LOC_Os02g27070	PPR repeat domain containing protein, putative, expressed
mr003	ind	2	29611738	4.61e-07	0	LOC_Os02g48380	expressed protein	-1	LOC_Os02g48370	ARID/BRIGHT DNA-binding domain-containing protein, putative, expressed	-7	LOC_Os02g48360	pyrophosphate--fructose 6-phosphate 1-phosphotransferase subunit alpha, putative, expressed	7	LOC_Os02g48390	phosphoribosyl transferase, putative, expressed	-15	LOC_Os02g48350	diacylglycerol O-acyltransferase, putative, expressed	-18	LOC_Os02g48340	RNA recognition motif containing protein, putative, expressed	18	LOC_Os02g48400	expressed protein	-25	LOC_Os02g48330	3-hydroxy-3-methylglutaryl-coenzyme A reductase, putative, expressed	27	LOC_Os02g48410	retrotransposon protein, putative, unclassified	31	LOC_Os02g48420	retrotransposon protein, putative, unclassified	39	LOC_Os02g48430	expressed protein	-43	LOC_Os02g48320	DNA binding protein, putative, expressed	46	LOC_Os02g48440	hypothetical protein	50	LOC_Os02g48450	xylem cysteine proteinase 2 precursor, putative, expressed	-52	LOC_Os02g48310	transposon protein, putative, unclassified
mr003	all	2	30056613	3.5e-07	1	LOC_Os02g49160	OsIAA8 - Auxin-responsive Aux/IAA gene family member, expressed	-3	LOC_Os02g49150	RNA polymerase Rpb4, putative, expressed	3	LOC_Os02g49170	retrotransposon protein, putative, unclassified	5	LOC_Os02g49180	RNA polymerase subunit, putative	-9	LOC_Os02g49140	glycosyltransferase, putative, expressed	9	LOC_Os02g49190	SWI/SNF-related matrix-associated actin-dependent regulator of chromatin subfamily B member 1, putative, expressed	-14	LOC_Os02g49130	expressed protein	16	LOC_Os02g49200	hypothetical protein	19	LOC_Os02g49210	hypothetical protein	-22	LOC_Os02g49120	retrotransposon protein, putative, unclassified	24	LOC_Os02g49220	hypothetical protein	-29	LOC_Os02g49110	retrotransposon protein, putative, unclassified	31	LOC_Os02g49230	CCT/B-box zinc finger protein, putative, expressed	-32	LOC_Os02g49100	retrotransposon protein, putative, unclassified	35	LOC_Os02g49240	expressed protein
mr003	ind	2	30076624	6.6e-07	0	LOC_Os02g49210	hypothetical protein	-1	LOC_Os02g49200	hypothetical protein	4	LOC_Os02g49220	hypothetical protein	-7	LOC_Os02g49190	SWI/SNF-related matrix-associated actin-dependent regulator of chromatin subfamily B member 1, putative, expressed	-10	LOC_Os02g49180	RNA polymerase subunit, putative	11	LOC_Os02g49230	CCT/B-box zinc finger protein, putative, expressed	-15	LOC_Os02g49170	retrotransposon protein, putative, unclassified	15	LOC_Os02g49240	expressed protein	-16	LOC_Os02g49160	OsIAA8 - Auxin-responsive Aux/IAA gene family member, expressed	21	LOC_Os02g49250	myb-like DNA-binding domain containing protein	-23	LOC_Os02g49150	RNA polymerase Rpb4, putative, expressed	23	LOC_Os02g49260	transporter-related, putative, expressed	27	LOC_Os02g49270	NOL1/NOP2/sun family protein, putative, expressed	-29	LOC_Os02g49140	glycosyltransferase, putative, expressed	-34	LOC_Os02g49130	expressed protein
mr003	all	2	32869117	5.89e-07	-1	LOC_Os02g53710	hypothetical protein	-4	LOC_Os02g53700	DENN domain containing protein, expressed	11	LOC_Os02g53720	phytosulfokine receptor precursor, putative, expressed	15	LOC_Os02g53730	hypothetical protein	29	LOC_Os02g53740	XI-I, putative, expressed	-32	LOC_Os02g53690	growth regulating factor protein, putative, expressed	-38	LOC_Os02g53680	RPA1A - Putative single-stranded DNA binding complex subunit 1, expressed	40	LOC_Os02g53750	tyrosine protein kinase domain containing protein, putative, expressed	-42	LOC_Os02g53670	MYB family transcription factor, putative, expressed	-51	LOC_Os02g53660	expressed protein	-56	LOC_Os02g53650	retrotransposon protein, putative, Ty3-gypsy subclass	57	LOC_Os02g53760	conserved hypothetical protein	59	LOC_Os02g53770	tRNA synthetase class I, putative, expressed	-64	LOC_Os02g53640	retrotransposon protein, putative, unclassified	-67	LOC_Os02g53630	retrotransposon protein, putative, unclassified
mr003	ind	3	17258311	3.12e-07	0	LOC_Os03g30240	conserved hypothetical protein	0	LOC_Os03g30250	COBRA-like protein precursor, putative, expressed	2	LOC_Os03g30260	COBRA-like protein precursor, putative, expressed	-5	LOC_Os03g30230	mitochondrial import inner membrane translocase subunit Tim17, putative	-9	LOC_Os03g30220	mitochondrial import inner membrane translocase subunit Tim17, putative	11	LOC_Os03g30264	hypothetical protein	-16	LOC_Os03g30210	retrotransposon, putative, centromere-specific	16	LOC_Os03g30270	retrotransposon, putative, centromere-specific	-18	LOC_Os03g30200	mitochondrial import inner membrane translocase subunit Tim17, putative, expressed	19	LOC_Os03g30280	retrotransposon protein, putative, unclassified	26	LOC_Os03g30290	expressed protein	28	LOC_Os03g30300	6-phosphogluconolactonase, putative, expressed	-31	LOC_Os03g30190	retrotransposon protein, putative, unclassified	-34	LOC_Os03g30180	retrotransposon protein, putative, Ty3-gypsy subclass	-37	LOC_Os03g30170	retrotransposon protein, putative, Ty3-gypsy subclass
mr003	ind	3	17645653	1.04e-06	0	LOC_Os03g30980	retrotransposon protein, putative, unclassified	1	LOC_Os03g30990	retrotransposon protein, putative, unclassified	-13	LOC_Os03g30970	retrotransposon protein, putative, Ty3-gypsy subclass	13	LOC_Os03g31000	protein kinase, putative	-21	LOC_Os03g30950	acyl-desaturase, chloroplast precursor, putative, expressed	22	LOC_Os03g31010	expressed protein	-24	LOC_Os03g30934	UDP-N-acetylglucosamine transferase subunit ALG14, putative, expressed	27	LOC_Os03g31026	retrotransposon protein, putative, unclassified, expressed	-33	LOC_Os03g30920	OsFBX95 - F-box domain containing protein, expressed	33	LOC_Os03g31044	expressed protein	-39	LOC_Os03g30910	disease resistance protein RPM1, putative, expressed	-43	LOC_Os03g30890	S-locus-like receptor protein kinase, putative, expressed	-48	LOC_Os03g30880	retrotransposon protein, putative, Ty3-gypsy subclass	48	LOC_Os03g31060	retrotransposon protein, putative, unclassified	55	LOC_Os03g31070	protein kinase, putative, expressed
mr003	all	3	17720055	4.12e-34	0	LOC_Os03g31110	transposon protein, putative, unclassified, expressed	2	LOC_Os03g31120	circumsporozoite protein precursor, putative	-4	LOC_Os03g31090	40S ribosomal protein S19, putative	5	LOC_Os03g31134	retrotransposon protein, putative, Ty1-copia subclass	-11	LOC_Os03g31070	protein kinase, putative, expressed	16	LOC_Os03g31150	expressed protein	20	LOC_Os03g31160	expressed protein	-21	LOC_Os03g31060	retrotransposon protein, putative, unclassified	24	LOC_Os03g31170	inosine-uridine preferring nucleoside hydrolase family protein, putative, expressed	-33	LOC_Os03g31044	expressed protein	33	LOC_Os03g31180	diacylglycerol kinase 1, putative, expressed	40	LOC_Os03g31190	retrotransposon protein, putative, Ty1-copia subclass	41	LOC_Os03g31200	retrotransposon protein, putative, Ty1-copia subclass	-43	LOC_Os03g31026	retrotransposon protein, putative, unclassified, expressed	-47	LOC_Os03g31010	expressed protein
mr003	ind	3	17802157	5.57e-17	0	LOC_Os03g31254	hypothetical protein	1	LOC_Os03g31260	cysteine-rich receptor-like protein kinase 28 precursor, putative	-7	LOC_Os03g31250	retrotransposon protein, putative, Ty3-gypsy subclass	8	LOC_Os03g31270	hypothetical protein	-14	LOC_Os03g31240	ZOS3-10 - C2H2 zinc finger protein, expressed	14	LOC_Os03g31280	hypothetical protein	-19	LOC_Os03g31230	MYB family transcription factor, putative, expressed	20	LOC_Os03g31290	membrane-anchored ubiquitin-fold protein, putative, expressed	-26	LOC_Os03g31210	UDP-glucose 6-dehydrogenase, putative, expressed	28	LOC_Os03g31300	chaperone protein clpB 1, putative, expressed	-35	LOC_Os03g31200	retrotransposon protein, putative, Ty1-copia subclass	36	LOC_Os03g31310	circadian clock coupling factor-related, putative, expressed	-41	LOC_Os03g31190	retrotransposon protein, putative, Ty1-copia subclass	-42	LOC_Os03g31180	diacylglycerol kinase 1, putative, expressed	47	LOC_Os03g31320	RING zinc finger protein-like, putative, expressed
mr003	ind	3	17927434	2.5e-08	0	LOC_Os03g31452	hypothetical protein	-2	LOC_Os03g31446	conserved hypothetical protein	2	LOC_Os03g31460	formin-like protein 20, putative	6	LOC_Os03g31480	expansin precursor, putative, expressed	10	LOC_Os03g31490	expressed protein	-12	LOC_Os03g31440	hypothetical protein	15	LOC_Os03g31500	conserved hypothetical protein	20	LOC_Os03g31510	cysteine proteinase inhibitor 8 precursor, putative, expressed	-22	LOC_Os03g31430	terpene synthase, N-terminal domain containing protein	27	LOC_Os03g31520	retrotransposon protein, putative, unclassified	30	LOC_Os03g31530	retrotransposon protein, putative, unclassified	-34	LOC_Os03g31410	hypothetical protein	-36	LOC_Os03g31400	U-box domain-containing protein, putative, expressed	38	LOC_Os03g31540	conserved hypothetical protein	43	LOC_Os03g31542	retrotransposon protein, putative, unclassified
mr003	ind	3	18260057	3.94e-07	-1	LOC_Os03g31930	retrotransposon protein, putative, Ty3-gypsy subclass	-4	LOC_Os03g31920	retrotransposon protein, putative, Ty3-gypsy subclass	4	LOC_Os03g31934	hypothetical protein	-7	LOC_Os03g31910	transposon protein, putative, CACTA, En/Spm sub-class	-15	LOC_Os03g31890	transposon protein, putative, CACTA, En/Spm sub-class	16	LOC_Os03g31940	transposon protein, putative, Pong sub-class	18	LOC_Os03g31944	hypothetical protein	19	LOC_Os03g31950	keratin, putative	-20	LOC_Os03g31880	SHORT-ROOT, putative, expressed	23	LOC_Os03g31970	hypothetical protein	24	LOC_Os03g31980	retrotransposon, putative, centromere-specific	30	LOC_Os03g31986	retrotransposon protein, putative, Ty3-gypsy subclass	-37	LOC_Os03g31870	hypothetical protein	37	LOC_Os03g31992	retrotransposon protein, putative, Ty3-gypsy subclass	-38	LOC_Os03g31839	transposon protein, putative, unclassified
mr003	all	3	18808440	9.71e-13	-1	LOC_Os03g32880	retrotransposon protein, putative, unclassified	1	LOC_Os03g32890	retrotransposon protein, putative, unclassified	-4	LOC_Os03g32870	retrotransposon protein, putative, unclassified	-5	LOC_Os03g32860	retrotransposon protein, putative, unclassified	5	LOC_Os03g32900	retrotransposon protein, putative, unclassified	11	LOC_Os03g32910	retrotransposon protein, putative, unclassified	-14	LOC_Os03g32850	retrotransposon protein, putative, unclassified	15	LOC_Os03g32920	retrotransposon protein, putative, Ty3-gypsy subclass	17	LOC_Os03g32930	retrotransposon protein, putative, Ty3-gypsy subclass	-23	LOC_Os03g32840	retrotransposon protein, putative, unclassified	23	LOC_Os03g32940	retrotransposon protein, putative, unclassified	-25	LOC_Os03g32830	hypothetical protein	-29	LOC_Os03g32820	retrotransposon protein, putative, Ty3-gypsy subclass	30	LOC_Os03g32960	retrotransposon protein, putative, Ty3-gypsy subclass	-33	LOC_Os03g32810	retrotransposon, putative, centromere-specific
mr003	ind	3	19140639	2.59e-08	0	LOC_Os03g33500	retrotransposon protein, putative, unclassified	3	LOC_Os03g33509	hypothetical protein	5	LOC_Os03g33520	exo70 exocyst complex subunit, putative	10	LOC_Os03g33530	retrotransposon protein, putative, unclassified	-12	LOC_Os03g33490	hypothetical protein	-13	LOC_Os03g33480	retrotransposon protein, putative, Ty3-gypsy subclass	-24	LOC_Os03g33460	retrotransposon protein, putative, unclassified	25	LOC_Os03g33540	retrotransposon protein, putative, Ty3-gypsy subclass	-28	LOC_Os03g33450	retrotransposon protein, putative, Ty3-gypsy subclass	30	LOC_Os03g33550	hypothetical protein	34	LOC_Os03g33570	calcineurin B-like protein 8, putative	-36	LOC_Os03g33430	retrotransposon protein, putative, unclassified	-39	LOC_Os03g33420	retrotransposon protein, putative, Ty3-gypsy subclass	41	LOC_Os03g33580	mitotic checkpoint protein, putative, expressed	-43	LOC_Os03g33400	hypothetical protein
mr003	ind	3	19163278	1.35e-14	2	LOC_Os03g33540	retrotransposon protein, putative, Ty3-gypsy subclass	-3	LOC_Os03g33530	retrotransposon protein, putative, unclassified	7	LOC_Os03g33550	hypothetical protein	11	LOC_Os03g33570	calcineurin B-like protein 8, putative	-15	LOC_Os03g33520	exo70 exocyst complex subunit, putative	-18	LOC_Os03g33509	hypothetical protein	19	LOC_Os03g33580	mitotic checkpoint protein, putative, expressed	-20	LOC_Os03g33500	retrotransposon protein, putative, unclassified	33	LOC_Os03g33590	interferon-related developmental regulator, putative, expressed	-34	LOC_Os03g33490	hypothetical protein	-36	LOC_Os03g33480	retrotransposon protein, putative, Ty3-gypsy subclass	41	LOC_Os03g33600	retrotransposon, putative, centromere-specific	-47	LOC_Os03g33460	retrotransposon protein, putative, unclassified	47	LOC_Os03g33610	retrotransposon, putative, centromere-specific	-51	LOC_Os03g33450	retrotransposon protein, putative, Ty3-gypsy subclass
mr003	ind	3	19304747	2.17e-07	0	LOC_Os03g33770	retrotransposon protein, putative, unclassified	-1	LOC_Os03g33760	retrotransposon protein, putative, unclassified	3	LOC_Os03g33780	retrotransposon protein, putative, Ty3-gypsy subclass	8	LOC_Os03g33790	retrotransposon protein, putative, unclassified	-9	LOC_Os03g33750	retrotransposon protein, putative, LINE subclass	12	LOC_Os03g33800	hypothetical protein	14	LOC_Os03g33810	retrotransposon protein, putative, unclassified	-15	LOC_Os03g33740	retrotransposon protein, putative, Ty3-gypsy subclass	17	LOC_Os03g33819	retrotransposon protein, putative, unclassified	23	LOC_Os03g33828	retrotransposon protein, putative, unclassified	-24	LOC_Os03g33730	retrotransposon protein, putative, Ty3-gypsy subclass	25	LOC_Os03g33837	retrotransposon protein, putative, unclassified	-27	LOC_Os03g33720	retrotransposon protein, putative, Ty3-gypsy subclass	28	LOC_Os03g33850	retrotransposon protein, putative, Ty1-copia subclass	-29	LOC_Os03g33710	retrotransposon protein, putative, unclassified
mr003	ind	3	19338186	5.55e-11	1	LOC_Os03g33860	retrotransposon protein, putative, Ty3-gypsy subclass	-3	LOC_Os03g33850	retrotransposon protein, putative, Ty1-copia subclass	-7	LOC_Os03g33828	retrotransposon protein, putative, unclassified	-7	LOC_Os03g33837	retrotransposon protein, putative, unclassified	8	LOC_Os03g33870	retrotransposon protein, putative, Ty3-gypsy subclass	10	LOC_Os03g33880	retrotransposon protein, putative, unclassified	11	LOC_Os03g33890	retrotransposon protein, putative, unclassified	-12	LOC_Os03g33819	retrotransposon protein, putative, unclassified	13	LOC_Os03g33900	retrotransposon protein, putative, unclassified	-17	LOC_Os03g33810	retrotransposon protein, putative, unclassified	-20	LOC_Os03g33800	hypothetical protein	-23	LOC_Os03g33790	retrotransposon protein, putative, unclassified	23	LOC_Os03g33920	conserved hypothetical protein	26	LOC_Os03g33930	retrotransposon protein, putative, unclassified	-27	LOC_Os03g33780	retrotransposon protein, putative, Ty3-gypsy subclass
mr003	ind	3	19623182	6.8e-07	0	LOC_Os03g35390	retrotransposon protein, putative, unclassified	-4	LOC_Os03g35380	retrotransposon protein, putative, unclassified	5	LOC_Os03g35400	retrotransposon protein, putative, unclassified	-8	LOC_Os03g35370	hypothetical protein	-11	LOC_Os03g35360	conserved hypothetical protein	16	LOC_Os03g35420	retrotransposon protein, putative, Ty3-gypsy subclass	-18	LOC_Os03g35350	hypothetical protein	18	LOC_Os03g35430	retrotransposon protein, putative, Ty3-gypsy subclass	-20	LOC_Os03g35340	expressed protein	22	LOC_Os03g35440	retrotransposon protein, putative, Ty3-gypsy subclass	31	LOC_Os03g35454	retrotransposon protein, putative, unclassified	42	LOC_Os03g35470	hypothetical protein	45	LOC_Os03g35480	retrotransposon, putative, centromere-specific	51	LOC_Os03g35490	retrotransposon, putative, centromere-specific	-54	LOC_Os03g35330	retrotransposon protein, putative, unclassified
mr003	ind	3	19673011	6.82e-14	1	LOC_Os03g35490	retrotransposon, putative, centromere-specific	-2	LOC_Os03g35480	retrotransposon, putative, centromere-specific	5	LOC_Os03g35500	retrotransposon protein, putative, Ty3-gypsy subclass	-6	LOC_Os03g35470	hypothetical protein	7	LOC_Os03g35510	retrotransposon, putative, centromere-specific	-9	LOC_Os03g35454	retrotransposon protein, putative, unclassified	10	LOC_Os03g35520	retrotransposon protein, putative, Ty3-gypsy subclass	16	LOC_Os03g35540	retrotransposon protein, putative, unclassified	-24	LOC_Os03g35440	retrotransposon protein, putative, Ty3-gypsy subclass	-27	LOC_Os03g35430	retrotransposon protein, putative, Ty3-gypsy subclass	-32	LOC_Os03g35420	retrotransposon protein, putative, Ty3-gypsy subclass	33	LOC_Os03g35560	retrotransposon protein, putative, Ty1-copia subclass	-41	LOC_Os03g35400	retrotransposon protein, putative, unclassified	45	LOC_Os03g35570	retrotransposon protein, putative, unclassified	-47	LOC_Os03g35390	retrotransposon protein, putative, unclassified
mr003	ind	3	19678785	1.52e-06	0	LOC_Os03g35500	retrotransposon protein, putative, Ty3-gypsy subclass	1	LOC_Os03g35510	retrotransposon, putative, centromere-specific	-3	LOC_Os03g35490	retrotransposon, putative, centromere-specific	5	LOC_Os03g35520	retrotransposon protein, putative, Ty3-gypsy subclass	-8	LOC_Os03g35480	retrotransposon, putative, centromere-specific	10	LOC_Os03g35540	retrotransposon protein, putative, unclassified	-12	LOC_Os03g35470	hypothetical protein	-14	LOC_Os03g35454	retrotransposon protein, putative, unclassified	28	LOC_Os03g35560	retrotransposon protein, putative, Ty1-copia subclass	-30	LOC_Os03g35440	retrotransposon protein, putative, Ty3-gypsy subclass	-33	LOC_Os03g35430	retrotransposon protein, putative, Ty3-gypsy subclass	-38	LOC_Os03g35420	retrotransposon protein, putative, Ty3-gypsy subclass	39	LOC_Os03g35570	retrotransposon protein, putative, unclassified	43	LOC_Os03g35580	retrotransposon protein, putative, unclassified	46	LOC_Os03g35600	serine/threonine-protein kinase receptor precursor, putative, expressed
mr003	ind	3	19716619	5.12e-10	1	LOC_Os03g35570	retrotransposon protein, putative, unclassified	-4	LOC_Os03g35560	retrotransposon protein, putative, Ty1-copia subclass	5	LOC_Os03g35580	retrotransposon protein, putative, unclassified	8	LOC_Os03g35600	serine/threonine-protein kinase receptor precursor, putative, expressed	15	LOC_Os03g35610	retrotransposon protein, putative, unclassified	17	LOC_Os03g35620	conserved hypothetical protein	-20	LOC_Os03g35540	retrotransposon protein, putative, unclassified	20	LOC_Os03g35630	retrotransposon protein, putative, Ty3-gypsy subclass	22	LOC_Os03g35640	retrotransposon protein, putative, unclassified	27	LOC_Os03g35650	retrotransposon protein, putative, unclassified	-31	LOC_Os03g35520	retrotransposon protein, putative, Ty3-gypsy subclass	-35	LOC_Os03g35510	retrotransposon, putative, centromere-specific	-37	LOC_Os03g35500	retrotransposon protein, putative, Ty3-gypsy subclass	38	LOC_Os03g35670	retrotransposon protein, putative, unclassified	-41	LOC_Os03g35490	retrotransposon, putative, centromere-specific
mr003	all	3	19950957	9.76e-23	0	LOC_Os03g35970	retrotransposon protein, putative, unclassified	-2	LOC_Os03g35960	hypothetical protein	-4	LOC_Os03g35950	expressed protein	5	LOC_Os03g35980	hypothetical protein	10	LOC_Os03g35990	retrotransposon protein, putative, unclassified	-12	LOC_Os03g35940	retrotransposon protein, putative, Ty1-copia subclass	-15	LOC_Os03g35930	retrotransposon protein, putative, Ty1-copia subclass	16	LOC_Os03g36000	retrotransposon protein, putative, unclassified	-26	LOC_Os03g35920	expressed protein	27	LOC_Os03g36020	retrotransposon protein, putative, Ty3-gypsy subclass	28	LOC_Os03g36030	retrotransposon protein, putative, Ty3-gypsy subclass	-32	LOC_Os03g35910	retrotransposon, putative, centromere-specific	-35	LOC_Os03g35894	retrotransposon, putative, centromere-specific	42	LOC_Os03g36050	retrotransposon protein, putative, Ty3-gypsy subclass	-43	LOC_Os03g35886	expressed protein
mr003	ind	3	19978142	1.16e-06	0	LOC_Os03g36020	retrotransposon protein, putative, Ty3-gypsy subclass	1	LOC_Os03g36030	retrotransposon protein, putative, Ty3-gypsy subclass	-6	LOC_Os03g36000	retrotransposon protein, putative, unclassified	-13	LOC_Os03g35990	retrotransposon protein, putative, unclassified	15	LOC_Os03g36050	retrotransposon protein, putative, Ty3-gypsy subclass	-21	LOC_Os03g35980	hypothetical protein	-23	LOC_Os03g35970	retrotransposon protein, putative, unclassified	25	LOC_Os03g36060	hypothetical protein	-29	LOC_Os03g35960	hypothetical protein	-31	LOC_Os03g35950	expressed protein	33	LOC_Os03g36070	retrotransposon protein, putative, unclassified	-39	LOC_Os03g35940	retrotransposon protein, putative, Ty1-copia subclass	39	LOC_Os03g36080	expressed protein	-42	LOC_Os03g35930	retrotransposon protein, putative, Ty1-copia subclass	47	LOC_Os03g36100	retrotransposon protein, putative, Ty3-gypsy subclass
mr003	ind	3	20128209	4.51e-07	0	LOC_Os03g36290	retrotransposon protein, putative, Ty3-gypsy subclass	-4	LOC_Os03g36279	retrotransposon protein, putative, Ty3-gypsy subclass, expressed	4	LOC_Os03g36300	retrotransposon protein, putative, Ty3-gypsy subclass	-6	LOC_Os03g36270	retrotransposon protein, putative, unclassified	8	LOC_Os03g36310	retrotransposon protein, putative, unclassified	14	LOC_Os03g36320	hypothetical protein	-18	LOC_Os03g36260	hypothetical protein	-20	LOC_Os03g36239	retrotransposon protein, putative, Ty3-gypsy subclass	21	LOC_Os03g36330	retrotransposon protein, putative, Ty3-gypsy subclass	27	LOC_Os03g36350	retrotransposon protein, putative, Ty3-gypsy subclass	29	LOC_Os03g36360	retrotransposon protein, putative, Ty3-gypsy subclass	-36	LOC_Os03g36220	retrotransposon protein, putative, unclassified	36	LOC_Os03g36370	retrotransposon protein, putative, unclassified	42	LOC_Os03g36380	retrotransposon protein, putative, unclassified	-45	LOC_Os03g36200	retrotransposon protein, putative, unclassified
mr003	ind	3	20218660	1.04e-09	-1	LOC_Os03g36500	conserved hypothetical protein	1	LOC_Os03g36520	retrotransposon, putative, centromere-specific	-8	LOC_Os03g36490	retrotransposon protein, putative, Ty3-gypsy subclass, expressed	-13	LOC_Os03g36480	retrotransposon protein, putative, Ty3-gypsy subclass	-15	LOC_Os03g36470	retrotransposon protein, putative, unclassified	20	LOC_Os03g36530	FAD-binding and arabino-lactone oxidase domains containing protein, putative, expressed	-24	LOC_Os03g36460	conserved hypothetical protein	24	LOC_Os03g36534	expressed protein	27	LOC_Os03g36540	magnesium-chelatase subunit chlI, chloroplast precursor, putative, expressed	-29	LOC_Os03g36439	F-box domain containing protein, expressed	-32	LOC_Os03g36419	expressed protein	34	LOC_Os03g36550	transposon protein, putative, unclassified, expressed	-41	LOC_Os03g36400	retrotransposon protein, putative, LINE subclass	-43	LOC_Os03g36390	retrotransposon protein, putative, Ty3-gypsy subclass	43	LOC_Os03g36560	peroxidase precursor, putative, expressed
mr003	ind	3	20633959	3.27e-08	0	LOC_Os03g37234	retrotransposon, putative, centromere-specific	-3	LOC_Os03g37230	retrotransposon protein, putative, unclassified	3	LOC_Os03g37240	retrotransposon protein, putative, unclassified	6	LOC_Os03g37250	retrotransposon protein, putative, Ty3-gypsy subclass	-7	LOC_Os03g37210	retrotransposon protein, putative, unclassified	14	LOC_Os03g37260	pentatricopeptide, putative, expressed	19	LOC_Os03g37270	RNA recognition motif containing protein, putative, expressed	-26	LOC_Os03g37194	retrotransposon protein, putative, Ty3-gypsy subclass	30	LOC_Os03g37290	cytochrome P450, putative, expressed	-34	LOC_Os03g37180	retrotransposon protein, putative, Ty3-gypsy subclass	-40	LOC_Os03g37170	hypothetical protein	-42	LOC_Os03g37140	expressed protein	42	LOC_Os03g37320	expressed protein	55	LOC_Os03g37330	KIN, antigenic determinant of recA protein, putative, expressed	-56	LOC_Os03g37130	ATPAP18/PAP18, putative, expressed
mr003	ind	3	21281058	5.5e-24	0	LOC_Os03g38355	GSDL-motif lipase, putative	5	LOC_Os03g38359	expressed protein	-6	LOC_Os03g38350	expressed protein	-10	LOC_Os03g38330	disease resistance RPP13-like protein 1, putative, expressed	-15	LOC_Os03g38320	hypothetical protein	-19	LOC_Os03g38310	retrotransposon protein, putative, unclassified	19	LOC_Os03g38370	transposon protein, putative, CACTA, En/Spm sub-class	20	LOC_Os03g38375	hypothetical protein	24	LOC_Os03g38390	GDSL-like lipase/acylhydrolase, putative, expressed	-28	LOC_Os03g38300	retrotransposon protein, putative, Ty3-gypsy subclass	-30	LOC_Os03g38284	retrotransposon protein, putative, unclassified	32	LOC_Os03g38400	GDSL-motif lipase/hydrolase family protein, putative	-36	LOC_Os03g38270	retrotransposon protein, putative, unclassified	38	LOC_Os03g38410	hypothetical protein	-41	LOC_Os03g38260	60S ribosomal protein L19-3, putative, expressed
mr003	all	3	21367791	1.85e-56	0	LOC_Os03g38490	DAG protein, chloroplast precursor, putative, expressed	1	LOC_Os03g38500	expressed protein	-7	LOC_Os03g38480	conserved hypothetical protein	7	LOC_Os03g38510	hypothetical protein	8	LOC_Os03g38520	expressed protein	-12	LOC_Os03g38470	GDSL-like lipase/acylhydrolase, putative, expressed	15	LOC_Os03g38530	transposon protein, putative, unclassified	-22	LOC_Os03g38450	conserved hypothetical protein	22	LOC_Os03g38534	hypothetical protein	23	LOC_Os03g38540	folic acid binding protein, putative, expressed	26	LOC_Os03g38550	retrotransposon protein, putative, unclassified	28	LOC_Os03g38560	retrotransposon protein, putative, unclassified	-31	LOC_Os03g38440	transposon protein, putative, unclassified, expressed	31	LOC_Os03g38570	retrotransposon protein, putative, unclassified	-36	LOC_Os03g38430	retrotransposon protein, putative, Ty3-gypsy subclass
mr003	all	3	21646602	3.35e-07	0	LOC_Os03g38970	metal ion binding protein, putative, expressed	-6	LOC_Os03g38960	DNA-directed RNA polymerase subunit, putative, expressed	-10	LOC_Os03g38950	chloroplast post-illumination chlorophyll fluorescence increase protein, putative, expressed	-14	LOC_Os03g38940	expressed protein	17	LOC_Os03g38980	tRNA synthetases class II domain containing protein, expressed	-19	LOC_Os03g38930	expressed protein	25	LOC_Os03g38990	DNA-binding protein, putative, expressed	-26	LOC_Os03g38920	hypothetical protein	33	LOC_Os03g39000	inositol-1-monophosphatase, putative, expressed	-35	LOC_Os03g38900	hypothetical protein	37	LOC_Os03g39010	possible lysine decarboxylase domain containing protein, expressed	-38	LOC_Os03g38890	retrotransposon, putative, centromere-specific	39	LOC_Os03g39020	Kinesin motor domain domain containing protein, expressed	-40	LOC_Os03g38880	retrotransposon protein, putative, unclassified	-47	LOC_Os03g38870	dof zinc finger domain containing protein, putative, expressed
mr003	ind	3	21787307	3.33e-08	0	LOC_Os03g39230	OTU-like cysteine protease family protein, putative, expressed	-3	LOC_Os03g39224	hypothetical protein	4	LOC_Os03g39240	expressed protein	-5	LOC_Os03g39220	expressed protein	-9	LOC_Os03g39210	retrotransposon protein, putative, unclassified	17	LOC_Os03g39250	retrotransposon protein, putative, Ty3-gypsy subclass	-19	LOC_Os03g39200	hypothetical protein	-22	LOC_Os03g39190	conserved hypothetical protein	-24	LOC_Os03g39170	frigida, putative, expressed	27	LOC_Os03g39270	hypothetical protein	31	LOC_Os03g39284	retrotransposon protein, putative, unclassified	-37	LOC_Os03g39160	frigida, putative, expressed	-41	LOC_Os03g39150	protein kinase domain containing protein	48	LOC_Os03g39300	hypothetical protein	-50	LOC_Os03g39129	frigida, putative, expressed
mr003	ind	3	22094676	1.27e-07	0	LOC_Os03g39710	transporter family protein, putative, expressed	3	LOC_Os03g39720	hypothetical protein	-6	LOC_Os03g39700	conserved hypothetical protein	7	LOC_Os03g39730	retrotransposon protein, putative, Ty3-gypsy subclass	-10	LOC_Os03g39690	cytochrome P450, putative, expressed	14	LOC_Os03g39740	expressed protein	-19	LOC_Os03g39680	retrotransposon protein, putative, LINE subclass	-26	LOC_Os03g39670	retrotransposon protein, putative, unclassified	27	LOC_Os03g39760	cytochrome P450, putative, expressed	35	LOC_Os03g39780	retrotransposon protein, putative, unclassified	-37	LOC_Os03g39660	hypothetical protein	-39	LOC_Os03g39655	expressed protein	39	LOC_Os03g39790	retrotransposon protein, putative, unclassified	-43	LOC_Os03g39650	cytochrome P450, putative, expressed	51	LOC_Os03g39820	expressed protein
mr003	all	3	22418443	5.67e-33	-1	LOC_Os03g40310	RNA recognition motif containing protein, putative, expressed	3	LOC_Os03g40320	conserved hypothetical protein	4	LOC_Os03g40330	glycosyl hydrolases family 17, putative	10	LOC_Os03g40360	retrotransposon protein, putative, unclassified	14	LOC_Os03g40370	OsFBDUF15 - F-box and DUF domain containing protein	-16	LOC_Os03g40300	hypothetical protein	-19	LOC_Os03g40290	hypothetical protein	21	LOC_Os03g40380	expressed protein	23	LOC_Os03g40390	expressed protein	25	LOC_Os03g40400	interferon-induced, double-stranded RNA-activated protein kinase, putative	31	LOC_Os03g40410	expressed protein	-36	LOC_Os03g40270	alpha-1,4-glucan-protein synthase, putative, expressed	-39	LOC_Os03g40260	Regulator of chromosome condensation domain containing protein, expressed	42	LOC_Os03g40430	hypothetical protein	44	LOC_Os03g40440	B12D protein, putative, expressed
mr003	ind	3	22574767	3.51e-14	-2	LOC_Os03g40610	cytochrome P450, putative, expressed	-7	LOC_Os03g40600	cytochrome P450 78A11, putative, expressed	-11	LOC_Os03g40580	retrotransposon protein, putative, unclassified	-15	LOC_Os03g40570	retrotransposon protein, putative, unclassified	-16	LOC_Os03g40560	retrotransposon protein, putative, unclassified	16	LOC_Os03g40630	transposon protein, putative, unclassified	19	LOC_Os03g40650	bromodomain associated family protein, expressed	-24	LOC_Os03g40550	kinase, pfkB family, putative, expressed	-33	LOC_Os03g40540	cytochrome P450, putative, expressed	39	LOC_Os03g40670	glycerophosphoryl diester phosphodiesterase family protein, putative, expressed	-43	LOC_Os03g40520	hypothetical protein	47	LOC_Os03g40690	PPR repeat containing protein, expressed	52	LOC_Os03g40700	presenilin, putative, expressed	-54	LOC_Os03g40510	transposon protein, putative, CACTA, En/Spm sub-class	58	LOC_Os03g40710	ZOS3-13 - C2H2 zinc finger protein
mr003	ind	3	22587007	1.95e-07	4	LOC_Os03g40630	transposon protein, putative, unclassified	7	LOC_Os03g40650	bromodomain associated family protein, expressed	-14	LOC_Os03g40610	cytochrome P450, putative, expressed	-19	LOC_Os03g40600	cytochrome P450 78A11, putative, expressed	-23	LOC_Os03g40580	retrotransposon protein, putative, unclassified	-27	LOC_Os03g40570	retrotransposon protein, putative, unclassified	27	LOC_Os03g40670	glycerophosphoryl diester phosphodiesterase family protein, putative, expressed	-28	LOC_Os03g40560	retrotransposon protein, putative, unclassified	35	LOC_Os03g40690	PPR repeat containing protein, expressed	-36	LOC_Os03g40550	kinase, pfkB family, putative, expressed	40	LOC_Os03g40700	presenilin, putative, expressed	-45	LOC_Os03g40540	cytochrome P450, putative, expressed	46	LOC_Os03g40710	ZOS3-13 - C2H2 zinc finger protein	52	LOC_Os03g40720	UDP-glucose 6-dehydrogenase, putative, expressed	-55	LOC_Os03g40520	hypothetical protein
mr003	all	3	23944555	8.9e-19	0	LOC_Os03g42950	retrotransposon protein, putative, Ty3-gypsy subclass, expressed	-3	LOC_Os03g42930	hypothetical protein	-7	LOC_Os03g42920	conserved hypothetical protein	7	LOC_Os03g42954	conserved hypothetical protein	-8	LOC_Os03g42910	hypothetical protein	11	LOC_Os03g42960	hypothetical protein	-12	LOC_Os03g42900	KH domain containing protein, putative, expressed	16	LOC_Os03g42970	transposon protein, putative, unclassified	-29	LOC_Os03g42890	retrotransposon protein, putative, unclassified	31	LOC_Os03g42990	hypothetical protein	-33	LOC_Os03g42880	nucleotide-binding protein-like, putative, expressed	35	LOC_Os03g43000	hypothetical protein	42	LOC_Os03g43010	expressed protein	-44	LOC_Os03g42870	hypothetical protein	-45	LOC_Os03g42860	pentatricopeptide, putative
mr003	all	3	30167237	2.53e-08	0	LOC_Os03g52594	CCR4-NOT transcription factor, putative, expressed	5	LOC_Os03g52620	expressed protein	7	LOC_Os03g52630	endoglucanase, putative, expressed	13	LOC_Os03g52640	expressed protein	18	LOC_Os03g52650	syntaxin-related protein, putative, expressed	-20	LOC_Os03g52570	glycerol-3-phosphate acyltransferase, putative	-22	LOC_Os03g52560	glycosyl hydrolases, putative, expressed	23	LOC_Os03g52660	ATP synthase F1, delta subunit family protein, putative, expressed	23	LOC_Os03g52670	GRAM domain containing protein, expressed	-25	LOC_Os03g52550	retrotransposon protein, putative, unclassified	-29	LOC_Os03g52540	retrotransposon protein, putative, Ty3-gypsy subclass	29	LOC_Os03g52680	expressed protein	-32	LOC_Os03g52530	retrotransposon protein, putative, Ty3-gypsy subclass	32	LOC_Os03g52690	CBS domain containing membrane protein, putative, expressed	-38	LOC_Os03g52520	retrotransposon protein, putative, unclassified
mr003	ind	5	17853	9.36e-07	0	LOC_Os05g00996	retrotransposon protein, putative, unclassified	-3	LOC_Os05g00994	conserved hypothetical protein	-6	LOC_Os05g00992	hypothetical protein	6	LOC_Os05g00998	retrotransposon protein, putative, unclassified	7	LOC_Os05g01002	retrotransposon protein, putative, unclassified	-8	LOC_Os05g00990	retrotransposon protein, putative, unclassified	8	LOC_Os05g01006	retrotransposon protein, putative, unclassified	-13	LOC_Os05g00988	hypothetical protein	15	LOC_Os05g01010	expressed protein	20	LOC_Os05g01020	transcriptional repressor, putative, expressed	42	LOC_Os05g01030	phospholipid-transporting ATPase, putative, expressed	46	LOC_Os05g01040	serine/threonine-protein kinase, putative, expressed	53	LOC_Os05g01050	DNA-binding protein-related, putative, expressed	57	LOC_Os05g01060	expressed protein	67	LOC_Os05g01070	hypothetical protein
mr003	all	5	75152	1.51e-07	0	LOC_Os05g01060	expressed protein	-1	LOC_Os05g01050	DNA-binding protein-related, putative, expressed	-5	LOC_Os05g01040	serine/threonine-protein kinase, putative, expressed	-10	LOC_Os05g01030	phospholipid-transporting ATPase, putative, expressed	10	LOC_Os05g01070	hypothetical protein	12	LOC_Os05g01080	conserved hypothetical protein	16	LOC_Os05g01090	pex14, putative, expressed	20	LOC_Os05g01100	expressed protein	22	LOC_Os05g01110	ribosomal protein L28 protein, putative, expressed	26	LOC_Os05g01120	cytochrome P450, putative, expressed	-27	LOC_Os05g01020	transcriptional repressor, putative, expressed	30	LOC_Os05g01130	retrotransposon protein, putative, Ty1-copia subclass	-38	LOC_Os05g01010	expressed protein	41	LOC_Os05g01140	methyltransferase, putative, expressed	-44	LOC_Os05g01006	retrotransposon protein, putative, unclassified
mr003	all	5	1613285	2.46e-09	3	LOC_Os05g03700	hypothetical protein	-4	LOC_Os05g03690	retrotransposon protein, putative, Ty3-gypsy subclass	8	LOC_Os05g03710	retrotransposon protein, putative, unclassified	11	LOC_Os05g03720	retrotransposon protein, putative, unclassified	-12	LOC_Os05g03680	retrotransposon protein, putative, unclassified	-17	LOC_Os05g03670	retrotransposon protein, putative, Ty3-gypsy subclass	24	LOC_Os05g03730	retrotransposon protein, putative, unclassified	-27	LOC_Os05g03660	retrotransposon protein, putative, unclassified	-30	LOC_Os05g03650	retrotransposon protein, putative, unclassified	30	LOC_Os05g03740	transcription factor TF2, putative, expressed	38	LOC_Os05g03750	expressed protein	-45	LOC_Os05g03640	flavonol synthase/flavanone 3-hydroxylase, putative, expressed	48	LOC_Os05g03760	zinc finger family protein, putative, expressed	53	LOC_Os05g03770	expressed protein	-56	LOC_Os05g03630	dnaJ domain containing protein, expressed
mr003	all	5	22545814	3.79e-14	2	LOC_Os05g38540	transposon protein, putative, unclassified	-5	LOC_Os05g38530	DnaK family protein, putative, expressed	7	LOC_Os05g38550	ubiquitin-conjugating enzyme, putative, expressed	-9	LOC_Os05g38520	60S ribosomal protein L36-2, putative, expressed	-12	LOC_Os05g38510	hypothetical protein	16	LOC_Os05g38560	Core histone H2A/H2B/H3/H4 domain containing protein, putative	16	LOC_Os05g38570	riboflavin biosynthesis protein ribAB, chloroplast precursor, putative, expressed	-19	LOC_Os05g38500	fasciclin-like arabinogalactan protein, putative, expressed	-21	LOC_Os05g38490	growth regulator related protein, putative	21	LOC_Os05g38580	50S ribosomal protein L17, putative, expressed	24	LOC_Os05g38590	expressed protein	-30	LOC_Os05g38480	kinesin motor domain containing protein, putative, expressed	30	LOC_Os05g38600	ZOS5-09 - C2H2 zinc finger protein	33	LOC_Os05g38610	clathrin adaptor complex small chain domain containing protein, expressed	-37	LOC_Os05g38470	expressed protein
mr003	ind	5	23211196	1.32e-08	0	LOC_Os05g39650	phytanoyl-CoA dioxygenase, putative, expressed	-1	LOC_Os05g39640	hypothetical protein	-2	LOC_Os05g39630	conserved hypothetical protein	-5	LOC_Os05g39620	retrotransposon protein, putative, unclassified	9	LOC_Os05g39660	hypothetical protein	10	LOC_Os05g39670	prenylated rab acceptor, putative, expressed	14	LOC_Os05g39680	PX domain containing protein, expressed	-16	LOC_Os05g39610	exo70 exocyst complex subunit domain containing protein, expressed	-19	LOC_Os05g39600	ATCHX15, putative, expressed	-23	LOC_Os05g39590	AP2 domain containing protein, expressed	23	LOC_Os05g39690	oxidoreductase, aldo/keto reductase family protein, putative, expressed	29	LOC_Os05g39700	hypothetical protein	-33	LOC_Os05g39580	bet v I allergen family protein, putative, expressed	33	LOC_Os05g39710	expressed protein	36	LOC_Os05g39720	OsWRKY70 - Superfamily of TFs having WRKY and zinc finger domains, expressed
mr003	all	5	23356920	4.05e-09	0	LOC_Os05g39840	expressed protein	0	LOC_Os05g39850	MCM3 - Putative minichromosome maintenance MCM complex subunit 3, expressed	7	LOC_Os05g39860	expressed protein	9	LOC_Os05g39870	CAMK_KIN1/SNF1/Nim1_like.24 - CAMK includes calcium/calmodulin depedent protein kinases	-10	LOC_Os05g39830	expressed protein	15	LOC_Os05g39880	hypothetical protein	18	LOC_Os05g39890	CBL-interacting serine/threonine-protein kinase 15, putative	21	LOC_Os05g39900	CBL-interacting serine/threonine-protein kinase 15, putative	-26	LOC_Os05g39810	retrotransposon protein, putative, unclassified	-30	LOC_Os05g39800	NFD4, putative, expressed	31	LOC_Os05g39910	hypothetical protein	35	LOC_Os05g39920	retrotransposon protein, putative, unclassified	-41	LOC_Os05g39790	transposon protein, putative, unclassified	43	LOC_Os05g39930	spotted leaf 11, putative, expressed	-47	LOC_Os05g39780	transposon protein, putative, unclassified
mr003	all	5	23940190	8.58e-08	0	LOC_Os05g40920	expressed protein	3	LOC_Os05g40930	retrotransposon protein, putative, unclassified	-5	LOC_Os05g40910	expressed protein	5	LOC_Os05g40940	retrotransposon protein, putative, unclassified	-8	LOC_Os05g40900	expressed protein	10	LOC_Os05g40950	pentatricopeptide repeat-containing protein, putative, expressed	12	LOC_Os05g40960	Myb transcription factor, putative, expressed	17	LOC_Os05g40970	hypothetical protein	20	LOC_Os05g40980	zinc finger, C3HC4 type domain containing protein, expressed	-23	LOC_Os05g40890	expressed protein	25	LOC_Os05g40990	NADH-cytochrome b5 reductase, putative, expressed	-27	LOC_Os05g40880	hypothetical protein	30	LOC_Os05g41000	endonuclease/exonuclease/phosphatase family domain containing protein, expressed	-31	LOC_Os05g40870	retrotransposon protein, putative, unclassified	-37	LOC_Os05g40860	retrotransposon protein, putative, unclassified
mr003	all	6	14839607	5.02e-07	1	LOC_Os06g25340	hypothetical protein	-2	LOC_Os06g25330	retrotransposon protein, putative, unclassified	-6	LOC_Os06g25320	retrotransposon protein, putative, Ty3-gypsy subclass	9	LOC_Os06g25350	retrotransposon protein, putative, unclassified	-13	LOC_Os06g25310	retrotransposon protein, putative, Ty1-copia subclass	-15	LOC_Os06g25300	retrotransposon protein, putative, Ty1-copia subclass	15	LOC_Os06g25360	retrotransposon protein, putative, unclassified	18	LOC_Os06g25370	retrotransposon protein, putative, unclassified	22	LOC_Os06g25380	retrotransposon protein, putative, unclassified	-24	LOC_Os06g25294	60S ribosomal protein L18a-1, putative, expressed	26	LOC_Os06g25390	hypothetical protein	-33	LOC_Os06g25290	retrotransposon protein, putative, Ty3-gypsy subclass	35	LOC_Os06g25410	hypothetical protein	38	LOC_Os06g25420	hypothetical protein	39	LOC_Os06g25439	NAD dependent epimerase/dehydratase family protein, putative, expressed
mr003	jap	7	1269855	1.39e-08	-2	LOC_Os07g03220	bZIP transcription factor domain containing protein, expressed	3	LOC_Os07g03230	eukaryotic translation initiation factor 3 subunit C, putative, expressed	-5	LOC_Os07g03210	hypothetical protein	10	LOC_Os07g03240	RNA recognition motif containing protein, putative, expressed	-15	LOC_Os07g03200	phytosulfokines precursor, putative, expressed	-20	LOC_Os07g03190	PHLOEM 2-LIKE A10, putative, expressed	-24	LOC_Os07g03180	GCRP3 - Glycine and cysteine rich family protein precursor, expressed	28	LOC_Os07g03250	AP2-like ethylene-responsive transcription factor PLETHORA 2, putative, expressed	-30	LOC_Os07g03170	expressed protein	-32	LOC_Os07g03160	WD domain, G-beta repeat domain containing protein, expressed	34	LOC_Os07g03260	CSLC10 - cellulose synthase-like family C	42	LOC_Os07g03270	heat shock protein DnaJ, putative, expressed	48	LOC_Os07g03279	SCP-like extracellular protein, expressed	51	LOC_Os07g03288	SCP-like extracellular protein	-53	LOC_Os07g03150	H-BTB5 - Bric-a-Brac, Tramtrack, Broad Complex BTB domain with H family conserved sequence, expressed
mr003	jap	8	4595970	8.35e-07	0	LOC_Os08g08100	hypothetical protein	-2	LOC_Os08g08090	wound induced protein, putative, expressed	2	LOC_Os08g08110	diacylglycerol kinase, putative, expressed	-4	LOC_Os08g08084	expressed protein	-5	LOC_Os08g08080	BUD13, putative, expressed	-13	LOC_Os08g08070	transporter family protein, putative, expressed	13	LOC_Os08g08120	B-box zinc finger family protein, putative, expressed	-16	LOC_Os08g08060	vacuolar protein sorting-associated protein 18, putative, expressed	21	LOC_Os08g08130	transposon protein, putative, Pong sub-class, expressed	-27	LOC_Os08g08050	retrotransposon protein, putative, unclassified	-31	LOC_Os08g08040	LSM domain containing protein, expressed	34	LOC_Os08g08140	receptor-like kinase, putative, expressed	-39	LOC_Os08g08030	double-strand break repair protein MRE11, putative	44	LOC_Os08g08150	hypothetical protein	-47	LOC_Os08g08020	expressed protein
mr003	jap	9	798073	4.55e-08	0	LOC_Os09g02120	hypothetical protein	0	LOC_Os09g02130	expressed protein	-6	LOC_Os09g02110	retrotransposon protein, putative, Ty3-gypsy subclass	18	LOC_Os09g02140	expressed protein	-20	LOC_Os09g02100	transposon protein, putative, CACTA, En/Spm sub-class	-25	LOC_Os09g02090	transposon protein, putative, CACTA, En/Spm sub-class	-32	LOC_Os09g02080	retrotransposon protein, putative, unclassified	-36	LOC_Os09g02070	retrotransposon protein, putative, Ty3-gypsy subclass	-45	LOC_Os09g02060	hypothetical protein	45	LOC_Os09g02150	hypothetical protein	-50	LOC_Os09g02050	retrotransposon protein, putative, unclassified	50	LOC_Os09g02160	DEFL47 - Defensin and Defensin-like DEFL family	-55	LOC_Os09g02040	conserved hypothetical protein	55	LOC_Os09g02170	unc-50, putative, expressed	-61	LOC_Os09g02030	retrotransposon protein, putative, unclassified, expressed
mr003	jap	9	5707097	5.21e-07	0	LOC_Os09g10440	retrotransposon protein, putative, Ty3-gypsy subclass	1	LOC_Os09g10450	retrotransposon protein, putative, Ty3-gypsy subclass	-8	LOC_Os09g10430	retrotransposon protein, putative, unclassified	8	LOC_Os09g10460	transposon protein, putative, unclassified	-10	LOC_Os09g10420	retrotransposon protein, putative, unclassified	12	LOC_Os09g10470	retrotransposon protein, putative, Ty3-gypsy subclass	-15	LOC_Os09g10410	retrotransposon protein, putative, unclassified	16	LOC_Os09g10480	retrotransposon protein, putative, Ty3-gypsy subclass	-20	LOC_Os09g10400	transposon protein, putative, unclassified	-21	LOC_Os09g10390	retrotransposon protein, putative, unclassified	23	LOC_Os09g10500	retrotransposon protein, putative, Ty3-gypsy subclass	24	LOC_Os09g10510	retrotransposon protein, putative, Ty3-gypsy subclass	-26	LOC_Os09g10380	transposon protein, putative, unclassified	26	LOC_Os09g10520	hypothetical protein	-28	LOC_Os09g10370	hypothetical protein
mr003	jap	9	5708547	5.93e-07	0	LOC_Os09g10450	retrotransposon protein, putative, Ty3-gypsy subclass	-2	LOC_Os09g10440	retrotransposon protein, putative, Ty3-gypsy subclass	6	LOC_Os09g10460	transposon protein, putative, unclassified	-10	LOC_Os09g10430	retrotransposon protein, putative, unclassified	10	LOC_Os09g10470	retrotransposon protein, putative, Ty3-gypsy subclass	-12	LOC_Os09g10420	retrotransposon protein, putative, unclassified	15	LOC_Os09g10480	retrotransposon protein, putative, Ty3-gypsy subclass	-16	LOC_Os09g10410	retrotransposon protein, putative, unclassified	-21	LOC_Os09g10400	transposon protein, putative, unclassified	-22	LOC_Os09g10390	retrotransposon protein, putative, unclassified	22	LOC_Os09g10500	retrotransposon protein, putative, Ty3-gypsy subclass	23	LOC_Os09g10510	retrotransposon protein, putative, Ty3-gypsy subclass	25	LOC_Os09g10520	hypothetical protein	-27	LOC_Os09g10380	transposon protein, putative, unclassified	-29	LOC_Os09g10370	hypothetical protein
mr003	jap	9	7054902	1.49e-06	-1	LOC_Os09g12350	conserved hypothetical protein	9	LOC_Os09g12360	retrotransposon protein, putative, unclassified	13	LOC_Os09g12370	transposon protein, putative, CACTA, En/Spm sub-class	-20	LOC_Os09g12340	retrotransposon protein, putative, unclassified	21	LOC_Os09g12380	no apical meristem protein, putative, expressed	-24	LOC_Os09g12330	retrotransposon protein, putative, Ty3-gypsy subclass	-29	LOC_Os09g12320	retrotransposon protein, putative, unclassified	31	LOC_Os09g12390	hypothetical protein	-34	LOC_Os09g12310	ubiquitin-conjugating enzyme domain containing protein, expressed	38	LOC_Os09g12400	hypothetical protein	-39	LOC_Os09g12300	serine/threonine-protein kinase NAK, putative, expressed	39	LOC_Os09g12410	hAT dimerisation domain-containing protein, putative	-46	LOC_Os09g12290	bifunctional aspartokinase/homoserine dehydrogenase, chloroplast precursor, putative, expressed	49	LOC_Os09g12420	transposon protein, putative, unclassified, expressed	60	LOC_Os09g12430	hypothetical protein
mr003	jap	9	13655142	2.34e-06	-5	LOC_Os09g23100	retrotransposon protein, putative, Ty1-copia subclass	10	LOC_Os09g23110	transporter family protein, putative, expressed	-15	LOC_Os09g23084	endoglucanase, putative, expressed	16	LOC_Os09g23120	retrotransposon protein, putative, Ty3-gypsy subclass	23	LOC_Os09g23130	retrotransposon protein, putative, unclassified	-26	LOC_Os09g23070	malonyl-CoA decarboxylase, mitochondrial precursor, putative, expressed	32	LOC_Os09g23140	endonuclease/exonuclease/phosphatase family domain containing protein, expressed	-35	LOC_Os09g23060	hypothetical protein	39	LOC_Os09g23150	monoglyceride lipase, putative, expressed	-42	LOC_Os09g23050	hypothetical protein	50	LOC_Os09g23160	annexin, putative, expressed	-52	LOC_Os09g22550	transposon protein, putative, unclassified	-54	LOC_Os09g22540	transcription factor jumonji, putative, expressed	56	LOC_Os09g23170	conserved hypothetical protein	-69	LOC_Os09g22530	expressed protein
mr003	all	10	4544385	3.61e-08	0	LOC_Os10g08350	transposon protein, putative, CACTA, En/Spm sub-class	5	LOC_Os10g08360	transposon protein, putative, CACTA, En/Spm sub-class	6	LOC_Os10g08370	transposon protein, putative, CACTA, En/Spm sub-class	-12	LOC_Os10g08340	retrotransposon, putative, centromere-specific	-24	LOC_Os10g08319	cytochrome P450, putative, expressed	25	LOC_Os10g08390	retrotransposon protein, putative, Ty3-gypsy subclass	34	LOC_Os10g08400	hypothetical protein	-40	LOC_Os10g08300	retrotransposon protein, putative, unclassified	41	LOC_Os10g08410	retrotransposon protein, putative, unclassified	44	LOC_Os10g08420	retrotransposon protein, putative, unclassified	-46	LOC_Os10g08290	hypothetical protein	-47	LOC_Os10g08280	DNA binding protein, putative, expressed	53	LOC_Os10g08430	hypothetical protein	56	LOC_Os10g08440	hypothetical protein	-60	LOC_Os10g08260	transposon protein, putative, CACTA, En/Spm sub-class
mr003	jap	10	9816248	4.91e-07	0	LOC_Os10g19830	transposon protein, putative, Mariner sub-class	-1	LOC_Os10g19820	hypothetical protein	-4	LOC_Os10g19810	transposon protein, putative, CACTA, En/Spm sub-class	-6	LOC_Os10g19342	IQ calmodulin-binding motif family protein, putative	8	LOC_Os10g19850	expressed protein	-13	LOC_Os10g19338	retrotransposon protein, putative, Ty1-copia subclass	-19	LOC_Os10g19334	alpha-1,2-fucosidase, putative, expressed	19	LOC_Os10g19860	XI-I, putative, expressed	-25	LOC_Os10g19331	expressed protein	-27	LOC_Os10g19330	hypothetical protein	-30	LOC_Os10g19326	transposon protein, putative, CACTA, En/Spm sub-class	33	LOC_Os10g19880	alpha-1,2-fucosidase, putative, expressed	-37	LOC_Os10g19322	transposon protein, putative, CACTA, En/Spm sub-class	-41	LOC_Os10g19318	hypothetical protein	-42	LOC_Os10g19314	hypothetical protein
mr003	jap	10	10186036	2.06e-08	1	LOC_Os10g20400	retrotransposon protein, putative, unclassified	-4	LOC_Os10g20390	MATE efflux family protein, putative, expressed	6	LOC_Os10g20410	transposon protein, putative, CACTA, En/Spm sub-class	-13	LOC_Os10g20380	uncharacterized transporter C11D3.06, putative	13	LOC_Os10g20420	hypothetical protein	-15	LOC_Os10g20370	expressed protein	15	LOC_Os10g20430	transposon protein, putative, CACTA, En/Spm sub-class	-17	LOC_Os10g20360	retrotransposon protein, putative, Ty3-gypsy subclass	-22	LOC_Os10g20350	MATE efflux family protein, putative, expressed	-26	LOC_Os10g20340	hypothetical protein	-29	LOC_Os10g20330	transposon protein, putative, CACTA, En/Spm sub-class	29	LOC_Os10g20440	retrotransposon protein, putative, unclassified	-31	LOC_Os10g20320	transposon protein, putative, CACTA, En/Spm sub-class	35	LOC_Os10g20450	MATE efflux family protein, putative, expressed	-38	LOC_Os10g20310	thioredoxin fold, putative, expressed
mr003	jap	10	10233750	2.51e-07	0	LOC_Os10g20470	MATE efflux family protein, putative, expressed	-6	LOC_Os10g20460	hypothetical protein	-9	LOC_Os10g20450	MATE efflux family protein, putative, expressed	-12	LOC_Os10g20440	retrotransposon protein, putative, unclassified	12	LOC_Os10g20480	transposon protein, putative, CACTA, En/Spm sub-class, expressed	18	LOC_Os10g20490	transposon protein, putative, CACTA, En/Spm sub-class	25	LOC_Os10g20500	conserved hypothetical protein	-27	LOC_Os10g20430	transposon protein, putative, CACTA, En/Spm sub-class	32	LOC_Os10g20510	expressed protein	-33	LOC_Os10g20420	hypothetical protein	-38	LOC_Os10g20410	transposon protein, putative, CACTA, En/Spm sub-class	38	LOC_Os10g20520	hypothetical protein	-42	LOC_Os10g20400	retrotransposon protein, putative, unclassified	44	LOC_Os10g20530	hypothetical protein	48	LOC_Os10g20540	DEFL69 - Defensin and Defensin-like DEFL family
mr003	all	12	11801761	1.3e-08	0	LOC_Os12g20240	retrotransposon protein, putative, unclassified	-4	LOC_Os12g20230	retrotransposon protein, putative, Ty3-gypsy subclass	5	LOC_Os12g20250	retrotransposon protein, putative, Ty3-gypsy subclass	-6	LOC_Os12g20220	retrotransposon protein, putative, Ty3-gypsy subclass	-15	LOC_Os12g20210	retrotransposon protein, putative, Ty3-gypsy subclass	17	LOC_Os12g20260	hypothetical protein	-22	LOC_Os12g20200	retrotransposon protein, putative, unclassified	23	LOC_Os12g20270	retrotransposon protein, putative, Ty3-gypsy subclass	-34	LOC_Os12g20190	retrotransposon protein, putative, Ty3-gypsy subclass	39	LOC_Os12g20280	hypothetical protein	-44	LOC_Os12g20169	retrotransposon protein, putative, Ty3-gypsy subclass	45	LOC_Os12g20290	retrotransposon protein, putative, unclassified	48	LOC_Os12g20300	retrotransposon protein, putative, Ty3-gypsy subclass	58	LOC_Os12g20310	sarcoma antigen NY-SAR-91, putative, expressed	-59	LOC_Os12g20150	phosphoglucan, water dikinase, chloroplast precursor, putative, expressed
mr003	all	12	12858077	1.07e-06	2	LOC_Os12g22790	expressed protein	3	LOC_Os12g22800	expressed protein	-6	LOC_Os12g22780	hypothetical protein	-8	LOC_Os12g22760	expressed protein	12	LOC_Os12g22810	transposon protein, putative, CACTA, En/Spm sub-class, expressed	-19	LOC_Os12g22750	hypothetical protein	-21	LOC_Os12g22744	expressed protein	24	LOC_Os12g22820	retrotransposon protein, putative, Ty1-copia subclass	25	LOC_Os12g22830	retrotransposon protein, putative, Ty1-copia subclass	-29	LOC_Os12g22740	retrotransposon protein, putative, unclassified	31	LOC_Os12g22839	expressed protein	-38	LOC_Os12g22730	retrotransposon protein, putative, unclassified	38	LOC_Os12g22850	hypothetical protein	-41	LOC_Os12g22720	retrotransposon protein, putative, unclassified	-43	LOC_Os12g22710	retrotransposon protein, putative, unclassified
mr003	all	12	14170345	1.1e-06	0	LOC_Os12g24710	retrotransposon protein, putative, unclassified	13	LOC_Os12g24730	retrotransposon protein, putative, unclassified	-18	LOC_Os12g24700	retrotransposon protein, putative, Ty1-copia subclass	-20	LOC_Os12g24690	retrotransposon protein, putative, Ty1-copia subclass	20	LOC_Os12g24740	retrotransposon protein, putative, unclassified	26	LOC_Os12g24750	retrotransposon protein, putative, Ty3-gypsy subclass	30	LOC_Os12g24760	retrotransposon protein, putative, Ty3-gypsy subclass	33	LOC_Os12g24770	retrotransposon protein, putative, unclassified	-34	LOC_Os12g24680	transposon protein, putative, CACTA, En/Spm sub-class	39	LOC_Os12g24780	retrotransposon protein, putative, unclassified	43	LOC_Os12g24790	retrotransposon protein, putative, LINE subclass, expressed	-47	LOC_Os12g24670	hypothetical protein	-49	LOC_Os12g24659	hypothetical protein	-58	LOC_Os12g24650	leucine aminopeptidase, chloroplast precursor, putative, expressed	59	LOC_Os12g24800	9-cis-epoxycarotenoid dioxygenase 1, chloroplast precursor, putative, expressed
mr004	jap	2	34056391	2.39e-08	2	LOC_Os02g55620	transposon protein, putative, unclassified	-3	LOC_Os02g55610	serine-rich protein, putative, expressed	-8	LOC_Os02g55600	expressed protein	8	LOC_Os02g55630	COBW domain containing protein, putative, expressed	13	LOC_Os02g55640	proteasome maturation factor UMP1 family protein, expressed	-15	LOC_Os02g55590	expressed protein	19	LOC_Os02g55649	CXXXC8 - Cysteine-rich protein with paired CXXXC motifs precursor, putative, expressed	22	LOC_Os02g55658	hypothetical protein	-25	LOC_Os02g55580	hypothetical protein	-27	LOC_Os02g55570	shugoshin-1, putative, expressed	27	LOC_Os02g55670	expressed protein	-31	LOC_Os02g55560	protein phosphatase 2C, putative, expressed	39	LOC_Os02g55689	hypothetical protein	-44	LOC_Os02g55550	F-box/LRR-repeat protein 14, putative, expressed	46	LOC_Os02g55698	hypothetical protein
mr004	all	4	20375014	2.55e-07	0	LOC_Os04g33930	LTPL103 - Protease inhibitor/seed storage/LTP family protein precursor, expressed	1	LOC_Os04g33940	protein of unknown function DUF1279 domain containing protein, expressed	-2	LOC_Os04g33920	LTPL102 - Protease inhibitor/seed storage/LTP family protein precursor, expressed	2	LOC_Os04g33950	E2F family transcription factor protein, putative, expressed	-7	LOC_Os04g33910	hypothetical protein	10	LOC_Os04g33960	hypothetical protein	-12	LOC_Os04g33900	ctr copper transporter family protein, putative, expressed	12	LOC_Os04g33970	2-Cys peroxiredoxin BAS1, chloroplast precursor, putative, expressed	-15	LOC_Os04g33890	hypothetical protein	-16	LOC_Os04g33885	expressed protein	-18	LOC_Os04g33880	HVA22, putative, expressed	20	LOC_Os04g33980	transposon protein, putative, Mutator sub-class, expressed	-26	LOC_Os04g33870	DUF623 domain containing protein, expressed	32	LOC_Os04g33990	harpin-induced protein 1 domain containing protein, expressed	-37	LOC_Os04g33860	expressed protein
mr004	jap	4	25075687	8.99e-07	-2	LOC_Os04g42700	receptor-like protein kinase precursor, putative, expressed	2	LOC_Os04g42710	retrotransposon protein, putative, unclassified	-7	LOC_Os04g42690	UDP-glucoronosyl and UDP-glucosyl transferase domain containing protein, expressed	-9	LOC_Os04g42680	hypothetical protein	-14	LOC_Os04g42670	OsFBL19 - F-box domain and LRR containing protein, expressed	20	LOC_Os04g42720	TMS membrane protein/tumour differentially expressed protein, putative, expressed	-26	LOC_Os04g42650	plant protein of unknown function domain containing protein, expressed	26	LOC_Os04g42730	retrotransposon protein, putative, unclassified	-32	LOC_Os04g42634	hypothetical protein	36	LOC_Os04g42740	serine/threonine-protein kinase receptor precursor, putative	-41	LOC_Os04g42620	uncharacterized protein At4g06744 precursor, putative, expressed	42	LOC_Os04g42750	retrotransposon protein, putative, unclassified	-46	LOC_Os04g42610	plant protein of unknown function DUF869 domain containing protein, expressed	46	LOC_Os04g42760	sialyltransferase family domain containing protein, expressed	53	LOC_Os04g42770	expressed protein
mr004	all	6	8731980	3.69e-09	-6	LOC_Os06g15360	RAD23 DNA repair protein, putative, expressed	6	LOC_Os06g15370	peptide transporter PTR2, putative, expressed	11	LOC_Os06g15380	acylphosphatase, putative	12	LOC_Os06g15390	acylphosphatase, putative, expressed	-15	LOC_Os06g15350	transposon protein, putative, CACTA, En/Spm sub-class	18	LOC_Os06g15400	expressed protein	-21	LOC_Os06g15340	transposon protein, putative, CACTA, En/Spm sub-class	21	LOC_Os06g15410	angel, putative	25	LOC_Os06g15420	asparagine synthetase, putative, expressed	-26	LOC_Os06g15330	CCT/B-box zinc finger protein, putative, expressed	34	LOC_Os06g15430	expressed protein	-36	LOC_Os06g15320	hypothetical protein	37	LOC_Os06g15440	hypothetical protein	40	LOC_Os06g15450	retrotransposon protein, putative, Ty1-copia subclass	-42	LOC_Os06g15310	retrotransposon protein, putative, Ty3-gypsy subclass
mr004	all	6	9867068	7.08e-08	2	LOC_Os06g17020	anthocyanin 3-O-beta-glucosyltransferase, putative, expressed	-4	LOC_Os06g17000	BURP domain containing protein, expressed	8	LOC_Os06g17030	transposon protein, putative, unclassified, expressed	-9	LOC_Os06g16990	conserved hypothetical protein	-11	LOC_Os06g16980	DNA topoisomerase I family protein, expressed	11	LOC_Os06g17040	retrotransposon protein, putative, unclassified, expressed	21	LOC_Os06g17050	hypothetical protein	22	LOC_Os06g17060	retrotransposon protein, putative, Ty1-copia subclass	24	LOC_Os06g17070	retrotransposon protein, putative, Ty1-copia subclass	-30	LOC_Os06g16970	hypothetical protein	-33	LOC_Os06g16960	O-methyltransferase, putative	36	LOC_Os06g17080	retrotransposon protein, putative, unclassified	42	LOC_Os06g17090	UDP-glycosyltransferase, putative	-43	LOC_Os06g16950	hypothetical protein	43	LOC_Os06g17100	retrotransposon protein, putative, unclassified
mr004	ind	6	10025626	5.68e-07	-2	LOC_Os06g17300	hypothetical protein	-8	LOC_Os06g17290	phosphatidylinositol 3- and 4-kinase family protein, putative, expressed	11	LOC_Os06g17320	transposon protein, putative, CACTA, En/Spm sub-class	12	LOC_Os06g17330	transposon protein, putative, CACTA, En/Spm sub-class	-13	LOC_Os06g17285	protein kinase, putative, expressed	18	LOC_Os06g17340	transposon protein, putative, CACTA, En/Spm sub-class	-19	LOC_Os06g17280	PHD-finger family protein, expressed	-25	LOC_Os06g17270	hypothetical protein	-28	LOC_Os06g17260	UDP-glucoronosyl and UDP-glucosyl transferase domain containing protein, expressed	29	LOC_Os06g17350	retrotransposon protein, putative, unclassified	-33	LOC_Os06g17250	anthocyanidin 3-O-glucosyltransferase, putative	-37	LOC_Os06g17240	transposon protein, putative, CACTA, En/Spm sub-class	37	LOC_Os06g17360	retrotransposon protein, putative, Ty3-gypsy subclass	39	LOC_Os06g17370	retrotransposon protein, putative, Ty3-gypsy subclass	-42	LOC_Os06g17230	transposon protein, putative, CACTA, En/Spm sub-class
mr004	ind	6	10033391	6.9e-07	3	LOC_Os06g17320	transposon protein, putative, CACTA, En/Spm sub-class	4	LOC_Os06g17330	transposon protein, putative, CACTA, En/Spm sub-class	-10	LOC_Os06g17300	hypothetical protein	10	LOC_Os06g17340	transposon protein, putative, CACTA, En/Spm sub-class	-16	LOC_Os06g17290	phosphatidylinositol 3- and 4-kinase family protein, putative, expressed	-20	LOC_Os06g17285	protein kinase, putative, expressed	21	LOC_Os06g17350	retrotransposon protein, putative, unclassified	-27	LOC_Os06g17280	PHD-finger family protein, expressed	29	LOC_Os06g17360	retrotransposon protein, putative, Ty3-gypsy subclass	31	LOC_Os06g17370	retrotransposon protein, putative, Ty3-gypsy subclass	-33	LOC_Os06g17270	hypothetical protein	-36	LOC_Os06g17260	UDP-glucoronosyl and UDP-glucosyl transferase domain containing protein, expressed	37	LOC_Os06g17380	retrotransposon protein, putative, unclassified	-41	LOC_Os06g17250	anthocyanidin 3-O-glucosyltransferase, putative	-45	LOC_Os06g17240	transposon protein, putative, CACTA, En/Spm sub-class
mr004	ind	6	10057840	3.94e-10	0	LOC_Os06g17350	retrotransposon protein, putative, unclassified	5	LOC_Os06g17360	retrotransposon protein, putative, Ty3-gypsy subclass	7	LOC_Os06g17370	retrotransposon protein, putative, Ty3-gypsy subclass	-10	LOC_Os06g17340	transposon protein, putative, CACTA, En/Spm sub-class	13	LOC_Os06g17380	retrotransposon protein, putative, unclassified	-16	LOC_Os06g17330	transposon protein, putative, CACTA, En/Spm sub-class	-19	LOC_Os06g17320	transposon protein, putative, CACTA, En/Spm sub-class	23	LOC_Os06g17390	auxin-independent growth promoter protein, putative, expressed	-34	LOC_Os06g17300	hypothetical protein	37	LOC_Os06g17400	hypothetical protein	-40	LOC_Os06g17290	phosphatidylinositol 3- and 4-kinase family protein, putative, expressed	42	LOC_Os06g17410	dof zinc finger domain containing protein, putative, expressed	-45	LOC_Os06g17285	protein kinase, putative, expressed	49	LOC_Os06g17430	hypothetical protein	-51	LOC_Os06g17280	PHD-finger family protein, expressed
mr004	all	6	10116429	1.51e-15	3	LOC_Os06g17440	microtubule-associated protein, putative, expressed	-8	LOC_Os06g17430	hypothetical protein	9	LOC_Os06g17450	expressed protein	13	LOC_Os06g17460	fasciclin domain containing protein	-14	LOC_Os06g17410	dof zinc finger domain containing protein, putative, expressed	17	LOC_Os06g17470	hypothetical protein	-20	LOC_Os06g17400	hypothetical protein	20	LOC_Os06g17480	histone-like transcription factor and archaeal histone, putative, expressed	29	LOC_Os06g17490	expressed protein	-30	LOC_Os06g17390	auxin-independent growth promoter protein, putative, expressed	32	LOC_Os06g17500	expressed protein	37	LOC_Os06g17510	hypothetical protein	41	LOC_Os06g17520	retrotransposon protein, putative, Ty3-gypsy subclass	-42	LOC_Os06g17380	retrotransposon protein, putative, unclassified	-47	LOC_Os06g17370	retrotransposon protein, putative, Ty3-gypsy subclass
mr004	ind	6	10118476	1.44e-13	1	LOC_Os06g17440	microtubule-associated protein, putative, expressed	7	LOC_Os06g17450	expressed protein	-10	LOC_Os06g17430	hypothetical protein	11	LOC_Os06g17460	fasciclin domain containing protein	15	LOC_Os06g17470	hypothetical protein	-16	LOC_Os06g17410	dof zinc finger domain containing protein, putative, expressed	18	LOC_Os06g17480	histone-like transcription factor and archaeal histone, putative, expressed	-22	LOC_Os06g17400	hypothetical protein	27	LOC_Os06g17490	expressed protein	30	LOC_Os06g17500	expressed protein	-32	LOC_Os06g17390	auxin-independent growth promoter protein, putative, expressed	35	LOC_Os06g17510	hypothetical protein	39	LOC_Os06g17520	retrotransposon protein, putative, Ty3-gypsy subclass	-44	LOC_Os06g17380	retrotransposon protein, putative, unclassified	-49	LOC_Os06g17370	retrotransposon protein, putative, Ty3-gypsy subclass
mr004	all	6	10137843	1.17e-20	0	LOC_Os06g17480	histone-like transcription factor and archaeal histone, putative, expressed	-3	LOC_Os06g17470	hypothetical protein	-7	LOC_Os06g17460	fasciclin domain containing protein	7	LOC_Os06g17490	expressed protein	10	LOC_Os06g17500	expressed protein	-11	LOC_Os06g17450	expressed protein	-14	LOC_Os06g17440	microtubule-associated protein, putative, expressed	16	LOC_Os06g17510	hypothetical protein	19	LOC_Os06g17520	retrotransposon protein, putative, Ty3-gypsy subclass	29	LOC_Os06g17530	retrotransposon protein, putative, Ty3-gypsy subclass	-30	LOC_Os06g17430	hypothetical protein	34	LOC_Os06g17540	hypothetical protein	-36	LOC_Os06g17410	dof zinc finger domain containing protein, putative, expressed	39	LOC_Os06g17550	retrotransposon protein, putative, Ty3-gypsy subclass	-41	LOC_Os06g17400	hypothetical protein
mr004	all	6	10151421	7.4e-09	0	LOC_Os06g17500	expressed protein	2	LOC_Os06g17510	hypothetical protein	-3	LOC_Os06g17490	expressed protein	6	LOC_Os06g17520	retrotransposon protein, putative, Ty3-gypsy subclass	-13	LOC_Os06g17480	histone-like transcription factor and archaeal histone, putative, expressed	-16	LOC_Os06g17470	hypothetical protein	16	LOC_Os06g17530	retrotransposon protein, putative, Ty3-gypsy subclass	-20	LOC_Os06g17460	fasciclin domain containing protein	20	LOC_Os06g17540	hypothetical protein	-25	LOC_Os06g17450	expressed protein	26	LOC_Os06g17550	retrotransposon protein, putative, Ty3-gypsy subclass	-27	LOC_Os06g17440	microtubule-associated protein, putative, expressed	31	LOC_Os06g17560	cadmium tolerance factor, putative, expressed	-43	LOC_Os06g17430	hypothetical protein	45	LOC_Os06g17570	embryogenesis transmembrane protein, putative
mr004	ind	6	10289319	1.39e-08	-1	LOC_Os06g17730	plastocyanin-like domain containing protein, putative, expressed	2	LOC_Os06g17740	retrotransposon protein, putative, unclassified	-3	LOC_Os06g17720	hypothetical protein	-6	LOC_Os06g17710	retrotransposon protein, putative, Ty3-gypsy subclass	6	LOC_Os06g17750	retrotransposon protein, putative, Ty3-gypsy subclass	-10	LOC_Os06g17700	embryogenesis transmembrane protein, putative	14	LOC_Os06g17760	retrotransposon protein, putative, unclassified	-19	LOC_Os06g17690	hypothetical protein	20	LOC_Os06g17770	retrotransposon protein, putative, unclassified	22	LOC_Os06g17780	retrotransposon protein, putative, unclassified	-23	LOC_Os06g17680	retrotransposon protein, putative, unclassified, expressed	27	LOC_Os06g17790	retrotransposon protein, putative, Ty3-gypsy subclass	-29	LOC_Os06g17670	retrotransposon protein, putative, Ty3-gypsy subclass	29	LOC_Os06g17800	retrotransposon protein, putative, Ty3-gypsy subclass	-33	LOC_Os06g17659	hypothetical protein
mr004	ind	6	10378517	1.47e-12	0	LOC_Os06g17880	NBS-LRR disease resistance protein, putative, expressed	2	LOC_Os06g17890	hypothetical protein	-4	LOC_Os06g17870	nitrate-induced NOI protein, putative	7	LOC_Os06g17900	disease resistance protein RPM1, putative	-11	LOC_Os06g17860	hypothetical protein	-14	LOC_Os06g17850	hypothetical protein	17	LOC_Os06g17910	NBS-LRR disease resistance protein, putative	-21	LOC_Os06g17840	expressed protein	26	LOC_Os06g17920	NBS-LRR disease resistance protein, putative	-36	LOC_Os06g17830	oxidoreductase, 2OG-Fe oxygenase family protein, putative, expressed	41	LOC_Os06g17930	NBS-LRR disease resistance protein, putative	-43	LOC_Os06g17820	retrotransposon protein, putative, unclassified	-50	LOC_Os06g17810	retrotransposon protein, putative, unclassified	52	LOC_Os06g17940	hypothetical protein	-56	LOC_Os06g17800	retrotransposon protein, putative, Ty3-gypsy subclass
mr004	all	6	10393970	6.13e-10	2	LOC_Os06g17910	NBS-LRR disease resistance protein, putative	-4	LOC_Os06g17900	disease resistance protein RPM1, putative	10	LOC_Os06g17920	NBS-LRR disease resistance protein, putative	-11	LOC_Os06g17890	hypothetical protein	-14	LOC_Os06g17880	NBS-LRR disease resistance protein, putative, expressed	-20	LOC_Os06g17870	nitrate-induced NOI protein, putative	25	LOC_Os06g17930	NBS-LRR disease resistance protein, putative	-26	LOC_Os06g17860	hypothetical protein	-30	LOC_Os06g17850	hypothetical protein	-36	LOC_Os06g17840	expressed protein	37	LOC_Os06g17940	hypothetical protein	40	LOC_Os06g17950	NBS-LRR disease resistance protein, putative, expressed	47	LOC_Os06g17960	hypothetical protein	50	LOC_Os06g17970	NBS-LRR disease resistance protein, putative, expressed	-51	LOC_Os06g17830	oxidoreductase, 2OG-Fe oxygenase family protein, putative, expressed
mr004	all	6	10396338	6.82e-08	0	LOC_Os06g17910	NBS-LRR disease resistance protein, putative	-6	LOC_Os06g17900	disease resistance protein RPM1, putative	8	LOC_Os06g17920	NBS-LRR disease resistance protein, putative	-14	LOC_Os06g17890	hypothetical protein	-17	LOC_Os06g17880	NBS-LRR disease resistance protein, putative, expressed	-22	LOC_Os06g17870	nitrate-induced NOI protein, putative	23	LOC_Os06g17930	NBS-LRR disease resistance protein, putative	-28	LOC_Os06g17860	hypothetical protein	-32	LOC_Os06g17850	hypothetical protein	34	LOC_Os06g17940	hypothetical protein	-38	LOC_Os06g17840	expressed protein	38	LOC_Os06g17950	NBS-LRR disease resistance protein, putative, expressed	45	LOC_Os06g17960	hypothetical protein	47	LOC_Os06g17970	NBS-LRR disease resistance protein, putative, expressed	-54	LOC_Os06g17830	oxidoreductase, 2OG-Fe oxygenase family protein, putative, expressed
mr004	all	6	10441279	2.64e-18	0	LOC_Os06g17950	NBS-LRR disease resistance protein, putative, expressed	0	LOC_Os06g17960	hypothetical protein	2	LOC_Os06g17970	NBS-LRR disease resistance protein, putative, expressed	-7	LOC_Os06g17940	hypothetical protein	12	LOC_Os06g17980	hypothetical protein	-14	LOC_Os06g17930	NBS-LRR disease resistance protein, putative	20	LOC_Os06g17990	hypothetical protein	-26	LOC_Os06g17920	NBS-LRR disease resistance protein, putative	27	LOC_Os06g18000	protein kinase domain containing protein, expressed	37	LOC_Os06g18010	UDP-glucoronosyl and UDP-glucosyl transferase domain containing protein, expressed	-43	LOC_Os06g17910	NBS-LRR disease resistance protein, putative	46	LOC_Os06g18020	hypothetical protein	-51	LOC_Os06g17900	disease resistance protein RPM1, putative	55	LOC_Os06g18030	retrotransposon protein, putative, Ty3-gypsy subclass	-59	LOC_Os06g17890	hypothetical protein
mr004	ind	6	10443062	1.98e-27	0	LOC_Os06g17970	NBS-LRR disease resistance protein, putative, expressed	-1	LOC_Os06g17960	hypothetical protein	-2	LOC_Os06g17950	NBS-LRR disease resistance protein, putative, expressed	-9	LOC_Os06g17940	hypothetical protein	10	LOC_Os06g17980	hypothetical protein	-16	LOC_Os06g17930	NBS-LRR disease resistance protein, putative	18	LOC_Os06g17990	hypothetical protein	25	LOC_Os06g18000	protein kinase domain containing protein, expressed	-28	LOC_Os06g17920	NBS-LRR disease resistance protein, putative	35	LOC_Os06g18010	UDP-glucoronosyl and UDP-glucosyl transferase domain containing protein, expressed	-44	LOC_Os06g17910	NBS-LRR disease resistance protein, putative	44	LOC_Os06g18020	hypothetical protein	-53	LOC_Os06g17900	disease resistance protein RPM1, putative	54	LOC_Os06g18030	retrotransposon protein, putative, Ty3-gypsy subclass	59	LOC_Os06g18040	hypothetical protein
mr004	ind	6	10445327	1.19e-07	0	LOC_Os06g17970	NBS-LRR disease resistance protein, putative, expressed	-3	LOC_Os06g17960	hypothetical protein	-4	LOC_Os06g17950	NBS-LRR disease resistance protein, putative, expressed	8	LOC_Os06g17980	hypothetical protein	-12	LOC_Os06g17940	hypothetical protein	16	LOC_Os06g17990	hypothetical protein	-18	LOC_Os06g17930	NBS-LRR disease resistance protein, putative	22	LOC_Os06g18000	protein kinase domain containing protein, expressed	-31	LOC_Os06g17920	NBS-LRR disease resistance protein, putative	32	LOC_Os06g18010	UDP-glucoronosyl and UDP-glucosyl transferase domain containing protein, expressed	42	LOC_Os06g18020	hypothetical protein	-47	LOC_Os06g17910	NBS-LRR disease resistance protein, putative	51	LOC_Os06g18030	retrotransposon protein, putative, Ty3-gypsy subclass	-55	LOC_Os06g17900	disease resistance protein RPM1, putative	57	LOC_Os06g18040	hypothetical protein
mr004	ind	6	10454818	7.61e-16	0	LOC_Os06g17980	hypothetical protein	-4	LOC_Os06g17970	NBS-LRR disease resistance protein, putative, expressed	6	LOC_Os06g17990	hypothetical protein	-12	LOC_Os06g17960	hypothetical protein	-13	LOC_Os06g17950	NBS-LRR disease resistance protein, putative, expressed	13	LOC_Os06g18000	protein kinase domain containing protein, expressed	-21	LOC_Os06g17940	hypothetical protein	23	LOC_Os06g18010	UDP-glucoronosyl and UDP-glucosyl transferase domain containing protein, expressed	-28	LOC_Os06g17930	NBS-LRR disease resistance protein, putative	32	LOC_Os06g18020	hypothetical protein	-40	LOC_Os06g17920	NBS-LRR disease resistance protein, putative	42	LOC_Os06g18030	retrotransposon protein, putative, Ty3-gypsy subclass	47	LOC_Os06g18040	hypothetical protein	53	LOC_Os06g18049	retrotransposon protein, putative, unclassified	-56	LOC_Os06g17910	NBS-LRR disease resistance protein, putative
mr004	ind	6	10461855	4.25e-08	0	LOC_Os06g17990	hypothetical protein	6	LOC_Os06g18000	protein kinase domain containing protein, expressed	-7	LOC_Os06g17980	hypothetical protein	-11	LOC_Os06g17970	NBS-LRR disease resistance protein, putative, expressed	16	LOC_Os06g18010	UDP-glucoronosyl and UDP-glucosyl transferase domain containing protein, expressed	-19	LOC_Os06g17960	hypothetical protein	-20	LOC_Os06g17950	NBS-LRR disease resistance protein, putative, expressed	25	LOC_Os06g18020	hypothetical protein	-28	LOC_Os06g17940	hypothetical protein	-35	LOC_Os06g17930	NBS-LRR disease resistance protein, putative	35	LOC_Os06g18030	retrotransposon protein, putative, Ty3-gypsy subclass	40	LOC_Os06g18040	hypothetical protein	46	LOC_Os06g18049	retrotransposon protein, putative, unclassified	-47	LOC_Os06g17920	NBS-LRR disease resistance protein, putative	53	LOC_Os06g18058	retrotransposon protein, putative, unclassified
mr004	jap	6	10530603	2.83e-07	-1	LOC_Os06g18080	collagen adhesion protein, putative	2	LOC_Os06g18090	retrotransposon protein, putative, Ty3-gypsy subclass	-5	LOC_Os06g18070	retrotransposon protein, putative, Ty3-gypsy subclass	7	LOC_Os06g18100	retrotransposon protein, putative, Ty3-gypsy subclass	11	LOC_Os06g18110	transposon protein, putative, unclassified	-13	LOC_Os06g18058	retrotransposon protein, putative, unclassified	18	LOC_Os06g18120	expressed protein	20	LOC_Os06g18130	retrotransposon protein, putative, LINE subclass	-21	LOC_Os06g18049	retrotransposon protein, putative, unclassified	21	LOC_Os06g18140	UDP-glucoronosyl and UDP-glucosyl transferase domain containing protein, expressed	-27	LOC_Os06g18040	hypothetical protein	28	LOC_Os06g18150	expressed protein	-29	LOC_Os06g18030	retrotransposon protein, putative, Ty3-gypsy subclass	33	LOC_Os06g18160	hypothetical protein	-41	LOC_Os06g18020	hypothetical protein
mr004	ind	6	10532673	1.03e-08	0	LOC_Os06g18090	retrotransposon protein, putative, Ty3-gypsy subclass	-3	LOC_Os06g18080	collagen adhesion protein, putative	5	LOC_Os06g18100	retrotransposon protein, putative, Ty3-gypsy subclass	-7	LOC_Os06g18070	retrotransposon protein, putative, Ty3-gypsy subclass	9	LOC_Os06g18110	transposon protein, putative, unclassified	-15	LOC_Os06g18058	retrotransposon protein, putative, unclassified	16	LOC_Os06g18120	expressed protein	17	LOC_Os06g18130	retrotransposon protein, putative, LINE subclass	19	LOC_Os06g18140	UDP-glucoronosyl and UDP-glucosyl transferase domain containing protein, expressed	-23	LOC_Os06g18049	retrotransposon protein, putative, unclassified	26	LOC_Os06g18150	expressed protein	-29	LOC_Os06g18040	hypothetical protein	-31	LOC_Os06g18030	retrotransposon protein, putative, Ty3-gypsy subclass	31	LOC_Os06g18160	hypothetical protein	41	LOC_Os06g18164	conserved hypothetical protein
mr004	all	6	10545082	5.47e-15	0	LOC_Os06g18110	transposon protein, putative, unclassified	3	LOC_Os06g18120	expressed protein	-4	LOC_Os06g18100	retrotransposon protein, putative, Ty3-gypsy subclass	5	LOC_Os06g18130	retrotransposon protein, putative, LINE subclass	7	LOC_Os06g18140	UDP-glucoronosyl and UDP-glucosyl transferase domain containing protein, expressed	-10	LOC_Os06g18090	retrotransposon protein, putative, Ty3-gypsy subclass	13	LOC_Os06g18150	expressed protein	-16	LOC_Os06g18080	collagen adhesion protein, putative	-19	LOC_Os06g18070	retrotransposon protein, putative, Ty3-gypsy subclass	19	LOC_Os06g18160	hypothetical protein	-28	LOC_Os06g18058	retrotransposon protein, putative, unclassified	29	LOC_Os06g18164	conserved hypothetical protein	-35	LOC_Os06g18049	retrotransposon protein, putative, unclassified	-42	LOC_Os06g18040	hypothetical protein	42	LOC_Os06g18670	anthocyanidin 3-O-glucosyltransferase, putative, expressed
mr004	ind	6	10565238	2.81e-57	0	LOC_Os06g18160	hypothetical protein	-2	LOC_Os06g18150	expressed protein	9	LOC_Os06g18164	conserved hypothetical protein	-11	LOC_Os06g18140	UDP-glucoronosyl and UDP-glucosyl transferase domain containing protein, expressed	-13	LOC_Os06g18130	retrotransposon protein, putative, LINE subclass	-15	LOC_Os06g18120	expressed protein	-18	LOC_Os06g18110	transposon protein, putative, unclassified	21	LOC_Os06g18670	anthocyanidin 3-O-glucosyltransferase, putative, expressed	-25	LOC_Os06g18100	retrotransposon protein, putative, Ty3-gypsy subclass	29	LOC_Os06g18680	hypothetical protein	-30	LOC_Os06g18090	retrotransposon protein, putative, Ty3-gypsy subclass	32	LOC_Os06g18690	hypothetical protein	-36	LOC_Os06g18080	collagen adhesion protein, putative	38	LOC_Os06g18700	hypothetical protein	-39	LOC_Os06g18070	retrotransposon protein, putative, Ty3-gypsy subclass
mr004	all	6	10604521	1.11e-06	0	LOC_Os06g18700	hypothetical protein	3	LOC_Os06g18710	retrotransposon protein, putative, unclassified	-5	LOC_Os06g18690	hypothetical protein	7	LOC_Os06g18720	retrotransposon protein, putative, Ty3-gypsy subclass	-9	LOC_Os06g18680	hypothetical protein	11	LOC_Os06g18730	retrotransposon protein, putative, unclassified	-15	LOC_Os06g18670	anthocyanidin 3-O-glucosyltransferase, putative, expressed	20	LOC_Os06g18740	retrotransposon protein, putative, Ty3-gypsy subclass	-24	LOC_Os06g18164	conserved hypothetical protein	24	LOC_Os06g18750	retrotransposon protein, putative, unclassified	26	LOC_Os06g18760	retrotransposon protein, putative, Ty3-gypsy subclass	35	LOC_Os06g18770	retrotransposon protein, putative, unclassified	-39	LOC_Os06g18160	hypothetical protein	-41	LOC_Os06g18150	expressed protein	44	LOC_Os06g18780	transposon protein, putative, CACTA, En/Spm sub-class, expressed
mr004	all	6	10607096	4.86e-63	1	LOC_Os06g18710	retrotransposon protein, putative, unclassified	-3	LOC_Os06g18700	hypothetical protein	5	LOC_Os06g18720	retrotransposon protein, putative, Ty3-gypsy subclass	-8	LOC_Os06g18690	hypothetical protein	9	LOC_Os06g18730	retrotransposon protein, putative, unclassified	-12	LOC_Os06g18680	hypothetical protein	17	LOC_Os06g18740	retrotransposon protein, putative, Ty3-gypsy subclass	-18	LOC_Os06g18670	anthocyanidin 3-O-glucosyltransferase, putative, expressed	21	LOC_Os06g18750	retrotransposon protein, putative, unclassified	23	LOC_Os06g18760	retrotransposon protein, putative, Ty3-gypsy subclass	-26	LOC_Os06g18164	conserved hypothetical protein	33	LOC_Os06g18770	retrotransposon protein, putative, unclassified	-41	LOC_Os06g18160	hypothetical protein	41	LOC_Os06g18780	transposon protein, putative, CACTA, En/Spm sub-class, expressed	-44	LOC_Os06g18150	expressed protein
mr004	ind	6	10608230	2.06e-08	0	LOC_Os06g18710	retrotransposon protein, putative, unclassified	-4	LOC_Os06g18700	hypothetical protein	4	LOC_Os06g18720	retrotransposon protein, putative, Ty3-gypsy subclass	8	LOC_Os06g18730	retrotransposon protein, putative, unclassified	-9	LOC_Os06g18690	hypothetical protein	-13	LOC_Os06g18680	hypothetical protein	16	LOC_Os06g18740	retrotransposon protein, putative, Ty3-gypsy subclass	-19	LOC_Os06g18670	anthocyanidin 3-O-glucosyltransferase, putative, expressed	20	LOC_Os06g18750	retrotransposon protein, putative, unclassified	22	LOC_Os06g18760	retrotransposon protein, putative, Ty3-gypsy subclass	-27	LOC_Os06g18164	conserved hypothetical protein	32	LOC_Os06g18770	retrotransposon protein, putative, unclassified	40	LOC_Os06g18780	transposon protein, putative, CACTA, En/Spm sub-class, expressed	-43	LOC_Os06g18160	hypothetical protein	-45	LOC_Os06g18150	expressed protein
mr004	jap	6	10630127	1.13e-11	0	LOC_Os06g18750	retrotransposon protein, putative, unclassified	0	LOC_Os06g18760	retrotransposon protein, putative, Ty3-gypsy subclass	-3	LOC_Os06g18740	retrotransposon protein, putative, Ty3-gypsy subclass	-10	LOC_Os06g18730	retrotransposon protein, putative, unclassified	10	LOC_Os06g18770	retrotransposon protein, putative, unclassified	-16	LOC_Os06g18720	retrotransposon protein, putative, Ty3-gypsy subclass	18	LOC_Os06g18780	transposon protein, putative, CACTA, En/Spm sub-class, expressed	-20	LOC_Os06g18710	retrotransposon protein, putative, unclassified	-26	LOC_Os06g18700	hypothetical protein	28	LOC_Os06g18790	anthocyanidin 3-O-glucosyltransferase, putative	-31	LOC_Os06g18690	hypothetical protein	33	LOC_Os06g18800	retrotransposon protein, putative, Ty3-gypsy subclass	-35	LOC_Os06g18680	hypothetical protein	-41	LOC_Os06g18670	anthocyanidin 3-O-glucosyltransferase, putative, expressed	48	LOC_Os06g18810	hypothetical protein
mr004	all	6	10678716	5.35e-22	0	LOC_Os06g18810	hypothetical protein	5	LOC_Os06g18820	serine threonine kinase, putative, expressed	-7	LOC_Os06g18800	retrotransposon protein, putative, Ty3-gypsy subclass	10	LOC_Os06g18830	AGC_PVPK_like_kin82y.13 - ACG kinases include homologs to PKA, PKG and PKC, expressed	-19	LOC_Os06g18790	anthocyanidin 3-O-glucosyltransferase, putative	-20	LOC_Os06g18780	transposon protein, putative, CACTA, En/Spm sub-class, expressed	25	LOC_Os06g18840	retrotransposon protein, putative, LINE subclass	29	LOC_Os06g18850	cadmium tolerance factor, putative, expressed	35	LOC_Os06g18860	transposon protein, putative, unclassified	-37	LOC_Os06g18770	retrotransposon protein, putative, unclassified	-40	LOC_Os06g18760	retrotransposon protein, putative, Ty3-gypsy subclass	44	LOC_Os06g18870	conserved hypothetical protein	46	LOC_Os06g18880	cadmium tolerance factor, putative	-48	LOC_Os06g18750	retrotransposon protein, putative, unclassified	-51	LOC_Os06g18740	retrotransposon protein, putative, Ty3-gypsy subclass
mr004	all	6	10683799	3.19e-07	0	LOC_Os06g18820	serine threonine kinase, putative, expressed	-1	LOC_Os06g18810	hypothetical protein	5	LOC_Os06g18830	AGC_PVPK_like_kin82y.13 - ACG kinases include homologs to PKA, PKG and PKC, expressed	-12	LOC_Os06g18800	retrotransposon protein, putative, Ty3-gypsy subclass	20	LOC_Os06g18840	retrotransposon protein, putative, LINE subclass	-24	LOC_Os06g18790	anthocyanidin 3-O-glucosyltransferase, putative	24	LOC_Os06g18850	cadmium tolerance factor, putative, expressed	-25	LOC_Os06g18780	transposon protein, putative, CACTA, En/Spm sub-class, expressed	30	LOC_Os06g18860	transposon protein, putative, unclassified	39	LOC_Os06g18870	conserved hypothetical protein	41	LOC_Os06g18880	cadmium tolerance factor, putative	-42	LOC_Os06g18770	retrotransposon protein, putative, unclassified	-46	LOC_Os06g18760	retrotransposon protein, putative, Ty3-gypsy subclass	46	LOC_Os06g18890	hypothetical protein	-53	LOC_Os06g18750	retrotransposon protein, putative, unclassified
mr004	all	6	10721874	1.63e-08	1	LOC_Os06g18870	conserved hypothetical protein	3	LOC_Os06g18880	cadmium tolerance factor, putative	-4	LOC_Os06g18860	transposon protein, putative, unclassified	-8	LOC_Os06g18850	cadmium tolerance factor, putative, expressed	8	LOC_Os06g18890	hypothetical protein	-15	LOC_Os06g18840	retrotransposon protein, putative, LINE subclass	15	LOC_Os06g18900	cadmium tolerance factor, putative, expressed	20	LOC_Os06g18910	hypothetical protein	25	LOC_Os06g18920	hypothetical protein	-28	LOC_Os06g18830	AGC_PVPK_like_kin82y.13 - ACG kinases include homologs to PKA, PKG and PKC, expressed	-32	LOC_Os06g18820	serine threonine kinase, putative, expressed	33	LOC_Os06g18930	cadmium tolerance factor, putative	-39	LOC_Os06g18810	hypothetical protein	41	LOC_Os06g18940	retrotransposon protein, putative, Ty3-gypsy subclass	45	LOC_Os06g18950	retrotransposon protein, putative, Ty3-gypsy subclass
mr004	ind	6	10732970	1.85e-14	-2	LOC_Os06g18890	hypothetical protein	-4	LOC_Os06g18880	cadmium tolerance factor, putative	4	LOC_Os06g18900	cadmium tolerance factor, putative, expressed	-9	LOC_Os06g18870	conserved hypothetical protein	9	LOC_Os06g18910	hypothetical protein	14	LOC_Os06g18920	hypothetical protein	-15	LOC_Os06g18860	transposon protein, putative, unclassified	-19	LOC_Os06g18850	cadmium tolerance factor, putative, expressed	22	LOC_Os06g18930	cadmium tolerance factor, putative	-26	LOC_Os06g18840	retrotransposon protein, putative, LINE subclass	30	LOC_Os06g18940	retrotransposon protein, putative, Ty3-gypsy subclass	33	LOC_Os06g18950	retrotransposon protein, putative, Ty3-gypsy subclass	-39	LOC_Os06g18830	AGC_PVPK_like_kin82y.13 - ACG kinases include homologs to PKA, PKG and PKC, expressed	-43	LOC_Os06g18820	serine threonine kinase, putative, expressed	46	LOC_Os06g18960	embryogenesis transmembrane protein, putative, expressed
mr004	all	6	10802039	5.63e-07	0	LOC_Os06g18980	expressed protein	3	LOC_Os06g18990	embryogenesis transmembrane protein, putative, expressed	-4	LOC_Os06g18970	expressed protein	7	LOC_Os06g19000	hypothetical protein	9	LOC_Os06g19010	cadmium tolerance factor, putative, expressed	15	LOC_Os06g19020	hypothetical protein	-18	LOC_Os06g18960	embryogenesis transmembrane protein, putative, expressed	18	LOC_Os06g19030	retrotransposon protein, putative, unclassified	22	LOC_Os06g19040	retrotransposon protein, putative, Ty1-copia subclass	-28	LOC_Os06g18950	retrotransposon protein, putative, Ty3-gypsy subclass	28	LOC_Os06g19050	embryogenesis transmembrane protein, putative	-35	LOC_Os06g18940	retrotransposon protein, putative, Ty3-gypsy subclass	35	LOC_Os06g19060	hypothetical protein	40	LOC_Os06g19070	cytochrome P450, putative, expressed	-43	LOC_Os06g18930	cadmium tolerance factor, putative
mr004	ind	6	10816214	2.54e-20	-1	LOC_Os06g19010	cadmium tolerance factor, putative, expressed	1	LOC_Os06g19020	hypothetical protein	4	LOC_Os06g19030	retrotransposon protein, putative, unclassified	-5	LOC_Os06g19000	hypothetical protein	-7	LOC_Os06g18990	embryogenesis transmembrane protein, putative, expressed	8	LOC_Os06g19040	retrotransposon protein, putative, Ty1-copia subclass	-13	LOC_Os06g18980	expressed protein	14	LOC_Os06g19050	embryogenesis transmembrane protein, putative	-18	LOC_Os06g18970	expressed protein	21	LOC_Os06g19060	hypothetical protein	26	LOC_Os06g19070	cytochrome P450, putative, expressed	-32	LOC_Os06g18960	embryogenesis transmembrane protein, putative, expressed	32	LOC_Os06g19080	transposon protein, putative, CACTA, En/Spm sub-class	-42	LOC_Os06g18950	retrotransposon protein, putative, Ty3-gypsy subclass	42	LOC_Os06g19090	hypothetical protein
mr004	ind	6	10819400	6.94e-11	0	LOC_Os06g19020	hypothetical protein	1	LOC_Os06g19030	retrotransposon protein, putative, unclassified	-4	LOC_Os06g19010	cadmium tolerance factor, putative, expressed	5	LOC_Os06g19040	retrotransposon protein, putative, Ty1-copia subclass	-8	LOC_Os06g19000	hypothetical protein	-10	LOC_Os06g18990	embryogenesis transmembrane protein, putative, expressed	11	LOC_Os06g19050	embryogenesis transmembrane protein, putative	-16	LOC_Os06g18980	expressed protein	18	LOC_Os06g19060	hypothetical protein	-21	LOC_Os06g18970	expressed protein	23	LOC_Os06g19070	cytochrome P450, putative, expressed	29	LOC_Os06g19080	transposon protein, putative, CACTA, En/Spm sub-class	-35	LOC_Os06g18960	embryogenesis transmembrane protein, putative, expressed	38	LOC_Os06g19090	hypothetical protein	44	LOC_Os06g19095	expressed protein
mr004	all	6	10956762	6.8e-10	0	LOC_Os06g19250	conserved hypothetical protein	0	LOC_Os06g19260	cadmium tolerance factor, putative, expressed	-6	LOC_Os06g19240	retrotransposon protein, putative, Ty3-gypsy subclass	10	LOC_Os06g19279	transposon protein, putative, CACTA, En/Spm sub-class	-15	LOC_Os06g19230	transposon protein, putative, unclassified	16	LOC_Os06g19300	cadmium tolerance factor, putative	20	LOC_Os06g19310	transposon protein, putative, CACTA, En/Spm sub-class	-21	LOC_Os06g19220	hypothetical protein	-22	LOC_Os06g19210	cadmium tolerance factor, putative, expressed	27	LOC_Os06g19320	retrotransposon protein, putative, Ty3-gypsy subclass	-30	LOC_Os06g19200	hypothetical protein	32	LOC_Os06g19330	retrotransposon protein, putative, unclassified	-36	LOC_Os06g19180	hypothetical protein	-42	LOC_Os06g19170	cadmium tolerance factor, putative, expressed	44	LOC_Os06g19340	hypothetical protein
mr004	all	6	11004002	6.27e-07	0	LOC_Os06g19340	hypothetical protein	0	LOC_Os06g19350	retrotransposon, putative, centromere-specific	8	LOC_Os06g19360	cadmium tolerance factor, putative	-11	LOC_Os06g19330	retrotransposon protein, putative, unclassified	17	LOC_Os06g19370	cadmium tolerance factor, putative, expressed	-18	LOC_Os06g19320	retrotransposon protein, putative, Ty3-gypsy subclass	-22	LOC_Os06g19310	transposon protein, putative, CACTA, En/Spm sub-class	25	LOC_Os06g19380	expressed protein	-27	LOC_Os06g19300	cadmium tolerance factor, putative	-31	LOC_Os06g19279	transposon protein, putative, CACTA, En/Spm sub-class	35	LOC_Os06g19390	expressed protein	41	LOC_Os06g19400	GRAM and C2 domains containing protein, putative, expressed	-44	LOC_Os06g19260	cadmium tolerance factor, putative, expressed	-47	LOC_Os06g19250	conserved hypothetical protein	-53	LOC_Os06g19240	retrotransposon protein, putative, Ty3-gypsy subclass
mr004	ind	6	11095081	5.61e-14	0	LOC_Os06g19480	expressed protein	-1	LOC_Os06g19470	WW domain containing protein, expressed	4	LOC_Os06g19490	hypothetical protein	6	LOC_Os06g19500	oxidoreductase, short chain dehydrogenase/reductase family domain containing protein	-10	LOC_Os06g19460	expressed protein	12	LOC_Os06g19510	hypothetical protein	15	LOC_Os06g19520	transposon protein, putative, CACTA, En/Spm sub-class	-19	LOC_Os06g19444	CCT/B-box zinc finger protein, putative, expressed	20	LOC_Os06g19530	oxidoreductase, short chain dehydrogenase/reductase family, putative, expressed	25	LOC_Os06g19540	oxidoreductase, short chain dehydrogenase/reductase family domain containing protein, expressed	-26	LOC_Os06g19430	expressed protein	-30	LOC_Os06g19420	hypothetical protein	-34	LOC_Os06g19410	retrotransposon protein, putative, unclassified	36	LOC_Os06g19550	oxidoreductase, short chain dehydrogenase/reductase family, putative, expressed	39	LOC_Os06g19560	peptide transporter, putative
mr004	all	6	11126100	1.31e-07	-3	LOC_Os06g19540	oxidoreductase, short chain dehydrogenase/reductase family domain containing protein, expressed	5	LOC_Os06g19550	oxidoreductase, short chain dehydrogenase/reductase family, putative, expressed	-8	LOC_Os06g19530	oxidoreductase, short chain dehydrogenase/reductase family, putative, expressed	8	LOC_Os06g19560	peptide transporter, putative	-12	LOC_Os06g19520	transposon protein, putative, CACTA, En/Spm sub-class	-15	LOC_Os06g19510	hypothetical protein	16	LOC_Os06g19570	conserved hypothetical protein	-21	LOC_Os06g19500	oxidoreductase, short chain dehydrogenase/reductase family domain containing protein	-25	LOC_Os06g19490	hypothetical protein	27	LOC_Os06g19580	hypothetical protein	-29	LOC_Os06g19480	expressed protein	-32	LOC_Os06g19470	WW domain containing protein, expressed	-41	LOC_Os06g19460	expressed protein	43	LOC_Os06g19590	estradiol 17-beta-dehydrogenase 12, putative, expressed	49	LOC_Os06g19600	hypothetical protein
mr004	all	6	11126785	4.57e-10	-4	LOC_Os06g19540	oxidoreductase, short chain dehydrogenase/reductase family domain containing protein, expressed	4	LOC_Os06g19550	oxidoreductase, short chain dehydrogenase/reductase family, putative, expressed	7	LOC_Os06g19560	peptide transporter, putative	-9	LOC_Os06g19530	oxidoreductase, short chain dehydrogenase/reductase family, putative, expressed	-12	LOC_Os06g19520	transposon protein, putative, CACTA, En/Spm sub-class	15	LOC_Os06g19570	conserved hypothetical protein	-16	LOC_Os06g19510	hypothetical protein	-22	LOC_Os06g19500	oxidoreductase, short chain dehydrogenase/reductase family domain containing protein	-26	LOC_Os06g19490	hypothetical protein	26	LOC_Os06g19580	hypothetical protein	-30	LOC_Os06g19480	expressed protein	-33	LOC_Os06g19470	WW domain containing protein, expressed	-42	LOC_Os06g19460	expressed protein	42	LOC_Os06g19590	estradiol 17-beta-dehydrogenase 12, putative, expressed	48	LOC_Os06g19600	hypothetical protein
mr004	ind	6	11130404	3.78e-07	1	LOC_Os06g19550	oxidoreductase, short chain dehydrogenase/reductase family, putative, expressed	4	LOC_Os06g19560	peptide transporter, putative	-7	LOC_Os06g19540	oxidoreductase, short chain dehydrogenase/reductase family domain containing protein, expressed	12	LOC_Os06g19570	conserved hypothetical protein	-13	LOC_Os06g19530	oxidoreductase, short chain dehydrogenase/reductase family, putative, expressed	-16	LOC_Os06g19520	transposon protein, putative, CACTA, En/Spm sub-class	-20	LOC_Os06g19510	hypothetical protein	23	LOC_Os06g19580	hypothetical protein	-26	LOC_Os06g19500	oxidoreductase, short chain dehydrogenase/reductase family domain containing protein	-30	LOC_Os06g19490	hypothetical protein	-34	LOC_Os06g19480	expressed protein	-37	LOC_Os06g19470	WW domain containing protein, expressed	39	LOC_Os06g19590	estradiol 17-beta-dehydrogenase 12, putative, expressed	-45	LOC_Os06g19460	expressed protein	45	LOC_Os06g19600	hypothetical protein
mr004	all	6	11136062	1.37e-08	0	LOC_Os06g19560	peptide transporter, putative	-2	LOC_Os06g19550	oxidoreductase, short chain dehydrogenase/reductase family, putative, expressed	6	LOC_Os06g19570	conserved hypothetical protein	-13	LOC_Os06g19540	oxidoreductase, short chain dehydrogenase/reductase family domain containing protein, expressed	17	LOC_Os06g19580	hypothetical protein	-18	LOC_Os06g19530	oxidoreductase, short chain dehydrogenase/reductase family, putative, expressed	-21	LOC_Os06g19520	transposon protein, putative, CACTA, En/Spm sub-class	-25	LOC_Os06g19510	hypothetical protein	-31	LOC_Os06g19500	oxidoreductase, short chain dehydrogenase/reductase family domain containing protein	33	LOC_Os06g19590	estradiol 17-beta-dehydrogenase 12, putative, expressed	-35	LOC_Os06g19490	hypothetical protein	-39	LOC_Os06g19480	expressed protein	39	LOC_Os06g19600	hypothetical protein	-42	LOC_Os06g19470	WW domain containing protein, expressed	42	LOC_Os06g19610	oxidoreductase, short chain dehydrogenase/reductase family, putative
mr004	ind	6	11383744	1.61e-15	0	LOC_Os06g19900	retrotransposon protein, putative, unclassified	6	LOC_Os06g19910	retrotransposon protein, putative, unclassified	9	LOC_Os06g19920	retrotransposon protein, putative, Ty1-copia subclass	-12	LOC_Os06g19890	transposon protein, putative, CACTA, En/Spm sub-class	-17	LOC_Os06g19880	transposon protein, putative, CACTA, En/Spm sub-class	-18	LOC_Os06g19870	transposon protein, putative, CACTA, En/Spm sub-class	27	LOC_Os06g19930	retrotransposon protein, putative, Ty3-gypsy subclass	31	LOC_Os06g19940	retrotransposon protein, putative, Ty3-gypsy subclass	-37	LOC_Os06g19854	retrotransposon protein, putative, unclassified	38	LOC_Os06g19950	transposon protein, putative, unclassified	-52	LOC_Os06g19840	hypothetical protein	54	LOC_Os06g19960	aconitate hydratase protein, putative	-56	LOC_Os06g19830	retrotransposon protein, putative, unclassified	-62	LOC_Os06g19820	fringe-related protein, putative	63	LOC_Os06g19970	expressed protein
mr004	ind	6	11421511	1.72e-06	0	LOC_Os06g19940	retrotransposon protein, putative, Ty3-gypsy subclass	1	LOC_Os06g19950	transposon protein, putative, unclassified	-6	LOC_Os06g19930	retrotransposon protein, putative, Ty3-gypsy subclass	16	LOC_Os06g19960	aconitate hydratase protein, putative	-23	LOC_Os06g19920	retrotransposon protein, putative, Ty1-copia subclass	26	LOC_Os06g19970	expressed protein	-29	LOC_Os06g19910	retrotransposon protein, putative, unclassified	30	LOC_Os06g19980	MYB family transcription factor, putative, expressed	-32	LOC_Os06g19900	retrotransposon protein, putative, unclassified	39	LOC_Os06g19990	GPI-anchored protein, putative, expressed	46	LOC_Os06g20000	hypothetical protein	-50	LOC_Os06g19890	transposon protein, putative, CACTA, En/Spm sub-class	51	LOC_Os06g20010	RNA recognition motif containing protein, putative	53	LOC_Os06g20020	ZOS6-03 - C2H2 zinc finger protein, expressed	-55	LOC_Os06g19880	transposon protein, putative, CACTA, En/Spm sub-class
mr004	ind	6	11447164	1.35e-07	0	LOC_Os06g19960	aconitate hydratase protein, putative	0	LOC_Os06g19970	expressed protein	4	LOC_Os06g19980	MYB family transcription factor, putative, expressed	13	LOC_Os06g19990	GPI-anchored protein, putative, expressed	21	LOC_Os06g20000	hypothetical protein	-23	LOC_Os06g19950	transposon protein, putative, unclassified	-25	LOC_Os06g19940	retrotransposon protein, putative, Ty3-gypsy subclass	26	LOC_Os06g20010	RNA recognition motif containing protein, putative	28	LOC_Os06g20020	ZOS6-03 - C2H2 zinc finger protein, expressed	-31	LOC_Os06g19930	retrotransposon protein, putative, Ty3-gypsy subclass	34	LOC_Os06g20030	chloroplastic group IIA intron splicing facilitator CRS1, chloroplast precursor, putative, expressed	38	LOC_Os06g20040	aspartic proteinase nepenthesin-2 precursor, putative, expressed	-49	LOC_Os06g19920	retrotransposon protein, putative, Ty1-copia subclass	50	LOC_Os06g20050	NBS type disease resistance protein, putative	-55	LOC_Os06g19910	retrotransposon protein, putative, unclassified
mr004	all	6	11486998	4.95e-17	0	LOC_Os06g20040	aspartic proteinase nepenthesin-2 precursor, putative, expressed	-1	LOC_Os06g20030	chloroplastic group IIA intron splicing facilitator CRS1, chloroplast precursor, putative, expressed	-10	LOC_Os06g20020	ZOS6-03 - C2H2 zinc finger protein, expressed	10	LOC_Os06g20050	NBS type disease resistance protein, putative	-13	LOC_Os06g20010	RNA recognition motif containing protein, putative	16	LOC_Os06g20060	expressed protein	-18	LOC_Os06g20000	hypothetical protein	21	LOC_Os06g20070	conserved hypothetical protein	-23	LOC_Os06g19990	GPI-anchored protein, putative, expressed	24	LOC_Os06g20080	hypothetical protein	-26	LOC_Os06g19980	MYB family transcription factor, putative, expressed	27	LOC_Os06g20090	NUP155, putative, expressed	-37	LOC_Os06g19970	expressed protein	-40	LOC_Os06g19960	aconitate hydratase protein, putative	40	LOC_Os06g20100	hypothetical protein
mr004	ind	6	11601554	5.48e-10	0	LOC_Os06g20210	transposon protein, putative, unclassified	10	LOC_Os06g20230	retrotransposon protein, putative, unclassified	-14	LOC_Os06g20200	gibberellin receptor GID1L2, putative, expressed	15	LOC_Os06g20240	latency associated nuclear antigen, putative	17	LOC_Os06g20250	retrotransposon protein, putative, unclassified	-18	LOC_Os06g20190	aspartic proteinase nepenthesin-2 precursor, putative	22	LOC_Os06g20260	expressed protein	-24	LOC_Os06g20180	hypothetical protein	27	LOC_Os06g20270	expressed protein	-29	LOC_Os06g20170	retrotransposon protein, putative, unclassified	34	LOC_Os06g20280	retrotransposon protein, putative, Ty3-gypsy subclass	-35	LOC_Os06g20160	retrotransposon protein, putative, Ty3-gypsy subclass	-41	LOC_Os06g20150	peroxidase precursor, putative, expressed	-45	LOC_Os06g20140	aspartic proteinase nepenthesin-1 precursor, putative	51	LOC_Os06g20290	retrotransposon protein, putative, unclassified
mr004	ind	6	11626010	4.28e-07	0	LOC_Os06g20260	expressed protein	3	LOC_Os06g20270	expressed protein	-5	LOC_Os06g20250	retrotransposon protein, putative, unclassified	-7	LOC_Os06g20240	latency associated nuclear antigen, putative	10	LOC_Os06g20280	retrotransposon protein, putative, Ty3-gypsy subclass	-12	LOC_Os06g20230	retrotransposon protein, putative, unclassified	-25	LOC_Os06g20210	transposon protein, putative, unclassified	26	LOC_Os06g20290	retrotransposon protein, putative, unclassified	30	LOC_Os06g20300	hypothetical protein	-38	LOC_Os06g20200	gibberellin receptor GID1L2, putative, expressed	-42	LOC_Os06g20190	aspartic proteinase nepenthesin-2 precursor, putative	42	LOC_Os06g20310	expressed protein	-49	LOC_Os06g20180	hypothetical protein	49	LOC_Os06g20320	peptidyl-prolyl cis-trans isomerase, FKBP-type, putative, expressed	-53	LOC_Os06g20170	retrotransposon protein, putative, unclassified
mr004	all	6	11682589	1.55e-09	0	LOC_Os06g20330	expressed protein	0	LOC_Os06g20340	dual specificity protein phosphatase, putative, expressed	-1	LOC_Os06g20320	peptidyl-prolyl cis-trans isomerase, FKBP-type, putative, expressed	9	LOC_Os06g20354	PPR repeat domain containing protein, putative, expressed	-10	LOC_Os06g20310	expressed protein	13	LOC_Os06g20370	microtubule associated protein, putative, expressed	20	LOC_Os06g20380	hypothetical protein	-25	LOC_Os06g20300	hypothetical protein	-28	LOC_Os06g20290	retrotransposon protein, putative, unclassified	29	LOC_Os06g20390	expressed protein	35	LOC_Os06g20400	DHHC zinc finger domain containing protein, expressed	-40	LOC_Os06g20280	retrotransposon protein, putative, Ty3-gypsy subclass	42	LOC_Os06g20410	BAH domain containing protein, expressed	51	LOC_Os06g20420	hypothetical protein	-52	LOC_Os06g20270	expressed protein
mr004	ind	6	11909479	8.52e-14	0	LOC_Os06g20670	retrotransposon protein, putative, unclassified	1	LOC_Os06g20680	retrotransposon protein, putative, unclassified	-2	LOC_Os06g20660	retrotransposon protein, putative, Ty3-gypsy subclass	6	LOC_Os06g20690	retrotransposon protein, putative, unclassified	7	LOC_Os06g20700	retrotransposon protein, putative, unclassified	-9	LOC_Os06g20650	retrotransposon protein, putative, Ty3-gypsy subclass	15	LOC_Os06g20710	retrotransposon protein, putative, unclassified	-16	LOC_Os06g20640	retrotransposon protein, putative, unclassified	-20	LOC_Os06g20630	SAM dependent carboxyl methyltransferase, putative	26	LOC_Os06g20720	retrotransposon protein, putative, Ty1-copia subclass	-28	LOC_Os06g20620	OsMan07 - Endo-Beta-Mannanase, expressed	30	LOC_Os06g20730	retrotransposon protein, putative, Ty1-copia subclass	37	LOC_Os06g20740	hypothetical protein	-39	LOC_Os06g20610	seven in absentia protein family domain containing protein, expressed	42	LOC_Os06g20750	transposon protein, putative, unclassified
mr004	all	6	12049112	1.15e-08	0	LOC_Os06g20860	paramyosin, putative, expressed	4	LOC_Os06g20870	pentatricopeptide repeat protein PPR1106-17, putative, expressed	-11	LOC_Os06g20850	retrotransposon protein, putative, unclassified	12	LOC_Os06g20879	expressed protein	-13	LOC_Os06g20840	retrotransposon protein, putative, unclassified	-22	LOC_Os06g20830	hypothetical protein	24	LOC_Os06g20890	retrotransposon protein, putative, unclassified	26	LOC_Os06g20900	expressed protein	32	LOC_Os06g20920	SAM dependent carboxyl methyltransferase, putative, expressed	-34	LOC_Os06g20820	expressed protein	-38	LOC_Os06g20810	transposon protein, putative, CACTA, En/Spm sub-class	-44	LOC_Os06g20800	transposon protein, putative, CACTA, En/Spm sub-class	49	LOC_Os06g20930	retrotransposon protein, putative, unclassified	-57	LOC_Os06g20790	SAM dependent carboxyl methyltransferase, putative, expressed	57	LOC_Os06g20940	retrotransposon protein, putative, Ty1-copia subclass
mr004	all	6	12078916	5.47e-07	0	LOC_Os06g20900	expressed protein	2	LOC_Os06g20920	SAM dependent carboxyl methyltransferase, putative, expressed	-4	LOC_Os06g20890	retrotransposon protein, putative, unclassified	-14	LOC_Os06g20879	expressed protein	19	LOC_Os06g20930	retrotransposon protein, putative, unclassified	-21	LOC_Os06g20870	pentatricopeptide repeat protein PPR1106-17, putative, expressed	-26	LOC_Os06g20860	paramyosin, putative, expressed	27	LOC_Os06g20940	retrotransposon protein, putative, Ty1-copia subclass	29	LOC_Os06g20950	retrotransposon protein, putative, Ty1-copia subclass	35	LOC_Os06g20960	SAM dependent carboxyl methyltransferase, putative	39	LOC_Os06g20970	transposon protein, putative, CACTA, En/Spm sub-class	-41	LOC_Os06g20850	retrotransposon protein, putative, unclassified	-43	LOC_Os06g20840	retrotransposon protein, putative, unclassified	43	LOC_Os06g20980	transposon protein, putative, CACTA, En/Spm sub-class	44	LOC_Os06g20990	transposon protein, putative, CACTA, En/Spm sub-class
mr004	ind	6	12083654	8.71e-11	0	LOC_Os06g20920	SAM dependent carboxyl methyltransferase, putative, expressed	-5	LOC_Os06g20900	expressed protein	-8	LOC_Os06g20890	retrotransposon protein, putative, unclassified	14	LOC_Os06g20930	retrotransposon protein, putative, unclassified	-19	LOC_Os06g20879	expressed protein	22	LOC_Os06g20940	retrotransposon protein, putative, Ty1-copia subclass	24	LOC_Os06g20950	retrotransposon protein, putative, Ty1-copia subclass	-25	LOC_Os06g20870	pentatricopeptide repeat protein PPR1106-17, putative, expressed	30	LOC_Os06g20960	SAM dependent carboxyl methyltransferase, putative	-31	LOC_Os06g20860	paramyosin, putative, expressed	34	LOC_Os06g20970	transposon protein, putative, CACTA, En/Spm sub-class	38	LOC_Os06g20980	transposon protein, putative, CACTA, En/Spm sub-class	39	LOC_Os06g20990	transposon protein, putative, CACTA, En/Spm sub-class	44	LOC_Os06g21000	transposon protein, putative, CACTA, En/Spm sub-class	-45	LOC_Os06g20850	retrotransposon protein, putative, unclassified
mr004	ind	6	12090120	1.47e-06	-2	LOC_Os06g20920	SAM dependent carboxyl methyltransferase, putative, expressed	8	LOC_Os06g20930	retrotransposon protein, putative, unclassified	-11	LOC_Os06g20900	expressed protein	-15	LOC_Os06g20890	retrotransposon protein, putative, unclassified	16	LOC_Os06g20940	retrotransposon protein, putative, Ty1-copia subclass	17	LOC_Os06g20950	retrotransposon protein, putative, Ty1-copia subclass	24	LOC_Os06g20960	SAM dependent carboxyl methyltransferase, putative	-25	LOC_Os06g20879	expressed protein	28	LOC_Os06g20970	transposon protein, putative, CACTA, En/Spm sub-class	-32	LOC_Os06g20870	pentatricopeptide repeat protein PPR1106-17, putative, expressed	32	LOC_Os06g20980	transposon protein, putative, CACTA, En/Spm sub-class	33	LOC_Os06g20990	transposon protein, putative, CACTA, En/Spm sub-class	-37	LOC_Os06g20860	paramyosin, putative, expressed	38	LOC_Os06g21000	transposon protein, putative, CACTA, En/Spm sub-class	45	LOC_Os06g21010	transposon protein, putative, unclassified
mr004	all	6	12526177	8.14e-10	9	LOC_Os06g21690	expressed protein	-12	LOC_Os06g21680	conserved hypothetical protein	-13	LOC_Os06g21670	retrotransposon protein, putative, unclassified	14	LOC_Os06g21700	retrotransposon protein, putative, unclassified	22	LOC_Os06g21710	retrotransposon protein, putative, Ty3-gypsy subclass, expressed	-26	LOC_Os06g21660	retrotransposon protein, putative, unclassified	28	LOC_Os06g21720	methyltransferase, putative	30	LOC_Os06g21730	retrotransposon protein, putative, Ty3-gypsy subclass	34	LOC_Os06g21740	retrotransposon protein, putative, Ty3-gypsy subclass	-36	LOC_Os06g21650	hypothetical protein	-40	LOC_Os06g21640	retrotransposon protein, putative, Ty3-gypsy subclass	43	LOC_Os06g21750	hypothetical protein	45	LOC_Os06g21760	jasmonate O-methyltransferase, putative	-48	LOC_Os06g21630	hypothetical protein	49	LOC_Os06g21770	hypothetical protein
mr004	ind	6	12995929	2.43e-08	0	LOC_Os06g22380	expressed protein	-6	LOC_Os06g22370	hypothetical protein	6	LOC_Os06g22390	expressed protein	-13	LOC_Os06g22360	hypothetical protein	13	LOC_Os06g22394	expressed protein	-18	LOC_Os06g22350	expressed protein	22	LOC_Os06g22400	conserved hypothetical protein	-27	LOC_Os06g22340	cytochrome P450, putative, expressed	-30	LOC_Os06g22330	expressed protein	32	LOC_Os06g22410	hypothetical protein	34	LOC_Os06g22420	ZOS6-04 - C2H2 zinc finger protein, expressed	-35	LOC_Os06g22320	transposon protein, putative, unclassified	37	LOC_Os06g22430	transposon protein, putative, CACTA, En/Spm sub-class	-42	LOC_Os06g22310	retrotransposon protein, putative, unclassified	-44	LOC_Os06g22300	transposon protein, putative, Ac/Ds sub-class
mr004	ind	6	13070309	1.72e-06	0	LOC_Os06g22490	sphingolipid C4-hydroxylase SUR2, putative	3	LOC_Os06g22500	retrotransposon protein, putative, unclassified	-4	LOC_Os06g22480	retrotransposon protein, putative, Ty3-gypsy subclass	8	LOC_Os06g22510	transposon protein, putative, CACTA, En/Spm sub-class	-9	LOC_Os06g22470	hypothetical protein	12	LOC_Os06g22520	retrotransposon protein, putative, Ty3-gypsy subclass	-13	LOC_Os06g22460	disease resistance protein RPM1, putative, expressed	-18	LOC_Os06g22450	expressed protein	22	LOC_Os06g22530	hypothetical protein	26	LOC_Os06g22540	hypothetical protein	-27	LOC_Os06g22440	SAM dependent carboxyl methyltransferase, putative, expressed	-30	LOC_Os06g22430	transposon protein, putative, CACTA, En/Spm sub-class	30	LOC_Os06g22550	transducin family protein, putative, expressed	-39	LOC_Os06g22420	ZOS6-04 - C2H2 zinc finger protein, expressed	-41	LOC_Os06g22410	hypothetical protein
mr004	ind	6	13808146	2.35e-08	2	LOC_Os06g23660	retrotransposon protein, putative, unclassified	-3	LOC_Os06g23650	no apical meristem protein, putative, expressed	4	LOC_Os06g23670	transposon protein, putative, Mariner sub-class	-20	LOC_Os06g23640	hypothetical protein	26	LOC_Os06g23684	tyrosine aminotransferase, putative, expressed	-29	LOC_Os06g23630	transposon protein, putative, CACTA, En/Spm sub-class	-33	LOC_Os06g23620	conserved hypothetical protein	-35	LOC_Os06g23610	transposon protein, putative, CACTA, En/Spm sub-class	36	LOC_Os06g23700	retrotransposon protein, putative, Ty1-copia subclass	-41	LOC_Os06g23600	expressed protein	45	LOC_Os06g23710	retrotransposon protein, putative, unclassified	-53	LOC_Os06g23590	hypothetical protein	-54	LOC_Os06g23580	hypothetical protein	54	LOC_Os06g23720	retrotransposon protein, putative, unclassified	56	LOC_Os06g23730	retrotransposon, putative, centromere-specific
mr004	all	6	13808146	3.87e-09	2	LOC_Os06g23660	retrotransposon protein, putative, unclassified	-3	LOC_Os06g23650	no apical meristem protein, putative, expressed	4	LOC_Os06g23670	transposon protein, putative, Mariner sub-class	-20	LOC_Os06g23640	hypothetical protein	26	LOC_Os06g23684	tyrosine aminotransferase, putative, expressed	-29	LOC_Os06g23630	transposon protein, putative, CACTA, En/Spm sub-class	-33	LOC_Os06g23620	conserved hypothetical protein	-35	LOC_Os06g23610	transposon protein, putative, CACTA, En/Spm sub-class	36	LOC_Os06g23700	retrotransposon protein, putative, Ty1-copia subclass	-41	LOC_Os06g23600	expressed protein	45	LOC_Os06g23710	retrotransposon protein, putative, unclassified	-53	LOC_Os06g23590	hypothetical protein	-54	LOC_Os06g23580	hypothetical protein	54	LOC_Os06g23720	retrotransposon protein, putative, unclassified	56	LOC_Os06g23730	retrotransposon, putative, centromere-specific
mr004	ind	6	14109510	6.32e-07	0	LOC_Os06g24110	retrotransposon protein, putative, unclassified	2	LOC_Os06g24120	retrotransposon protein, putative, unclassified	-3	LOC_Os06g24100	retrotransposon protein, putative, unclassified	6	LOC_Os06g24130	conserved hypothetical protein	-9	LOC_Os06g24090	retrotransposon protein, putative, Ty3-gypsy subclass	-16	LOC_Os06g24080	retrotransposon protein, putative, LINE subclass	22	LOC_Os06g24150	retrotransposon protein, putative, Ty3-gypsy subclass	27	LOC_Os06g24160	transposon protein, putative, CACTA, En/Spm sub-class	-28	LOC_Os06g24070	myb-like DNA-binding domain containing protein, expressed	36	LOC_Os06g24170	transposon protein, putative, CACTA, En/Spm sub-class	40	LOC_Os06g24180	cytochrome P450 84A1, putative, expressed	-46	LOC_Os06g24060	transposon protein, putative, CACTA, En/Spm sub-class	-52	LOC_Os06g24050	transposon protein, putative, CACTA, En/Spm sub-class	59	LOC_Os06g24190	expressed protein	-63	LOC_Os06g24040	hypothetical protein
mr004	all	6	14783844	6.38e-08	0	LOC_Os06g25270	retrotransposon protein, putative, Ty1-copia subclass	-7	LOC_Os06g25260	retrotransposon protein, putative, Ty1-copia subclass	-10	LOC_Os06g25250	endoribonuclease Dicer, putative, expressed	10	LOC_Os06g25280	retrotransposon, putative, centromere-specific	-17	LOC_Os06g25240	expressed protein	21	LOC_Os06g25290	retrotransposon protein, putative, Ty3-gypsy subclass	-23	LOC_Os06g25230	retrotransposon protein, putative, unclassified	25	LOC_Os06g25294	60S ribosomal protein L18a-1, putative, expressed	-26	LOC_Os06g25220	retrotransposon protein, putative, unclassified	-30	LOC_Os06g25210	retrotransposon, putative, centromere-specific	38	LOC_Os06g25300	retrotransposon protein, putative, Ty1-copia subclass	40	LOC_Os06g25310	retrotransposon protein, putative, Ty1-copia subclass	-42	LOC_Os06g25200	retrotransposon protein, putative, unclassified	42	LOC_Os06g25320	retrotransposon protein, putative, Ty3-gypsy subclass	-45	LOC_Os06g25190	retrotransposon protein, putative, unclassified
mr004	all	6	15109500	2.95e-08	0	LOC_Os06g25860	retrotransposon protein, putative, Ty3-gypsy subclass	-3	LOC_Os06g25850	retrotransposon protein, putative, unclassified	7	LOC_Os06g25870	retrotransposon protein, putative, unclassified	10	LOC_Os06g25880	retrotransposon protein, putative, unclassified	-13	LOC_Os06g25840	retrotransposon protein, putative, Ty3-gypsy subclass	-20	LOC_Os06g25830	retrotransposon protein, putative, unclassified	-24	LOC_Os06g25820	retrotransposon protein, putative, unclassified	27	LOC_Os06g25890	retrotransposon protein, putative, unclassified	-28	LOC_Os06g25810	retrotransposon protein, putative, Ty3-gypsy subclass, expressed	-36	LOC_Os06g25800	retrotransposon protein, putative, unclassified, expressed	37	LOC_Os06g25900	retrotransposon protein, putative, unclassified	-42	LOC_Os06g25790	retrotransposon protein, putative, Ty3-gypsy subclass	48	LOC_Os06g25910	retrotransposon protein, putative, Ty1-copia subclass	-49	LOC_Os06g25780	retrotransposon protein, putative, Ty3-gypsy subclass	-52	LOC_Os06g25770	retrotransposon protein, putative, Ty3-gypsy subclass, expressed
mr004	ind	6	15711225	4.46e-07	0	LOC_Os06g27740	retrotransposon protein, putative, unclassified	4	LOC_Os06g27750	retrotransposon protein, putative, Ty3-gypsy subclass	-5	LOC_Os06g27730	retrotransposon protein, putative, unclassified	6	LOC_Os06g27760	peptide methionine sulfoxide reductase msrB, putative, expressed	-9	LOC_Os06g27720	retrotransposon protein, putative, unclassified	12	LOC_Os06g27770	isoflavone reductase homolog IRL, putative, expressed	19	LOC_Os06g27780	retrotransposon protein, putative, unclassified	21	LOC_Os06g27790	pentatricopeptide, putative, expressed	-22	LOC_Os06g27710	retrotransposon protein, putative, unclassified	-24	LOC_Os06g27700	retrotransposon protein, putative, unclassified	26	LOC_Os06g27800	tm-1GCR237 protein, putative, expressed	-30	LOC_Os06g27690	retrotransposon, putative, centromere-specific	40	LOC_Os06g27810	retrotransposon protein, putative, unclassified	-41	LOC_Os06g27680	retrotransposon protein, putative, Ty1-copia subclass	42	LOC_Os06g27820	expressed protein
mr004	all	6	16573006	6.86e-08	0	LOC_Os06g29070	retrotransposon protein, putative, unclassified	5	LOC_Os06g29080	expressed protein	-7	LOC_Os06g29060	retrotransposon protein, putative, unclassified	14	LOC_Os06g29100	hypothetical protein	-15	LOC_Os06g29050	transposon protein, putative, unclassified	19	LOC_Os06g29110	MLO domain containing protein, putative	-24	LOC_Os06g29040	retrotransposon protein, putative, unclassified	-25	LOC_Os06g29030	retrotransposon protein, putative, Ty3-gypsy subclass	-30	LOC_Os06g29020	retrotransposon protein, putative, unclassified, expressed	30	LOC_Os06g29120	STE_PAK_Ste20_STLK.5 - STE kinases include homologs to sterile 7, sterile 11 and sterile 20 from yeast, expressed	-38	LOC_Os06g29010	hypothetical protein	-42	LOC_Os06g29000	retrotransposon protein, putative, unclassified	-47	LOC_Os06g28990	transposon protein, putative, Mutator sub-class, expressed	47	LOC_Os06g29130	retrotransposon protein, putative, unclassified	51	LOC_Os06g29140	retrotransposon protein, putative, unclassified
mr004	ind	6	17358227	2.65e-07	0	LOC_Os06g30110	retrotransposon protein, putative, unclassified	-1	LOC_Os06g30100	retrotransposon protein, putative, unclassified	6	LOC_Os06g30120	retrotransposon protein, putative, unclassified	-9	LOC_Os06g30090	helix-loop-helix DNA-binding domain containing protein	19	LOC_Os06g30130	cysteine-rich receptor-like protein kinase 10 precursor, putative, expressed	-24	LOC_Os06g30080	retrotransposon protein, putative, Ty3-gypsy subclass	-27	LOC_Os06g30070	retrotransposon protein, putative, Ty3-gypsy subclass	30	LOC_Os06g30140	transposon protein, putative, unclassified	35	LOC_Os06g30150	retrotransposon protein, putative, Ty3-gypsy subclass	-40	LOC_Os06g30060	expressed protein	-48	LOC_Os06g30050	hypothetical protein	50	LOC_Os06g30160	retrotransposon, putative, centromere-specific	52	LOC_Os06g30179	cytochrome P450, putative, expressed	-54	LOC_Os06g30040	retrotransposon protein, putative, Ty3-gypsy subclass	69	LOC_Os06g30200	transposon protein, putative, CACTA, En/Spm sub-class
mr004	ind	6	17620260	1.52e-07	-2	LOC_Os06g30480	expressed protein	5	LOC_Os06g30490	hypothetical protein	-7	LOC_Os06g30470	expressed protein	9	LOC_Os06g30500	cytochrome P450, putative, expressed	-11	LOC_Os06g30460	2-oxo acid dehydrogenases acyltransferase domain containing protein, expressed	18	LOC_Os06g30510	retrotransposon protein, putative, unclassified	-27	LOC_Os06g30450	hypothetical protein	-30	LOC_Os06g30440	OsGH3.7 - Probable indole-3-acetic acid-amido synthetase, expressed	32	LOC_Os06g30520	retrotransposon protein, putative, Ty3-gypsy subclass	-34	LOC_Os06g30430	disease resistance protein RPM1, putative	-42	LOC_Os06g30420	PPR repeat domain containing protein, putative, expressed	48	LOC_Os06g30530	hypothetical protein	54	LOC_Os06g30540	hypothetical protein	-55	LOC_Os06g30400	expressed protein	56	LOC_Os06g30550	hypothetical protein
mr004	ind	6	17875288	2.47e-08	-2	LOC_Os06g30820	expressed protein	-6	LOC_Os06g30810	OsMADS75 - MADS-box family gene with M-alpha type-box	-8	LOC_Os06g30800	hypothetical protein	11	LOC_Os06g30830	OsMADS76 - MADS-box family gene with M-alpha type-box, expressed	-12	LOC_Os06g30790	CAF1 family ribonuclease containing protein, putative	18	LOC_Os06g30840	retrotransposon protein, putative, Ty1-copia subclass	-28	LOC_Os06g30780	acyl-desaturase, chloroplast precursor, putative	-30	LOC_Os06g30770	CAF1 family ribonuclease containing protein, putative	-32	LOC_Os06g30760	transposon protein, putative, CACTA, En/Spm sub-class	33	LOC_Os06g30850	hypothetical protein	-35	LOC_Os06g30750	reticulon domain containing protein, putative, expressed	39	LOC_Os06g30860	OsWRKY31 - Superfamily of TFs having WRKY and zinc finger domains, expressed	-42	LOC_Os06g30740	hypothetical protein	50	LOC_Os06g30870	conserved hypothetical protein	-51	LOC_Os06g30730	ABC-2 type transporter domain containing protein, expressed
mr004	ind	6	18987044	1.59e-10	-2	LOC_Os06g32650	hypothetical protein	-4	LOC_Os06g32640	conserved hypothetical protein	-7	LOC_Os06g32630	retrotransposon protein, putative, unclassified	7	LOC_Os06g32660	transposon protein, putative, CACTA, En/Spm sub-class	13	LOC_Os06g32674	hypothetical protein	22	LOC_Os06g32690	hypothetical protein	27	LOC_Os06g32700	conserved hypothetical protein	28	LOC_Os06g32710	hypothetical protein	-29	LOC_Os06g32610	expressed protein	-31	LOC_Os06g32600	THION15 - Plant thionin family protein precursor, expressed	32	LOC_Os06g32720	zinc finger C-x8-C-x5-C-x3-H type family protein, expressed	-33	LOC_Os06g32590	hypothetical protein	-35	LOC_Os06g32580	transposon protein, putative, CACTA, En/Spm sub-class	39	LOC_Os06g32730	eukaryotic initiation factor iso-4F subunit p82-34, putative, expressed	-46	LOC_Os06g32570	retrotransposon protein, putative, unclassified
mr004	all	6	18987044	1.34e-11	-2	LOC_Os06g32650	hypothetical protein	-4	LOC_Os06g32640	conserved hypothetical protein	-7	LOC_Os06g32630	retrotransposon protein, putative, unclassified	7	LOC_Os06g32660	transposon protein, putative, CACTA, En/Spm sub-class	13	LOC_Os06g32674	hypothetical protein	22	LOC_Os06g32690	hypothetical protein	27	LOC_Os06g32700	conserved hypothetical protein	28	LOC_Os06g32710	hypothetical protein	-29	LOC_Os06g32610	expressed protein	-31	LOC_Os06g32600	THION15 - Plant thionin family protein precursor, expressed	32	LOC_Os06g32720	zinc finger C-x8-C-x5-C-x3-H type family protein, expressed	-33	LOC_Os06g32590	hypothetical protein	-35	LOC_Os06g32580	transposon protein, putative, CACTA, En/Spm sub-class	39	LOC_Os06g32730	eukaryotic initiation factor iso-4F subunit p82-34, putative, expressed	-46	LOC_Os06g32570	retrotransposon protein, putative, unclassified
mr004	ind	6	19609502	4.77e-07	0	LOC_Os06g33700	hypothetical protein	3	LOC_Os06g33710	spermidine synthase, putative, expressed	-4	LOC_Os06g33690	CAPIP1, putative, expressed	-7	LOC_Os06g33680	hypothetical protein	9	LOC_Os06g33720	flavin-containing monooxygenase family protein, putative, expressed	-15	LOC_Os06g33660	hypothetical protein	18	LOC_Os06g33730	hypothetical protein	-20	LOC_Os06g33650	hypothetical protein	23	LOC_Os06g33739	retrotransposon protein, putative, unclassified	-25	LOC_Os06g33640	CAPIP1, putative, expressed	26	LOC_Os06g33750	retrotransposon protein, putative, Ty3-gypsy subclass	-31	LOC_Os06g33630	retrotransposon protein, putative, Ty3-gypsy subclass	32	LOC_Os06g33759	retrotransposon protein, putative, unclassified	-33	LOC_Os06g33620	hypothetical protein	36	LOC_Os06g33770	retrotransposon, putative, centromere-specific
mr004	all	6	19758979	7.72e-07	10	LOC_Os06g33950	retrotransposon protein, putative, Ty3-gypsy subclass	-13	LOC_Os06g33940	NAC domain containing protein, putative, expressed	14	LOC_Os06g33960	retrotransposon protein, putative, Ty3-gypsy subclass	-19	LOC_Os06g33930	Divergent PAP2 family domain containing protein, expressed	20	LOC_Os06g33970	VQ domain containing protein, putative, expressed	23	LOC_Os06g33980	tRNA-splicing endonuclease subunit Sen2, putative, expressed	-35	LOC_Os06g33910	hypothetical protein	35	LOC_Os06g33990	hypothetical protein	-38	LOC_Os06g33900	retrotransposon protein, putative, Ty3-gypsy subclass	40	LOC_Os06g34000	transposon protein, putative, CACTA, En/Spm sub-class	-41	LOC_Os06g33890	retrotransposon protein, putative, Ty3-gypsy subclass	46	LOC_Os06g34010	transposon protein, putative, CACTA, En/Spm sub-class, expressed	54	LOC_Os06g34020	glycosyl hydrolases family 17, putative, expressed	-57	LOC_Os06g33880	expressed protein	59	LOC_Os06g34030	hypothetical protein
mr004	jap	7	1490635	1.22e-07	-2	LOC_Os07g03670	retrotransposon protein, putative, Ty1-copia subclass	5	LOC_Os07g03680	SCP-like extracellular protein	8	LOC_Os07g03690	SCP-like extracellular protein	11	LOC_Os07g03700	hypothetical protein	-13	LOC_Os07g03650	hypothetical protein	-14	LOC_Os07g03640	conserved hypothetical protein	20	LOC_Os07g03710	SCP-like extracellular protein, expressed	-24	LOC_Os07g03630	retrotransposon protein, putative, Ty3-gypsy subclass	25	LOC_Os07g03720	retrotransposon protein, putative, Ty1-copia subclass	32	LOC_Os07g03730	SCP-like extracellular protein, expressed	38	LOC_Os07g03740	SCP-like extracellular protein	-39	LOC_Os07g03620	SCP-like extracellular protein	-41	LOC_Os07g03610	SCP-like extracellular protein, expressed	-46	LOC_Os07g03600	SCP-like extracellular protein, expressed	47	LOC_Os07g03750	SCP-like extracellular protein
mr004	jap	7	1491970	3.6e-06	-3	LOC_Os07g03670	retrotransposon protein, putative, Ty1-copia subclass	3	LOC_Os07g03680	SCP-like extracellular protein	7	LOC_Os07g03690	SCP-like extracellular protein	10	LOC_Os07g03700	hypothetical protein	-14	LOC_Os07g03650	hypothetical protein	-16	LOC_Os07g03640	conserved hypothetical protein	19	LOC_Os07g03710	SCP-like extracellular protein, expressed	24	LOC_Os07g03720	retrotransposon protein, putative, Ty1-copia subclass	-26	LOC_Os07g03630	retrotransposon protein, putative, Ty3-gypsy subclass	30	LOC_Os07g03730	SCP-like extracellular protein, expressed	36	LOC_Os07g03740	SCP-like extracellular protein	-40	LOC_Os07g03620	SCP-like extracellular protein	-43	LOC_Os07g03610	SCP-like extracellular protein, expressed	46	LOC_Os07g03750	SCP-like extracellular protein	-47	LOC_Os07g03600	SCP-like extracellular protein, expressed
mr004	jap	9	11077240	2.63e-06	0	LOC_Os09g18070	conserved hypothetical protein	0	LOC_Os09g18080	retrotransposon protein, putative, Ty1-copia subclass	-6	LOC_Os09g18060	hypothetical protein	-9	LOC_Os09g18050	conserved hypothetical protein	9	LOC_Os09g18090	retrotransposon protein, putative, Ty3-gypsy subclass	15	LOC_Os09g18100	retrotransposon protein, putative, Ty3-gypsy subclass	-17	LOC_Os09g18040	senescence-induced receptor-like serine/threonine-protein kinase precursor, putative	19	LOC_Os09g18110	retrotransposon protein, putative, unclassified	-21	LOC_Os09g18030	Leucine Rich Repeat family protein	26	LOC_Os09g18120	transposon protein, putative, CACTA, En/Spm sub-class	28	LOC_Os09g18130	transposon protein, putative, CACTA, En/Spm sub-class	-38	LOC_Os09g18020	senescence-induced receptor-like serine/threonine-protein kinase precursor, putative, expressed	45	LOC_Os09g18159	light repressible receptor protein kinase, putative, expressed	-49	LOC_Os09g18010	conserved hypothetical protein	-56	LOC_Os09g18000	senescence-induced receptor-like serine/threonine-protein kinase precursor, putative
mr004	ind	9	20308784	3.49e-07	0	LOC_Os09g34847	expressed protein	4	LOC_Os09g34850	POLD4A - Putative DNA polymerase delta complex subunit, expressed	7	LOC_Os09g34860	hydrolase, alpha/beta fold family domain containing protein, expressed	12	LOC_Os09g34870	pentatricopeptide, putative	17	LOC_Os09g34880	basic region leucine zipper domain containing protein, expressed	21	LOC_Os09g34890	expressed protein	27	LOC_Os09g34900	bile acid sodium symporter family protein, putative, expressed	33	LOC_Os09g34910	DEAD-box ATP-dependent RNA helicase 7, putative, expressed	-34	LOC_Os09g34340	expressed protein	-39	LOC_Os09g34330	helix-loop-helix DNA-binding domain containing protein	39	LOC_Os09g34920	glycosyl hydrolase family 29, putative, expressed	48	LOC_Os09g34930	3-ketoacyl-CoA synthase precursor, putative, expressed	-49	LOC_Os09g34320	expressed protein	50	LOC_Os09g34940	hypothetical protein	-54	LOC_Os09g34310	expressed protein
mr004	all	9	20308784	2.63e-07	0	LOC_Os09g34847	expressed protein	4	LOC_Os09g34850	POLD4A - Putative DNA polymerase delta complex subunit, expressed	7	LOC_Os09g34860	hydrolase, alpha/beta fold family domain containing protein, expressed	12	LOC_Os09g34870	pentatricopeptide, putative	17	LOC_Os09g34880	basic region leucine zipper domain containing protein, expressed	21	LOC_Os09g34890	expressed protein	27	LOC_Os09g34900	bile acid sodium symporter family protein, putative, expressed	33	LOC_Os09g34910	DEAD-box ATP-dependent RNA helicase 7, putative, expressed	-34	LOC_Os09g34340	expressed protein	-39	LOC_Os09g34330	helix-loop-helix DNA-binding domain containing protein	39	LOC_Os09g34920	glycosyl hydrolase family 29, putative, expressed	48	LOC_Os09g34930	3-ketoacyl-CoA synthase precursor, putative, expressed	-49	LOC_Os09g34320	expressed protein	50	LOC_Os09g34940	hypothetical protein	-54	LOC_Os09g34310	expressed protein
mr004	ind	9	20309102	8.24e-07	-1	LOC_Os09g34847	expressed protein	3	LOC_Os09g34850	POLD4A - Putative DNA polymerase delta complex subunit, expressed	7	LOC_Os09g34860	hydrolase, alpha/beta fold family domain containing protein, expressed	12	LOC_Os09g34870	pentatricopeptide, putative	16	LOC_Os09g34880	basic region leucine zipper domain containing protein, expressed	21	LOC_Os09g34890	expressed protein	27	LOC_Os09g34900	bile acid sodium symporter family protein, putative, expressed	33	LOC_Os09g34910	DEAD-box ATP-dependent RNA helicase 7, putative, expressed	-35	LOC_Os09g34340	expressed protein	-39	LOC_Os09g34330	helix-loop-helix DNA-binding domain containing protein	39	LOC_Os09g34920	glycosyl hydrolase family 29, putative, expressed	47	LOC_Os09g34930	3-ketoacyl-CoA synthase precursor, putative, expressed	-49	LOC_Os09g34320	expressed protein	49	LOC_Os09g34940	hypothetical protein	54	LOC_Os09g34950	TCP family transcription factor, putative, expressed
mr004	all	9	20309102	7.46e-07	-1	LOC_Os09g34847	expressed protein	3	LOC_Os09g34850	POLD4A - Putative DNA polymerase delta complex subunit, expressed	7	LOC_Os09g34860	hydrolase, alpha/beta fold family domain containing protein, expressed	12	LOC_Os09g34870	pentatricopeptide, putative	16	LOC_Os09g34880	basic region leucine zipper domain containing protein, expressed	21	LOC_Os09g34890	expressed protein	27	LOC_Os09g34900	bile acid sodium symporter family protein, putative, expressed	33	LOC_Os09g34910	DEAD-box ATP-dependent RNA helicase 7, putative, expressed	-35	LOC_Os09g34340	expressed protein	-39	LOC_Os09g34330	helix-loop-helix DNA-binding domain containing protein	39	LOC_Os09g34920	glycosyl hydrolase family 29, putative, expressed	47	LOC_Os09g34930	3-ketoacyl-CoA synthase precursor, putative, expressed	-49	LOC_Os09g34320	expressed protein	49	LOC_Os09g34940	hypothetical protein	54	LOC_Os09g34950	TCP family transcription factor, putative, expressed
mr004	jap	11	5685845	2.06e-09	0	LOC_Os11g10440	transposon protein, putative, CACTA, En/Spm sub-class	4	LOC_Os11g10450	transposon protein, putative, CACTA, En/Spm sub-class	-6	LOC_Os11g10434	expressed protein	9	LOC_Os11g10460	peroxidase precursor, putative, expressed	-13	LOC_Os11g10430	conserved hypothetical protein	20	LOC_Os11g10470	expressed protein	22	LOC_Os11g10480	dehydrogenase, putative, expressed	-26	LOC_Os11g10420	phosphatidylinositol kinase, putative, expressed	-38	LOC_Os11g10410	retrotransposon protein, putative, Ty1-copia subclass	38	LOC_Os11g10490	transposon protein, putative, CACTA, En/Spm sub-class	-41	LOC_Os11g10400	OsFBX419 - F-box domain containing protein, expressed	47	LOC_Os11g10500	retrotransposon protein, putative, Ty1-copia subclass	-49	LOC_Os11g10384	transposon protein, putative, unclassified	54	LOC_Os11g10510	dehydrogenase, putative, expressed	-61	LOC_Os11g10370	OsFBX418 - F-box domain containing protein, expressed
mr004	jap	11	5966115	8.97e-07	0	LOC_Os11g10820	retrotransposon protein, putative, Ty3-gypsy subclass	0	LOC_Os11g10830	retrotransposon protein, putative, unclassified	3	LOC_Os11g10840	conserved hypothetical protein	8	LOC_Os11g10850	dirigent, putative	10	LOC_Os11g10860	transposon protein, putative, CACTA, En/Spm sub-class	-17	LOC_Os11g10810	retrotransposon protein, putative, unclassified	-22	LOC_Os11g10800	dirigent, putative, expressed	26	LOC_Os11g10870	dirigent, putative, expressed	28	LOC_Os11g10880	hypothetical protein	31	LOC_Os11g10890	expressed protein	-33	LOC_Os11g10790	conserved hypothetical protein	40	LOC_Os11g10900	retrotransposon protein, putative, Ty3-gypsy subclass	-46	LOC_Os11g10780	expressed protein	50	LOC_Os11g10910	chloroplast nucleoid DNA-binding protein, putative, expressed	-51	LOC_Os11g10770	disease resistance protein RGA3, putative, expressed
mr005	jap	5	17249335	5.26e-07	-3	LOC_Os05g29900	expressed protein	3	LOC_Os05g29910	retrotransposon protein, putative, unclassified	6	LOC_Os05g29920	expressed protein	8	LOC_Os05g29930	late embryogenesis abundant protein, putative, expressed	10	LOC_Os05g29940	conserved hypothetical protein	-13	LOC_Os05g29880	3-hydroxyacyl-CoA dehydrogenase, putative, expressed	15	LOC_Os05g29950	hypothetical protein	22	LOC_Os05g29960	hypothetical protein	-25	LOC_Os05g29870	basic salivary proline-rich protein 3 precursor, putative, expressed	27	LOC_Os05g29974	lipase, putative, expressed	-29	LOC_Os05g29860	mitochondrial carrier protein, putative, expressed	33	LOC_Os05g29990	NAD dependent epimerase/dehydratase family domain containing protein, expressed	-35	LOC_Os05g29850	transposon protein, putative, CACTA, En/Spm sub-class	-40	LOC_Os05g29840	retrotransposon protein, putative, unclassified	41	LOC_Os05g30000	hypothetical protein
mr005	all	6	9666051	1.04e-09	5	LOC_Os06g16750	hypothetical protein	-7	LOC_Os06g16740	hypothetical protein	-13	LOC_Os06g16730	hypothetical protein	-19	LOC_Os06g16720	transposon protein, putative, CACTA, En/Spm sub-class	-26	LOC_Os06g16710	transposon protein, putative, CACTA, En/Spm sub-class	-38	LOC_Os06g16700	retrotransposon protein, putative, unclassified	42	LOC_Os06g16760	hypothetical protein	-45	LOC_Os06g16690	transposon protein, putative, CACTA, En/Spm sub-class	45	LOC_Os06g16770	expressed protein	47	LOC_Os06g16780	hypothetical protein	48	LOC_Os06g16790	go35 NBS-LRR, putative, expressed	-51	LOC_Os06g16680	transposon protein, putative, CACTA, En/Spm sub-class	-67	LOC_Os06g16670	transposon protein, putative, CACTA, En/Spm sub-class, expressed	67	LOC_Os06g16810	polygalacturonase precursor, putative	-73	LOC_Os06g16660	transposon protein, putative, CACTA, En/Spm sub-class
mr005	ind	6	9866814	1.17e-08	2	LOC_Os06g17020	anthocyanin 3-O-beta-glucosyltransferase, putative, expressed	-3	LOC_Os06g17000	BURP domain containing protein, expressed	8	LOC_Os06g17030	transposon protein, putative, unclassified, expressed	-9	LOC_Os06g16990	conserved hypothetical protein	-10	LOC_Os06g16980	DNA topoisomerase I family protein, expressed	12	LOC_Os06g17040	retrotransposon protein, putative, unclassified, expressed	21	LOC_Os06g17050	hypothetical protein	22	LOC_Os06g17060	retrotransposon protein, putative, Ty1-copia subclass	24	LOC_Os06g17070	retrotransposon protein, putative, Ty1-copia subclass	-29	LOC_Os06g16970	hypothetical protein	-33	LOC_Os06g16960	O-methyltransferase, putative	36	LOC_Os06g17080	retrotransposon protein, putative, unclassified	-42	LOC_Os06g16950	hypothetical protein	42	LOC_Os06g17090	UDP-glycosyltransferase, putative	44	LOC_Os06g17100	retrotransposon protein, putative, unclassified
mr005	jap	6	9937192	1.64e-07	0	LOC_Os06g17140	UDP-glucoronosyl and UDP-glucosyl transferase domain containing protein	-3	LOC_Os06g17130	hypothetical protein	3	LOC_Os06g17150	retrotransposon protein, putative, unclassified	10	LOC_Os06g17160	transposon protein, putative, unclassified	-15	LOC_Os06g17120	UDP-glucoronosyl and UDP-glucosyl transferase domain containing protein	15	LOC_Os06g17170	retrotransposon protein, putative, unclassified	20	LOC_Os06g17180	retrotransposon protein, putative, unclassified	-21	LOC_Os06g17100	retrotransposon protein, putative, unclassified	-21	LOC_Os06g17110	glycosyltransferase, putative, expressed	22	LOC_Os06g17190	retrotransposon protein, putative, unclassified	-26	LOC_Os06g17090	UDP-glycosyltransferase, putative	28	LOC_Os06g17200	retrotransposon protein, putative, unclassified	-32	LOC_Os06g17080	retrotransposon protein, putative, unclassified	33	LOC_Os06g17210	transposon protein, putative, unclassified	36	LOC_Os06g17220	UDP-glycosyltransferase, putative, expressed
mr005	all	6	10068931	1.31e-08	0	LOC_Os06g17370	retrotransposon protein, putative, Ty3-gypsy subclass	2	LOC_Os06g17380	retrotransposon protein, putative, unclassified	-4	LOC_Os06g17360	retrotransposon protein, putative, Ty3-gypsy subclass	-9	LOC_Os06g17350	retrotransposon protein, putative, unclassified	12	LOC_Os06g17390	auxin-independent growth promoter protein, putative, expressed	-21	LOC_Os06g17340	transposon protein, putative, CACTA, En/Spm sub-class	26	LOC_Os06g17400	hypothetical protein	-28	LOC_Os06g17330	transposon protein, putative, CACTA, En/Spm sub-class	-30	LOC_Os06g17320	transposon protein, putative, CACTA, En/Spm sub-class	31	LOC_Os06g17410	dof zinc finger domain containing protein, putative, expressed	38	LOC_Os06g17430	hypothetical protein	-45	LOC_Os06g17300	hypothetical protein	50	LOC_Os06g17440	microtubule-associated protein, putative, expressed	-51	LOC_Os06g17290	phosphatidylinositol 3- and 4-kinase family protein, putative, expressed	-56	LOC_Os06g17285	protein kinase, putative, expressed
mr005	ind	6	10115534	2.14e-11	4	LOC_Os06g17440	microtubule-associated protein, putative, expressed	-7	LOC_Os06g17430	hypothetical protein	10	LOC_Os06g17450	expressed protein	-13	LOC_Os06g17410	dof zinc finger domain containing protein, putative, expressed	14	LOC_Os06g17460	fasciclin domain containing protein	18	LOC_Os06g17470	hypothetical protein	-19	LOC_Os06g17400	hypothetical protein	21	LOC_Os06g17480	histone-like transcription factor and archaeal histone, putative, expressed	-29	LOC_Os06g17390	auxin-independent growth promoter protein, putative, expressed	30	LOC_Os06g17490	expressed protein	33	LOC_Os06g17500	expressed protein	38	LOC_Os06g17510	hypothetical protein	-41	LOC_Os06g17380	retrotransposon protein, putative, unclassified	41	LOC_Os06g17520	retrotransposon protein, putative, Ty3-gypsy subclass	-46	LOC_Os06g17370	retrotransposon protein, putative, Ty3-gypsy subclass
mr005	all	6	10130790	4.89e-13	0	LOC_Os06g17460	fasciclin domain containing protein	3	LOC_Os06g17470	hypothetical protein	-4	LOC_Os06g17450	expressed protein	6	LOC_Os06g17480	histone-like transcription factor and archaeal histone, putative, expressed	-7	LOC_Os06g17440	microtubule-associated protein, putative, expressed	15	LOC_Os06g17490	expressed protein	18	LOC_Os06g17500	expressed protein	-23	LOC_Os06g17430	hypothetical protein	23	LOC_Os06g17510	hypothetical protein	26	LOC_Os06g17520	retrotransposon protein, putative, Ty3-gypsy subclass	-29	LOC_Os06g17410	dof zinc finger domain containing protein, putative, expressed	-34	LOC_Os06g17400	hypothetical protein	36	LOC_Os06g17530	retrotransposon protein, putative, Ty3-gypsy subclass	41	LOC_Os06g17540	hypothetical protein	-44	LOC_Os06g17390	auxin-independent growth promoter protein, putative, expressed
mr005	ind	6	10141272	7.16e-07	-3	LOC_Os06g17480	histone-like transcription factor and archaeal histone, putative, expressed	4	LOC_Os06g17490	expressed protein	-6	LOC_Os06g17470	hypothetical protein	7	LOC_Os06g17500	expressed protein	-10	LOC_Os06g17460	fasciclin domain containing protein	12	LOC_Os06g17510	hypothetical protein	-14	LOC_Os06g17450	expressed protein	16	LOC_Os06g17520	retrotransposon protein, putative, Ty3-gypsy subclass	-17	LOC_Os06g17440	microtubule-associated protein, putative, expressed	26	LOC_Os06g17530	retrotransposon protein, putative, Ty3-gypsy subclass	30	LOC_Os06g17540	hypothetical protein	-33	LOC_Os06g17430	hypothetical protein	36	LOC_Os06g17550	retrotransposon protein, putative, Ty3-gypsy subclass	-39	LOC_Os06g17410	dof zinc finger domain containing protein, putative, expressed	41	LOC_Os06g17560	cadmium tolerance factor, putative, expressed
mr005	ind	6	10210070	3.18e-09	0	LOC_Os06g17590	conserved hypothetical protein	2	LOC_Os06g17600	cadmium tolerance factor, putative	6	LOC_Os06g17610	retrotransposon protein, putative, Ty3-gypsy subclass	-8	LOC_Os06g17580	conserved hypothetical protein	-11	LOC_Os06g17570	embryogenesis transmembrane protein, putative	23	LOC_Os06g17620	retrotransposon protein, putative, unclassified	-25	LOC_Os06g17560	cadmium tolerance factor, putative, expressed	28	LOC_Os06g17629	hypothetical protein	-31	LOC_Os06g17550	retrotransposon protein, putative, Ty3-gypsy subclass	-37	LOC_Os06g17540	hypothetical protein	37	LOC_Os06g17640	retrotransposon protein, putative, unclassified	-40	LOC_Os06g17530	retrotransposon protein, putative, Ty3-gypsy subclass	40	LOC_Os06g17650	retrotransposon protein, putative, unclassified	44	LOC_Os06g17659	hypothetical protein	-45	LOC_Os06g17520	retrotransposon protein, putative, Ty3-gypsy subclass
mr005	ind	6	10289319	8.21e-07	-1	LOC_Os06g17730	plastocyanin-like domain containing protein, putative, expressed	2	LOC_Os06g17740	retrotransposon protein, putative, unclassified	-3	LOC_Os06g17720	hypothetical protein	-6	LOC_Os06g17710	retrotransposon protein, putative, Ty3-gypsy subclass	6	LOC_Os06g17750	retrotransposon protein, putative, Ty3-gypsy subclass	-10	LOC_Os06g17700	embryogenesis transmembrane protein, putative	14	LOC_Os06g17760	retrotransposon protein, putative, unclassified	-19	LOC_Os06g17690	hypothetical protein	20	LOC_Os06g17770	retrotransposon protein, putative, unclassified	22	LOC_Os06g17780	retrotransposon protein, putative, unclassified	-23	LOC_Os06g17680	retrotransposon protein, putative, unclassified, expressed	27	LOC_Os06g17790	retrotransposon protein, putative, Ty3-gypsy subclass	-29	LOC_Os06g17670	retrotransposon protein, putative, Ty3-gypsy subclass	29	LOC_Os06g17800	retrotransposon protein, putative, Ty3-gypsy subclass	-33	LOC_Os06g17659	hypothetical protein
mr005	all	6	10396338	2.03e-07	0	LOC_Os06g17910	NBS-LRR disease resistance protein, putative	-6	LOC_Os06g17900	disease resistance protein RPM1, putative	8	LOC_Os06g17920	NBS-LRR disease resistance protein, putative	-14	LOC_Os06g17890	hypothetical protein	-17	LOC_Os06g17880	NBS-LRR disease resistance protein, putative, expressed	-22	LOC_Os06g17870	nitrate-induced NOI protein, putative	23	LOC_Os06g17930	NBS-LRR disease resistance protein, putative	-28	LOC_Os06g17860	hypothetical protein	-32	LOC_Os06g17850	hypothetical protein	34	LOC_Os06g17940	hypothetical protein	-38	LOC_Os06g17840	expressed protein	38	LOC_Os06g17950	NBS-LRR disease resistance protein, putative, expressed	45	LOC_Os06g17960	hypothetical protein	47	LOC_Os06g17970	NBS-LRR disease resistance protein, putative, expressed	-54	LOC_Os06g17830	oxidoreductase, 2OG-Fe oxygenase family protein, putative, expressed
mr005	ind	6	10397035	5.37e-07	0	LOC_Os06g17910	NBS-LRR disease resistance protein, putative	-7	LOC_Os06g17900	disease resistance protein RPM1, putative	7	LOC_Os06g17920	NBS-LRR disease resistance protein, putative	-15	LOC_Os06g17890	hypothetical protein	-17	LOC_Os06g17880	NBS-LRR disease resistance protein, putative, expressed	22	LOC_Os06g17930	NBS-LRR disease resistance protein, putative	-23	LOC_Os06g17870	nitrate-induced NOI protein, putative	-29	LOC_Os06g17860	hypothetical protein	-33	LOC_Os06g17850	hypothetical protein	34	LOC_Os06g17940	hypothetical protein	37	LOC_Os06g17950	NBS-LRR disease resistance protein, putative, expressed	-39	LOC_Os06g17840	expressed protein	44	LOC_Os06g17960	hypothetical protein	47	LOC_Os06g17970	NBS-LRR disease resistance protein, putative, expressed	-54	LOC_Os06g17830	oxidoreductase, 2OG-Fe oxygenase family protein, putative, expressed
mr005	ind	6	10427815	7.62e-13	-1	LOC_Os06g17930	NBS-LRR disease resistance protein, putative	3	LOC_Os06g17940	hypothetical protein	7	LOC_Os06g17950	NBS-LRR disease resistance protein, putative, expressed	-13	LOC_Os06g17920	NBS-LRR disease resistance protein, putative	13	LOC_Os06g17960	hypothetical protein	16	LOC_Os06g17970	NBS-LRR disease resistance protein, putative, expressed	25	LOC_Os06g17980	hypothetical protein	-29	LOC_Os06g17910	NBS-LRR disease resistance protein, putative	33	LOC_Os06g17990	hypothetical protein	-38	LOC_Os06g17900	disease resistance protein RPM1, putative	40	LOC_Os06g18000	protein kinase domain containing protein, expressed	-45	LOC_Os06g17890	hypothetical protein	-48	LOC_Os06g17880	NBS-LRR disease resistance protein, putative, expressed	50	LOC_Os06g18010	UDP-glucoronosyl and UDP-glucosyl transferase domain containing protein, expressed	-54	LOC_Os06g17870	nitrate-induced NOI protein, putative
mr005	all	6	10440965	4.93e-19	0	LOC_Os06g17950	NBS-LRR disease resistance protein, putative, expressed	0	LOC_Os06g17960	hypothetical protein	3	LOC_Os06g17970	NBS-LRR disease resistance protein, putative, expressed	-7	LOC_Os06g17940	hypothetical protein	12	LOC_Os06g17980	hypothetical protein	-14	LOC_Os06g17930	NBS-LRR disease resistance protein, putative	20	LOC_Os06g17990	hypothetical protein	-26	LOC_Os06g17920	NBS-LRR disease resistance protein, putative	27	LOC_Os06g18000	protein kinase domain containing protein, expressed	37	LOC_Os06g18010	UDP-glucoronosyl and UDP-glucosyl transferase domain containing protein, expressed	-42	LOC_Os06g17910	NBS-LRR disease resistance protein, putative	46	LOC_Os06g18020	hypothetical protein	-51	LOC_Os06g17900	disease resistance protein RPM1, putative	56	LOC_Os06g18030	retrotransposon protein, putative, Ty3-gypsy subclass	-58	LOC_Os06g17890	hypothetical protein
mr005	ind	6	10443062	3.51e-18	0	LOC_Os06g17970	NBS-LRR disease resistance protein, putative, expressed	-1	LOC_Os06g17960	hypothetical protein	-2	LOC_Os06g17950	NBS-LRR disease resistance protein, putative, expressed	-9	LOC_Os06g17940	hypothetical protein	10	LOC_Os06g17980	hypothetical protein	-16	LOC_Os06g17930	NBS-LRR disease resistance protein, putative	18	LOC_Os06g17990	hypothetical protein	25	LOC_Os06g18000	protein kinase domain containing protein, expressed	-28	LOC_Os06g17920	NBS-LRR disease resistance protein, putative	35	LOC_Os06g18010	UDP-glucoronosyl and UDP-glucosyl transferase domain containing protein, expressed	-44	LOC_Os06g17910	NBS-LRR disease resistance protein, putative	44	LOC_Os06g18020	hypothetical protein	-53	LOC_Os06g17900	disease resistance protein RPM1, putative	54	LOC_Os06g18030	retrotransposon protein, putative, Ty3-gypsy subclass	59	LOC_Os06g18040	hypothetical protein
mr005	ind	6	10446619	1.39e-11	0	LOC_Os06g17970	NBS-LRR disease resistance protein, putative, expressed	-4	LOC_Os06g17960	hypothetical protein	-5	LOC_Os06g17950	NBS-LRR disease resistance protein, putative, expressed	7	LOC_Os06g17980	hypothetical protein	-13	LOC_Os06g17940	hypothetical protein	14	LOC_Os06g17990	hypothetical protein	-20	LOC_Os06g17930	NBS-LRR disease resistance protein, putative	21	LOC_Os06g18000	protein kinase domain containing protein, expressed	31	LOC_Os06g18010	UDP-glucoronosyl and UDP-glucosyl transferase domain containing protein, expressed	-32	LOC_Os06g17920	NBS-LRR disease resistance protein, putative	40	LOC_Os06g18020	hypothetical protein	-48	LOC_Os06g17910	NBS-LRR disease resistance protein, putative	50	LOC_Os06g18030	retrotransposon protein, putative, Ty3-gypsy subclass	55	LOC_Os06g18040	hypothetical protein	-57	LOC_Os06g17900	disease resistance protein RPM1, putative
mr005	jap	6	10470673	6.16e-16	0	LOC_Os06g18000	protein kinase domain containing protein, expressed	7	LOC_Os06g18010	UDP-glucoronosyl and UDP-glucosyl transferase domain containing protein, expressed	-8	LOC_Os06g17990	hypothetical protein	-16	LOC_Os06g17980	hypothetical protein	16	LOC_Os06g18020	hypothetical protein	-20	LOC_Os06g17970	NBS-LRR disease resistance protein, putative, expressed	26	LOC_Os06g18030	retrotransposon protein, putative, Ty3-gypsy subclass	-28	LOC_Os06g17960	hypothetical protein	-29	LOC_Os06g17950	NBS-LRR disease resistance protein, putative, expressed	31	LOC_Os06g18040	hypothetical protein	-37	LOC_Os06g17940	hypothetical protein	37	LOC_Os06g18049	retrotransposon protein, putative, unclassified	-44	LOC_Os06g17930	NBS-LRR disease resistance protein, putative	44	LOC_Os06g18058	retrotransposon protein, putative, unclassified	52	LOC_Os06g18070	retrotransposon protein, putative, Ty3-gypsy subclass
mr005	all	6	10473848	1.1e-09	-3	LOC_Os06g18000	protein kinase domain containing protein, expressed	4	LOC_Os06g18010	UDP-glucoronosyl and UDP-glucosyl transferase domain containing protein, expressed	-11	LOC_Os06g17990	hypothetical protein	13	LOC_Os06g18020	hypothetical protein	-19	LOC_Os06g17980	hypothetical protein	-23	LOC_Os06g17970	NBS-LRR disease resistance protein, putative, expressed	23	LOC_Os06g18030	retrotransposon protein, putative, Ty3-gypsy subclass	28	LOC_Os06g18040	hypothetical protein	-31	LOC_Os06g17960	hypothetical protein	-32	LOC_Os06g17950	NBS-LRR disease resistance protein, putative, expressed	34	LOC_Os06g18049	retrotransposon protein, putative, unclassified	-40	LOC_Os06g17940	hypothetical protein	41	LOC_Os06g18058	retrotransposon protein, putative, unclassified	-47	LOC_Os06g17930	NBS-LRR disease resistance protein, putative	49	LOC_Os06g18070	retrotransposon protein, putative, Ty3-gypsy subclass
mr005	ind	6	10487919	6.88e-08	0	LOC_Os06g18020	hypothetical protein	-8	LOC_Os06g18010	UDP-glucoronosyl and UDP-glucosyl transferase domain containing protein, expressed	9	LOC_Os06g18030	retrotransposon protein, putative, Ty3-gypsy subclass	14	LOC_Os06g18040	hypothetical protein	-17	LOC_Os06g18000	protein kinase domain containing protein, expressed	20	LOC_Os06g18049	retrotransposon protein, putative, unclassified	-25	LOC_Os06g17990	hypothetical protein	27	LOC_Os06g18058	retrotransposon protein, putative, unclassified	-33	LOC_Os06g17980	hypothetical protein	35	LOC_Os06g18070	retrotransposon protein, putative, Ty3-gypsy subclass	-37	LOC_Os06g17970	NBS-LRR disease resistance protein, putative, expressed	39	LOC_Os06g18080	collagen adhesion protein, putative	44	LOC_Os06g18090	retrotransposon protein, putative, Ty3-gypsy subclass	-45	LOC_Os06g17960	hypothetical protein	-47	LOC_Os06g17950	NBS-LRR disease resistance protein, putative, expressed
mr005	ind	6	10532673	1e-08	0	LOC_Os06g18090	retrotransposon protein, putative, Ty3-gypsy subclass	-3	LOC_Os06g18080	collagen adhesion protein, putative	5	LOC_Os06g18100	retrotransposon protein, putative, Ty3-gypsy subclass	-7	LOC_Os06g18070	retrotransposon protein, putative, Ty3-gypsy subclass	9	LOC_Os06g18110	transposon protein, putative, unclassified	-15	LOC_Os06g18058	retrotransposon protein, putative, unclassified	16	LOC_Os06g18120	expressed protein	17	LOC_Os06g18130	retrotransposon protein, putative, LINE subclass	19	LOC_Os06g18140	UDP-glucoronosyl and UDP-glucosyl transferase domain containing protein, expressed	-23	LOC_Os06g18049	retrotransposon protein, putative, unclassified	26	LOC_Os06g18150	expressed protein	-29	LOC_Os06g18040	hypothetical protein	-31	LOC_Os06g18030	retrotransposon protein, putative, Ty3-gypsy subclass	31	LOC_Os06g18160	hypothetical protein	41	LOC_Os06g18164	conserved hypothetical protein
mr005	all	6	10543260	3.87e-11	0	LOC_Os06g18110	transposon protein, putative, unclassified	-3	LOC_Os06g18100	retrotransposon protein, putative, Ty3-gypsy subclass	5	LOC_Os06g18120	expressed protein	7	LOC_Os06g18130	retrotransposon protein, putative, LINE subclass	-8	LOC_Os06g18090	retrotransposon protein, putative, Ty3-gypsy subclass	9	LOC_Os06g18140	UDP-glucoronosyl and UDP-glucosyl transferase domain containing protein, expressed	-14	LOC_Os06g18080	collagen adhesion protein, putative	15	LOC_Os06g18150	expressed protein	-17	LOC_Os06g18070	retrotransposon protein, putative, Ty3-gypsy subclass	20	LOC_Os06g18160	hypothetical protein	-26	LOC_Os06g18058	retrotransposon protein, putative, unclassified	31	LOC_Os06g18164	conserved hypothetical protein	-33	LOC_Os06g18049	retrotransposon protein, putative, unclassified	-40	LOC_Os06g18040	hypothetical protein	-42	LOC_Os06g18030	retrotransposon protein, putative, Ty3-gypsy subclass
mr005	ind	6	10565238	1.39e-39	0	LOC_Os06g18160	hypothetical protein	-2	LOC_Os06g18150	expressed protein	9	LOC_Os06g18164	conserved hypothetical protein	-11	LOC_Os06g18140	UDP-glucoronosyl and UDP-glucosyl transferase domain containing protein, expressed	-13	LOC_Os06g18130	retrotransposon protein, putative, LINE subclass	-15	LOC_Os06g18120	expressed protein	-18	LOC_Os06g18110	transposon protein, putative, unclassified	21	LOC_Os06g18670	anthocyanidin 3-O-glucosyltransferase, putative, expressed	-25	LOC_Os06g18100	retrotransposon protein, putative, Ty3-gypsy subclass	29	LOC_Os06g18680	hypothetical protein	-30	LOC_Os06g18090	retrotransposon protein, putative, Ty3-gypsy subclass	32	LOC_Os06g18690	hypothetical protein	-36	LOC_Os06g18080	collagen adhesion protein, putative	38	LOC_Os06g18700	hypothetical protein	-39	LOC_Os06g18070	retrotransposon protein, putative, Ty3-gypsy subclass
mr005	all	6	10565344	3.31e-50	0	LOC_Os06g18160	hypothetical protein	-2	LOC_Os06g18150	expressed protein	8	LOC_Os06g18164	conserved hypothetical protein	-11	LOC_Os06g18140	UDP-glucoronosyl and UDP-glucosyl transferase domain containing protein, expressed	-13	LOC_Os06g18130	retrotransposon protein, putative, LINE subclass	-15	LOC_Os06g18120	expressed protein	-18	LOC_Os06g18110	transposon protein, putative, unclassified	21	LOC_Os06g18670	anthocyanidin 3-O-glucosyltransferase, putative, expressed	-25	LOC_Os06g18100	retrotransposon protein, putative, Ty3-gypsy subclass	28	LOC_Os06g18680	hypothetical protein	-30	LOC_Os06g18090	retrotransposon protein, putative, Ty3-gypsy subclass	32	LOC_Os06g18690	hypothetical protein	-36	LOC_Os06g18080	collagen adhesion protein, putative	37	LOC_Os06g18700	hypothetical protein	-39	LOC_Os06g18070	retrotransposon protein, putative, Ty3-gypsy subclass
mr005	all	6	10721874	4.34e-07	1	LOC_Os06g18870	conserved hypothetical protein	3	LOC_Os06g18880	cadmium tolerance factor, putative	-4	LOC_Os06g18860	transposon protein, putative, unclassified	-8	LOC_Os06g18850	cadmium tolerance factor, putative, expressed	8	LOC_Os06g18890	hypothetical protein	-15	LOC_Os06g18840	retrotransposon protein, putative, LINE subclass	15	LOC_Os06g18900	cadmium tolerance factor, putative, expressed	20	LOC_Os06g18910	hypothetical protein	25	LOC_Os06g18920	hypothetical protein	-28	LOC_Os06g18830	AGC_PVPK_like_kin82y.13 - ACG kinases include homologs to PKA, PKG and PKC, expressed	-32	LOC_Os06g18820	serine threonine kinase, putative, expressed	33	LOC_Os06g18930	cadmium tolerance factor, putative	-39	LOC_Os06g18810	hypothetical protein	41	LOC_Os06g18940	retrotransposon protein, putative, Ty3-gypsy subclass	45	LOC_Os06g18950	retrotransposon protein, putative, Ty3-gypsy subclass
mr005	ind	6	10732970	4.32e-13	-2	LOC_Os06g18890	hypothetical protein	-4	LOC_Os06g18880	cadmium tolerance factor, putative	4	LOC_Os06g18900	cadmium tolerance factor, putative, expressed	-9	LOC_Os06g18870	conserved hypothetical protein	9	LOC_Os06g18910	hypothetical protein	14	LOC_Os06g18920	hypothetical protein	-15	LOC_Os06g18860	transposon protein, putative, unclassified	-19	LOC_Os06g18850	cadmium tolerance factor, putative, expressed	22	LOC_Os06g18930	cadmium tolerance factor, putative	-26	LOC_Os06g18840	retrotransposon protein, putative, LINE subclass	30	LOC_Os06g18940	retrotransposon protein, putative, Ty3-gypsy subclass	33	LOC_Os06g18950	retrotransposon protein, putative, Ty3-gypsy subclass	-39	LOC_Os06g18830	AGC_PVPK_like_kin82y.13 - ACG kinases include homologs to PKA, PKG and PKC, expressed	-43	LOC_Os06g18820	serine threonine kinase, putative, expressed	46	LOC_Os06g18960	embryogenesis transmembrane protein, putative, expressed
mr005	jap	6	10760350	1.8e-07	-1	LOC_Os06g18930	cadmium tolerance factor, putative	3	LOC_Os06g18940	retrotransposon protein, putative, Ty3-gypsy subclass	6	LOC_Os06g18950	retrotransposon protein, putative, Ty3-gypsy subclass	-11	LOC_Os06g18920	hypothetical protein	-16	LOC_Os06g18910	hypothetical protein	-19	LOC_Os06g18900	cadmium tolerance factor, putative, expressed	19	LOC_Os06g18960	embryogenesis transmembrane protein, putative, expressed	-29	LOC_Os06g18890	hypothetical protein	30	LOC_Os06g18970	expressed protein	-31	LOC_Os06g18880	cadmium tolerance factor, putative	-36	LOC_Os06g18870	conserved hypothetical protein	41	LOC_Os06g18980	expressed protein	-43	LOC_Os06g18860	transposon protein, putative, unclassified	45	LOC_Os06g18990	embryogenesis transmembrane protein, putative, expressed	-46	LOC_Os06g18850	cadmium tolerance factor, putative, expressed
mr005	all	6	10762770	1e-17	0	LOC_Os06g18940	retrotransposon protein, putative, Ty3-gypsy subclass	-3	LOC_Os06g18930	cadmium tolerance factor, putative	4	LOC_Os06g18950	retrotransposon protein, putative, Ty3-gypsy subclass	-14	LOC_Os06g18920	hypothetical protein	17	LOC_Os06g18960	embryogenesis transmembrane protein, putative, expressed	-19	LOC_Os06g18910	hypothetical protein	-21	LOC_Os06g18900	cadmium tolerance factor, putative, expressed	28	LOC_Os06g18970	expressed protein	-32	LOC_Os06g18890	hypothetical protein	-34	LOC_Os06g18880	cadmium tolerance factor, putative	-38	LOC_Os06g18870	conserved hypothetical protein	39	LOC_Os06g18980	expressed protein	42	LOC_Os06g18990	embryogenesis transmembrane protein, putative, expressed	-45	LOC_Os06g18860	transposon protein, putative, unclassified	47	LOC_Os06g19000	hypothetical protein
mr005	all	6	10812891	4.01e-16	0	LOC_Os06g19010	cadmium tolerance factor, putative, expressed	-1	LOC_Os06g19000	hypothetical protein	-4	LOC_Os06g18990	embryogenesis transmembrane protein, putative, expressed	4	LOC_Os06g19020	hypothetical protein	7	LOC_Os06g19030	retrotransposon protein, putative, unclassified	-10	LOC_Os06g18980	expressed protein	12	LOC_Os06g19040	retrotransposon protein, putative, Ty1-copia subclass	-15	LOC_Os06g18970	expressed protein	17	LOC_Os06g19050	embryogenesis transmembrane protein, putative	25	LOC_Os06g19060	hypothetical protein	-29	LOC_Os06g18960	embryogenesis transmembrane protein, putative, expressed	30	LOC_Os06g19070	cytochrome P450, putative, expressed	35	LOC_Os06g19080	transposon protein, putative, CACTA, En/Spm sub-class	-39	LOC_Os06g18950	retrotransposon protein, putative, Ty3-gypsy subclass	45	LOC_Os06g19090	hypothetical protein
mr005	ind	6	10872254	5.34e-19	0	LOC_Os06g19110	cadmium tolerance factor, putative, expressed	-3	LOC_Os06g19100	retrotransposon protein, putative, unclassified	3	LOC_Os06g19120	hypothetical protein	-5	LOC_Os06g19095	expressed protein	7	LOC_Os06g19130	cadmium tolerance factor, putative	-10	LOC_Os06g19090	hypothetical protein	19	LOC_Os06g19140	retrotransposon, putative, centromere-specific	-20	LOC_Os06g19080	transposon protein, putative, CACTA, En/Spm sub-class	21	LOC_Os06g19150	retrotransposon protein, putative, unclassified	-27	LOC_Os06g19070	cytochrome P450, putative, expressed	27	LOC_Os06g19160	retrotransposon protein, putative, Ty1-copia subclass	-32	LOC_Os06g19060	hypothetical protein	-38	LOC_Os06g19050	embryogenesis transmembrane protein, putative	39	LOC_Os06g19170	cadmium tolerance factor, putative, expressed	-42	LOC_Os06g19040	retrotransposon protein, putative, Ty1-copia subclass
mr005	ind	6	10875276	1.87e-10	0	LOC_Os06g19120	hypothetical protein	-1	LOC_Os06g19110	cadmium tolerance factor, putative, expressed	4	LOC_Os06g19130	cadmium tolerance factor, putative	-6	LOC_Os06g19100	retrotransposon protein, putative, unclassified	-8	LOC_Os06g19095	expressed protein	-13	LOC_Os06g19090	hypothetical protein	16	LOC_Os06g19140	retrotransposon, putative, centromere-specific	18	LOC_Os06g19150	retrotransposon protein, putative, unclassified	-23	LOC_Os06g19080	transposon protein, putative, CACTA, En/Spm sub-class	24	LOC_Os06g19160	retrotransposon protein, putative, Ty1-copia subclass	-30	LOC_Os06g19070	cytochrome P450, putative, expressed	-35	LOC_Os06g19060	hypothetical protein	36	LOC_Os06g19170	cadmium tolerance factor, putative, expressed	-41	LOC_Os06g19050	embryogenesis transmembrane protein, putative	43	LOC_Os06g19180	hypothetical protein
mr005	all	6	11004002	2.57e-07	0	LOC_Os06g19340	hypothetical protein	0	LOC_Os06g19350	retrotransposon, putative, centromere-specific	8	LOC_Os06g19360	cadmium tolerance factor, putative	-11	LOC_Os06g19330	retrotransposon protein, putative, unclassified	17	LOC_Os06g19370	cadmium tolerance factor, putative, expressed	-18	LOC_Os06g19320	retrotransposon protein, putative, Ty3-gypsy subclass	-22	LOC_Os06g19310	transposon protein, putative, CACTA, En/Spm sub-class	25	LOC_Os06g19380	expressed protein	-27	LOC_Os06g19300	cadmium tolerance factor, putative	-31	LOC_Os06g19279	transposon protein, putative, CACTA, En/Spm sub-class	35	LOC_Os06g19390	expressed protein	41	LOC_Os06g19400	GRAM and C2 domains containing protein, putative, expressed	-44	LOC_Os06g19260	cadmium tolerance factor, putative, expressed	-47	LOC_Os06g19250	conserved hypothetical protein	-53	LOC_Os06g19240	retrotransposon protein, putative, Ty3-gypsy subclass
mr005	ind	6	11061692	5.54e-09	0	LOC_Os06g19410	retrotransposon protein, putative, unclassified	1	LOC_Os06g19420	hypothetical protein	6	LOC_Os06g19430	expressed protein	7	LOC_Os06g19444	CCT/B-box zinc finger protein, putative, expressed	-8	LOC_Os06g19400	GRAM and C2 domains containing protein, putative, expressed	-19	LOC_Os06g19390	expressed protein	22	LOC_Os06g19460	expressed protein	23	LOC_Os06g19470	WW domain containing protein, expressed	-28	LOC_Os06g19380	expressed protein	32	LOC_Os06g19480	expressed protein	-34	LOC_Os06g19370	cadmium tolerance factor, putative, expressed	38	LOC_Os06g19490	hypothetical protein	40	LOC_Os06g19500	oxidoreductase, short chain dehydrogenase/reductase family domain containing protein	-45	LOC_Os06g19360	cadmium tolerance factor, putative	46	LOC_Os06g19510	hypothetical protein
mr005	ind	6	11097318	8.15e-13	-1	LOC_Os06g19480	expressed protein	2	LOC_Os06g19490	hypothetical protein	-4	LOC_Os06g19470	WW domain containing protein, expressed	4	LOC_Os06g19500	oxidoreductase, short chain dehydrogenase/reductase family domain containing protein	10	LOC_Os06g19510	hypothetical protein	-12	LOC_Os06g19460	expressed protein	13	LOC_Os06g19520	transposon protein, putative, CACTA, En/Spm sub-class	18	LOC_Os06g19530	oxidoreductase, short chain dehydrogenase/reductase family, putative, expressed	-21	LOC_Os06g19444	CCT/B-box zinc finger protein, putative, expressed	23	LOC_Os06g19540	oxidoreductase, short chain dehydrogenase/reductase family domain containing protein, expressed	-28	LOC_Os06g19430	expressed protein	-33	LOC_Os06g19420	hypothetical protein	34	LOC_Os06g19550	oxidoreductase, short chain dehydrogenase/reductase family, putative, expressed	-36	LOC_Os06g19410	retrotransposon protein, putative, unclassified	37	LOC_Os06g19560	peptide transporter, putative
mr005	all	6	11126785	1.02e-13	-4	LOC_Os06g19540	oxidoreductase, short chain dehydrogenase/reductase family domain containing protein, expressed	4	LOC_Os06g19550	oxidoreductase, short chain dehydrogenase/reductase family, putative, expressed	7	LOC_Os06g19560	peptide transporter, putative	-9	LOC_Os06g19530	oxidoreductase, short chain dehydrogenase/reductase family, putative, expressed	-12	LOC_Os06g19520	transposon protein, putative, CACTA, En/Spm sub-class	15	LOC_Os06g19570	conserved hypothetical protein	-16	LOC_Os06g19510	hypothetical protein	-22	LOC_Os06g19500	oxidoreductase, short chain dehydrogenase/reductase family domain containing protein	-26	LOC_Os06g19490	hypothetical protein	26	LOC_Os06g19580	hypothetical protein	-30	LOC_Os06g19480	expressed protein	-33	LOC_Os06g19470	WW domain containing protein, expressed	-42	LOC_Os06g19460	expressed protein	42	LOC_Os06g19590	estradiol 17-beta-dehydrogenase 12, putative, expressed	48	LOC_Os06g19600	hypothetical protein
mr005	ind	6	11156152	8.68e-08	-2	LOC_Os06g19580	hypothetical protein	-12	LOC_Os06g19570	conserved hypothetical protein	13	LOC_Os06g19590	estradiol 17-beta-dehydrogenase 12, putative, expressed	-16	LOC_Os06g19560	peptide transporter, putative	19	LOC_Os06g19600	hypothetical protein	-22	LOC_Os06g19550	oxidoreductase, short chain dehydrogenase/reductase family, putative, expressed	22	LOC_Os06g19610	oxidoreductase, short chain dehydrogenase/reductase family, putative	27	LOC_Os06g19620	SFT2, putative, expressed	-33	LOC_Os06g19540	oxidoreductase, short chain dehydrogenase/reductase family domain containing protein, expressed	-38	LOC_Os06g19530	oxidoreductase, short chain dehydrogenase/reductase family, putative, expressed	-42	LOC_Os06g19520	transposon protein, putative, CACTA, En/Spm sub-class	42	LOC_Os06g19630	steroid nuclear receptor, ligand-binding, putative, expressed	-45	LOC_Os06g19510	hypothetical protein	47	LOC_Os06g19640	39S ribosomal protein L46, mitochondrial precursor, putative, expressed	-51	LOC_Os06g19500	oxidoreductase, short chain dehydrogenase/reductase family domain containing protein
mr005	all	6	11158817	3.36e-08	-4	LOC_Os06g19580	hypothetical protein	10	LOC_Os06g19590	estradiol 17-beta-dehydrogenase 12, putative, expressed	-14	LOC_Os06g19570	conserved hypothetical protein	16	LOC_Os06g19600	hypothetical protein	-19	LOC_Os06g19560	peptide transporter, putative	19	LOC_Os06g19610	oxidoreductase, short chain dehydrogenase/reductase family, putative	-25	LOC_Os06g19550	oxidoreductase, short chain dehydrogenase/reductase family, putative, expressed	25	LOC_Os06g19620	SFT2, putative, expressed	-36	LOC_Os06g19540	oxidoreductase, short chain dehydrogenase/reductase family domain containing protein, expressed	40	LOC_Os06g19630	steroid nuclear receptor, ligand-binding, putative, expressed	-41	LOC_Os06g19530	oxidoreductase, short chain dehydrogenase/reductase family, putative, expressed	-44	LOC_Os06g19520	transposon protein, putative, CACTA, En/Spm sub-class	44	LOC_Os06g19640	39S ribosomal protein L46, mitochondrial precursor, putative, expressed	-48	LOC_Os06g19510	hypothetical protein	50	LOC_Os06g19650	expressed protein
mr005	ind	6	11383744	3.94e-09	0	LOC_Os06g19900	retrotransposon protein, putative, unclassified	6	LOC_Os06g19910	retrotransposon protein, putative, unclassified	9	LOC_Os06g19920	retrotransposon protein, putative, Ty1-copia subclass	-12	LOC_Os06g19890	transposon protein, putative, CACTA, En/Spm sub-class	-17	LOC_Os06g19880	transposon protein, putative, CACTA, En/Spm sub-class	-18	LOC_Os06g19870	transposon protein, putative, CACTA, En/Spm sub-class	27	LOC_Os06g19930	retrotransposon protein, putative, Ty3-gypsy subclass	31	LOC_Os06g19940	retrotransposon protein, putative, Ty3-gypsy subclass	-37	LOC_Os06g19854	retrotransposon protein, putative, unclassified	38	LOC_Os06g19950	transposon protein, putative, unclassified	-52	LOC_Os06g19840	hypothetical protein	54	LOC_Os06g19960	aconitate hydratase protein, putative	-56	LOC_Os06g19830	retrotransposon protein, putative, unclassified	-62	LOC_Os06g19820	fringe-related protein, putative	63	LOC_Os06g19970	expressed protein
mr005	ind	6	11400430	5.07e-08	-2	LOC_Os06g19920	retrotransposon protein, putative, Ty1-copia subclass	-8	LOC_Os06g19910	retrotransposon protein, putative, unclassified	10	LOC_Os06g19930	retrotransposon protein, putative, Ty3-gypsy subclass	-11	LOC_Os06g19900	retrotransposon protein, putative, unclassified	15	LOC_Os06g19940	retrotransposon protein, putative, Ty3-gypsy subclass	22	LOC_Os06g19950	transposon protein, putative, unclassified	-29	LOC_Os06g19890	transposon protein, putative, CACTA, En/Spm sub-class	-34	LOC_Os06g19880	transposon protein, putative, CACTA, En/Spm sub-class	-35	LOC_Os06g19870	transposon protein, putative, CACTA, En/Spm sub-class	37	LOC_Os06g19960	aconitate hydratase protein, putative	47	LOC_Os06g19970	expressed protein	51	LOC_Os06g19980	MYB family transcription factor, putative, expressed	-54	LOC_Os06g19854	retrotransposon protein, putative, unclassified	60	LOC_Os06g19990	GPI-anchored protein, putative, expressed	-68	LOC_Os06g19840	hypothetical protein
mr005	all	6	11526119	6.48e-07	0	LOC_Os06g20090	NUP155, putative, expressed	1	LOC_Os06g20100	hypothetical protein	5	LOC_Os06g20110	conserved hypothetical protein	8	LOC_Os06g20120	CND41, chloroplast nucleoid DNA binding protein, putative	-14	LOC_Os06g20080	hypothetical protein	-16	LOC_Os06g20070	conserved hypothetical protein	18	LOC_Os06g20130	conserved hypothetical protein	-19	LOC_Os06g20060	expressed protein	-23	LOC_Os06g20050	NBS type disease resistance protein, putative	25	LOC_Os06g20140	aspartic proteinase nepenthesin-1 precursor, putative	-32	LOC_Os06g20040	aspartic proteinase nepenthesin-2 precursor, putative, expressed	32	LOC_Os06g20150	peroxidase precursor, putative, expressed	36	LOC_Os06g20160	retrotransposon protein, putative, Ty3-gypsy subclass	-40	LOC_Os06g20030	chloroplastic group IIA intron splicing facilitator CRS1, chloroplast precursor, putative, expressed	40	LOC_Os06g20170	retrotransposon protein, putative, unclassified
mr005	ind	6	11608315	1.42e-09	3	LOC_Os06g20230	retrotransposon protein, putative, unclassified	-7	LOC_Os06g20210	transposon protein, putative, unclassified	9	LOC_Os06g20240	latency associated nuclear antigen, putative	11	LOC_Os06g20250	retrotransposon protein, putative, unclassified	15	LOC_Os06g20260	expressed protein	20	LOC_Os06g20270	expressed protein	-21	LOC_Os06g20200	gibberellin receptor GID1L2, putative, expressed	-24	LOC_Os06g20190	aspartic proteinase nepenthesin-2 precursor, putative	27	LOC_Os06g20280	retrotransposon protein, putative, Ty3-gypsy subclass	-31	LOC_Os06g20180	hypothetical protein	-35	LOC_Os06g20170	retrotransposon protein, putative, unclassified	-42	LOC_Os06g20160	retrotransposon protein, putative, Ty3-gypsy subclass	44	LOC_Os06g20290	retrotransposon protein, putative, unclassified	-48	LOC_Os06g20150	peroxidase precursor, putative, expressed	48	LOC_Os06g20300	hypothetical protein
mr005	all	6	11722421	1.58e-12	0	LOC_Os06g20400	DHHC zinc finger domain containing protein, expressed	2	LOC_Os06g20410	BAH domain containing protein, expressed	-6	LOC_Os06g20390	expressed protein	11	LOC_Os06g20420	hypothetical protein	13	LOC_Os06g20430	BPI/LBP family protein At3g20270 precursor, putative, expressed	-17	LOC_Os06g20380	hypothetical protein	19	LOC_Os06g20440	transposon protein, putative, CACTA, En/Spm sub-class	-22	LOC_Os06g20370	microtubule associated protein, putative, expressed	24	LOC_Os06g20450	hypothetical protein	25	LOC_Os06g20460	retrotransposon protein, putative, Ty1-copia subclass	-28	LOC_Os06g20354	PPR repeat domain containing protein, putative, expressed	29	LOC_Os06g20470	hypothetical protein	-35	LOC_Os06g20340	dual specificity protein phosphatase, putative, expressed	37	LOC_Os06g20480	hypothetical protein	-40	LOC_Os06g20330	expressed protein
mr005	all	6	11888963	1.26e-08	0	LOC_Os06g20630	SAM dependent carboxyl methyltransferase, putative	2	LOC_Os06g20640	retrotransposon protein, putative, unclassified	7	LOC_Os06g20650	retrotransposon protein, putative, Ty3-gypsy subclass	-8	LOC_Os06g20620	OsMan07 - Endo-Beta-Mannanase, expressed	11	LOC_Os06g20660	retrotransposon protein, putative, Ty3-gypsy subclass	-19	LOC_Os06g20610	seven in absentia protein family domain containing protein, expressed	19	LOC_Os06g20670	retrotransposon protein, putative, unclassified	22	LOC_Os06g20680	retrotransposon protein, putative, unclassified	27	LOC_Os06g20690	retrotransposon protein, putative, unclassified	28	LOC_Os06g20700	retrotransposon protein, putative, unclassified	-32	LOC_Os06g20600	retrotransposon protein, putative, unclassified	-34	LOC_Os06g20590	retrotransposon protein, putative, Ty3-gypsy subclass	36	LOC_Os06g20710	retrotransposon protein, putative, unclassified	-40	LOC_Os06g20580	retrotransposon protein, putative, Ty3-gypsy subclass	-45	LOC_Os06g20570	glycosyltransferase, putative, expressed
mr005	ind	6	11928030	6.38e-12	0	LOC_Os06g20710	retrotransposon protein, putative, unclassified	-6	LOC_Os06g20700	retrotransposon protein, putative, unclassified	8	LOC_Os06g20720	retrotransposon protein, putative, Ty1-copia subclass	-11	LOC_Os06g20690	retrotransposon protein, putative, unclassified	12	LOC_Os06g20730	retrotransposon protein, putative, Ty1-copia subclass	-16	LOC_Os06g20680	retrotransposon protein, putative, unclassified	-17	LOC_Os06g20670	retrotransposon protein, putative, unclassified	19	LOC_Os06g20740	hypothetical protein	-20	LOC_Os06g20660	retrotransposon protein, putative, Ty3-gypsy subclass	23	LOC_Os06g20750	transposon protein, putative, unclassified	-28	LOC_Os06g20650	retrotransposon protein, putative, Ty3-gypsy subclass	-34	LOC_Os06g20640	retrotransposon protein, putative, unclassified	-38	LOC_Os06g20630	SAM dependent carboxyl methyltransferase, putative	40	LOC_Os06g20760	hypothetical protein	44	LOC_Os06g20770	SAM dependent carboxyl methyltransferase, putative, expressed
mr005	all	6	12049112	3.01e-08	0	LOC_Os06g20860	paramyosin, putative, expressed	4	LOC_Os06g20870	pentatricopeptide repeat protein PPR1106-17, putative, expressed	-11	LOC_Os06g20850	retrotransposon protein, putative, unclassified	12	LOC_Os06g20879	expressed protein	-13	LOC_Os06g20840	retrotransposon protein, putative, unclassified	-22	LOC_Os06g20830	hypothetical protein	24	LOC_Os06g20890	retrotransposon protein, putative, unclassified	26	LOC_Os06g20900	expressed protein	32	LOC_Os06g20920	SAM dependent carboxyl methyltransferase, putative, expressed	-34	LOC_Os06g20820	expressed protein	-38	LOC_Os06g20810	transposon protein, putative, CACTA, En/Spm sub-class	-44	LOC_Os06g20800	transposon protein, putative, CACTA, En/Spm sub-class	49	LOC_Os06g20930	retrotransposon protein, putative, unclassified	-57	LOC_Os06g20790	SAM dependent carboxyl methyltransferase, putative, expressed	57	LOC_Os06g20940	retrotransposon protein, putative, Ty1-copia subclass
mr005	ind	6	12083654	3.34e-12	0	LOC_Os06g20920	SAM dependent carboxyl methyltransferase, putative, expressed	-5	LOC_Os06g20900	expressed protein	-8	LOC_Os06g20890	retrotransposon protein, putative, unclassified	14	LOC_Os06g20930	retrotransposon protein, putative, unclassified	-19	LOC_Os06g20879	expressed protein	22	LOC_Os06g20940	retrotransposon protein, putative, Ty1-copia subclass	24	LOC_Os06g20950	retrotransposon protein, putative, Ty1-copia subclass	-25	LOC_Os06g20870	pentatricopeptide repeat protein PPR1106-17, putative, expressed	30	LOC_Os06g20960	SAM dependent carboxyl methyltransferase, putative	-31	LOC_Os06g20860	paramyosin, putative, expressed	34	LOC_Os06g20970	transposon protein, putative, CACTA, En/Spm sub-class	38	LOC_Os06g20980	transposon protein, putative, CACTA, En/Spm sub-class	39	LOC_Os06g20990	transposon protein, putative, CACTA, En/Spm sub-class	44	LOC_Os06g21000	transposon protein, putative, CACTA, En/Spm sub-class	-45	LOC_Os06g20850	retrotransposon protein, putative, unclassified
mr005	all	6	12091109	1.36e-08	-3	LOC_Os06g20920	SAM dependent carboxyl methyltransferase, putative, expressed	7	LOC_Os06g20930	retrotransposon protein, putative, unclassified	-12	LOC_Os06g20900	expressed protein	15	LOC_Os06g20940	retrotransposon protein, putative, Ty1-copia subclass	-16	LOC_Os06g20890	retrotransposon protein, putative, unclassified	16	LOC_Os06g20950	retrotransposon protein, putative, Ty1-copia subclass	23	LOC_Os06g20960	SAM dependent carboxyl methyltransferase, putative	-26	LOC_Os06g20879	expressed protein	27	LOC_Os06g20970	transposon protein, putative, CACTA, En/Spm sub-class	31	LOC_Os06g20980	transposon protein, putative, CACTA, En/Spm sub-class	32	LOC_Os06g20990	transposon protein, putative, CACTA, En/Spm sub-class	-33	LOC_Os06g20870	pentatricopeptide repeat protein PPR1106-17, putative, expressed	37	LOC_Os06g21000	transposon protein, putative, CACTA, En/Spm sub-class	-38	LOC_Os06g20860	paramyosin, putative, expressed	44	LOC_Os06g21010	transposon protein, putative, unclassified
mr005	ind	6	12913788	1.26e-06	1	LOC_Os06g22260	conserved hypothetical protein	-6	LOC_Os06g22240	retrotransposon protein, putative, Ty3-gypsy subclass	13	LOC_Os06g22280	hypothetical protein	-15	LOC_Os06g22230	retrotransposon protein, putative, Ty3-gypsy subclass	16	LOC_Os06g22290	legume lectins beta domain containing protein, expressed	-21	LOC_Os06g22220	retrotransposon protein, putative, Ty3-gypsy subclass	-27	LOC_Os06g22210	transposon protein, putative, unclassified	30	LOC_Os06g22300	transposon protein, putative, Ac/Ds sub-class	-32	LOC_Os06g22200	hypothetical protein	37	LOC_Os06g22310	retrotransposon protein, putative, unclassified	-39	LOC_Os06g22190	retrotransposon protein, putative, unclassified	41	LOC_Os06g22320	transposon protein, putative, unclassified	-42	LOC_Os06g22180	retrotransposon protein, putative, unclassified	-47	LOC_Os06g22170	hypothetical protein	48	LOC_Os06g22330	expressed protein
mr005	all	6	12913788	5.06e-08	1	LOC_Os06g22260	conserved hypothetical protein	-6	LOC_Os06g22240	retrotransposon protein, putative, Ty3-gypsy subclass	13	LOC_Os06g22280	hypothetical protein	-15	LOC_Os06g22230	retrotransposon protein, putative, Ty3-gypsy subclass	16	LOC_Os06g22290	legume lectins beta domain containing protein, expressed	-21	LOC_Os06g22220	retrotransposon protein, putative, Ty3-gypsy subclass	-27	LOC_Os06g22210	transposon protein, putative, unclassified	30	LOC_Os06g22300	transposon protein, putative, Ac/Ds sub-class	-32	LOC_Os06g22200	hypothetical protein	37	LOC_Os06g22310	retrotransposon protein, putative, unclassified	-39	LOC_Os06g22190	retrotransposon protein, putative, unclassified	41	LOC_Os06g22320	transposon protein, putative, unclassified	-42	LOC_Os06g22180	retrotransposon protein, putative, unclassified	-47	LOC_Os06g22170	hypothetical protein	48	LOC_Os06g22330	expressed protein
mr005	all	6	13545055	5.15e-07	-1	LOC_Os06g23190	receptor-like protein kinase 5 precursor, putative, expressed	2	LOC_Os06g23200	retrotransposon protein, putative, Ty3-gypsy subclass	-5	LOC_Os06g23180	conserved hypothetical protein	8	LOC_Os06g23210	ribosomal protein L30 containing protein, expressed	11	LOC_Os06g23220	GRF zinc finger family protein	-13	LOC_Os06g23170	retrotransposon protein, putative, unclassified	13	LOC_Os06g23230	transposon protein, putative, unclassified	22	LOC_Os06g23240	retrotransposon protein, putative, Ty1-copia subclass	-24	LOC_Os06g23160	bacterial transferase hexapeptide domain containing protein, expressed	26	LOC_Os06g23250	transposon protein, putative, CACTA, En/Spm sub-class	28	LOC_Os06g23260	transposon protein, putative, CACTA, En/Spm sub-class	-35	LOC_Os06g23150	hypothetical protein	38	LOC_Os06g23274	zinc finger, C3HC4 type, domain containing protein, expressed	-44	LOC_Os06g23140	copper methylamine oxidase precursor, putative	-55	LOC_Os06g23130	retrotransposon protein, putative, unclassified
mr005	all	6	14571934	9.62e-08	0	LOC_Os06g24840	SacI homology domain containing protein	-3	LOC_Os06g24820	retrotransposon protein, putative, Ty3-gypsy subclass	-3	LOC_Os06g24830	retrotransposon protein, putative, Ty3-gypsy subclass	-5	LOC_Os06g24810	retrotransposon protein, putative, unclassified	6	LOC_Os06g24850	OsIAA22 - Auxin-responsive Aux/IAA gene family member	8	LOC_Os06g24860	hypothetical protein	11	LOC_Os06g24870	bromodomain domain containing protein, expressed	-12	LOC_Os06g24800	retrotransposon protein, putative, unclassified	-14	LOC_Os06g24790	retrotransposon protein, putative, Ty3-gypsy subclass	-17	LOC_Os06g24780	retrotransposon protein, putative, Ty3-gypsy subclass	-21	LOC_Os06g24770	retrotransposon protein, putative, Ty3-gypsy subclass	25	LOC_Os06g24890	hypothetical protein	27	LOC_Os06g24900	hypothetical protein	29	LOC_Os06g24910	expressed protein	-32	LOC_Os06g24760	retrotransposon protein, putative, unclassified
mr005	all	6	16962918	1.06e-07	-2	LOC_Os06g29590	hypothetical protein	-4	LOC_Os06g29580	retrotransposon protein, putative, Ty3-gypsy subclass	11	LOC_Os06g29600	retrotransposon protein, putative, Ty1-copia subclass	19	LOC_Os06g29620	hypothetical protein	-22	LOC_Os06g29570	retrotransposon protein, putative, unclassified	-27	LOC_Os06g29560	hypothetical protein	27	LOC_Os06g29630	transposon protein, putative, unclassified, expressed	-31	LOC_Os06g29550	retrotransposon protein, putative, unclassified	-35	LOC_Os06g29540	conserved hypothetical protein	35	LOC_Os06g29640	retrotransposon protein, putative, unclassified	-38	LOC_Os06g29530	retrotransposon protein, putative, unclassified	39	LOC_Os06g29650	CDP-diacylglycerol--inositol 3-phosphatidyltransferase 1, putative, expressed	-41	LOC_Os06g29520	retrotransposon protein, putative, unclassified	-47	LOC_Os06g29490	expressed protein	47	LOC_Os06g29660	retrotransposon protein, putative, unclassified
mr005	ind	6	18987044	4.76e-08	-2	LOC_Os06g32650	hypothetical protein	-4	LOC_Os06g32640	conserved hypothetical protein	-7	LOC_Os06g32630	retrotransposon protein, putative, unclassified	7	LOC_Os06g32660	transposon protein, putative, CACTA, En/Spm sub-class	13	LOC_Os06g32674	hypothetical protein	22	LOC_Os06g32690	hypothetical protein	27	LOC_Os06g32700	conserved hypothetical protein	28	LOC_Os06g32710	hypothetical protein	-29	LOC_Os06g32610	expressed protein	-31	LOC_Os06g32600	THION15 - Plant thionin family protein precursor, expressed	32	LOC_Os06g32720	zinc finger C-x8-C-x5-C-x3-H type family protein, expressed	-33	LOC_Os06g32590	hypothetical protein	-35	LOC_Os06g32580	transposon protein, putative, CACTA, En/Spm sub-class	39	LOC_Os06g32730	eukaryotic initiation factor iso-4F subunit p82-34, putative, expressed	-46	LOC_Os06g32570	retrotransposon protein, putative, unclassified
mr005	all	6	18987044	1.21e-09	-2	LOC_Os06g32650	hypothetical protein	-4	LOC_Os06g32640	conserved hypothetical protein	-7	LOC_Os06g32630	retrotransposon protein, putative, unclassified	7	LOC_Os06g32660	transposon protein, putative, CACTA, En/Spm sub-class	13	LOC_Os06g32674	hypothetical protein	22	LOC_Os06g32690	hypothetical protein	27	LOC_Os06g32700	conserved hypothetical protein	28	LOC_Os06g32710	hypothetical protein	-29	LOC_Os06g32610	expressed protein	-31	LOC_Os06g32600	THION15 - Plant thionin family protein precursor, expressed	32	LOC_Os06g32720	zinc finger C-x8-C-x5-C-x3-H type family protein, expressed	-33	LOC_Os06g32590	hypothetical protein	-35	LOC_Os06g32580	transposon protein, putative, CACTA, En/Spm sub-class	39	LOC_Os06g32730	eukaryotic initiation factor iso-4F subunit p82-34, putative, expressed	-46	LOC_Os06g32570	retrotransposon protein, putative, unclassified
mr005	jap	7	18051474	7.16e-08	-1	LOC_Os07g30510	TKL_IRAK_DUF26-la.3 - DUF26 kinases have homology to DUF26 containing loci	3	LOC_Os07g30520	hypothetical protein	8	LOC_Os07g30530	transposon protein, putative, CACTA, En/Spm sub-class	-12	LOC_Os07g30494	hypothetical protein	12	LOC_Os07g30540	variant latency associated nuclear antigen, putative	-13	LOC_Os07g30480	transposon protein, putative, unclassified	16	LOC_Os07g30550	transposon protein, putative, CACTA, En/Spm sub-class	-17	LOC_Os07g30469	indole-3-acetate beta-glucosyltransferase, putative	-22	LOC_Os07g30460	retrotransposon protein, putative, unclassified	23	LOC_Os07g30560	retrotransposon protein, putative, Ty3-gypsy subclass	-28	LOC_Os07g30450	hypothetical protein	-35	LOC_Os07g30440	retrotransposon protein, putative, Ty3-gypsy subclass	-36	LOC_Os07g30430	retrotransposon protein, putative, Ty3-gypsy subclass	36	LOC_Os07g30570	retrotransposon protein, putative, Ty3-gypsy subclass	40	LOC_Os07g30580	retrotransposon protein, putative, Ty3-gypsy subclass, expressed
mr005	jap	11	5615669	1.14e-07	0	LOC_Os11g10350	retrotransposon protein, putative, Ty1-copia subclass	-1	LOC_Os11g10340	OsFBX417 - F-box domain containing protein, expressed	1	LOC_Os11g10360	retrotransposon protein, putative, Ty1-copia subclass	-4	LOC_Os11g10330	OsFBX416 - F-box domain containing protein, expressed	7	LOC_Os11g10370	OsFBX418 - F-box domain containing protein, expressed	11	LOC_Os11g10384	transposon protein, putative, unclassified	-12	LOC_Os11g10320	expressed protein	-16	LOC_Os11g10310	receptor-like protein kinase 2 precursor, putative, expressed	25	LOC_Os11g10400	OsFBX419 - F-box domain containing protein, expressed	-27	LOC_Os11g10300	OsFBX415 - F-box domain containing protein	29	LOC_Os11g10410	retrotransposon protein, putative, Ty1-copia subclass	-30	LOC_Os11g10290	S-domain receptor-like protein kinase, putative, expressed	33	LOC_Os11g10420	phosphatidylinositol kinase, putative, expressed	-37	LOC_Os11g10280	receptor-like protein kinase, putative	-41	LOC_Os11g10270	retrotransposon protein, putative, Ty3-gypsy subclass
mr005	jap	11	5959640	3.21e-06	0	LOC_Os11g10820	retrotransposon protein, putative, Ty3-gypsy subclass	6	LOC_Os11g10830	retrotransposon protein, putative, unclassified	10	LOC_Os11g10840	conserved hypothetical protein	-11	LOC_Os11g10810	retrotransposon protein, putative, unclassified	14	LOC_Os11g10850	dirigent, putative	-15	LOC_Os11g10800	dirigent, putative, expressed	16	LOC_Os11g10860	transposon protein, putative, CACTA, En/Spm sub-class	-26	LOC_Os11g10790	conserved hypothetical protein	32	LOC_Os11g10870	dirigent, putative, expressed	34	LOC_Os11g10880	hypothetical protein	38	LOC_Os11g10890	expressed protein	-40	LOC_Os11g10780	expressed protein	-44	LOC_Os11g10770	disease resistance protein RGA3, putative, expressed	46	LOC_Os11g10900	retrotransposon protein, putative, Ty3-gypsy subclass	-51	LOC_Os11g10760	NBS-LRR disease resistance protein, putative, expressed
mr005	jap	11	20190141	1.91e-06	-2	LOC_Os11g35220	OsWAK117 - OsWAK receptor-like cytoplasmic kinase OsWAK-RLCK, expressed	2	LOC_Os11g35230	transposon protein, putative, unclassified	4	LOC_Os11g35240	transposon protein, putative, unclassified	6	LOC_Os11g35250	retrotransposon protein, putative, Ty3-gypsy subclass	-8	LOC_Os11g35210	NB-ARC domain containing protein	11	LOC_Os11g35260	OsWAK118 - OsWAK receptor-like cytoplasmic kinase OsWAK-RLCK	-13	LOC_Os11g35200	retrotransposon protein, putative, unclassified	16	LOC_Os11g35274	protein kinase domain containing protein, expressed	-23	LOC_Os11g35180	retrotransposon protein, putative, unclassified	-27	LOC_Os11g35170	retrotransposon protein, putative, unclassified	27	LOC_Os11g35290	OsWAK119 - OsWAK receptor-like cytoplasmic kinase OsWAK-RLCK	-30	LOC_Os11g35160	retrotransposon protein, putative, unclassified	39	LOC_Os11g35300	conserved hypothetical protein	46	LOC_Os11g35310	phytosulfokines precursor, putative	-52	LOC_Os11g35140	transposon protein, putative, CACTA, En/Spm sub-class
mr005	jap	12	8204294	1.06e-06	0	LOC_Os12g14390	retrotransposon protein, putative, Ty3-gypsy subclass	-1	LOC_Os12g14374	retrotransposon protein, putative, Ty3-gypsy subclass	4	LOC_Os12g14400	retrotransposon protein, putative, Ty3-gypsy subclass	8	LOC_Os12g14410	retrotransposon protein, putative, Ty3-gypsy subclass	10	LOC_Os12g14420	retrotransposon protein, putative, Ty3-gypsy subclass	21	LOC_Os12g14430	retrotransposon protein, putative, unclassified	-25	LOC_Os12g14360	transposon protein, putative, unclassified	-31	LOC_Os12g14350	transposon protein, putative, CACTA, En/Spm sub-class	32	LOC_Os12g14440	Jacalin-like lectin domain containing protein, putative, expressed	-36	LOC_Os12g14340	hypothetical protein	37	LOC_Os12g14450	hypothetical protein	-41	LOC_Os12g14330	disease resistance protein RPM1, putative, expressed	43	LOC_Os12g14460	retrotransposon protein, putative, Ty3-gypsy subclass	48	LOC_Os12g14470	retrotransposon protein, putative, Ty3-gypsy subclass	-51	LOC_Os12g14320	hypothetical protein
mr005	jap	12	8883922	6.5e-08	-1	LOC_Os12g15550	S-locus-specific glycoprotein S13 precursor, putative, expressed	-6	LOC_Os12g15540	hypothetical protein	9	LOC_Os12g15560	retrotransposon protein, putative, Ty3-gypsy subclass	-11	LOC_Os12g15530	retrotransposon protein, putative, unclassified, expressed	11	LOC_Os12g15570	retrotransposon protein, putative, unclassified	16	LOC_Os12g15580	retrotransposon protein, putative, unclassified	19	LOC_Os12g15590	heat shock protein DnaJ, putative, expressed	-25	LOC_Os12g15520	expressed protein	-28	LOC_Os12g15510	hypothetical protein	29	LOC_Os12g15600	hypothetical protein	31	LOC_Os12g15610	hypothetical protein	-33	LOC_Os12g15505	expressed protein	33	LOC_Os12g15620	retrotransposon protein, putative, unclassified	-35	LOC_Os12g15500	retrotransposon protein, putative, LINE subclass	37	LOC_Os12g15630	retrotransposon protein, putative, unclassified
mr007	all	1	7207772	1.4e-09	0	LOC_Os01g12950	ubiquitin-conjugating enzyme, putative, expressed	6	LOC_Os01g12990	hypothetical protein	7	LOC_Os01g13000	ethylene-responsive protein related, putative, expressed	-20	LOC_Os01g12940	phosphorylase domain containing protein, putative	-24	LOC_Os01g12930	U-box domain containing protein, expressed	27	LOC_Os01g13010	hypothetical protein	30	LOC_Os01g13020	hypothetical protein	-31	LOC_Os01g12920	thioesterase family protein, putative, expressed	-32	LOC_Os01g12910	thioesterase family protein, putative, expressed	36	LOC_Os01g13024	expressed protein	40	LOC_Os01g13030	OsIAA3 - Auxin-responsive Aux/IAA gene family member, expressed	-41	LOC_Os01g12900	ras-related protein, putative, expressed	-44	LOC_Os01g12890	expressed protein	51	LOC_Os01g13040	expressed protein	54	LOC_Os01g13050	long cell-linked locus protein, putative
mr007	all	1	29164477	2.79e-07	0	LOC_Os01g50770	adaptor complexes medium subunit family domain containing protein, expressed	-2	LOC_Os01g50760	polyprenyl synthetase, putative, expressed	5	LOC_Os01g50780	hypothetical protein	8	LOC_Os01g50790	transposon protein, putative, unclassified	-10	LOC_Os01g50750	zinc finger, C3HC4 type domain containing protein, expressed	13	LOC_Os01g50800	hypothetical protein	-15	LOC_Os01g50740	hypothetical protein	-17	LOC_Os01g50730	conserved hypothetical protein	18	LOC_Os01g50810	invertase/pectin methylesterase inhibitor family protein, putative, expressed	23	LOC_Os01g50820	transporter, major facilitator family, putative, expressed	26	LOC_Os01g50830	expressed protein	-31	LOC_Os01g50720	MYB family transcription factor, putative, expressed	-33	LOC_Os01g50710	hypothetical protein	36	LOC_Os01g50840	expressed protein	-40	LOC_Os01g50700	dehydrin family protein, expressed
mr007	all	1	30508341	1.59e-07	-2	LOC_Os01g53079	ubiquitin domain-containing protein 1, putative, expressed	2	LOC_Os01g53090	pathogen-related protein, putative, expressed	7	LOC_Os01g53100	ubiquitin family protein, putative, expressed	-12	LOC_Os01g53070	ATP binding protein, putative, expressed	15	LOC_Os01g53130	zinc finger, C3HC4 type domain containing protein, expressed	-18	LOC_Os01g53060	peroxisomal membrane protein, putative, expressed	24	LOC_Os01g53140	expressed protein	-27	LOC_Os01g53040	OsWRKY14 - Superfamily of TFs having WRKY and zinc finger domains, expressed	27	LOC_Os01g53150	GTPase of unknown function domain containing protein, putative, expressed	-33	LOC_Os01g53030	expressed protein	33	LOC_Os01g53160	DUF623 domain containing protein, expressed	-34	LOC_Os01g53020	heat shock protein DnaJ, putative, expressed	-41	LOC_Os01g53010	expressed protein	42	LOC_Os01g53170	retrotransposon protein, putative, unclassified	-44	LOC_Os01g53000	trehalose synthase, putative, expressed
mr007	ind	1	30740272	4.13e-08	0	LOC_Os01g53520	reticulon domain containing protein, putative, expressed	4	LOC_Os01g53530	hypothetical protein	6	LOC_Os01g53540	hypothetical protein	6	LOC_Os01g53550	expressed protein	-10	LOC_Os01g53500	RING-H2 finger protein ATL2M, putative, expressed	11	LOC_Os01g53560	phosphoesterase, putative, expressed	-18	LOC_Os01g53480	retrotransposon protein, putative, Ty3-gypsy subclass	-21	LOC_Os01g53470	harpin-induced protein 1 domain containing protein, expressed	22	LOC_Os01g53570	aluminum-activated malate transporter, putative, expressed	-23	LOC_Os01g53450	aminotransferase, classes I and II, domain containing protein, expressed	-27	LOC_Os01g53460	anthocyanidin 5,3-O-glucosyltransferase, putative, expressed	27	LOC_Os01g53580	3-5 exonuclease domain-containing protein, putative	29	LOC_Os01g53590	3-5 exonuclease domain-containing protein, putative	-32	LOC_Os01g53440	hypothetical protein	33	LOC_Os01g53600	farnesyltransferase subunit beta, putative, expressed
mr007	ind	1	36261529	1.34e-09	0	LOC_Os01g62620	DHHC zinc finger domain containing protein, expressed	-5	LOC_Os01g62610	peptidyl-prolyl cis-trans isomerase, FKBP-type, putative, expressed	5	LOC_Os01g62630	aspartic proteinase nepenthesin precursor, putative, expressed	-9	LOC_Os01g62605	conserved hypothetical protein	11	LOC_Os01g62640	zinc finger, C3HC4 type domain containing protein	16	LOC_Os01g62650	pumilio-family RNA binding protein, putative, expressed	-23	LOC_Os01g62600	laccase precursor protein, putative	24	LOC_Os01g62660	MYB family transcription factor, putative, expressed	-29	LOC_Os01g62584	peptidase aspartic family protein, putative, expressed	-33	LOC_Os01g62570	ATP/GTP/Ca++ binding protein, putative	33	LOC_Os01g62670	avr9/Cf-9 rapidly elicited protein, putative, expressed	37	LOC_Os01g62680	hypothetical protein	-42	LOC_Os01g62560	expressed protein	-44	LOC_Os01g62550	hypothetical protein	44	LOC_Os01g62690	hypothetical protein
mr007	ind	1	36392806	3.89e-08	0	LOC_Os01g62830	expressed protein	1	LOC_Os01g62840	mannose-1-phosphate guanyltransferase, putative, expressed	-3	LOC_Os01g62820	Transcription initiation factor TFIID subunit A containing protein, expressed	5	LOC_Os01g62850	membrane associated DUF588 domain containing protein, putative, expressed	-8	LOC_Os01g62810	regulator of chromosome condensation, putative, expressed	9	LOC_Os01g62860	oxidoreductase, aldo/keto reductase family protein, putative, expressed	16	LOC_Os01g62870	oxidoreductase, aldo/keto reductase family protein, putative, expressed	-19	LOC_Os01g62800	methyltransferase, putative, expressed	24	LOC_Os01g62880	oxidoreductase, aldo/keto reductase family protein, putative, expressed	26	LOC_Os01g62890	prenylated rab acceptor, putative, expressed	-28	LOC_Os01g62790	expressed protein	-35	LOC_Os01g62780	hypothetical protein	37	LOC_Os01g62900	amino acid kinase, putative, expressed	-44	LOC_Os01g62770	expressed protein	45	LOC_Os01g62910	CRR2, putative, expressed
mr007	all	1	38092683	5.03e-07	0	LOC_Os01g65610	expressed protein	5	LOC_Os01g65620	expressed protein	7	LOC_Os01g65630	expressed protein	-8	LOC_Os01g65600	PHD-finger domain containing protein, putative, expressed	12	LOC_Os01g65640	expressed protein	-18	LOC_Os01g65590	galactosyltransferase, putative, expressed	18	LOC_Os01g65650	receptor-like protein kinase HAIKU2 precursor, putative, expressed	-22	LOC_Os01g65580	mitotic checkpoint family protein, putative, expressed	23	LOC_Os01g65660	amino acid transporter, putative, expressed	-35	LOC_Os01g65560	snRK1-interacting protein 1, putative, expressed	-39	LOC_Os01g65550	RNA recognition motif containing protein, putative, expressed	39	LOC_Os01g65670	amino acid transporter, putative, expressed	45	LOC_Os01g65680	4,5-DOPA dioxygenase extradiol, putative, expressed	-51	LOC_Os01g65540	hypothetical protein	51	LOC_Os01g65690	4,5-DOPA dioxygenase extradiol, putative, expressed
mr007	all	2	35891357	1.23e-07	0	LOC_Os02g58760	retrotransposon protein, putative, unclassified	-2	LOC_Os02g58750	retrotransposon protein, putative, unclassified	3	LOC_Os02g58770	retrotransposon protein, putative, unclassified	-5	LOC_Os02g58740	expressed protein	-11	LOC_Os02g58730	ras-related protein, putative, expressed	17	LOC_Os02g58780	retrotransposon protein, putative, unclassified	-20	LOC_Os02g58720	peroxidase precursor, putative, expressed	-24	LOC_Os02g58710	retrotransposon protein, putative, Ty3-gypsy subclass	26	LOC_Os02g58790	cell division inhibitor, putative, expressed	-30	LOC_Os02g58700	retrotransposon protein, putative, unclassified	32	LOC_Os02g58800	expressed protein	-35	LOC_Os02g58690	retrotransposon protein, putative, unclassified	-38	LOC_Os02g58680	hypothetical protein	-42	LOC_Os02g58670	bZIP transcription factor domain containing protein, expressed	-46	LOC_Os02g58660	ATCHX15, putative, expressed
mr007	all	3	4016733	4.52e-07	-1	LOC_Os03g07890	mitochondrial carrier protein, putative, expressed	6	LOC_Os03g07910	nitrilase, putative, expressed	-12	LOC_Os03g07880	nuclear transcription factor Y subunit, putative, expressed	-17	LOC_Os03g07870	expressed protein	-19	LOC_Os03g07850	tRNA methyltransferase, putative, expressed	20	LOC_Os03g07920	expressed protein	-27	LOC_Os03g07840	adenylosuccinate synthetase, chloroplast precursor, putative, expressed	30	LOC_Os03g07930	retrotransposon protein, putative, Ty3-gypsy subclass	-31	LOC_Os03g07830	AP2 domain containing protein	-34	LOC_Os03g07820	exostosin family protein, putative, expressed	39	LOC_Os03g07940	AP2 domain containing protein, expressed	-40	LOC_Os03g07810	expressed protein	-43	LOC_Os03g07800	RNA recognition motif containing protein, putative, expressed	48	LOC_Os03g07950	expressed protein	-51	LOC_Os03g07790	zinc finger, C3HC4 type domain containing protein, expressed
mr007	all	3	5026379	2.26e-14	6	LOC_Os03g10030	membrane associated DUF588 domain containing protein, putative, expressed	-12	LOC_Os03g10010	hypothetical protein	-18	LOC_Os03g10000	retrotransposon protein, putative, unclassified	21	LOC_Os03g10040	OsFBX77 - F-box domain containing protein, expressed	-22	LOC_Os03g09990	retrotransposon protein, putative, unclassified	-25	LOC_Os03g09980	sulfate transporter, putative, expressed	-34	LOC_Os03g09970	sulfate transporter, putative, expressed	36	LOC_Os03g10050	serine acetyltransferase protein, putative, expressed	50	LOC_Os03g10060	S10/S20 domain containing ribosomal protein, putative, expressed	54	LOC_Os03g10070	transcription initiation factor IIB, putative, expressed	-56	LOC_Os03g09960	retrotransposon protein, putative, unclassified	58	LOC_Os03g10080	expressed protein	-59	LOC_Os03g09950	retrotransposon protein, putative, unclassified	-67	LOC_Os03g09940	sulfate transporter, putative, expressed	70	LOC_Os03g10090	transporter family protein, putative, expressed
mr007	all	3	6287938	3.3e-08	0	LOC_Os03g12000	DEAD-box ATP-dependent RNA helicase, putative, expressed	1	LOC_Os03g12010	expressed protein	-4	LOC_Os03g11990	bolA, putative, expressed	-6	LOC_Os03g11980	beta-hexosaminidase precursor, putative, expressed	6	LOC_Os03g12020	50S ribosomal protein L15, chloroplast precursor, putative, expressed	-9	LOC_Os03g11970	tubulin/FtsZ domain containing protein, putative, expressed	-13	LOC_Os03g11960	copper/zinc superoxide dismutase, putative, expressed	13	LOC_Os03g12030	3-ketoacyl-CoA synthase, putative, expressed	-21	LOC_Os03g11950	SEC14 cytosolic factor family protein, putative, expressed	-27	LOC_Os03g11940	hypothetical protein	29	LOC_Os03g12040	hypothetical protein	33	LOC_Os03g12050	expressed protein	-37	LOC_Os03g11930	hypothetical protein	38	LOC_Os03g12064	expressed protein	-41	LOC_Os03g11910	DnaK family protein, putative, expressed
mr007	all	3	8600528	8.96e-07	-1	LOC_Os03g15590	eukaryotic translation initiation factor, putative, expressed	2	LOC_Os03g15600	expressed protein	-4	LOC_Os03g15580	AT hook motif family protein, expressed	9	LOC_Os03g15610	retrotransposon protein, putative, unclassified	14	LOC_Os03g15620	retrotransposon protein, putative, unclassified	21	LOC_Os03g15630	harpin-induced protein 1 domain containing protein, expressed	-24	LOC_Os03g15570	STE_MEKK_ste11_MAP3K.12 - STE kinases include homologs to sterile 7, sterile 11 and sterile 20 from yeast, expressed	26	LOC_Os03g15640	hypothetical protein	28	LOC_Os03g15650	vacuolar sorting protein, putative, expressed	-29	LOC_Os03g15560	wibg, putative, expressed	34	LOC_Os03g15660	AP2 domain containing protein, expressed	-38	LOC_Os03g15550	phosphatidylinositol-4-phosphate 5-kinase, putative, expressed	40	LOC_Os03g15670	hypothetical protein	-49	LOC_Os03g15540	HEAT repeat family protein, putative, expressed	49	LOC_Os03g15680	nodulation-signaling pathway 2 protein, putative
mr007	all	3	10827873	1.34e-09	-1	LOC_Os03g19250	AMP-binding enzyme, putative, expressed	2	LOC_Os03g19260	expressed protein	-8	LOC_Os03g19240	AMP-binding enzyme, putative, expressed	10	LOC_Os03g19270	universal stress protein domain containing protein, putative, expressed	12	LOC_Os03g19275	hypothetical protein	-13	LOC_Os03g19230	hypothetical protein	14	LOC_Os03g19280	argininosuccinate lyase, putative, expressed	19	LOC_Os03g19290	mitochondrial import inner membrane translocase subunit Tim17, putative, expressed	21	LOC_Os03g19300	peptide chain release factor protein, putative, expressed	-22	LOC_Os03g19220	expressed protein	24	LOC_Os03g19310	glycosyltransferase, putative, expressed	31	LOC_Os03g19320	hypothetical protein	-32	LOC_Os03g19210	hypothetical protein	35	LOC_Os03g19330	glycosyltransferase, putative, expressed	37	LOC_Os03g19340	WD domain, G-beta repeat domain containing protein, expressed
mr007	all	3	12564743	4.94e-08	1	LOC_Os03g21964	expressed protein	-6	LOC_Os03g21960	aminotransferase, putative, expressed	-13	LOC_Os03g21950	fumarate hydratase, mitochondrial precursor, putative, expressed	-21	LOC_Os03g21940	60S ribosomal protein L19-3, putative, expressed	21	LOC_Os03g21970	basic helix-loop-helix domain containing protein, expressed	-25	LOC_Os03g21914	ATP binding protein, putative, expressed	-25	LOC_Os03g21930	hypothetical protein	25	LOC_Os03g21980	tRNA pseudouridine synthase family protein, putative, expressed	-33	LOC_Os03g21900	uroporphyrinogen decarboxylase, putative, expressed	33	LOC_Os03g21990	WD domain, G-beta repeat domain containing protein, expressed	-37	LOC_Os03g21890	potassium transporter, putative, expressed	40	LOC_Os03g21999	expressed protein	45	LOC_Os03g22010	peroxidase precursor, putative, expressed	-50	LOC_Os03g21880	THION28 - Plant thionin family protein precursor, expressed	51	LOC_Os03g22020	peroxidase precursor, putative, expressed
mr007	all	3	14422153	2.75e-08	0	LOC_Os03g25250	OsFBX90 - F-box domain containing protein	1	LOC_Os03g25260	HIT zinc finger domain containing protein, expressed	-3	LOC_Os03g25240	OsFBX89 - F-box domain containing protein	-8	LOC_Os03g25220	OsFBX88 - F-box domain containing protein	8	LOC_Os03g25270	pyrrolidone-carboxylate peptidase, putative, expressed	-11	LOC_Os03g25210	transposon protein, putative, CACTA, En/Spm sub-class	12	LOC_Os03g25280	peroxidase precursor, putative, expressed	15	LOC_Os03g25289	auxin responsive protein, putative	-17	LOC_Os03g25200	transposon protein, putative, CACTA, En/Spm sub-class	22	LOC_Os03g25300	peroxidase precursor, putative, expressed	23	LOC_Os03g25304	myb-like DNA-binding domain containing protein, expressed	-25	LOC_Os03g25190	OsFBX87 - F-box domain containing protein	25	LOC_Os03g25310	hypothetical protein	26	LOC_Os03g25314	conserved hypothetical protein	-27	LOC_Os03g25180	retrotransposon protein, putative, unclassified
mr007	all	3	25451945	1.08e-06	1	LOC_Os03g45110	retrotransposon protein, putative, unclassified	9	LOC_Os03g45120	ribosome inactivating protein, putative, expressed	-12	LOC_Os03g45070	retrotransposon protein, putative, Ty3-gypsy subclass	-22	LOC_Os03g45050	retrotransposon protein, putative, Ty3-gypsy subclass	28	LOC_Os03g45130	hypothetical protein	29	LOC_Os03g45140	transposon protein, putative, unclassified	-30	LOC_Os03g45040	retrotransposon protein, putative, Ty3-gypsy subclass	-34	LOC_Os03g45030	retrotransposon protein, putative, Ty3-gypsy subclass	40	LOC_Os03g45150	LTPL93 - Protease inhibitor/seed storage/LTP family protein precursor	-43	LOC_Os03g45010	conserved hypothetical protein	44	LOC_Os03g45160	hypothetical protein	-46	LOC_Os03g45000	retrotransposon protein, putative, unclassified	50	LOC_Os03g45170	amino acid permease, putative, expressed	-51	LOC_Os03g44990	hypothetical protein	-57	LOC_Os03g44980	OsFBX99 - F-box domain containing protein
mr007	all	5	1652604	1.66e-07	0	LOC_Os05g03750	expressed protein	-7	LOC_Os05g03740	transcription factor TF2, putative, expressed	9	LOC_Os05g03760	zinc finger family protein, putative, expressed	13	LOC_Os05g03770	expressed protein	-14	LOC_Os05g03730	retrotransposon protein, putative, unclassified	-21	LOC_Os05g03720	retrotransposon protein, putative, unclassified	22	LOC_Os05g03780	cation efflux family protein, putative, expressed	-28	LOC_Os05g03710	retrotransposon protein, putative, unclassified	29	LOC_Os05g03790	hypothetical protein	-33	LOC_Os05g03700	hypothetical protein	34	LOC_Os05g03800	transposon protein, putative, unclassified	42	LOC_Os05g03810	trehalose phosphatase, putative	-43	LOC_Os05g03690	retrotransposon protein, putative, Ty3-gypsy subclass	45	LOC_Os05g03820	glutamate--cysteine ligase, chloroplast precursor, putative, expressed	-51	LOC_Os05g03680	retrotransposon protein, putative, unclassified
mr007	all	5	4211556	2.55e-07	0	LOC_Os05g07820	leucine-rich repeat receptor protein kinase EXS precursor, putative	-3	LOC_Os05g07810	universal stress protein domain containing protein, putative, expressed	10	LOC_Os05g07830	tRNA methyltransferase complex GCD14 subunit, putative	-11	LOC_Os05g07790	DNA binding protein, putative, expressed	14	LOC_Os05g07840	hypothetical protein	-17	LOC_Os05g07780	transposon protein, putative, unclassified	18	LOC_Os05g07850	receptor-like kinase, putative	-25	LOC_Os05g07764	carboxyl-terminal proteinase, putative, expressed	31	LOC_Os05g07860	uvrB/uvrC motif family protein, expressed	-32	LOC_Os05g07750	hypothetical protein	-34	LOC_Os05g07740	receptor-like protein kinase 2 precursor, putative, expressed	38	LOC_Os05g07870	triose phosphate/phosphate translocator, non-green plastid,chloroplast precursor, putative, expressed	44	LOC_Os05g07880	phospholipase D, putative, expressed	-46	LOC_Os05g07730	retrotransposon protein, putative, unclassified, expressed	51	LOC_Os05g07890	embryo-specific 3, putative, expressed
mr007	all	5	29429433	1.55e-07	0	LOC_Os05g51420	hypersensitive-induced response protein, putative, expressed	0	LOC_Os05g51430	hypothetical protein	2	LOC_Os05g51440	hsp20/alpha crystallin family protein, putative, expressed	3	LOC_Os05g51450	OsClp8 - Putative Clp protease homologue, expressed	-6	LOC_Os05g51400	protein kinase APK1B, chloroplast precursor, putative	10	LOC_Os05g51460	retrotransposon protein, putative, LINE subclass	14	LOC_Os05g51470	2-aminoethanethiol dioxygenase, putative, expressed	-17	LOC_Os05g51390	uncharacterized protein PA4923, putative, expressed	19	LOC_Os05g51480	cleavage and polyadenylation specificity factor, putative, expressed	-27	LOC_Os05g51380	expressed protein	28	LOC_Os05g51490	SIT4 phosphatase-associated protein domain containing protein, expressed	-32	LOC_Os05g51370	conserved hypothetical protein	-34	LOC_Os05g51360	DnaK family protein, putative, expressed	36	LOC_Os05g51500	eukaryotic translation initiation factor 5B, putative, expressed	-41	LOC_Os05g51350	CDR1, putative
mr007	all	5	29517839	1.55e-07	0	LOC_Os05g51570	vacuolar-processing enzyme precursor, putative, expressed	3	LOC_Os05g51580	hypothetical protein	-4	LOC_Os05g51560	CK1_CaseinKinase_1.8 - CK1 includes the casein kinase 1 kinases, expressed	4	LOC_Os05g51590	N-rich protein, putative, expressed	8	LOC_Os05g51610	sodium/calcium exchanger protein, putative, expressed	14	LOC_Os05g51620	expressed protein	-20	LOC_Os05g51550	DNA binding protein, putative, expressed	-26	LOC_Os05g51540	expressed protein	27	LOC_Os05g51630	early-responsive to dehydration protein-related, putative, expressed	-28	LOC_Os05g51530	vacuolar ATP synthase subunit C, putative, expressed	-33	LOC_Os05g51520	expressed protein	37	LOC_Os05g51640	adhesion regulating molecule family, putative, expressed	-38	LOC_Os05g51510	protein phosphatase 2C, putative, expressed	42	LOC_Os05g51650	LSM domain containing protein, expressed	44	LOC_Os05g51660	SCP-like extracellular protein, expressed
mr007	all	6	4974060	6.52e-07	0	LOC_Os06g09770	conserved hypothetical protein	-2	LOC_Os06g09760	AP2 domain containing protein	4	LOC_Os06g09780	retrotransposon protein, putative, unclassified	-5	LOC_Os06g09750	retrotransposon protein, putative, unclassified	-8	LOC_Os06g09740	retrotransposon protein, putative, unclassified	-14	LOC_Os06g09717	ethylene-responsive transcription factor, putative	16	LOC_Os06g09790	ethylene-responsive transcription factor, putative, expressed	-19	LOC_Os06g09698	hypothetical protein	20	LOC_Os06g09800	hypothetical protein	-21	LOC_Os06g09688	chaperonin, putative	23	LOC_Os06g09810	ethylene-responsive transcription factor, putative	27	LOC_Os06g09820	cupin superfamily protein, putative, expressed	30	LOC_Os06g09830	cupin superfamily protein, putative, expressed	33	LOC_Os06g09840	expressed protein	-36	LOC_Os06g09679	chaperonin, putative, expressed
mr007	all	6	5770130	1.26e-10	2	LOC_Os06g11020	tic22-like family domain containing protein, expressed	7	LOC_Os06g11030	EF hand family protein, putative, expressed	-9	LOC_Os06g11010	eukaryotic aspartyl protease domain containing protein	-12	LOC_Os06g11000	hypothetical protein	13	LOC_Os06g11040	expressed protein	20	LOC_Os06g11050	cyclin-dependent kinase inhibitor, putative, expressed	-23	LOC_Os06g10990	DnaK family protein, putative, expressed	29	LOC_Os06g11060	expressed protein	-34	LOC_Os06g10980	xyloglucan fucosyltransferase, putative, expressed	-36	LOC_Os06g10970	xyloglucan fucosyltransferase, putative, expressed	36	LOC_Os06g11070	expressed protein	41	LOC_Os06g11080	hypothetical protein	42	LOC_Os06g11090	CXE carboxylesterase, putative, expressed	-44	LOC_Os06g10960	xyloglucan fucosyltransferase, putative	46	LOC_Os06g11100	retrotransposon protein, putative, unclassified
mr007	all	6	6275793	4.16e-09	0	LOC_Os06g11840	trehalose phosphatase, putative, expressed	-15	LOC_Os06g11830	hAT dimerisation domain-containing protein, putative, expressed	18	LOC_Os06g11850	hypothetical protein	-20	LOC_Os06g11820	hypothetical protein	-22	LOC_Os06g11812	wound/stress protein, putative, expressed	-23	LOC_Os06g11800	annexin, putative, expressed	27	LOC_Os06g11860	ethylene-responsive transcription factor, putative, expressed	-29	LOC_Os06g11790	TLD family protein, putative, expressed	33	LOC_Os06g11870	hypothetical protein	-35	LOC_Os06g11780	MYB family transcription factor, putative	-38	LOC_Os06g11770	hypothetical protein	39	LOC_Os06g11880	transposon protein, putative, CACTA, En/Spm sub-class	-43	LOC_Os06g11760	expressed protein	45	LOC_Os06g11890	transposon protein, putative, CACTA, En/Spm sub-class	-47	LOC_Os06g11750	hypothetical protein
mr007	all	6	7260746	5.32e-33	0	LOC_Os06g13220	expressed protein	-2	LOC_Os06g13215	growth regulator related protein, putative, expressed	5	LOC_Os06g13230	expressed protein	-10	LOC_Os06g13210	peptide transporter PTR2, putative, expressed	16	LOC_Os06g13240	BURP domain containing protein	-26	LOC_Os06g13200	proton-dependent oligopeptide transport, putative	-30	LOC_Os06g13190	expressed protein	31	LOC_Os06g13250	hypothetical protein	-35	LOC_Os06g13180	metalloendoproteinase 1 precursor, putative, expressed	36	LOC_Os06g13270	transposon protein, putative, CACTA, En/Spm sub-class	-37	LOC_Os06g13170	expressed protein	-41	LOC_Os06g13160	viral-response family protein, expressed	-44	LOC_Os06g13150	hypothetical protein	44	LOC_Os06g13280	O-methyltransferase, putative	-49	LOC_Os06g13140	WD domain, G-beta repeat domain containing protein, expressed
mr007	ind	6	7374454	2.15e-10	0	LOC_Os06g13410	OsSCP33 - Putative Serine Carboxypeptidase homologue	-3	LOC_Os06g13390	SAM dependent carboxyl methyltransferase, putative, expressed	3	LOC_Os06g13420	OsSCP34 - Putative Serine Carboxypeptidase homologue	-7	LOC_Os06g13380	hypothetical protein	-9	LOC_Os06g13370	transposon protein, putative, CACTA, En/Spm sub-class	13	LOC_Os06g13430	retrotransposon protein, putative, unclassified	21	LOC_Os06g13440	hypothetical protein	25	LOC_Os06g13450	cystathionine beta-lyase, putative, expressed	-26	LOC_Os06g13360	retrotransposon protein, putative, unclassified	-30	LOC_Os06g13350	SAM dependent carboxyl methyltransferase, putative, expressed	30	LOC_Os06g13460	SAM dependent carboxyl methyltransferase family protein, putative, expressed	-35	LOC_Os06g13340	hypothetical protein	-39	LOC_Os06g13330	conserved hypothetical protein	42	LOC_Os06g13470	SAM dependent carboxyl methyltransferase, putative	-48	LOC_Os06g13320	protein kinase, putative, expressed
mr007	all	6	8757418	2.1e-12	0	LOC_Os06g15410	angel, putative	0	LOC_Os06g15420	asparagine synthetase, putative, expressed	-5	LOC_Os06g15400	expressed protein	8	LOC_Os06g15430	expressed protein	-12	LOC_Os06g15390	acylphosphatase, putative, expressed	12	LOC_Os06g15440	hypothetical protein	-13	LOC_Os06g15380	acylphosphatase, putative	-14	LOC_Os06g15370	peptide transporter PTR2, putative, expressed	15	LOC_Os06g15450	retrotransposon protein, putative, Ty1-copia subclass	17	LOC_Os06g15460	retrotransposon protein, putative, Ty1-copia subclass	22	LOC_Os06g15470	retrotransposon protein, putative, unclassified	27	LOC_Os06g15480	transcription factor, putative, expressed	-31	LOC_Os06g15360	RAD23 DNA repair protein, putative, expressed	33	LOC_Os06g15490	hypothetical protein	36	LOC_Os06g15500	retrotransposon protein, putative, unclassified
mr007	all	6	12084275	1.74e-08	0	LOC_Os06g20920	SAM dependent carboxyl methyltransferase, putative, expressed	-5	LOC_Os06g20900	expressed protein	-9	LOC_Os06g20890	retrotransposon protein, putative, unclassified	14	LOC_Os06g20930	retrotransposon protein, putative, unclassified	-19	LOC_Os06g20879	expressed protein	22	LOC_Os06g20940	retrotransposon protein, putative, Ty1-copia subclass	23	LOC_Os06g20950	retrotransposon protein, putative, Ty1-copia subclass	-26	LOC_Os06g20870	pentatricopeptide repeat protein PPR1106-17, putative, expressed	30	LOC_Os06g20960	SAM dependent carboxyl methyltransferase, putative	-31	LOC_Os06g20860	paramyosin, putative, expressed	33	LOC_Os06g20970	transposon protein, putative, CACTA, En/Spm sub-class	38	LOC_Os06g20980	transposon protein, putative, CACTA, En/Spm sub-class	39	LOC_Os06g20990	transposon protein, putative, CACTA, En/Spm sub-class	43	LOC_Os06g21000	transposon protein, putative, CACTA, En/Spm sub-class	-46	LOC_Os06g20850	retrotransposon protein, putative, unclassified
mr007	ind	6	19895820	6.62e-08	0	LOC_Os06g34150	retrotransposon protein, putative, Ty3-gypsy subclass	0	LOC_Os06g34160	hypothetical protein	-4	LOC_Os06g34140	retrotransposon protein, putative, Ty3-gypsy subclass	7	LOC_Os06g34180	hypothetical protein	11	LOC_Os06g34190	hypothetical protein	25	LOC_Os06g34200	retrotransposon protein, putative, unclassified	-26	LOC_Os06g34120	GDSL-like lipase/acylhydrolase, putative, expressed	30	LOC_Os06g34210	retrotransposon protein, putative, unclassified	31	LOC_Os06g34220	retrotransposon protein, putative, unclassified	34	LOC_Os06g34230	retrotransposon protein, putative, unclassified	-35	LOC_Os06g34110	hypothetical protein	38	LOC_Os06g34240	retrotransposon protein, putative, unclassified	-40	LOC_Os06g34100	hypothetical protein	42	LOC_Os06g34250	hypothetical protein	45	LOC_Os06g34260	hypothetical protein
mr007	all	7	4668547	1.18e-06	-2	LOC_Os07g08970	uncharacterized protein ycf45, putative, expressed	4	LOC_Os07g08980	retrotransposon protein, putative, Ty3-gypsy subclass	-6	LOC_Os07g08960	RNA recognition motif containing protein, expressed	8	LOC_Os07g08990	hypothetical protein	-9	LOC_Os07g08950	FAD-linked oxidoreductase protein, putative, expressed	12	LOC_Os07g09000	WD domain, G-beta repeat domain containing protein, expressed	-18	LOC_Os07g08940	hypothetical protein	-22	LOC_Os07g08934	expressed protein	-24	LOC_Os07g08930	expressed protein	27	LOC_Os07g09010	nodulin, putative, expressed	-32	LOC_Os07g08920	retrotransposon protein, putative, unclassified	33	LOC_Os07g09020	argonaute, putative, expressed	-34	LOC_Os07g08910	retrotransposon protein, putative, unclassified	-38	LOC_Os07g08900	retrotransposon protein, putative, unclassified	-46	LOC_Os07g08890	disease resistance protein RPM1, putative, expressed
mr007	ind	7	21361037	7e-07	0	LOC_Os07g35660	TKL_IRAK_DUF26-lc.21 - DUF26 kinases have homology to DUF26 containing loci, expressed	-5	LOC_Os07g35650	TKL_IRAK_DUF26-lc.2 - DUF26 kinases have homology to DUF26 containing loci	5	LOC_Os07g35670	hypothetical protein	5	LOC_Os07g35680	TKL_IRAK_DUF26-lc22 - DUF26 kinases have homology to DUF26 containing loci, expressed	-15	LOC_Os07g35640	conserved hypothetical protein	16	LOC_Os07g35690	TKL_IRAK_DUF26-lc.3 - DUF26 kinases have homology to DUF26 containing loci, expressed	22	LOC_Os07g35700	TKL_IRAK_DUF26-lc.4 - DUF26 kinases have homology to DUF26 containing loci, expressed	-24	LOC_Os07g35630	retrotransposon protein, putative, Ty3-gypsy subclass	26	LOC_Os07g35710	transposon protein, putative, unclassified, expressed	29	LOC_Os07g35720	expressed protein	33	LOC_Os07g35730	TKL_IRAK_DUF26-lc.23 - DUF26 kinases have homology to DUF26 containing loci, expressed	-35	LOC_Os07g35620	conserved hypothetical protein	-41	LOC_Os07g35610	kelch repeat-containing protein, putative, expressed	45	LOC_Os07g35740	TKL_IRAK_DUF26-ld.2 - DUF26 kinases have homology to DUF26 containing loci, expressed	-50	LOC_Os07g35600	expressed protein
mr007	jap	9	11216844	5.32e-10	0	LOC_Os09g18270	transposon protein, putative, CACTA, En/Spm sub-class	1	LOC_Os09g18280	transposon protein, putative, CACTA, En/Spm sub-class	2	LOC_Os09g18290	hypothetical protein	-4	LOC_Os09g18260	senescence-induced receptor-like serine/threonine-protein kinase precursor, putative	8	LOC_Os09g18300	hypothetical protein	-13	LOC_Os09g18250	conserved hypothetical protein	14	LOC_Os09g18310	retrotransposon protein, putative, unclassified	-16	LOC_Os09g18240	retrotransposon protein, putative, unclassified	18	LOC_Os09g18320	bystin, putative, expressed	29	LOC_Os09g18330	hypothetical protein	32	LOC_Os09g18340	transposon protein, putative, unclassified	-33	LOC_Os09g18230	expressed protein	36	LOC_Os09g18350	retrotransposon protein, putative, unclassified	40	LOC_Os09g18360	expressed protein	-49	LOC_Os09g18220	transposon protein, putative, CACTA, En/Spm sub-class
mr007	ind	9	22451212	6.07e-08	0	LOC_Os09g39110	vignain precursor, putative, expressed	-3	LOC_Os09g39100	cysteine proteinase EP-B 1 precursor, putative, expressed	3	LOC_Os09g39120	thiol protease SEN102 precursor, putative, expressed	7	LOC_Os09g39130	expressed protein	-12	LOC_Os09g39090	vignain precursor, putative, expressed	14	LOC_Os09g39140	vignain precursor, putative	-18	LOC_Os09g39080	hypothetical protein	19	LOC_Os09g39150	transposon protein, putative, CACTA, En/Spm sub-class	-21	LOC_Os09g39070	thiol protease SEN102 precursor, putative, expressed	-29	LOC_Os09g39060	vignain precursor, putative, expressed	-31	LOC_Os09g39050	OsFBX342 - F-box domain containing protein, expressed	36	LOC_Os09g39160	thiol protease SEN102 precursor, putative, expressed	-37	LOC_Os09g39034	expressed protein	40	LOC_Os09g39170	cysteine proteinase COT44 precursor, putative	-47	LOC_Os09g39020	N-rich protein, putative, expressed
mr007	ind	9	22451236	8.11e-08	0	LOC_Os09g39110	vignain precursor, putative, expressed	-3	LOC_Os09g39100	cysteine proteinase EP-B 1 precursor, putative, expressed	3	LOC_Os09g39120	thiol protease SEN102 precursor, putative, expressed	7	LOC_Os09g39130	expressed protein	-12	LOC_Os09g39090	vignain precursor, putative, expressed	14	LOC_Os09g39140	vignain precursor, putative	-18	LOC_Os09g39080	hypothetical protein	19	LOC_Os09g39150	transposon protein, putative, CACTA, En/Spm sub-class	-21	LOC_Os09g39070	thiol protease SEN102 precursor, putative, expressed	-29	LOC_Os09g39060	vignain precursor, putative, expressed	-31	LOC_Os09g39050	OsFBX342 - F-box domain containing protein, expressed	36	LOC_Os09g39160	thiol protease SEN102 precursor, putative, expressed	-37	LOC_Os09g39034	expressed protein	39	LOC_Os09g39170	cysteine proteinase COT44 precursor, putative	-47	LOC_Os09g39020	N-rich protein, putative, expressed
mr007	ind	12	684773	9.98e-10	-3	LOC_Os12g02200	CAMK_KIN1/SNF1/Nim1_like.6 - CAMK includes calcium/calmodulin depedent protein kinases, expressed	4	LOC_Os12g02210	RING finger protein, putative, expressed	5	LOC_Os12g02220	zinc finger, C3HC4 type domain containing protein	6	LOC_Os12g02230	expressed protein	-9	LOC_Os12g02180	hypothetical protein	11	LOC_Os12g02240	hypothetical protein	13	LOC_Os12g02250	STE_PAK_Ste20_Slob_Wnk.3 - STE kinases include homologs to sterile 7, sterile 11 and sterile 20 from yeast, expressed	-21	LOC_Os12g02170	retrotransposon protein, putative, SINE subclass	21	LOC_Os12g02260	nucleotidyltransferase, putative, expressed	-25	LOC_Os12g02160	hypothetical protein	-27	LOC_Os12g02150	expressed protein	30	LOC_Os12g02270	transposon protein, putative, unclassified	-32	LOC_Os12g02140	hypothetical protein	32	LOC_Os12g02280	pentatricopeptide, putative, expressed	-34	LOC_Os12g02130	expressed protein
mr007	all	12	2183328	7.15e-11	0	LOC_Os12g05030	hypothetical protein	-3	LOC_Os12g05020	jasmonate-induced protein, putative	-5	LOC_Os12g05010	retrotransposon protein, putative, unclassified	-9	LOC_Os12g05000	expressed protein	9	LOC_Os12g05040	heavy-metal-associated domain-containing protein, putative, expressed	-14	LOC_Os12g04990	acyl-CoA synthetase protein, putative, expressed	-26	LOC_Os12g04980	DNA repair protein Rad51, putative, expressed	31	LOC_Os12g05050	stem-specific protein TSJT1, putative, expressed	-33	LOC_Os12g04970	retrotransposon protein, putative, unclassified	-40	LOC_Os12g04960	retrotransposon protein, putative, unclassified	43	LOC_Os12g05060	expressed protein	-44	LOC_Os12g04950	retrotransposon, putative, centromere-specific	44	LOC_Os12g05070	expressed protein	46	LOC_Os12g05080	PMR5, putative, expressed	-49	LOC_Os12g04940	splicing factor, putative, expressed
mr007	all	12	3744116	3.13e-08	0	LOC_Os12g07530	splicing factor, putative, expressed	-2	LOC_Os12g07520	ribosome inactivating protein, putative	8	LOC_Os12g07540	growth regulator related protein, putative, expressed	-13	LOC_Os12g07510	hypothetical protein	16	LOC_Os12g07550	expressed protein	-18	LOC_Os12g07500	csAtPR5, putative, expressed	-25	LOC_Os12g07490	protein transport protein Sec61 subunit beta, putative, expressed	32	LOC_Os12g07560	expressed protein	-33	LOC_Os12g07480	TCP family transcription factor, putative, expressed	36	LOC_Os12g07570	hypothetical protein	44	LOC_Os12g07580	dirigent, putative, expressed	-46	LOC_Os12g07470	hypothetical protein	46	LOC_Os12g07590	Protein-tyrosine phosphatase domain containing protein, expressed	53	LOC_Os12g07600	hypothetical protein	54	LOC_Os12g07610	MYB family transcription factor, putative
mr007	jap	12	6253461	5.33e-07	5	LOC_Os12g11550	hypothetical protein	7	LOC_Os12g11560	transposon protein, putative, CACTA, En/Spm sub-class	13	LOC_Os12g11570	transposon protein, putative, CACTA, En/Spm sub-class	-15	LOC_Os12g11530	hypothetical protein	-16	LOC_Os12g11520	hypothetical protein	-19	LOC_Os12g11510	hcr2-0B, putative	23	LOC_Os12g11580	transposon protein, putative, CACTA, En/Spm sub-class	-27	LOC_Os12g11500	resistance protein SlVe1 precursor, putative	30	LOC_Os12g11590	retrotransposon protein, putative, unclassified	37	LOC_Os12g11600	transposon protein, putative, CACTA, En/Spm sub-class	45	LOC_Os12g11610	hypothetical protein	47	LOC_Os12g11620	hypothetical protein	47	LOC_Os12g11630	transposon protein, putative, CACTA, En/Spm sub-class	-48	LOC_Os12g11490	retrotransposon protein, putative, unclassified	-52	LOC_Os12g11480	retrotransposon protein, putative, unclassified
mr008	jap	4	994497	9.21e-07	0	LOC_Os04g02640	3-ketoacyl-CoA synthase 6, putative, expressed	0	LOC_Os04g02650	expressed protein	5	LOC_Os04g02660	retrotransposon protein, putative, unclassified	-6	LOC_Os04g02630	retrotransposon protein, putative, unclassified	9	LOC_Os04g02670	hypothetical protein	-11	LOC_Os04g02620	oxidoreductase, short chain dehydrogenase/reductase family, putative, expressed	16	LOC_Os04g02680	expressed protein	-18	LOC_Os04g02610	hypothetical protein	-19	LOC_Os04g02600	retrotransposon protein, putative, LINE subclass	25	LOC_Os04g02690	pattern formation protein EMB30, putative, expressed	-27	LOC_Os04g02590	hypothetical protein	-29	LOC_Os04g02580	expressed protein	30	LOC_Os04g02700	retrotransposon protein, putative, unclassified	-31	LOC_Os04g02570	hypothetical protein	34	LOC_Os04g02710	retrotransposon protein, putative, unclassified
mr008	jap	4	1959561	2.18e-06	-2	LOC_Os04g04210	hypothetical protein	3	LOC_Os04g04220	transposon protein, putative, unclassified	-5	LOC_Os04g04200	transposon protein, putative, CACTA, En/Spm sub-class	7	LOC_Os04g04230	9-cis-epoxycarotenoid dioxygenase 1, chloroplast precursor, putative	10	LOC_Os04g04240	sterol 3-beta-glucosyltransferase, putative	-11	LOC_Os04g04190	transposon protein, putative, CACTA, En/Spm sub-class	-15	LOC_Os04g04180	transposon protein, putative, CACTA, En/Spm sub-class	21	LOC_Os04g04254	sterol 3-beta-glucosyltransferase, putative, expressed	-22	LOC_Os04g04170	transposon protein, putative, CACTA, En/Spm sub-class	-24	LOC_Os04g04160	retrotransposon protein, putative, Ty3-gypsy subclass	35	LOC_Os04g04270	retrotransposon protein, putative, unclassified	-38	LOC_Os04g04150	retrotransposon protein, putative, Ty3-gypsy subclass	41	LOC_Os04g04280	retrotransposon protein, putative, unclassified	43	LOC_Os04g04290	retrotransposon protein, putative, unclassified	-47	LOC_Os04g04140	hypothetical protein
mr009	ind	1	2173050	4.35e-07	7	LOC_Os01g04770	retrotransposon protein, putative, unclassified	8	LOC_Os01g04780	retrotransposon protein, putative, unclassified	-11	LOC_Os01g04760	hypothetical protein	-18	LOC_Os01g04750	B3 DNA binding domain containing protein, expressed	21	LOC_Os01g04790	retrotransposon protein, putative, unclassified	28	LOC_Os01g04800	B3 DNA binding domain containing protein, expressed	-31	LOC_Os01g04740	hypothetical protein	-35	LOC_Os01g04730	ribosomal protein L24, putative, expressed	-36	LOC_Os01g04720	leucine-rich repeat protein-related, putative, expressed	41	LOC_Os01g04814	vacuolar protein sorting-associating protein 4B, putative, expressed	50	LOC_Os01g04830	hypothetical protein	-51	LOC_Os01g04710	aspartic proteinase, putative, expressed	51	LOC_Os01g04840	vacuolar protein sorting-associating protein 4B, putative	59	LOC_Os01g04850	retrotransposon protein, putative, unclassified	-62	LOC_Os01g04699	hypothetical protein
mr009	ind	1	2175109	4.35e-07	5	LOC_Os01g04770	retrotransposon protein, putative, unclassified	6	LOC_Os01g04780	retrotransposon protein, putative, unclassified	-13	LOC_Os01g04760	hypothetical protein	19	LOC_Os01g04790	retrotransposon protein, putative, unclassified	-20	LOC_Os01g04750	B3 DNA binding domain containing protein, expressed	26	LOC_Os01g04800	B3 DNA binding domain containing protein, expressed	-34	LOC_Os01g04740	hypothetical protein	-37	LOC_Os01g04730	ribosomal protein L24, putative, expressed	-38	LOC_Os01g04720	leucine-rich repeat protein-related, putative, expressed	39	LOC_Os01g04814	vacuolar protein sorting-associating protein 4B, putative, expressed	48	LOC_Os01g04830	hypothetical protein	49	LOC_Os01g04840	vacuolar protein sorting-associating protein 4B, putative	-53	LOC_Os01g04710	aspartic proteinase, putative, expressed	57	LOC_Os01g04850	retrotransposon protein, putative, unclassified	-64	LOC_Os01g04699	hypothetical protein
mr009	ind	2	24341975	1.56e-06	2	LOC_Os02g40240	receptor kinase, putative, expressed	-8	LOC_Os02g40230	retrotransposon protein, putative, Ty1-copia subclass	-13	LOC_Os02g40220	retrotransposon protein, putative, Ty1-copia subclass	13	LOC_Os02g40250	retrotransposon protein, putative, unclassified	-14	LOC_Os02g40210	hypothetical protein	-16	LOC_Os02g40200	receptor-like protein kinase precursor, putative, expressed	-23	LOC_Os02g40190	receptor kinase, putative	24	LOC_Os02g40260	uncharacterized protein At4g06744 precursor, putative, expressed	-28	LOC_Os02g40180	receptor-like protein kinase 5 precursor, putative, expressed	33	LOC_Os02g40270	expressed protein	-35	LOC_Os02g40170	retrotransposon protein, putative, unclassified	-39	LOC_Os02g40160	retrotransposon protein, putative, unclassified	-41	LOC_Os02g40150	retrotransposon protein, putative, unclassified	42	LOC_Os02g40280	piwi domain containing protein, putative, expressed	-45	LOC_Os02g40140	transposon protein, putative, unclassified
mr009	all	3	25607784	1.34e-07	0	LOC_Os03g45360	hypothetical protein	-4	LOC_Os03g45350	hypothetical protein	4	LOC_Os03g45370	sodium/calcium exchanger protein, putative, expressed	-5	LOC_Os03g45344	expressed protein	-8	LOC_Os03g45340	hsp20/alpha crystallin family protein, putative, expressed	-13	LOC_Os03g45330	hsp20/alpha crystallin family protein, putative	14	LOC_Os03g45390	glucan endo-1,3-beta-glucosidase precursor, putative, expressed	17	LOC_Os03g45400	antitermination NusB domain-containing protein, putative, expressed	-19	LOC_Os03g45320	dehydrogenase, putative, expressed	-23	LOC_Os03g45310	hypothetical protein	25	LOC_Os03g45410	TATA-binding protein, putative	-26	LOC_Os03g45300	transposon protein, putative, unclassified, expressed	28	LOC_Os03g45420	armadillo/beta-catenin repeat family protein, putative, expressed	33	LOC_Os03g45430	hypothetical protein	-37	LOC_Os03g45290	ankyrin repeat domain-containing protein 50, putative, expressed
mr009	ind	6	8552633	1.24e-10	0	LOC_Os06g15090	transposon protein, putative, CACTA, En/Spm sub-class	-1	LOC_Os06g15080	conserved hypothetical protein	4	LOC_Os06g15100	retrotransposon protein, putative, Ty3-gypsy subclass	10	LOC_Os06g15110	retrotransposon protein, putative, unclassified, expressed	-11	LOC_Os06g15070	retrotransposon protein, putative, Ty3-gypsy subclass	-15	LOC_Os06g15060	transposon protein, putative, CACTA, En/Spm sub-class	-20	LOC_Os06g15050	transposon protein, putative, CACTA, En/Spm sub-class	25	LOC_Os06g15120	retrotransposon protein, putative, Ty3-gypsy subclass	27	LOC_Os06g15130	retrotransposon protein, putative, unclassified	-29	LOC_Os06g15040	transposon protein, putative, CACTA, En/Spm sub-class	29	LOC_Os06g15140	retrotransposon protein, putative, unclassified	-30	LOC_Os06g15030	transposon protein, putative, CACTA, En/Spm sub-class	31	LOC_Os06g15150	retrotransposon protein, putative, Ty3-gypsy subclass	37	LOC_Os06g15160	retrotransposon protein, putative, unclassified	-40	LOC_Os06g15020	3-ketoacyl-CoA synthase, putative, expressed
mr009	jap	6	9580555	2.36e-07	-7	LOC_Os06g16650	hypothetical protein	8	LOC_Os06g16660	transposon protein, putative, CACTA, En/Spm sub-class	-14	LOC_Os06g16640	carboxyl-terminal peptidase, putative, expressed	14	LOC_Os06g16670	transposon protein, putative, CACTA, En/Spm sub-class, expressed	-25	LOC_Os06g16630	hypothetical protein	27	LOC_Os06g16680	transposon protein, putative, CACTA, En/Spm sub-class	-28	LOC_Os06g16620	hypothetical protein	-30	LOC_Os06g16610	hypothetical protein	-36	LOC_Os06g16600	RNA-directed DNA polymerase, putative	37	LOC_Os06g16690	transposon protein, putative, CACTA, En/Spm sub-class	42	LOC_Os06g16700	retrotransposon protein, putative, unclassified	-50	LOC_Os06g16590	hypothetical protein	-55	LOC_Os06g16580	transposon protein, putative, CACTA, En/Spm sub-class	56	LOC_Os06g16710	transposon protein, putative, CACTA, En/Spm sub-class	-61	LOC_Os06g16570	transposon protein, putative, CACTA, En/Spm sub-class, expressed
mr009	jap	6	9606890	3.87e-07	1	LOC_Os06g16680	transposon protein, putative, CACTA, En/Spm sub-class	-8	LOC_Os06g16670	transposon protein, putative, CACTA, En/Spm sub-class, expressed	10	LOC_Os06g16690	transposon protein, putative, CACTA, En/Spm sub-class	-14	LOC_Os06g16660	transposon protein, putative, CACTA, En/Spm sub-class	16	LOC_Os06g16700	retrotransposon protein, putative, unclassified	30	LOC_Os06g16710	transposon protein, putative, CACTA, En/Spm sub-class	-34	LOC_Os06g16650	hypothetical protein	37	LOC_Os06g16720	transposon protein, putative, CACTA, En/Spm sub-class	-40	LOC_Os06g16640	carboxyl-terminal peptidase, putative, expressed	42	LOC_Os06g16730	hypothetical protein	47	LOC_Os06g16740	hypothetical protein	-52	LOC_Os06g16630	hypothetical protein	-55	LOC_Os06g16620	hypothetical protein	-57	LOC_Os06g16610	hypothetical protein	-62	LOC_Os06g16600	RNA-directed DNA polymerase, putative
mr009	all	6	9630693	3.21e-08	-2	LOC_Os06g16700	retrotransposon protein, putative, unclassified	6	LOC_Os06g16710	transposon protein, putative, CACTA, En/Spm sub-class	-9	LOC_Os06g16690	transposon protein, putative, CACTA, En/Spm sub-class	13	LOC_Os06g16720	transposon protein, putative, CACTA, En/Spm sub-class	-16	LOC_Os06g16680	transposon protein, putative, CACTA, En/Spm sub-class	18	LOC_Os06g16730	hypothetical protein	23	LOC_Os06g16740	hypothetical protein	-32	LOC_Os06g16670	transposon protein, putative, CACTA, En/Spm sub-class, expressed	-38	LOC_Os06g16660	transposon protein, putative, CACTA, En/Spm sub-class	40	LOC_Os06g16750	hypothetical protein	-57	LOC_Os06g16650	hypothetical protein	-64	LOC_Os06g16640	carboxyl-terminal peptidase, putative, expressed	-76	LOC_Os06g16630	hypothetical protein	77	LOC_Os06g16760	hypothetical protein	-79	LOC_Os06g16620	hypothetical protein
mr009	all	6	9659173	9.5e-07	0	LOC_Os06g16740	hypothetical protein	-7	LOC_Os06g16730	hypothetical protein	11	LOC_Os06g16750	hypothetical protein	-12	LOC_Os06g16720	transposon protein, putative, CACTA, En/Spm sub-class	-19	LOC_Os06g16710	transposon protein, putative, CACTA, En/Spm sub-class	-31	LOC_Os06g16700	retrotransposon protein, putative, unclassified	-38	LOC_Os06g16690	transposon protein, putative, CACTA, En/Spm sub-class	-44	LOC_Os06g16680	transposon protein, putative, CACTA, En/Spm sub-class	49	LOC_Os06g16760	hypothetical protein	52	LOC_Os06g16770	expressed protein	53	LOC_Os06g16780	hypothetical protein	55	LOC_Os06g16790	go35 NBS-LRR, putative, expressed	-60	LOC_Os06g16670	transposon protein, putative, CACTA, En/Spm sub-class, expressed	-67	LOC_Os06g16660	transposon protein, putative, CACTA, En/Spm sub-class	74	LOC_Os06g16810	polygalacturonase precursor, putative
mr009	all	6	9662848	1.83e-08	-3	LOC_Os06g16740	hypothetical protein	8	LOC_Os06g16750	hypothetical protein	-10	LOC_Os06g16730	hypothetical protein	-16	LOC_Os06g16720	transposon protein, putative, CACTA, En/Spm sub-class	-23	LOC_Os06g16710	transposon protein, putative, CACTA, En/Spm sub-class	-35	LOC_Os06g16700	retrotransposon protein, putative, unclassified	-41	LOC_Os06g16690	transposon protein, putative, CACTA, En/Spm sub-class	45	LOC_Os06g16760	hypothetical protein	-48	LOC_Os06g16680	transposon protein, putative, CACTA, En/Spm sub-class	48	LOC_Os06g16770	expressed protein	50	LOC_Os06g16780	hypothetical protein	51	LOC_Os06g16790	go35 NBS-LRR, putative, expressed	-64	LOC_Os06g16670	transposon protein, putative, CACTA, En/Spm sub-class, expressed	-70	LOC_Os06g16660	transposon protein, putative, CACTA, En/Spm sub-class	71	LOC_Os06g16810	polygalacturonase precursor, putative
mr009	all	6	9708994	1.5e-16	0	LOC_Os06g16760	hypothetical protein	2	LOC_Os06g16770	expressed protein	4	LOC_Os06g16780	hypothetical protein	5	LOC_Os06g16790	go35 NBS-LRR, putative, expressed	24	LOC_Os06g16810	polygalacturonase precursor, putative	33	LOC_Os06g16820	hypothetical protein	34	LOC_Os06g16830	retrotransposon protein, putative, Ty1-copia subclass	-36	LOC_Os06g16750	hypothetical protein	40	LOC_Os06g16840	transposon protein, putative, CACTA, En/Spm sub-class	46	LOC_Os06g16850	retrotransposon protein, putative, unclassified	-49	LOC_Os06g16740	hypothetical protein	52	LOC_Os06g16860	transposon protein, putative, CACTA, En/Spm sub-class	-56	LOC_Os06g16730	hypothetical protein	56	LOC_Os06g16870	transposon protein, putative, CACTA, En/Spm sub-class	-62	LOC_Os06g16720	transposon protein, putative, CACTA, En/Spm sub-class
mr009	all	6	9866477	2.62e-23	-3	LOC_Os06g17000	BURP domain containing protein, expressed	3	LOC_Os06g17020	anthocyanin 3-O-beta-glucosyltransferase, putative, expressed	8	LOC_Os06g17030	transposon protein, putative, unclassified, expressed	-9	LOC_Os06g16990	conserved hypothetical protein	-10	LOC_Os06g16980	DNA topoisomerase I family protein, expressed	12	LOC_Os06g17040	retrotransposon protein, putative, unclassified, expressed	21	LOC_Os06g17050	hypothetical protein	23	LOC_Os06g17060	retrotransposon protein, putative, Ty1-copia subclass	24	LOC_Os06g17070	retrotransposon protein, putative, Ty1-copia subclass	-29	LOC_Os06g16970	hypothetical protein	-32	LOC_Os06g16960	O-methyltransferase, putative	36	LOC_Os06g17080	retrotransposon protein, putative, unclassified	-42	LOC_Os06g16950	hypothetical protein	43	LOC_Os06g17090	UDP-glycosyltransferase, putative	44	LOC_Os06g17100	retrotransposon protein, putative, unclassified
mr009	ind	6	9866814	6.64e-19	2	LOC_Os06g17020	anthocyanin 3-O-beta-glucosyltransferase, putative, expressed	-3	LOC_Os06g17000	BURP domain containing protein, expressed	8	LOC_Os06g17030	transposon protein, putative, unclassified, expressed	-9	LOC_Os06g16990	conserved hypothetical protein	-10	LOC_Os06g16980	DNA topoisomerase I family protein, expressed	12	LOC_Os06g17040	retrotransposon protein, putative, unclassified, expressed	21	LOC_Os06g17050	hypothetical protein	22	LOC_Os06g17060	retrotransposon protein, putative, Ty1-copia subclass	24	LOC_Os06g17070	retrotransposon protein, putative, Ty1-copia subclass	-29	LOC_Os06g16970	hypothetical protein	-33	LOC_Os06g16960	O-methyltransferase, putative	36	LOC_Os06g17080	retrotransposon protein, putative, unclassified	-42	LOC_Os06g16950	hypothetical protein	42	LOC_Os06g17090	UDP-glycosyltransferase, putative	44	LOC_Os06g17100	retrotransposon protein, putative, unclassified
mr009	all	6	9889176	2.96e-12	0	LOC_Os06g17050	hypothetical protein	0	LOC_Os06g17060	retrotransposon protein, putative, Ty1-copia subclass	2	LOC_Os06g17070	retrotransposon protein, putative, Ty1-copia subclass	-3	LOC_Os06g17040	retrotransposon protein, putative, unclassified, expressed	-10	LOC_Os06g17030	transposon protein, putative, unclassified, expressed	13	LOC_Os06g17080	retrotransposon protein, putative, unclassified	-17	LOC_Os06g17020	anthocyanin 3-O-beta-glucosyltransferase, putative, expressed	20	LOC_Os06g17090	UDP-glycosyltransferase, putative	21	LOC_Os06g17100	retrotransposon protein, putative, unclassified	-26	LOC_Os06g17000	BURP domain containing protein, expressed	26	LOC_Os06g17110	glycosyltransferase, putative, expressed	30	LOC_Os06g17120	UDP-glucoronosyl and UDP-glucosyl transferase domain containing protein	-32	LOC_Os06g16990	conserved hypothetical protein	-33	LOC_Os06g16980	DNA topoisomerase I family protein, expressed	44	LOC_Os06g17130	hypothetical protein
mr009	ind	6	9890333	1.42e-25	0	LOC_Os06g17060	retrotransposon protein, putative, Ty1-copia subclass	-1	LOC_Os06g17050	hypothetical protein	1	LOC_Os06g17070	retrotransposon protein, putative, Ty1-copia subclass	-5	LOC_Os06g17040	retrotransposon protein, putative, unclassified, expressed	-11	LOC_Os06g17030	transposon protein, putative, unclassified, expressed	12	LOC_Os06g17080	retrotransposon protein, putative, unclassified	-18	LOC_Os06g17020	anthocyanin 3-O-beta-glucosyltransferase, putative, expressed	19	LOC_Os06g17090	UDP-glycosyltransferase, putative	20	LOC_Os06g17100	retrotransposon protein, putative, unclassified	25	LOC_Os06g17110	glycosyltransferase, putative, expressed	-27	LOC_Os06g17000	BURP domain containing protein, expressed	29	LOC_Os06g17120	UDP-glucoronosyl and UDP-glucosyl transferase domain containing protein	-33	LOC_Os06g16990	conserved hypothetical protein	-34	LOC_Os06g16980	DNA topoisomerase I family protein, expressed	43	LOC_Os06g17130	hypothetical protein
mr009	all	6	9902319	1.05e-11	0	LOC_Os06g17080	retrotransposon protein, putative, unclassified	7	LOC_Os06g17090	UDP-glycosyltransferase, putative	-8	LOC_Os06g17070	retrotransposon protein, putative, Ty1-copia subclass	8	LOC_Os06g17100	retrotransposon protein, putative, unclassified	-11	LOC_Os06g17060	retrotransposon protein, putative, Ty1-copia subclass	-13	LOC_Os06g17050	hypothetical protein	13	LOC_Os06g17110	glycosyltransferase, putative, expressed	-16	LOC_Os06g17040	retrotransposon protein, putative, unclassified, expressed	17	LOC_Os06g17120	UDP-glucoronosyl and UDP-glucosyl transferase domain containing protein	-23	LOC_Os06g17030	transposon protein, putative, unclassified, expressed	-30	LOC_Os06g17020	anthocyanin 3-O-beta-glucosyltransferase, putative, expressed	31	LOC_Os06g17130	hypothetical protein	34	LOC_Os06g17140	UDP-glucoronosyl and UDP-glucosyl transferase domain containing protein	38	LOC_Os06g17150	retrotransposon protein, putative, unclassified	-39	LOC_Os06g17000	BURP domain containing protein, expressed
mr009	all	6	9908787	1.54e-12	0	LOC_Os06g17090	UDP-glycosyltransferase, putative	2	LOC_Os06g17100	retrotransposon protein, putative, unclassified	-4	LOC_Os06g17080	retrotransposon protein, putative, unclassified	6	LOC_Os06g17110	glycosyltransferase, putative, expressed	11	LOC_Os06g17120	UDP-glucoronosyl and UDP-glucosyl transferase domain containing protein	-14	LOC_Os06g17070	retrotransposon protein, putative, Ty1-copia subclass	-17	LOC_Os06g17060	retrotransposon protein, putative, Ty1-copia subclass	-20	LOC_Os06g17050	hypothetical protein	-23	LOC_Os06g17040	retrotransposon protein, putative, unclassified, expressed	24	LOC_Os06g17130	hypothetical protein	28	LOC_Os06g17140	UDP-glucoronosyl and UDP-glucosyl transferase domain containing protein	-30	LOC_Os06g17030	transposon protein, putative, unclassified, expressed	31	LOC_Os06g17150	retrotransposon protein, putative, unclassified	-37	LOC_Os06g17020	anthocyanin 3-O-beta-glucosyltransferase, putative, expressed	38	LOC_Os06g17160	transposon protein, putative, unclassified
mr009	jap	6	9975820	8.23e-49	0	LOC_Os06g17220	UDP-glycosyltransferase, putative, expressed	1	LOC_Os06g17230	transposon protein, putative, CACTA, En/Spm sub-class	-4	LOC_Os06g17210	transposon protein, putative, unclassified	8	LOC_Os06g17240	transposon protein, putative, CACTA, En/Spm sub-class	-9	LOC_Os06g17200	retrotransposon protein, putative, unclassified	-12	LOC_Os06g17190	retrotransposon protein, putative, unclassified	15	LOC_Os06g17250	anthocyanidin 3-O-glucosyltransferase, putative	-17	LOC_Os06g17180	retrotransposon protein, putative, unclassified	19	LOC_Os06g17260	UDP-glucoronosyl and UDP-glucosyl transferase domain containing protein, expressed	-20	LOC_Os06g17170	retrotransposon protein, putative, unclassified	23	LOC_Os06g17270	hypothetical protein	-26	LOC_Os06g17160	transposon protein, putative, unclassified	26	LOC_Os06g17280	PHD-finger family protein, expressed	-28	LOC_Os06g17150	retrotransposon protein, putative, unclassified	32	LOC_Os06g17285	protein kinase, putative, expressed
mr009	all	6	9998359	5.22e-80	0	LOC_Os06g17260	UDP-glucoronosyl and UDP-glucosyl transferase domain containing protein, expressed	1	LOC_Os06g17270	hypothetical protein	4	LOC_Os06g17280	PHD-finger family protein, expressed	-6	LOC_Os06g17250	anthocyanidin 3-O-glucosyltransferase, putative	-10	LOC_Os06g17240	transposon protein, putative, CACTA, En/Spm sub-class	10	LOC_Os06g17285	protein kinase, putative, expressed	14	LOC_Os06g17290	phosphatidylinositol 3- and 4-kinase family protein, putative, expressed	-15	LOC_Os06g17230	transposon protein, putative, CACTA, En/Spm sub-class	-22	LOC_Os06g17220	UDP-glycosyltransferase, putative, expressed	24	LOC_Os06g17300	hypothetical protein	-26	LOC_Os06g17210	transposon protein, putative, unclassified	-31	LOC_Os06g17200	retrotransposon protein, putative, unclassified	-35	LOC_Os06g17190	retrotransposon protein, putative, unclassified	38	LOC_Os06g17320	transposon protein, putative, CACTA, En/Spm sub-class	-39	LOC_Os06g17180	retrotransposon protein, putative, unclassified
mr009	all	6	10001576	1.57e-31	0	LOC_Os06g17280	PHD-finger family protein, expressed	-1	LOC_Os06g17270	hypothetical protein	-4	LOC_Os06g17260	UDP-glucoronosyl and UDP-glucosyl transferase domain containing protein, expressed	7	LOC_Os06g17285	protein kinase, putative, expressed	-9	LOC_Os06g17250	anthocyanidin 3-O-glucosyltransferase, putative	11	LOC_Os06g17290	phosphatidylinositol 3- and 4-kinase family protein, putative, expressed	-13	LOC_Os06g17240	transposon protein, putative, CACTA, En/Spm sub-class	-18	LOC_Os06g17230	transposon protein, putative, CACTA, En/Spm sub-class	21	LOC_Os06g17300	hypothetical protein	-25	LOC_Os06g17220	UDP-glycosyltransferase, putative, expressed	-30	LOC_Os06g17210	transposon protein, putative, unclassified	-34	LOC_Os06g17200	retrotransposon protein, putative, unclassified	35	LOC_Os06g17320	transposon protein, putative, CACTA, En/Spm sub-class	36	LOC_Os06g17330	transposon protein, putative, CACTA, En/Spm sub-class	-38	LOC_Os06g17190	retrotransposon protein, putative, unclassified
mr009	ind	6	10008280	9.81e-40	0	LOC_Os06g17285	protein kinase, putative, expressed	-2	LOC_Os06g17280	PHD-finger family protein, expressed	4	LOC_Os06g17290	phosphatidylinositol 3- and 4-kinase family protein, putative, expressed	-8	LOC_Os06g17270	hypothetical protein	-10	LOC_Os06g17260	UDP-glucoronosyl and UDP-glucosyl transferase domain containing protein, expressed	14	LOC_Os06g17300	hypothetical protein	-15	LOC_Os06g17250	anthocyanidin 3-O-glucosyltransferase, putative	-20	LOC_Os06g17240	transposon protein, putative, CACTA, En/Spm sub-class	-25	LOC_Os06g17230	transposon protein, putative, CACTA, En/Spm sub-class	28	LOC_Os06g17320	transposon protein, putative, CACTA, En/Spm sub-class	30	LOC_Os06g17330	transposon protein, putative, CACTA, En/Spm sub-class	-32	LOC_Os06g17220	UDP-glycosyltransferase, putative, expressed	35	LOC_Os06g17340	transposon protein, putative, CACTA, En/Spm sub-class	-36	LOC_Os06g17210	transposon protein, putative, unclassified	-41	LOC_Os06g17200	retrotransposon protein, putative, unclassified
mr009	all	6	10008280	6.33e-24	0	LOC_Os06g17285	protein kinase, putative, expressed	-2	LOC_Os06g17280	PHD-finger family protein, expressed	4	LOC_Os06g17290	phosphatidylinositol 3- and 4-kinase family protein, putative, expressed	-8	LOC_Os06g17270	hypothetical protein	-10	LOC_Os06g17260	UDP-glucoronosyl and UDP-glucosyl transferase domain containing protein, expressed	14	LOC_Os06g17300	hypothetical protein	-15	LOC_Os06g17250	anthocyanidin 3-O-glucosyltransferase, putative	-20	LOC_Os06g17240	transposon protein, putative, CACTA, En/Spm sub-class	-25	LOC_Os06g17230	transposon protein, putative, CACTA, En/Spm sub-class	28	LOC_Os06g17320	transposon protein, putative, CACTA, En/Spm sub-class	30	LOC_Os06g17330	transposon protein, putative, CACTA, En/Spm sub-class	-32	LOC_Os06g17220	UDP-glycosyltransferase, putative, expressed	35	LOC_Os06g17340	transposon protein, putative, CACTA, En/Spm sub-class	-36	LOC_Os06g17210	transposon protein, putative, unclassified	-41	LOC_Os06g17200	retrotransposon protein, putative, unclassified
mr009	all	6	10008839	1.71e-17	0	LOC_Os06g17285	protein kinase, putative, expressed	-2	LOC_Os06g17280	PHD-finger family protein, expressed	3	LOC_Os06g17290	phosphatidylinositol 3- and 4-kinase family protein, putative, expressed	-9	LOC_Os06g17270	hypothetical protein	-11	LOC_Os06g17260	UDP-glucoronosyl and UDP-glucosyl transferase domain containing protein, expressed	14	LOC_Os06g17300	hypothetical protein	-16	LOC_Os06g17250	anthocyanidin 3-O-glucosyltransferase, putative	-20	LOC_Os06g17240	transposon protein, putative, CACTA, En/Spm sub-class	-26	LOC_Os06g17230	transposon protein, putative, CACTA, En/Spm sub-class	28	LOC_Os06g17320	transposon protein, putative, CACTA, En/Spm sub-class	29	LOC_Os06g17330	transposon protein, putative, CACTA, En/Spm sub-class	-32	LOC_Os06g17220	UDP-glycosyltransferase, putative, expressed	34	LOC_Os06g17340	transposon protein, putative, CACTA, En/Spm sub-class	-37	LOC_Os06g17210	transposon protein, putative, unclassified	-42	LOC_Os06g17200	retrotransposon protein, putative, unclassified
mr009	jap	6	10086564	3.84e-10	0	LOC_Os06g17390	auxin-independent growth promoter protein, putative, expressed	9	LOC_Os06g17400	hypothetical protein	-12	LOC_Os06g17380	retrotransposon protein, putative, unclassified	13	LOC_Os06g17410	dof zinc finger domain containing protein, putative, expressed	-17	LOC_Os06g17370	retrotransposon protein, putative, Ty3-gypsy subclass	20	LOC_Os06g17430	hypothetical protein	-22	LOC_Os06g17360	retrotransposon protein, putative, Ty3-gypsy subclass	-26	LOC_Os06g17350	retrotransposon protein, putative, unclassified	33	LOC_Os06g17440	microtubule-associated protein, putative, expressed	-39	LOC_Os06g17340	transposon protein, putative, CACTA, En/Spm sub-class	39	LOC_Os06g17450	expressed protein	43	LOC_Os06g17460	fasciclin domain containing protein	-45	LOC_Os06g17330	transposon protein, putative, CACTA, En/Spm sub-class	47	LOC_Os06g17470	hypothetical protein	-48	LOC_Os06g17320	transposon protein, putative, CACTA, En/Spm sub-class
mr009	ind	6	10105218	1.25e-12	2	LOC_Os06g17430	hypothetical protein	-3	LOC_Os06g17410	dof zinc finger domain containing protein, putative, expressed	-9	LOC_Os06g17400	hypothetical protein	14	LOC_Os06g17440	microtubule-associated protein, putative, expressed	-19	LOC_Os06g17390	auxin-independent growth promoter protein, putative, expressed	20	LOC_Os06g17450	expressed protein	24	LOC_Os06g17460	fasciclin domain containing protein	28	LOC_Os06g17470	hypothetical protein	-30	LOC_Os06g17380	retrotransposon protein, putative, unclassified	31	LOC_Os06g17480	histone-like transcription factor and archaeal histone, putative, expressed	-36	LOC_Os06g17370	retrotransposon protein, putative, Ty3-gypsy subclass	40	LOC_Os06g17490	expressed protein	-41	LOC_Os06g17360	retrotransposon protein, putative, Ty3-gypsy subclass	43	LOC_Os06g17500	expressed protein	-45	LOC_Os06g17350	retrotransposon protein, putative, unclassified
mr009	jap	6	10120403	3.65e-07	0	LOC_Os06g17440	microtubule-associated protein, putative, expressed	5	LOC_Os06g17450	expressed protein	9	LOC_Os06g17460	fasciclin domain containing protein	-12	LOC_Os06g17430	hypothetical protein	13	LOC_Os06g17470	hypothetical protein	16	LOC_Os06g17480	histone-like transcription factor and archaeal histone, putative, expressed	-18	LOC_Os06g17410	dof zinc finger domain containing protein, putative, expressed	-24	LOC_Os06g17400	hypothetical protein	25	LOC_Os06g17490	expressed protein	28	LOC_Os06g17500	expressed protein	33	LOC_Os06g17510	hypothetical protein	-34	LOC_Os06g17390	auxin-independent growth promoter protein, putative, expressed	37	LOC_Os06g17520	retrotransposon protein, putative, Ty3-gypsy subclass	-46	LOC_Os06g17380	retrotransposon protein, putative, unclassified	47	LOC_Os06g17530	retrotransposon protein, putative, Ty3-gypsy subclass
mr009	all	6	10136671	7.94e-25	0	LOC_Os06g17480	histone-like transcription factor and archaeal histone, putative, expressed	-2	LOC_Os06g17470	hypothetical protein	-5	LOC_Os06g17460	fasciclin domain containing protein	9	LOC_Os06g17490	expressed protein	-10	LOC_Os06g17450	expressed protein	12	LOC_Os06g17500	expressed protein	-13	LOC_Os06g17440	microtubule-associated protein, putative, expressed	17	LOC_Os06g17510	hypothetical protein	20	LOC_Os06g17520	retrotransposon protein, putative, Ty3-gypsy subclass	-29	LOC_Os06g17430	hypothetical protein	31	LOC_Os06g17530	retrotransposon protein, putative, Ty3-gypsy subclass	-34	LOC_Os06g17410	dof zinc finger domain containing protein, putative, expressed	35	LOC_Os06g17540	hypothetical protein	-40	LOC_Os06g17400	hypothetical protein	41	LOC_Os06g17550	retrotransposon protein, putative, Ty3-gypsy subclass
mr009	all	6	10146529	2.59e-07	0	LOC_Os06g17490	expressed protein	2	LOC_Os06g17500	expressed protein	7	LOC_Os06g17510	hypothetical protein	-8	LOC_Os06g17480	histone-like transcription factor and archaeal histone, putative, expressed	10	LOC_Os06g17520	retrotransposon protein, putative, Ty3-gypsy subclass	-11	LOC_Os06g17470	hypothetical protein	-15	LOC_Os06g17460	fasciclin domain containing protein	-20	LOC_Os06g17450	expressed protein	21	LOC_Os06g17530	retrotransposon protein, putative, Ty3-gypsy subclass	-23	LOC_Os06g17440	microtubule-associated protein, putative, expressed	25	LOC_Os06g17540	hypothetical protein	31	LOC_Os06g17550	retrotransposon protein, putative, Ty3-gypsy subclass	36	LOC_Os06g17560	cadmium tolerance factor, putative, expressed	-38	LOC_Os06g17430	hypothetical protein	-44	LOC_Os06g17410	dof zinc finger domain containing protein, putative, expressed
mr009	ind	6	10204133	3.34e-11	-2	LOC_Os06g17580	conserved hypothetical protein	4	LOC_Os06g17590	conserved hypothetical protein	-5	LOC_Os06g17570	embryogenesis transmembrane protein, putative	8	LOC_Os06g17600	cadmium tolerance factor, putative	12	LOC_Os06g17610	retrotransposon protein, putative, Ty3-gypsy subclass	-19	LOC_Os06g17560	cadmium tolerance factor, putative, expressed	-25	LOC_Os06g17550	retrotransposon protein, putative, Ty3-gypsy subclass	29	LOC_Os06g17620	retrotransposon protein, putative, unclassified	-31	LOC_Os06g17540	hypothetical protein	-34	LOC_Os06g17530	retrotransposon protein, putative, Ty3-gypsy subclass	34	LOC_Os06g17629	hypothetical protein	-39	LOC_Os06g17520	retrotransposon protein, putative, Ty3-gypsy subclass	43	LOC_Os06g17640	retrotransposon protein, putative, unclassified	46	LOC_Os06g17650	retrotransposon protein, putative, unclassified	-48	LOC_Os06g17510	hypothetical protein
mr009	jap	6	10321030	3.26e-07	0	LOC_Os06g17800	retrotransposon protein, putative, Ty3-gypsy subclass	-2	LOC_Os06g17790	retrotransposon protein, putative, Ty3-gypsy subclass	3	LOC_Os06g17810	retrotransposon protein, putative, unclassified	-6	LOC_Os06g17780	retrotransposon protein, putative, unclassified	7	LOC_Os06g17820	retrotransposon protein, putative, unclassified	-10	LOC_Os06g17770	retrotransposon protein, putative, unclassified	-17	LOC_Os06g17760	retrotransposon protein, putative, unclassified	-18	LOC_Os06g17750	retrotransposon protein, putative, Ty3-gypsy subclass	19	LOC_Os06g17830	oxidoreductase, 2OG-Fe oxygenase family protein, putative, expressed	22	LOC_Os06g17840	expressed protein	-27	LOC_Os06g17740	retrotransposon protein, putative, unclassified	-33	LOC_Os06g17730	plastocyanin-like domain containing protein, putative, expressed	-35	LOC_Os06g17720	hypothetical protein	-37	LOC_Os06g17710	retrotransposon protein, putative, Ty3-gypsy subclass	39	LOC_Os06g17850	hypothetical protein
mr009	all	6	10339621	5.76e-11	0	LOC_Os06g17830	oxidoreductase, 2OG-Fe oxygenase family protein, putative, expressed	3	LOC_Os06g17840	expressed protein	-5	LOC_Os06g17820	retrotransposon protein, putative, unclassified	-11	LOC_Os06g17810	retrotransposon protein, putative, unclassified	-17	LOC_Os06g17800	retrotransposon protein, putative, Ty3-gypsy subclass	-21	LOC_Os06g17790	retrotransposon protein, putative, Ty3-gypsy subclass	21	LOC_Os06g17850	hypothetical protein	-25	LOC_Os06g17780	retrotransposon protein, putative, unclassified	25	LOC_Os06g17860	hypothetical protein	-29	LOC_Os06g17770	retrotransposon protein, putative, unclassified	31	LOC_Os06g17870	nitrate-induced NOI protein, putative	-35	LOC_Os06g17760	retrotransposon protein, putative, unclassified	35	LOC_Os06g17880	NBS-LRR disease resistance protein, putative, expressed	-37	LOC_Os06g17750	retrotransposon protein, putative, Ty3-gypsy subclass	41	LOC_Os06g17890	hypothetical protein
mr009	all	6	10343047	1.99e-09	0	LOC_Os06g17830	oxidoreductase, 2OG-Fe oxygenase family protein, putative, expressed	0	LOC_Os06g17840	expressed protein	-8	LOC_Os06g17820	retrotransposon protein, putative, unclassified	-14	LOC_Os06g17810	retrotransposon protein, putative, unclassified	17	LOC_Os06g17850	hypothetical protein	-21	LOC_Os06g17800	retrotransposon protein, putative, Ty3-gypsy subclass	21	LOC_Os06g17860	hypothetical protein	-24	LOC_Os06g17790	retrotransposon protein, putative, Ty3-gypsy subclass	-28	LOC_Os06g17780	retrotransposon protein, putative, unclassified	28	LOC_Os06g17870	nitrate-induced NOI protein, putative	31	LOC_Os06g17880	NBS-LRR disease resistance protein, putative, expressed	-32	LOC_Os06g17770	retrotransposon protein, putative, unclassified	37	LOC_Os06g17890	hypothetical protein	-39	LOC_Os06g17760	retrotransposon protein, putative, unclassified	-40	LOC_Os06g17750	retrotransposon protein, putative, Ty3-gypsy subclass
mr009	jap	6	10367327	6.04e-09	0	LOC_Os06g17860	hypothetical protein	-3	LOC_Os06g17850	hypothetical protein	4	LOC_Os06g17870	nitrate-induced NOI protein, putative	7	LOC_Os06g17880	NBS-LRR disease resistance protein, putative, expressed	-9	LOC_Os06g17840	expressed protein	13	LOC_Os06g17890	hypothetical protein	19	LOC_Os06g17900	disease resistance protein RPM1, putative	-25	LOC_Os06g17830	oxidoreductase, 2OG-Fe oxygenase family protein, putative, expressed	28	LOC_Os06g17910	NBS-LRR disease resistance protein, putative	-32	LOC_Os06g17820	retrotransposon protein, putative, unclassified	37	LOC_Os06g17920	NBS-LRR disease resistance protein, putative	-39	LOC_Os06g17810	retrotransposon protein, putative, unclassified	-45	LOC_Os06g17800	retrotransposon protein, putative, Ty3-gypsy subclass	-48	LOC_Os06g17790	retrotransposon protein, putative, Ty3-gypsy subclass	-52	LOC_Os06g17780	retrotransposon protein, putative, unclassified
mr009	ind	6	10369986	1.3e-08	1	LOC_Os06g17870	nitrate-induced NOI protein, putative	-2	LOC_Os06g17860	hypothetical protein	4	LOC_Os06g17880	NBS-LRR disease resistance protein, putative, expressed	-6	LOC_Os06g17850	hypothetical protein	11	LOC_Os06g17890	hypothetical protein	-12	LOC_Os06g17840	expressed protein	16	LOC_Os06g17900	disease resistance protein RPM1, putative	26	LOC_Os06g17910	NBS-LRR disease resistance protein, putative	-27	LOC_Os06g17830	oxidoreductase, 2OG-Fe oxygenase family protein, putative, expressed	34	LOC_Os06g17920	NBS-LRR disease resistance protein, putative	-35	LOC_Os06g17820	retrotransposon protein, putative, unclassified	-41	LOC_Os06g17810	retrotransposon protein, putative, unclassified	-47	LOC_Os06g17800	retrotransposon protein, putative, Ty3-gypsy subclass	49	LOC_Os06g17930	NBS-LRR disease resistance protein, putative	-51	LOC_Os06g17790	retrotransposon protein, putative, Ty3-gypsy subclass
mr009	all	6	10370648	1.43e-07	0	LOC_Os06g17870	nitrate-induced NOI protein, putative	-3	LOC_Os06g17860	hypothetical protein	4	LOC_Os06g17880	NBS-LRR disease resistance protein, putative, expressed	-7	LOC_Os06g17850	hypothetical protein	10	LOC_Os06g17890	hypothetical protein	-13	LOC_Os06g17840	expressed protein	15	LOC_Os06g17900	disease resistance protein RPM1, putative	25	LOC_Os06g17910	NBS-LRR disease resistance protein, putative	-28	LOC_Os06g17830	oxidoreductase, 2OG-Fe oxygenase family protein, putative, expressed	34	LOC_Os06g17920	NBS-LRR disease resistance protein, putative	-36	LOC_Os06g17820	retrotransposon protein, putative, unclassified	-42	LOC_Os06g17810	retrotransposon protein, putative, unclassified	-48	LOC_Os06g17800	retrotransposon protein, putative, Ty3-gypsy subclass	49	LOC_Os06g17930	NBS-LRR disease resistance protein, putative	-52	LOC_Os06g17790	retrotransposon protein, putative, Ty3-gypsy subclass
mr009	ind	6	10397035	1.73e-08	0	LOC_Os06g17910	NBS-LRR disease resistance protein, putative	-7	LOC_Os06g17900	disease resistance protein RPM1, putative	7	LOC_Os06g17920	NBS-LRR disease resistance protein, putative	-15	LOC_Os06g17890	hypothetical protein	-17	LOC_Os06g17880	NBS-LRR disease resistance protein, putative, expressed	22	LOC_Os06g17930	NBS-LRR disease resistance protein, putative	-23	LOC_Os06g17870	nitrate-induced NOI protein, putative	-29	LOC_Os06g17860	hypothetical protein	-33	LOC_Os06g17850	hypothetical protein	34	LOC_Os06g17940	hypothetical protein	37	LOC_Os06g17950	NBS-LRR disease resistance protein, putative, expressed	-39	LOC_Os06g17840	expressed protein	44	LOC_Os06g17960	hypothetical protein	47	LOC_Os06g17970	NBS-LRR disease resistance protein, putative, expressed	-54	LOC_Os06g17830	oxidoreductase, 2OG-Fe oxygenase family protein, putative, expressed
mr009	all	6	10408732	8.47e-11	0	LOC_Os06g17920	NBS-LRR disease resistance protein, putative	-10	LOC_Os06g17910	NBS-LRR disease resistance protein, putative	10	LOC_Os06g17930	NBS-LRR disease resistance protein, putative	-19	LOC_Os06g17900	disease resistance protein RPM1, putative	22	LOC_Os06g17940	hypothetical protein	-26	LOC_Os06g17890	hypothetical protein	26	LOC_Os06g17950	NBS-LRR disease resistance protein, putative, expressed	-29	LOC_Os06g17880	NBS-LRR disease resistance protein, putative, expressed	32	LOC_Os06g17960	hypothetical protein	-35	LOC_Os06g17870	nitrate-induced NOI protein, putative	35	LOC_Os06g17970	NBS-LRR disease resistance protein, putative, expressed	-41	LOC_Os06g17860	hypothetical protein	-45	LOC_Os06g17850	hypothetical protein	45	LOC_Os06g17980	hypothetical protein	-51	LOC_Os06g17840	expressed protein
mr009	all	6	10423205	1.26e-09	0	LOC_Os06g17930	NBS-LRR disease resistance protein, putative	7	LOC_Os06g17940	hypothetical protein	-8	LOC_Os06g17920	NBS-LRR disease resistance protein, putative	11	LOC_Os06g17950	NBS-LRR disease resistance protein, putative, expressed	18	LOC_Os06g17960	hypothetical protein	20	LOC_Os06g17970	NBS-LRR disease resistance protein, putative, expressed	-24	LOC_Os06g17910	NBS-LRR disease resistance protein, putative	30	LOC_Os06g17980	hypothetical protein	-33	LOC_Os06g17900	disease resistance protein RPM1, putative	38	LOC_Os06g17990	hypothetical protein	-41	LOC_Os06g17890	hypothetical protein	-43	LOC_Os06g17880	NBS-LRR disease resistance protein, putative, expressed	45	LOC_Os06g18000	protein kinase domain containing protein, expressed	-49	LOC_Os06g17870	nitrate-induced NOI protein, putative	-55	LOC_Os06g17860	hypothetical protein
mr009	jap	6	10437341	3.82e-11	0	LOC_Os06g17950	NBS-LRR disease resistance protein, putative, expressed	-4	LOC_Os06g17940	hypothetical protein	4	LOC_Os06g17960	hypothetical protein	6	LOC_Os06g17970	NBS-LRR disease resistance protein, putative, expressed	-10	LOC_Os06g17930	NBS-LRR disease resistance protein, putative	16	LOC_Os06g17980	hypothetical protein	-23	LOC_Os06g17920	NBS-LRR disease resistance protein, putative	24	LOC_Os06g17990	hypothetical protein	30	LOC_Os06g18000	protein kinase domain containing protein, expressed	-39	LOC_Os06g17910	NBS-LRR disease resistance protein, putative	40	LOC_Os06g18010	UDP-glucoronosyl and UDP-glucosyl transferase domain containing protein, expressed	-47	LOC_Os06g17900	disease resistance protein RPM1, putative	50	LOC_Os06g18020	hypothetical protein	-55	LOC_Os06g17890	hypothetical protein	-58	LOC_Os06g17880	NBS-LRR disease resistance protein, putative, expressed
mr009	ind	6	10443062	7.2e-16	0	LOC_Os06g17970	NBS-LRR disease resistance protein, putative, expressed	-1	LOC_Os06g17960	hypothetical protein	-2	LOC_Os06g17950	NBS-LRR disease resistance protein, putative, expressed	-9	LOC_Os06g17940	hypothetical protein	10	LOC_Os06g17980	hypothetical protein	-16	LOC_Os06g17930	NBS-LRR disease resistance protein, putative	18	LOC_Os06g17990	hypothetical protein	25	LOC_Os06g18000	protein kinase domain containing protein, expressed	-28	LOC_Os06g17920	NBS-LRR disease resistance protein, putative	35	LOC_Os06g18010	UDP-glucoronosyl and UDP-glucosyl transferase domain containing protein, expressed	-44	LOC_Os06g17910	NBS-LRR disease resistance protein, putative	44	LOC_Os06g18020	hypothetical protein	-53	LOC_Os06g17900	disease resistance protein RPM1, putative	54	LOC_Os06g18030	retrotransposon protein, putative, Ty3-gypsy subclass	59	LOC_Os06g18040	hypothetical protein
mr009	all	6	10445327	1.52e-07	0	LOC_Os06g17970	NBS-LRR disease resistance protein, putative, expressed	-3	LOC_Os06g17960	hypothetical protein	-4	LOC_Os06g17950	NBS-LRR disease resistance protein, putative, expressed	8	LOC_Os06g17980	hypothetical protein	-12	LOC_Os06g17940	hypothetical protein	16	LOC_Os06g17990	hypothetical protein	-18	LOC_Os06g17930	NBS-LRR disease resistance protein, putative	22	LOC_Os06g18000	protein kinase domain containing protein, expressed	-31	LOC_Os06g17920	NBS-LRR disease resistance protein, putative	32	LOC_Os06g18010	UDP-glucoronosyl and UDP-glucosyl transferase domain containing protein, expressed	42	LOC_Os06g18020	hypothetical protein	-47	LOC_Os06g17910	NBS-LRR disease resistance protein, putative	51	LOC_Os06g18030	retrotransposon protein, putative, Ty3-gypsy subclass	-55	LOC_Os06g17900	disease resistance protein RPM1, putative	57	LOC_Os06g18040	hypothetical protein
mr009	ind	6	10459425	6.25e-09	2	LOC_Os06g17990	hypothetical protein	-5	LOC_Os06g17980	hypothetical protein	8	LOC_Os06g18000	protein kinase domain containing protein, expressed	-9	LOC_Os06g17970	NBS-LRR disease resistance protein, putative, expressed	-17	LOC_Os06g17960	hypothetical protein	-18	LOC_Os06g17950	NBS-LRR disease resistance protein, putative, expressed	18	LOC_Os06g18010	UDP-glucoronosyl and UDP-glucosyl transferase domain containing protein, expressed	-26	LOC_Os06g17940	hypothetical protein	28	LOC_Os06g18020	hypothetical protein	-32	LOC_Os06g17930	NBS-LRR disease resistance protein, putative	37	LOC_Os06g18030	retrotransposon protein, putative, Ty3-gypsy subclass	43	LOC_Os06g18040	hypothetical protein	-45	LOC_Os06g17920	NBS-LRR disease resistance protein, putative	48	LOC_Os06g18049	retrotransposon protein, putative, unclassified	56	LOC_Os06g18058	retrotransposon protein, putative, unclassified
mr009	all	6	10559885	4.14e-08	0	LOC_Os06g18150	expressed protein	4	LOC_Os06g18160	hypothetical protein	-5	LOC_Os06g18140	UDP-glucoronosyl and UDP-glucosyl transferase domain containing protein, expressed	-8	LOC_Os06g18130	retrotransposon protein, putative, LINE subclass	-9	LOC_Os06g18120	expressed protein	-12	LOC_Os06g18110	transposon protein, putative, unclassified	14	LOC_Os06g18164	conserved hypothetical protein	-19	LOC_Os06g18100	retrotransposon protein, putative, Ty3-gypsy subclass	-24	LOC_Os06g18090	retrotransposon protein, putative, Ty3-gypsy subclass	27	LOC_Os06g18670	anthocyanidin 3-O-glucosyltransferase, putative, expressed	-30	LOC_Os06g18080	collagen adhesion protein, putative	-34	LOC_Os06g18070	retrotransposon protein, putative, Ty3-gypsy subclass	34	LOC_Os06g18680	hypothetical protein	38	LOC_Os06g18690	hypothetical protein	-43	LOC_Os06g18058	retrotransposon protein, putative, unclassified
mr009	jap	6	10630127	1.61e-07	0	LOC_Os06g18750	retrotransposon protein, putative, unclassified	0	LOC_Os06g18760	retrotransposon protein, putative, Ty3-gypsy subclass	-3	LOC_Os06g18740	retrotransposon protein, putative, Ty3-gypsy subclass	-10	LOC_Os06g18730	retrotransposon protein, putative, unclassified	10	LOC_Os06g18770	retrotransposon protein, putative, unclassified	-16	LOC_Os06g18720	retrotransposon protein, putative, Ty3-gypsy subclass	18	LOC_Os06g18780	transposon protein, putative, CACTA, En/Spm sub-class, expressed	-20	LOC_Os06g18710	retrotransposon protein, putative, unclassified	-26	LOC_Os06g18700	hypothetical protein	28	LOC_Os06g18790	anthocyanidin 3-O-glucosyltransferase, putative	-31	LOC_Os06g18690	hypothetical protein	33	LOC_Os06g18800	retrotransposon protein, putative, Ty3-gypsy subclass	-35	LOC_Os06g18680	hypothetical protein	-41	LOC_Os06g18670	anthocyanidin 3-O-glucosyltransferase, putative, expressed	48	LOC_Os06g18810	hypothetical protein
mr009	jap	6	10731028	4.01e-06	0	LOC_Os06g18890	hypothetical protein	-2	LOC_Os06g18880	cadmium tolerance factor, putative	6	LOC_Os06g18900	cadmium tolerance factor, putative, expressed	-7	LOC_Os06g18870	conserved hypothetical protein	11	LOC_Os06g18910	hypothetical protein	-13	LOC_Os06g18860	transposon protein, putative, unclassified	16	LOC_Os06g18920	hypothetical protein	-17	LOC_Os06g18850	cadmium tolerance factor, putative, expressed	-24	LOC_Os06g18840	retrotransposon protein, putative, LINE subclass	24	LOC_Os06g18930	cadmium tolerance factor, putative	32	LOC_Os06g18940	retrotransposon protein, putative, Ty3-gypsy subclass	35	LOC_Os06g18950	retrotransposon protein, putative, Ty3-gypsy subclass	-37	LOC_Os06g18830	AGC_PVPK_like_kin82y.13 - ACG kinases include homologs to PKA, PKG and PKC, expressed	-41	LOC_Os06g18820	serine threonine kinase, putative, expressed	-48	LOC_Os06g18810	hypothetical protein
mr009	all	6	10747083	2.05e-07	0	LOC_Os06g18920	hypothetical protein	-3	LOC_Os06g18910	hypothetical protein	-5	LOC_Os06g18900	cadmium tolerance factor, putative, expressed	8	LOC_Os06g18930	cadmium tolerance factor, putative	-16	LOC_Os06g18890	hypothetical protein	16	LOC_Os06g18940	retrotransposon protein, putative, Ty3-gypsy subclass	-18	LOC_Os06g18880	cadmium tolerance factor, putative	19	LOC_Os06g18950	retrotransposon protein, putative, Ty3-gypsy subclass	-23	LOC_Os06g18870	conserved hypothetical protein	-29	LOC_Os06g18860	transposon protein, putative, unclassified	32	LOC_Os06g18960	embryogenesis transmembrane protein, putative, expressed	-33	LOC_Os06g18850	cadmium tolerance factor, putative, expressed	-40	LOC_Os06g18840	retrotransposon protein, putative, LINE subclass	43	LOC_Os06g18970	expressed protein	-53	LOC_Os06g18830	AGC_PVPK_like_kin82y.13 - ACG kinases include homologs to PKA, PKG and PKC, expressed
mr009	jap	6	10755045	7.27e-07	0	LOC_Os06g18930	cadmium tolerance factor, putative	-6	LOC_Os06g18920	hypothetical protein	8	LOC_Os06g18940	retrotransposon protein, putative, Ty3-gypsy subclass	-11	LOC_Os06g18910	hypothetical protein	11	LOC_Os06g18950	retrotransposon protein, putative, Ty3-gypsy subclass	-13	LOC_Os06g18900	cadmium tolerance factor, putative, expressed	-24	LOC_Os06g18890	hypothetical protein	24	LOC_Os06g18960	embryogenesis transmembrane protein, putative, expressed	-26	LOC_Os06g18880	cadmium tolerance factor, putative	-31	LOC_Os06g18870	conserved hypothetical protein	35	LOC_Os06g18970	expressed protein	-37	LOC_Os06g18860	transposon protein, putative, unclassified	-41	LOC_Os06g18850	cadmium tolerance factor, putative, expressed	46	LOC_Os06g18980	expressed protein	-48	LOC_Os06g18840	retrotransposon protein, putative, LINE subclass
mr009	ind	6	10898920	5.14e-11	0	LOC_Os06g19160	retrotransposon protein, putative, Ty1-copia subclass	-3	LOC_Os06g19150	retrotransposon protein, putative, unclassified	-6	LOC_Os06g19140	retrotransposon, putative, centromere-specific	-10	LOC_Os06g19130	cadmium tolerance factor, putative	12	LOC_Os06g19170	cadmium tolerance factor, putative, expressed	19	LOC_Os06g19180	hypothetical protein	-22	LOC_Os06g19120	hypothetical protein	-24	LOC_Os06g19110	cadmium tolerance factor, putative, expressed	26	LOC_Os06g19200	hypothetical protein	-30	LOC_Os06g19100	retrotransposon protein, putative, unclassified	-32	LOC_Os06g19095	expressed protein	32	LOC_Os06g19210	cadmium tolerance factor, putative, expressed	36	LOC_Os06g19220	hypothetical protein	-37	LOC_Os06g19090	hypothetical protein	37	LOC_Os06g19230	transposon protein, putative, unclassified
mr009	ind	6	11073469	1.47e-06	0	LOC_Os06g19444	CCT/B-box zinc finger protein, putative, expressed	-4	LOC_Os06g19430	expressed protein	-9	LOC_Os06g19420	hypothetical protein	10	LOC_Os06g19460	expressed protein	11	LOC_Os06g19470	WW domain containing protein, expressed	-12	LOC_Os06g19410	retrotransposon protein, putative, unclassified	-20	LOC_Os06g19400	GRAM and C2 domains containing protein, putative, expressed	20	LOC_Os06g19480	expressed protein	26	LOC_Os06g19490	hypothetical protein	28	LOC_Os06g19500	oxidoreductase, short chain dehydrogenase/reductase family domain containing protein	-31	LOC_Os06g19390	expressed protein	34	LOC_Os06g19510	hypothetical protein	37	LOC_Os06g19520	transposon protein, putative, CACTA, En/Spm sub-class	-40	LOC_Os06g19380	expressed protein	42	LOC_Os06g19530	oxidoreductase, short chain dehydrogenase/reductase family, putative, expressed
mr009	all	6	11583864	1.48e-11	0	LOC_Os06g20190	aspartic proteinase nepenthesin-2 precursor, putative	1	LOC_Os06g20200	gibberellin receptor GID1L2, putative, expressed	-7	LOC_Os06g20180	hypothetical protein	9	LOC_Os06g20210	transposon protein, putative, unclassified	-11	LOC_Os06g20170	retrotransposon protein, putative, unclassified	-18	LOC_Os06g20160	retrotransposon protein, putative, Ty3-gypsy subclass	-23	LOC_Os06g20150	peroxidase precursor, putative, expressed	-27	LOC_Os06g20140	aspartic proteinase nepenthesin-1 precursor, putative	27	LOC_Os06g20230	retrotransposon protein, putative, unclassified	33	LOC_Os06g20240	latency associated nuclear antigen, putative	-35	LOC_Os06g20130	conserved hypothetical protein	35	LOC_Os06g20250	retrotransposon protein, putative, unclassified	39	LOC_Os06g20260	expressed protein	45	LOC_Os06g20270	expressed protein	-47	LOC_Os06g20120	CND41, chloroplast nucleoid DNA binding protein, putative
mr009	ind	6	11605108	6.61e-20	-4	LOC_Os06g20210	transposon protein, putative, unclassified	6	LOC_Os06g20230	retrotransposon protein, putative, unclassified	12	LOC_Os06g20240	latency associated nuclear antigen, putative	14	LOC_Os06g20250	retrotransposon protein, putative, unclassified	-18	LOC_Os06g20200	gibberellin receptor GID1L2, putative, expressed	18	LOC_Os06g20260	expressed protein	-21	LOC_Os06g20190	aspartic proteinase nepenthesin-2 precursor, putative	23	LOC_Os06g20270	expressed protein	-28	LOC_Os06g20180	hypothetical protein	31	LOC_Os06g20280	retrotransposon protein, putative, Ty3-gypsy subclass	-32	LOC_Os06g20170	retrotransposon protein, putative, unclassified	-39	LOC_Os06g20160	retrotransposon protein, putative, Ty3-gypsy subclass	-45	LOC_Os06g20150	peroxidase precursor, putative, expressed	47	LOC_Os06g20290	retrotransposon protein, putative, unclassified	-49	LOC_Os06g20140	aspartic proteinase nepenthesin-1 precursor, putative
mr009	all	6	11605108	2.75e-15	-4	LOC_Os06g20210	transposon protein, putative, unclassified	6	LOC_Os06g20230	retrotransposon protein, putative, unclassified	12	LOC_Os06g20240	latency associated nuclear antigen, putative	14	LOC_Os06g20250	retrotransposon protein, putative, unclassified	-18	LOC_Os06g20200	gibberellin receptor GID1L2, putative, expressed	18	LOC_Os06g20260	expressed protein	-21	LOC_Os06g20190	aspartic proteinase nepenthesin-2 precursor, putative	23	LOC_Os06g20270	expressed protein	-28	LOC_Os06g20180	hypothetical protein	31	LOC_Os06g20280	retrotransposon protein, putative, Ty3-gypsy subclass	-32	LOC_Os06g20170	retrotransposon protein, putative, unclassified	-39	LOC_Os06g20160	retrotransposon protein, putative, Ty3-gypsy subclass	-45	LOC_Os06g20150	peroxidase precursor, putative, expressed	47	LOC_Os06g20290	retrotransposon protein, putative, unclassified	-49	LOC_Os06g20140	aspartic proteinase nepenthesin-1 precursor, putative
mr009	ind	6	11626010	1.35e-13	0	LOC_Os06g20260	expressed protein	3	LOC_Os06g20270	expressed protein	-5	LOC_Os06g20250	retrotransposon protein, putative, unclassified	-7	LOC_Os06g20240	latency associated nuclear antigen, putative	10	LOC_Os06g20280	retrotransposon protein, putative, Ty3-gypsy subclass	-12	LOC_Os06g20230	retrotransposon protein, putative, unclassified	-25	LOC_Os06g20210	transposon protein, putative, unclassified	26	LOC_Os06g20290	retrotransposon protein, putative, unclassified	30	LOC_Os06g20300	hypothetical protein	-38	LOC_Os06g20200	gibberellin receptor GID1L2, putative, expressed	-42	LOC_Os06g20190	aspartic proteinase nepenthesin-2 precursor, putative	42	LOC_Os06g20310	expressed protein	-49	LOC_Os06g20180	hypothetical protein	49	LOC_Os06g20320	peptidyl-prolyl cis-trans isomerase, FKBP-type, putative, expressed	-53	LOC_Os06g20170	retrotransposon protein, putative, unclassified
mr009	ind	6	11696161	1.11e-07	0	LOC_Os06g20370	microtubule associated protein, putative, expressed	-1	LOC_Os06g20354	PPR repeat domain containing protein, putative, expressed	7	LOC_Os06g20380	hypothetical protein	-9	LOC_Os06g20340	dual specificity protein phosphatase, putative, expressed	-13	LOC_Os06g20330	expressed protein	-15	LOC_Os06g20320	peptidyl-prolyl cis-trans isomerase, FKBP-type, putative, expressed	15	LOC_Os06g20390	expressed protein	21	LOC_Os06g20400	DHHC zinc finger domain containing protein, expressed	-23	LOC_Os06g20310	expressed protein	28	LOC_Os06g20410	BAH domain containing protein, expressed	37	LOC_Os06g20420	hypothetical protein	-38	LOC_Os06g20300	hypothetical protein	39	LOC_Os06g20430	BPI/LBP family protein At3g20270 precursor, putative, expressed	-42	LOC_Os06g20290	retrotransposon protein, putative, unclassified	45	LOC_Os06g20440	transposon protein, putative, CACTA, En/Spm sub-class
mr009	ind	6	11705287	1.41e-07	0	LOC_Os06g20380	hypothetical protein	-4	LOC_Os06g20370	microtubule associated protein, putative, expressed	6	LOC_Os06g20390	expressed protein	-11	LOC_Os06g20354	PPR repeat domain containing protein, putative, expressed	12	LOC_Os06g20400	DHHC zinc finger domain containing protein, expressed	-18	LOC_Os06g20340	dual specificity protein phosphatase, putative, expressed	19	LOC_Os06g20410	BAH domain containing protein, expressed	-23	LOC_Os06g20330	expressed protein	-24	LOC_Os06g20320	peptidyl-prolyl cis-trans isomerase, FKBP-type, putative, expressed	28	LOC_Os06g20420	hypothetical protein	30	LOC_Os06g20430	BPI/LBP family protein At3g20270 precursor, putative, expressed	-32	LOC_Os06g20310	expressed protein	36	LOC_Os06g20440	transposon protein, putative, CACTA, En/Spm sub-class	41	LOC_Os06g20450	hypothetical protein	42	LOC_Os06g20460	retrotransposon protein, putative, Ty1-copia subclass
mr009	ind	6	11968596	1.89e-08	0	LOC_Os06g20760	hypothetical protein	3	LOC_Os06g20770	SAM dependent carboxyl methyltransferase, putative, expressed	-13	LOC_Os06g20750	transposon protein, putative, unclassified	15	LOC_Os06g20790	SAM dependent carboxyl methyltransferase, putative, expressed	-20	LOC_Os06g20740	hypothetical protein	-24	LOC_Os06g20730	retrotransposon protein, putative, Ty1-copia subclass	-30	LOC_Os06g20720	retrotransposon protein, putative, Ty1-copia subclass	32	LOC_Os06g20800	transposon protein, putative, CACTA, En/Spm sub-class	38	LOC_Os06g20810	transposon protein, putative, CACTA, En/Spm sub-class	-39	LOC_Os06g20710	retrotransposon protein, putative, unclassified	45	LOC_Os06g20820	expressed protein	-47	LOC_Os06g20700	retrotransposon protein, putative, unclassified	-51	LOC_Os06g20690	retrotransposon protein, putative, unclassified	55	LOC_Os06g20830	hypothetical protein	-56	LOC_Os06g20680	retrotransposon protein, putative, unclassified
mr009	ind	6	13119556	3.1e-09	0	LOC_Os06g22560	formyl transferase, putative	-7	LOC_Os06g22550	transducin family protein, putative, expressed	14	LOC_Os06g22580	retrotransposon protein, putative, Ty3-gypsy subclass	16	LOC_Os06g22590	retrotransposon protein, putative, Ty3-gypsy subclass	-22	LOC_Os06g22540	hypothetical protein	23	LOC_Os06g22600	aluminum-activated malate transporter, putative, expressed	-25	LOC_Os06g22530	hypothetical protein	27	LOC_Os06g22610	heat shock factor protein HSF8, putative	-30	LOC_Os06g22520	retrotransposon protein, putative, Ty3-gypsy subclass	32	LOC_Os06g22620	hypothetical protein	35	LOC_Os06g22630	retrotransposon protein, putative, Ty1-copia subclass	-37	LOC_Os06g22510	transposon protein, putative, CACTA, En/Spm sub-class	40	LOC_Os06g22640	expressed protein	42	LOC_Os06g22650	VHS and GAT domain containing protein, expressed	-45	LOC_Os06g22500	retrotransposon protein, putative, unclassified
mr009	all	6	13120914	1.3e-07	-1	LOC_Os06g22560	formyl transferase, putative	-8	LOC_Os06g22550	transducin family protein, putative, expressed	13	LOC_Os06g22580	retrotransposon protein, putative, Ty3-gypsy subclass	15	LOC_Os06g22590	retrotransposon protein, putative, Ty3-gypsy subclass	21	LOC_Os06g22600	aluminum-activated malate transporter, putative, expressed	-23	LOC_Os06g22540	hypothetical protein	-26	LOC_Os06g22530	hypothetical protein	26	LOC_Os06g22610	heat shock factor protein HSF8, putative	30	LOC_Os06g22620	hypothetical protein	-31	LOC_Os06g22520	retrotransposon protein, putative, Ty3-gypsy subclass	34	LOC_Os06g22630	retrotransposon protein, putative, Ty1-copia subclass	-39	LOC_Os06g22510	transposon protein, putative, CACTA, En/Spm sub-class	39	LOC_Os06g22640	expressed protein	40	LOC_Os06g22650	VHS and GAT domain containing protein, expressed	-46	LOC_Os06g22500	retrotransposon protein, putative, unclassified
mr009	all	6	13123718	1.22e-06	-4	LOC_Os06g22560	formyl transferase, putative	10	LOC_Os06g22580	retrotransposon protein, putative, Ty3-gypsy subclass	-11	LOC_Os06g22550	transducin family protein, putative, expressed	12	LOC_Os06g22590	retrotransposon protein, putative, Ty3-gypsy subclass	19	LOC_Os06g22600	aluminum-activated malate transporter, putative, expressed	23	LOC_Os06g22610	heat shock factor protein HSF8, putative	-26	LOC_Os06g22540	hypothetical protein	27	LOC_Os06g22620	hypothetical protein	-29	LOC_Os06g22530	hypothetical protein	31	LOC_Os06g22630	retrotransposon protein, putative, Ty1-copia subclass	-34	LOC_Os06g22520	retrotransposon protein, putative, Ty3-gypsy subclass	36	LOC_Os06g22640	expressed protein	38	LOC_Os06g22650	VHS and GAT domain containing protein, expressed	-41	LOC_Os06g22510	transposon protein, putative, CACTA, En/Spm sub-class	47	LOC_Os06g22654	expressed protein
mr009	ind	6	14391824	3.12e-07	1	LOC_Os06g24550	hypothetical protein	-2	LOC_Os06g24540	expressed protein	6	LOC_Os06g24560	hypothetical protein	-9	LOC_Os06g24530	transposon protein, putative, unclassified	10	LOC_Os06g24570	retrotransposon protein, putative, unclassified	-20	LOC_Os06g24520	hypothetical protein	21	LOC_Os06g24580	hypothetical protein	-23	LOC_Os06g24510	retrotransposon protein, putative, unclassified	25	LOC_Os06g24594	exonuclease, putative, expressed	39	LOC_Os06g24596	expressed protein	-40	LOC_Os06g24500	hypothetical protein	-44	LOC_Os06g24490	expressed protein	-49	LOC_Os06g24480	hypothetical protein	52	LOC_Os06g24610	hypothetical protein	-53	LOC_Os06g24470	hypothetical protein
mr009	ind	6	15756363	4.64e-07	0	LOC_Os06g27820	expressed protein	-3	LOC_Os06g27810	retrotransposon protein, putative, unclassified	3	LOC_Os06g27830	expressed protein	11	LOC_Os06g27840	retrotransposon protein, putative, LINE subclass	-12	LOC_Os06g27800	tm-1GCR237 protein, putative, expressed	-19	LOC_Os06g27790	pentatricopeptide, putative, expressed	19	LOC_Os06g27850	peroxidase precursor, putative, expressed	24	LOC_Os06g27860	poor homologous synapsis 1 protein, putative	-25	LOC_Os06g27780	retrotransposon protein, putative, unclassified	-29	LOC_Os06g27770	isoflavone reductase homolog IRL, putative, expressed	-35	LOC_Os06g27760	peptide methionine sulfoxide reductase msrB, putative, expressed	38	LOC_Os06g27870	signal recognition particle receptor subunit beta, putative	-39	LOC_Os06g27750	retrotransposon protein, putative, Ty3-gypsy subclass	41	LOC_Os06g27880	retrotransposon protein, putative, unclassified	-42	LOC_Os06g27740	retrotransposon protein, putative, unclassified
mr009	ind	6	17230423	9.41e-09	0	LOC_Os06g29910	retrotransposon protein, putative, unclassified	0	LOC_Os06g29920	retrotransposon protein, putative, unclassified	4	LOC_Os06g29930	retrotransposon protein, putative, unclassified	-8	LOC_Os06g29900	integral membrane protein, putative	9	LOC_Os06g29940	hypothetical protein	11	LOC_Os06g29950	MATE domain containing protein, expressed	-14	LOC_Os06g29890	retrotransposon protein, putative, unclassified	-17	LOC_Os06g29880	conserved hypothetical protein	18	LOC_Os06g29960	retrotransposon protein, putative, Ty1-copia subclass	-19	LOC_Os06g29870	far1-like, putative	23	LOC_Os06g29970	hypothetical protein	-24	LOC_Os06g29860	hypothetical protein	25	LOC_Os06g29994	MATE efflux family protein, putative, expressed	-30	LOC_Os06g29844	MATE efflux family protein, putative, expressed	-38	LOC_Os06g29830	hypothetical protein
mr009	ind	6	18066787	7.93e-09	0	LOC_Os06g31060	PROLM23 - Prolamin precursor, expressed	-3	LOC_Os06g31050	retrotransposon protein, putative, unclassified	4	LOC_Os06g31070	PROLM24 - Prolamin precursor, expressed	-7	LOC_Os06g31040	retrotransposon protein, putative, unclassified	-10	LOC_Os06g31030	retrotransposon protein, putative, unclassified	10	LOC_Os06g31080	retrotransposon protein, putative, unclassified	11	LOC_Os06g31090	GAMYB-binding protein, putative, expressed	13	LOC_Os06g31100	E1-BTB2 - Bric-a-Brac, Tramtrack, and Broad Complex domain with E1 subfamily conserved sequence, expressed	-14	LOC_Os06g31020	retrotransposon protein, putative, Ty3-gypsy subclass	19	LOC_Os06g31110	hypothetical protein	21	LOC_Os06g31120	retrotransposon protein, putative, unclassified	23	LOC_Os06g31130	retrotransposon protein, putative, unclassified	-24	LOC_Os06g31010	retrotransposon protein, putative, unclassified	24	LOC_Os06g31140	retrotransposon protein, putative, unclassified	-26	LOC_Os06g31000	retrotransposon protein, putative, unclassified
mr009	ind	6	18143394	7.67e-08	1	LOC_Os06g31210	methionyl-tRNA synthetase, putative, expressed	-6	LOC_Os06g31200	retrotransposon protein, putative, unclassified	14	LOC_Os06g31220	mitogen-activated protein kinase 17, putative, expressed	-23	LOC_Os06g31190	intracellular protein transport protein USO1-related, putative, expressed	24	LOC_Os06g31230	hypothetical protein	27	LOC_Os06g31240	retrotransposon protein, putative, unclassified	31	LOC_Os06g31250	retrotransposon protein, putative, unclassified	-33	LOC_Os06g31170	retrotransposon protein, putative, unclassified	-37	LOC_Os06g31160	retrotransposon protein, putative, Ty3-gypsy subclass	39	LOC_Os06g31260	hypothetical protein	42	LOC_Os06g31270	polygalacturonase, putative	-46	LOC_Os06g31150	retrotransposon protein, putative, unclassified	-50	LOC_Os06g31140	retrotransposon protein, putative, unclassified	-52	LOC_Os06g31130	retrotransposon protein, putative, unclassified	-53	LOC_Os06g31120	retrotransposon protein, putative, unclassified
mr009	ind	6	19170843	2.21e-07	-9	LOC_Os06g32920	hypothetical protein	9	LOC_Os06g32930	conserved hypothetical protein	-13	LOC_Os06g32910	uncharacterized Cys-rich domain containing protein, putative	15	LOC_Os06g32944	transposon protein, putative, Pong sub-class, expressed	-16	LOC_Os06g32900	retrotransposon protein, putative, Ty3-gypsy subclass	22	LOC_Os06g32960	peroxidase precursor, putative	23	LOC_Os06g32970	harpin-induced protein 1 domain containing protein	-26	LOC_Os06g32890	retrotransposon protein, putative, Ty3-gypsy subclass	27	LOC_Os06g32980	peroxidase precursor, putative, expressed	33	LOC_Os06g32990	peroxidase precursor, putative, expressed	37	LOC_Os06g33000	transposon protein, putative, CACTA, En/Spm sub-class	-43	LOC_Os06g32880	retrotransposon protein, putative, Ty3-gypsy subclass	43	LOC_Os06g33010	retrotransposon protein, putative, Ty3-gypsy subclass	45	LOC_Os06g33020	retrotransposon protein, putative, Ty3-gypsy subclass	-46	LOC_Os06g32870	retrotransposon protein, putative, Ty3-gypsy subclass
mr009	ind	6	19609502	6.21e-07	0	LOC_Os06g33700	hypothetical protein	3	LOC_Os06g33710	spermidine synthase, putative, expressed	-4	LOC_Os06g33690	CAPIP1, putative, expressed	-7	LOC_Os06g33680	hypothetical protein	9	LOC_Os06g33720	flavin-containing monooxygenase family protein, putative, expressed	-15	LOC_Os06g33660	hypothetical protein	18	LOC_Os06g33730	hypothetical protein	-20	LOC_Os06g33650	hypothetical protein	23	LOC_Os06g33739	retrotransposon protein, putative, unclassified	-25	LOC_Os06g33640	CAPIP1, putative, expressed	26	LOC_Os06g33750	retrotransposon protein, putative, Ty3-gypsy subclass	-31	LOC_Os06g33630	retrotransposon protein, putative, Ty3-gypsy subclass	32	LOC_Os06g33759	retrotransposon protein, putative, unclassified	-33	LOC_Os06g33620	hypothetical protein	36	LOC_Os06g33770	retrotransposon, putative, centromere-specific
mr009	ind	6	21487779	5.47e-07	0	LOC_Os06g36580	retrotransposon protein, putative, unclassified	-4	LOC_Os06g36570	OsSCP37 - Putative Serine Carboxypeptidase homologue	4	LOC_Os06g36590	transporter, monovalent cation:proton antiporter-2 family, putative, expressed	-6	LOC_Os06g36560	inositol oxygenase, putative, expressed	-14	LOC_Os06g36550	retrotransposon protein, putative, Ty3-gypsy subclass	-16	LOC_Os06g36540	retrotransposon protein, putative, Ty3-gypsy subclass	18	LOC_Os06g36600	retrotransposon protein, putative, unclassified	-25	LOC_Os06g36530	hAT dimerisation domain-containing protein, putative	27	LOC_Os06g36620	retrotransposon protein, putative, Ty3-gypsy subclass	32	LOC_Os06g36630	conserved hypothetical protein	36	LOC_Os06g36640	transposon protein, putative, CACTA, En/Spm sub-class	-37	LOC_Os06g36520	GDSL-like lipase/acylhydrolase, putative, expressed	-42	LOC_Os06g36510	hypothetical protein	-46	LOC_Os06g36500	retrotransposon protein, putative, Ty1-copia subclass	49	LOC_Os06g36650	ABC transporter family protein, putative, expressed
mr009	ind	6	21581001	8.95e-08	-5	LOC_Os06g36690	retrotransposon protein, putative, unclassified	-14	LOC_Os06g36680	homeobox domain containing protein, expressed	16	LOC_Os06g36700	T-complex protein, putative, expressed	-24	LOC_Os06g36670	bet v I allergen family protein, putative, expressed	32	LOC_Os06g36710	transposon protein, putative, CACTA, En/Spm sub-class, expressed	-35	LOC_Os06g36660	retrotransposon protein, putative, unclassified	-37	LOC_Os06g36650	ABC transporter family protein, putative, expressed	37	LOC_Os06g36720	retrotransposon protein, putative, unclassified	41	LOC_Os06g36730	retrotransposon protein, putative, Ty3-gypsy subclass	-50	LOC_Os06g36640	transposon protein, putative, CACTA, En/Spm sub-class	55	LOC_Os06g36740	pollen-specific protein SF21, putative, expressed	-60	LOC_Os06g36630	conserved hypothetical protein	-64	LOC_Os06g36620	retrotransposon protein, putative, Ty3-gypsy subclass	67	LOC_Os06g36750	hypothetical protein	71	LOC_Os06g36760	hypothetical protein
mr009	ind	6	29085925	2.78e-10	0	LOC_Os06g48070	retrotransposon protein, putative, Ty3-gypsy subclass	-6	LOC_Os06g48065	Zinc finger, C3HC4 type domain containing protein, expressed	6	LOC_Os06g48080	retrotransposon protein, putative, Ty3-gypsy subclass	8	LOC_Os06g48090	retrotransposon protein, putative, unclassified	-10	LOC_Os06g48060	ABC transporter, ATP-binding protein, putative, expressed	-15	LOC_Os06g48050	expressed protein	15	LOC_Os06g48100	retrotransposon protein, putative, unclassified	-23	LOC_Os06g48040	zinc finger, C3HC4 type domain containing protein, expressed	24	LOC_Os06g48110	retrotransposon protein, putative, Ty3-gypsy subclass	28	LOC_Os06g48120	retrotransposon protein, putative, Ty3-gypsy subclass	-32	LOC_Os06g48030	peroxidase precursor, putative, expressed	32	LOC_Os06g48130	retrotransposon protein, putative, Ty3-gypsy subclass	34	LOC_Os06g48140	retrotransposon protein, putative, Ty3-gypsy subclass	39	LOC_Os06g48150	hypothetical protein	46	LOC_Os06g48160	glycosyl hydrolases family 16, putative, expressed
mr009	ind	6	29086078	2.87e-09	0	LOC_Os06g48070	retrotransposon protein, putative, Ty3-gypsy subclass	-6	LOC_Os06g48065	Zinc finger, C3HC4 type domain containing protein, expressed	6	LOC_Os06g48080	retrotransposon protein, putative, Ty3-gypsy subclass	8	LOC_Os06g48090	retrotransposon protein, putative, unclassified	-11	LOC_Os06g48060	ABC transporter, ATP-binding protein, putative, expressed	-15	LOC_Os06g48050	expressed protein	15	LOC_Os06g48100	retrotransposon protein, putative, unclassified	-23	LOC_Os06g48040	zinc finger, C3HC4 type domain containing protein, expressed	24	LOC_Os06g48110	retrotransposon protein, putative, Ty3-gypsy subclass	28	LOC_Os06g48120	retrotransposon protein, putative, Ty3-gypsy subclass	31	LOC_Os06g48130	retrotransposon protein, putative, Ty3-gypsy subclass	-32	LOC_Os06g48030	peroxidase precursor, putative, expressed	34	LOC_Os06g48140	retrotransposon protein, putative, Ty3-gypsy subclass	38	LOC_Os06g48150	hypothetical protein	45	LOC_Os06g48160	glycosyl hydrolases family 16, putative, expressed
mr009	ind	7	6895682	2.67e-12	0	LOC_Os07g12270	retrotransposon protein, putative, unclassified	2	LOC_Os07g12280	conserved hypothetical protein	-7	LOC_Os07g12260	retrotransposon protein, putative, unclassified	7	LOC_Os07g12290	retrotransposon protein, putative, unclassified	-12	LOC_Os07g12255	expressed protein	23	LOC_Os07g12300	hypothetical protein	-29	LOC_Os07g12250	ribosomal protein L24, putative, expressed	37	LOC_Os07g12304	expressed protein	-39	LOC_Os07g12240	EF hand family protein, putative	40	LOC_Os07g12310	hypothetical protein	-43	LOC_Os07g12230	hypothetical protein	-51	LOC_Os07g12220	conserved hypothetical protein	53	LOC_Os07g12320	WD domain, G-beta repeat domain containing protein, expressed	56	LOC_Os07g12330	tryptophan/tyrosine permease family protein, putative, expressed	-61	LOC_Os07g12210	conserved hypothetical protein
mr009	ind	7	8540710	2.75e-09	0	LOC_Os07g14920	hypothetical protein	2	LOC_Os07g14930	hypothetical protein	-9	LOC_Os07g14910	expressed protein	-13	LOC_Os07g14900	hypothetical protein	-15	LOC_Os07g14890	expressed protein	19	LOC_Os07g14940	transposon protein, putative, CACTA, En/Spm sub-class	-26	LOC_Os07g14880	expressed protein	-29	LOC_Os07g14870	hypothetical protein	-36	LOC_Os07g14860	hypothetical protein	36	LOC_Os07g14950	retrotransposon protein, putative, unclassified	-39	LOC_Os07g14850	CESA6 - cellulose synthase, expressed	41	LOC_Os07g14960	retrotransposon protein, putative, unclassified	48	LOC_Os07g14970	retrotransposon protein, putative, unclassified	51	LOC_Os07g14980	retrotransposon protein, putative, unclassified	52	LOC_Os07g14990	retrotransposon protein, putative, Ty3-gypsy subclass
mr009	all	7	17472664	8.21e-09	-1	LOC_Os07g29720	conserved hypothetical protein	1	LOC_Os07g29730	transposon protein, putative, CACTA, En/Spm sub-class, expressed	7	LOC_Os07g29740	transposon protein, putative, CACTA, En/Spm sub-class	-11	LOC_Os07g29710	hypothetical protein	17	LOC_Os07g29750	glycosyl hydrolases family 16, putative, expressed	-18	LOC_Os07g29700	hypothetical protein	22	LOC_Os07g29760	cysteine proteinase A494 precursor, putative, expressed	-23	LOC_Os07g29684	hypothetical protein	24	LOC_Os07g29770	zinc finger protein, putative, expressed	-29	LOC_Os07g29670	retrotransposon protein, putative, unclassified	32	LOC_Os07g29780	ATROPGEF7/ROPGEF7, putative, expressed	-33	LOC_Os07g29660	hypothetical protein	-39	LOC_Os07g29650	transposon protein, putative, unclassified	40	LOC_Os07g29794	calmodulin binding heat shock protein, putative, expressed	-44	LOC_Os07g29640	expressed protein
mr009	all	10	10134538	1.27e-06	-1	LOC_Os10g20290	hypothetical protein	2	LOC_Os10g20300	conserved hypothetical protein	-4	LOC_Os10g20280	transposon protein, putative, CACTA, En/Spm sub-class	10	LOC_Os10g20310	thioredoxin fold, putative, expressed	-11	LOC_Os10g20270	conserved hypothetical protein	-18	LOC_Os10g20260	CSLF7 - cellulose synthase-like family F; beta1,3;1,4 glucan synthase, expressed	19	LOC_Os10g20320	transposon protein, putative, CACTA, En/Spm sub-class	21	LOC_Os10g20330	transposon protein, putative, CACTA, En/Spm sub-class	24	LOC_Os10g20340	hypothetical protein	25	LOC_Os10g20350	MATE efflux family protein, putative, expressed	-28	LOC_Os10g20250	membrane associated DUF588 domain containing protein, putative, expressed	-31	LOC_Os10g20240	syntaxin 6, N-terminal domain containing protein, expressed	32	LOC_Os10g20360	retrotransposon protein, putative, Ty3-gypsy subclass	35	LOC_Os10g20370	expressed protein	36	LOC_Os10g20380	uncharacterized transporter C11D3.06, putative
mr009	ind	12	18505087	1.71e-07	-1	LOC_Os12g30840	hypothetical protein	3	LOC_Os12g30850	retrotransposon, putative, centromere-specific	-4	LOC_Os12g30824	terpene synthase, putative, expressed	12	LOC_Os12g30880	transposon protein, putative, unclassified	18	LOC_Os12g30890	retrotransposon protein, putative, Ty3-gypsy subclass	-24	LOC_Os12g30810	hypothetical protein	24	LOC_Os12g30900	transposon protein, putative, unclassified	-38	LOC_Os12g30800	ent-kaurene synthase B, chloroplast precursor, putative	43	LOC_Os12g30920	OsFBA4 - F-box and FBA domain containing protein, expressed	-45	LOC_Os12g30790	retrotransposon protein, putative, unclassified	47	LOC_Os12g30930	conserved hypothetical protein	48	LOC_Os12g30940	OsFBX445 - F-box domain containing protein	-52	LOC_Os12g30780	retrotransposon protein, putative, unclassified	52	LOC_Os12g30950	F-box protein interaction domain containing protein	-54	LOC_Os12g30770	retrotransposon protein, putative, unclassified
mr009	ind	12	18531069	5.2e-07	0	LOC_Os12g30900	transposon protein, putative, unclassified	-5	LOC_Os12g30890	retrotransposon protein, putative, Ty3-gypsy subclass	-10	LOC_Os12g30880	transposon protein, putative, unclassified	17	LOC_Os12g30920	OsFBA4 - F-box and FBA domain containing protein, expressed	-21	LOC_Os12g30850	retrotransposon, putative, centromere-specific	21	LOC_Os12g30930	conserved hypothetical protein	22	LOC_Os12g30940	OsFBX445 - F-box domain containing protein	26	LOC_Os12g30950	F-box protein interaction domain containing protein	-27	LOC_Os12g30840	hypothetical protein	-30	LOC_Os12g30824	terpene synthase, putative, expressed	32	LOC_Os12g30960	conserved hypothetical protein	34	LOC_Os12g30970	OsFBX446 - F-box domain containing protein	47	LOC_Os12g30980	hypothetical protein	-50	LOC_Os12g30810	hypothetical protein	54	LOC_Os12g30990	OsFBX447 - F-box domain containing protein
mr010	jap	4	89102	9.14e-08	0	LOC_Os04g01130	chromatin modification-related protein EAF3, putative, expressed	-6	LOC_Os04g01124	retrotransposon protein, putative, unclassified	9	LOC_Os04g01140	cytochrome P450 93A2, putative, expressed	-13	LOC_Os04g01120	retrotransposon protein, putative, Ty3-gypsy subclass	-17	LOC_Os04g01110	transposon protein, putative, unclassified	-19	LOC_Os04g01100	transposon protein, putative, unclassified	-25	LOC_Os04g01080	retrotransposon protein, putative, unclassified	25	LOC_Os04g01150	ELMO/CED-12 family protein, putative, expressed	-28	LOC_Os04g01070	transposon protein, putative, CACTA, En/Spm sub-class, expressed	31	LOC_Os04g01160	zinc finger family protein, putative, expressed	-35	LOC_Os04g01060	transposon protein, putative, CACTA, En/Spm sub-class	38	LOC_Os04g01170	hypothetical protein	47	LOC_Os04g01180	retrotransposon protein, putative, LINE subclass	-48	LOC_Os04g01050	retrotransposon protein, putative, unclassified	-51	LOC_Os04g01040	retrotransposon protein, putative, Ty3-gypsy subclass
mr010	all	4	109038	7.66e-14	5	LOC_Os04g01150	ELMO/CED-12 family protein, putative, expressed	-8	LOC_Os04g01140	cytochrome P450 93A2, putative, expressed	11	LOC_Os04g01160	zinc finger family protein, putative, expressed	-12	LOC_Os04g01130	chromatin modification-related protein EAF3, putative, expressed	18	LOC_Os04g01170	hypothetical protein	-26	LOC_Os04g01124	retrotransposon protein, putative, unclassified	27	LOC_Os04g01180	retrotransposon protein, putative, LINE subclass	31	LOC_Os04g01190	retrotransposon protein, putative, unclassified	-33	LOC_Os04g01120	retrotransposon protein, putative, Ty3-gypsy subclass	34	LOC_Os04g01200	retrotransposon protein, putative, Ty3-gypsy subclass	-37	LOC_Os04g01110	transposon protein, putative, unclassified	37	LOC_Os04g01210	retrotransposon protein, putative, Ty3-gypsy subclass	-39	LOC_Os04g01100	transposon protein, putative, unclassified	-45	LOC_Os04g01080	retrotransposon protein, putative, unclassified	-48	LOC_Os04g01070	transposon protein, putative, CACTA, En/Spm sub-class, expressed
mr010	jap	4	137282	5.52e-10	0	LOC_Os04g01180	retrotransposon protein, putative, LINE subclass	3	LOC_Os04g01190	retrotransposon protein, putative, unclassified	5	LOC_Os04g01200	retrotransposon protein, putative, Ty3-gypsy subclass	-9	LOC_Os04g01170	hypothetical protein	9	LOC_Os04g01210	retrotransposon protein, putative, Ty3-gypsy subclass	-12	LOC_Os04g01160	zinc finger family protein, putative, expressed	-18	LOC_Os04g01150	ELMO/CED-12 family protein, putative, expressed	26	LOC_Os04g01220	retrotransposon protein, putative, Ty1-copia subclass	-36	LOC_Os04g01140	cytochrome P450 93A2, putative, expressed	38	LOC_Os04g01230	phosphoglycerate mutase, putative, expressed	-40	LOC_Os04g01130	chromatin modification-related protein EAF3, putative, expressed	44	LOC_Os04g01240	serine-type peptidase, putative, expressed	49	LOC_Os04g01250	amidase family protein, putative, expressed	-54	LOC_Os04g01124	retrotransposon protein, putative, unclassified	-61	LOC_Os04g01120	retrotransposon protein, putative, Ty3-gypsy subclass
mr010	all	4	268804	3.82e-09	2	LOC_Os04g01370	retrotransposon protein, putative, Ty3-gypsy subclass	-6	LOC_Os04g01354	chalcone synthase, putative, expressed	8	LOC_Os04g01380	retrotransposon protein, putative, Ty3-gypsy subclass	11	LOC_Os04g01390	retrotransposon protein, putative, unclassified	13	LOC_Os04g01400	retrotransposon protein, putative, Ty3-gypsy subclass	-15	LOC_Os04g01340	retrotransposon protein, putative, LINE subclass	-18	LOC_Os04g01330	expressed protein	19	LOC_Os04g01410	retrotransposon protein, putative, Ty3-gypsy subclass	-20	LOC_Os04g01320	serine/threonine-protein kinase receptor precursor, putative, expressed	24	LOC_Os04g01420	retrotransposon protein, putative, Ty3-gypsy subclass	-26	LOC_Os04g01310	serine/threonine-protein kinase receptor precursor, putative, expressed	30	LOC_Os04g01439	retrotransposon protein, putative, unclassified	-39	LOC_Os04g01300	OsRhmbd10 - Putative Rhomboid homologue, expressed	45	LOC_Os04g01460	hypothetical protein	-46	LOC_Os04g01290	proteasome subunit, putative, expressed
mr010	all	4	303718	2.82e-13	0	LOC_Os04g01439	retrotransposon protein, putative, unclassified	-10	LOC_Os04g01420	retrotransposon protein, putative, Ty3-gypsy subclass	10	LOC_Os04g01460	hypothetical protein	11	LOC_Os04g01470	O-methyltransferase, putative, expressed	-12	LOC_Os04g01410	retrotransposon protein, putative, Ty3-gypsy subclass	-16	LOC_Os04g01400	retrotransposon protein, putative, Ty3-gypsy subclass	16	LOC_Os04g01480	zinc finger C-x8-C-x5-C-x3-H type family protein, expressed	-22	LOC_Os04g01390	retrotransposon protein, putative, unclassified	-24	LOC_Os04g01380	retrotransposon protein, putative, Ty3-gypsy subclass	-27	LOC_Os04g01370	retrotransposon protein, putative, Ty3-gypsy subclass	28	LOC_Os04g01490	zinc finger, C3HC4 type, domain containing protein, expressed	-41	LOC_Os04g01354	chalcone synthase, putative, expressed	41	LOC_Os04g01500	expressed protein	49	LOC_Os04g01510	DUF1295 domain containing protein, putative, expressed	-50	LOC_Os04g01340	retrotransposon protein, putative, LINE subclass
mr010	jap	4	321367	9.85e-10	0	LOC_Os04g01480	zinc finger C-x8-C-x5-C-x3-H type family protein, expressed	-3	LOC_Os04g01470	O-methyltransferase, putative, expressed	-6	LOC_Os04g01460	hypothetical protein	-11	LOC_Os04g01439	retrotransposon protein, putative, unclassified	11	LOC_Os04g01490	zinc finger, C3HC4 type, domain containing protein, expressed	24	LOC_Os04g01500	expressed protein	-27	LOC_Os04g01420	retrotransposon protein, putative, Ty3-gypsy subclass	-30	LOC_Os04g01410	retrotransposon protein, putative, Ty3-gypsy subclass	31	LOC_Os04g01510	DUF1295 domain containing protein, putative, expressed	-34	LOC_Os04g01400	retrotransposon protein, putative, Ty3-gypsy subclass	35	LOC_Os04g01520	expressed protein	-39	LOC_Os04g01390	retrotransposon protein, putative, unclassified	40	LOC_Os04g01530	adenylate kinase, putative, expressed	-41	LOC_Os04g01380	retrotransposon protein, putative, Ty3-gypsy subclass	-44	LOC_Os04g01370	retrotransposon protein, putative, Ty3-gypsy subclass
mr010	all	5	24324082	6.22e-29	0	LOC_Os05g41670	ICE-like protease p20 domain containing protein, putative, expressed	-2	LOC_Os05g41660	ICE-like protease p20 domain containing protein, putative, expressed	2	LOC_Os05g41680	retrotransposon protein, putative, unclassified	-3	LOC_Os05g41645	chalcone synthase, putative	-4	LOC_Os05g41640	phosphoglycerate kinase protein, putative, expressed	5	LOC_Os05g41690	retrotransposon protein, putative, unclassified	-8	LOC_Os05g41630	translation initiation factor eIF3 subunit, putative, expressed	8	LOC_Os05g41700	retrotransposon protein, putative, unclassified	-9	LOC_Os05g41620	expressed protein	-11	LOC_Os05g41610	glycosyl hydrolases family 17, putative, expressed	15	LOC_Os05g41710	retrotransposon protein, putative, unclassified	18	LOC_Os05g41720	retrotransposon protein, putative, unclassified	-25	LOC_Os05g41590	glycerol-3-phosphate dehydrogenase, putative, expressed	26	LOC_Os05g41730	expressed protein	28	LOC_Os05g41740	hypothetical protein
mr010	all	5	24574373	1.74e-09	-3	LOC_Os05g42140	methyltransferase domain containing protein, expressed	-4	LOC_Os05g42130	MONOCULM 1, putative, expressed	6	LOC_Os05g42150	OsGH3.4 - Probable indole-3-acetic acid-amido synthetase, expressed	-7	LOC_Os05g42120	heat shock protein, putative, expressed	-10	LOC_Os05g42110	allyl alcohol dehydrogenase, putative, expressed	10	LOC_Os05g42160	hypothetical protein	-12	LOC_Os05g42100	expressed protein	-15	LOC_Os05g42090	hypothetical protein	-18	LOC_Os05g42080	hypothetical protein	-19	LOC_Os05g42070	UDP-glucose flavonoid-O-glucosyltransferase, putative	21	LOC_Os05g42170	transposon protein, putative, unclassified	-23	LOC_Os05g42060	UDP-glucoronosyl/UDP-glucosyl transferase, putative, expressed	26	LOC_Os05g42180	ethylene-responsive protein related, putative	-29	LOC_Os05g42040	UDP-glucoronosyl and UDP-glucosyl transferase domain containing protein, expressed	-32	LOC_Os05g42030	transposon protein, putative, unclassified
mr010	ind	5	24607596	9.98e-29	0	LOC_Os05g42190	NADPH-dependent FMN reductase domain containing protein, expressed	-4	LOC_Os05g42180	ethylene-responsive protein related, putative	4	LOC_Os05g42200	cyclin-B1-1, putative, expressed	6	LOC_Os05g42210	serine/threonine-protein kinase receptor precursor, putative, expressed	-11	LOC_Os05g42170	transposon protein, putative, unclassified	21	LOC_Os05g42220	leucine rich repeat domain containing protein, putative, expressed	-22	LOC_Os05g42160	hypothetical protein	-24	LOC_Os05g42150	OsGH3.4 - Probable indole-3-acetic acid-amido synthetase, expressed	25	LOC_Os05g42230	universal stress protein domain containing protein, putative, expressed	32	LOC_Os05g42240	hypothetical protein	-36	LOC_Os05g42140	methyltransferase domain containing protein, expressed	-37	LOC_Os05g42130	MONOCULM 1, putative, expressed	-41	LOC_Os05g42120	heat shock protein, putative, expressed	41	LOC_Os05g42250	cyclic nucleotide-gated ion channel 2, putative, expressed	-43	LOC_Os05g42110	allyl alcohol dehydrogenase, putative, expressed
mr010	all	5	24675422	5.53e-11	0	LOC_Os05g42290	conserved hypothetical protein	0	LOC_Os05g42300	NAF1 domain containing protein, expressed	-5	LOC_Os05g42280	expressed protein	7	LOC_Os05g42310	retrotransposon protein, putative, unclassified	-10	LOC_Os05g42270	acyltransferase, putative, expressed	11	LOC_Os05g42320	retrotransposon protein, putative, unclassified	-16	LOC_Os05g42260	hypothetical protein	-21	LOC_Os05g42250	cyclic nucleotide-gated ion channel 2, putative, expressed	24	LOC_Os05g42330	secretory carrier-associated membrane protein, putative, expressed	-34	LOC_Os05g42240	hypothetical protein	36	LOC_Os05g42340	ubiquitin E3 ligase ICP0, putative	-38	LOC_Os05g42230	universal stress protein domain containing protein, putative, expressed	39	LOC_Os05g42350	ferredoxin--nitrite reductase, putative, expressed	-42	LOC_Os05g42220	leucine rich repeat domain containing protein, putative, expressed	45	LOC_Os05g42360	hypothetical protein
mr010	all	5	25524137	1.06e-08	0	LOC_Os05g43970	heat- and acid-stable phosphoprotein, putative, expressed	2	LOC_Os05g43980	hypothetical protein	-4	LOC_Os05g43960	no apical meristem protein, putative, expressed	5	LOC_Os05g43990	retrotransposon protein, putative, Ty3-gypsy subclass	-6	LOC_Os05g43950	expressed protein	11	LOC_Os05g44000	retrotransposon protein, putative, Ty3-gypsy subclass	14	LOC_Os05g44010	retrotransposon protein, putative, Ty3-gypsy subclass	-15	LOC_Os05g43940	O-methyltransferase, putative, expressed	-20	LOC_Os05g43930	O-methyltransferase, putative, expressed	21	LOC_Os05g44020	acetyltransferase, GNAT family, putative, expressed	-24	LOC_Os05g43920	auxin response factor 14, putative, expressed	29	LOC_Os05g44030	protein kinase, putative, expressed	33	LOC_Os05g44050	ras-related protein, putative, expressed	37	LOC_Os05g44060	expressed protein	38	LOC_Os05g44070	ras-related protein, putative, expressed
mr010	all	5	25552265	2.6e-10	1	LOC_Os05g44030	protein kinase, putative, expressed	-3	LOC_Os05g44020	acetyltransferase, GNAT family, putative, expressed	5	LOC_Os05g44050	ras-related protein, putative, expressed	9	LOC_Os05g44060	expressed protein	-10	LOC_Os05g44010	retrotransposon protein, putative, Ty3-gypsy subclass	10	LOC_Os05g44070	ras-related protein, putative, expressed	-13	LOC_Os05g44000	retrotransposon protein, putative, Ty3-gypsy subclass	13	LOC_Os05g44080	transmembrane protein, putative, expressed	-19	LOC_Os05g43990	retrotransposon protein, putative, Ty3-gypsy subclass	21	LOC_Os05g44090	DUF623 domain containing protein	-24	LOC_Os05g43980	hypothetical protein	26	LOC_Os05g44100	trehalose synthase, putative, expressed	-28	LOC_Os05g43970	heat- and acid-stable phosphoprotein, putative, expressed	32	LOC_Os05g44110	conserved hypothetical protein	-33	LOC_Os05g43960	no apical meristem protein, putative, expressed
mr010	ind	5	25907950	1.97e-12	0	LOC_Os05g44650	hypothetical protein	-1	LOC_Os05g44640	hypothetical protein	2	LOC_Os05g44660	retrotransposon protein, putative, Ty3-gypsy subclass	5	LOC_Os05g44670	retrotransposon protein, putative, unclassified	-6	LOC_Os05g44630	IQ calmodulin-binding motif family protein, putative, expressed	-10	LOC_Os05g44620	transposon protein, putative, unclassified, expressed	10	LOC_Os05g44680	retrotransposon protein, putative, unclassified	-14	LOC_Os05g44610	expressed protein	16	LOC_Os05g44690	hypothetical protein	-18	LOC_Os05g44600	pectinesterase, putative, expressed	18	LOC_Os05g44700	retrotransposon protein, putative, Ty3-gypsy subclass	-22	LOC_Os05g44590	ATP-dependent protease La, putative, expressed	23	LOC_Os05g44710	hypothetical protein	27	LOC_Os05g44720	retrotransposon protein, putative, unclassified	-31	LOC_Os05g44580	expressed protein
mr010	ind	5	27221828	1.57e-06	0	LOC_Os05g47620	conserved hypothetical protein	-1	LOC_Os05g47610	retrotransposon protein, putative, Ty3-gypsy subclass	2	LOC_Os05g47630	peptidyl-tRNA hydrolase, mitochondrial precursor protein, putative, expressed	6	LOC_Os05g47640	threonine synthase, chloroplast precursor, putative, expressed	-12	LOC_Os05g47600	retrotransposon protein, putative, Ty3-gypsy subclass	-18	LOC_Os05g47590	conserved hypothetical protein	18	LOC_Os05g47650	B3 DNA binding domain containing protein, expressed	-21	LOC_Os05g47580	expressed protein	26	LOC_Os05g47660	lipid phosphatase protein, putative, expressed	32	LOC_Os05g47670	zinc finger, C3HC4 type domain containing protein, expressed	-35	LOC_Os05g47560	serine/threonine-protein kinase SNT7, chloroplast precursor, putative, expressed	36	LOC_Os05g47680	conserved hypothetical protein	39	LOC_Os05g47690	reticulon domain containing protein, putative, expressed	-40	LOC_Os05g47550	ANTH/ENTH domain containing protein, putative, expressed	46	LOC_Os05g47700	LTPL152 - Protease inhibitor/seed storage/LTP family protein precursor, expressed
mr010	ind	8	25952587	9.19e-08	0	LOC_Os08g41040	expressed protein	1	LOC_Os08g41054	hypothetical protein	3	LOC_Os08g41070	retrotransposon protein, putative, unclassified, expressed	-4	LOC_Os08g41030	AP2 domain containing protein, expressed	-7	LOC_Os08g41020	retrotransposon protein, putative, unclassified	-12	LOC_Os08g41010	zinc finger family protein, putative, expressed	14	LOC_Os08g41080	expressed protein	16	LOC_Os08g41090	peroxidase precursor, putative, expressed	-19	LOC_Os08g41000	extracellular ligand-gated ion channel, putative, expressed	20	LOC_Os08g41100	CHIT12 - Chitinase family protein precursor, expressed	-21	LOC_Os08g40990	receptor-like protein kinase 1, putative, expressed	24	LOC_Os08g41110	chaperone protein dnaJ 10, putative, expressed	-26	LOC_Os08g40980	retrotransposon protein, putative, unclassified	28	LOC_Os08g41120	MBTB29 - Bric-a-Brac, Tramtrack, Broad Complex BTB domain with Meprin and TRAF Homology MATH domain	-30	LOC_Os08g40970	retrotransposon protein, putative, unclassified
mr010	ind	8	26035734	7.09e-07	0	LOC_Os08g41230	BTB5 - Bric-a-Brac, Tramtrack, Broad Complex BTB domain	-5	LOC_Os08g41220	BTB/POZ domain containing protein	5	LOC_Os08g41240	MrBTB4 - Bric-a-Brac, Tramtrack, Broad Complex BTB domain with Meprin and TRAF Homology MATH-related domain	8	LOC_Os08g41250	signal recognition particle receptor subunit beta, putative, expressed	-9	LOC_Os08g41210	expressed protein	-14	LOC_Os08g41200	BTB/POZ, putative	14	LOC_Os08g41260	retrotransposon protein, putative, unclassified	-17	LOC_Os08g41190	MBTB32 - Bric-a-Brac, Tramtrack, Broad Complex BTB domain with Meprin and TRAF Homology MATH domain	-22	LOC_Os08g41180	MBTB31 - Bric-a-Brac, Tramtrack, Broad Complex BTB domain with Meprin and TRAF Homology MATH domain, expressed	-23	LOC_Os08g41170	TD and POZ domain-containing protein 4, putative	24	LOC_Os08g41270	endonuclease/exonuclease/phosphatase family domain containing protein, expressed	-29	LOC_Os08g41160	transposon protein, putative, CACTA, En/Spm sub-class	33	LOC_Os08g41280	membrane protein, putative, expressed	-39	LOC_Os08g41150	MBTB30 - Bric-a-Brac, Tramtrack, Broad Complex BTB domain with Meprin and TRAF Homology MATH domain	-42	LOC_Os08g41140	transposon protein, putative, unclassified
mr010	all	9	13146317	3.12e-07	0	LOC_Os09g21689	expressed protein	3	LOC_Os09g21700	OsFBX326 - F-box domain containing protein	7	LOC_Os09g21710	AN1-like zinc finger domain containing protein, expressed	-9	LOC_Os09g21680	transposon protein, putative, unclassified	11	LOC_Os09g21720	hypothetical protein	14	LOC_Os09g21730	hypothetical protein	16	LOC_Os09g21740	armadillo/beta-catenin repeat family protein, putative, expressed	-17	LOC_Os09g21670	expressed protein	22	LOC_Os09g21750	hypothetical protein	27	LOC_Os09g21760	proteasome subunit, putative, expressed	-28	LOC_Os09g21660	expressed protein	-32	LOC_Os09g21650	retrotransposon protein, putative, Ty3-gypsy subclass	34	LOC_Os09g21770	ES43 protein, putative, expressed	-36	LOC_Os09g21640	retrotransposon protein, putative, Ty3-gypsy subclass	37	LOC_Os09g21780	expressed protein
mr010	all	10	2731781	1.45e-08	0	LOC_Os10g05520	OsFBX371 - F-box domain containing protein, expressed	4	LOC_Os10g05530	OsFBX372 - F-box domain containing protein, expressed	10	LOC_Os10g05540	OsFBX373 - F-box domain containing protein, expressed	-12	LOC_Os10g05510	hypothetical protein	-13	LOC_Os10g05500	OsFBX370 - F-box domain containing protein, expressed	19	LOC_Os10g05550	hypothetical protein	-20	LOC_Os10g05490	cytochrome P450, putative, expressed	-26	LOC_Os10g05480	expressed protein	27	LOC_Os10g05560	conserved hypothetical protein	-30	LOC_Os10g05470	hypothetical protein	30	LOC_Os10g05570	receptor protein kinase-like, putative	-40	LOC_Os10g05460	retrotransposon protein, putative, unclassified	40	LOC_Os10g05580	hypothetical protein	-45	LOC_Os10g05450	hypothetical protein	47	LOC_Os10g05590	OsFBX374 - F-box domain containing protein
mr010	jap	10	2776887	4.96e-07	2	LOC_Os10g05590	OsFBX374 - F-box domain containing protein	-3	LOC_Os10g05580	hypothetical protein	-13	LOC_Os10g05570	receptor protein kinase-like, putative	-15	LOC_Os10g05560	conserved hypothetical protein	16	LOC_Os10g05600	thaumatin-like protein 1 precursor, putative, expressed	-24	LOC_Os10g05550	hypothetical protein	24	LOC_Os10g05610	hypothetical protein	26	LOC_Os10g05620	transposon protein, putative, unclassified	-29	LOC_Os10g05540	OsFBX373 - F-box domain containing protein, expressed	35	LOC_Os10g05630	hypothetical protein	-36	LOC_Os10g05530	OsFBX372 - F-box domain containing protein, expressed	38	LOC_Os10g05650	transposon protein, putative, unclassified	-43	LOC_Os10g05520	OsFBX371 - F-box domain containing protein, expressed	51	LOC_Os10g05660	thaumatin, putative, expressed	-57	LOC_Os10g05510	hypothetical protein
mr011	ind	2	20160303	1.28e-06	0	LOC_Os02g33820	abscisic stress-ripening, putative, expressed	-1	LOC_Os02g33810	hypothetical protein	3	LOC_Os02g33830	conserved hypothetical protein	-4	LOC_Os02g33800	hypothetical protein	-7	LOC_Os02g33790	expressed protein	8	LOC_Os02g33840	OsFBX52 - F-box domain containing protein, expressed	-12	LOC_Os02g33780	serine-aspartate repeat-containing protein I precursor, putative, expressed	12	LOC_Os02g33850	elongation factor Tu family protein, putative, expressed	-16	LOC_Os02g33770	homeodomain, putative, expressed	16	LOC_Os02g33860	WD domain, G-beta repeat domain containing protein, expressed	20	LOC_Os02g33870	retrotransposon protein, putative, Ty3-gypsy subclass	-21	LOC_Os02g33760	conserved hypothetical protein	-25	LOC_Os02g33750	transposon protein, putative, unclassified, expressed	25	LOC_Os02g33880	retrotransposon protein, putative, Ty3-gypsy subclass	29	LOC_Os02g33890	hypothetical protein
mr011	ind	7	6063099	1.19e-07	0	LOC_Os07g11020	rc - bHLH transcription factor regulating proanthocyanidin production in seeds	-3	LOC_Os07g11010	protein Kinase-associated protein phosphatase, putative, expressed	8	LOC_Os07g11030	transposon protein, putative, CACTA, En/Spm sub-class	14	LOC_Os07g11040	transposon protein, putative, CACTA, En/Spm sub-class	-19	LOC_Os07g11000	structural constituent of ribosome, putative, expressed	25	LOC_Os07g11050	IPP transferase, putative, expressed	-30	LOC_Os07g10990	hypothetical protein	-42	LOC_Os07g10970	leucine zipper protein-like, putative, expressed	43	LOC_Os07g11060	expressed protein	-46	LOC_Os07g10960	expressed protein	53	LOC_Os07g11070	DUF630/DUF632 domains containing protein, putative, expressed	-59	LOC_Os07g10950	conserved hypothetical protein	60	LOC_Os07g11080	retrotransposon protein, putative, unclassified	64	LOC_Os07g11090	retrotransposon protein, putative, unclassified	-66	LOC_Os07g10940	exo70 exocyst complex subunit family protein
mr011	all	7	6063264	5.1e-08	0	LOC_Os07g11020	rc - bHLH transcription factor regulating proanthocyanidin production in seeds	-3	LOC_Os07g11010	protein Kinase-associated protein phosphatase, putative, expressed	8	LOC_Os07g11030	transposon protein, putative, CACTA, En/Spm sub-class	14	LOC_Os07g11040	transposon protein, putative, CACTA, En/Spm sub-class	-19	LOC_Os07g11000	structural constituent of ribosome, putative, expressed	25	LOC_Os07g11050	IPP transferase, putative, expressed	-30	LOC_Os07g10990	hypothetical protein	-43	LOC_Os07g10970	leucine zipper protein-like, putative, expressed	43	LOC_Os07g11060	expressed protein	-46	LOC_Os07g10960	expressed protein	53	LOC_Os07g11070	DUF630/DUF632 domains containing protein, putative, expressed	-59	LOC_Os07g10950	conserved hypothetical protein	60	LOC_Os07g11080	retrotransposon protein, putative, unclassified	64	LOC_Os07g11090	retrotransposon protein, putative, unclassified	-67	LOC_Os07g10940	exo70 exocyst complex subunit family protein
mr012	jap	4	1088734	1.23e-06	0	LOC_Os04g02820	elongation factor, putative, expressed	-2	LOC_Os04g02810	retrotransposon protein, putative, unclassified	-5	LOC_Os04g02800	retrotransposon protein, putative, Ty3-gypsy subclass	7	LOC_Os04g02830	expressed protein	-8	LOC_Os04g02790	hypothetical protein	11	LOC_Os04g02840	retrotransposon protein, putative, Ty3-gypsy subclass	-16	LOC_Os04g02780	amidase family protein, putative, expressed	17	LOC_Os04g02850	pentatricopeptide, putative, expressed	20	LOC_Os04g02860	disease resistance protein RPM1, putative	-22	LOC_Os04g02754	amidase family protein, putative, expressed	27	LOC_Os04g02870	RNA recognition motif containing protein, putative, expressed	32	LOC_Os04g02880	expressed protein	35	LOC_Os04g02890	expressed protein	-39	LOC_Os04g02730	tRNA-dihydrouridine synthase 3-like, putative, expressed	42	LOC_Os04g02900	dehydrogenase E1 component domain containing protein, expressed
mr012	jap	4	1959561	1.81e-06	-2	LOC_Os04g04210	hypothetical protein	3	LOC_Os04g04220	transposon protein, putative, unclassified	-5	LOC_Os04g04200	transposon protein, putative, CACTA, En/Spm sub-class	7	LOC_Os04g04230	9-cis-epoxycarotenoid dioxygenase 1, chloroplast precursor, putative	10	LOC_Os04g04240	sterol 3-beta-glucosyltransferase, putative	-11	LOC_Os04g04190	transposon protein, putative, CACTA, En/Spm sub-class	-15	LOC_Os04g04180	transposon protein, putative, CACTA, En/Spm sub-class	21	LOC_Os04g04254	sterol 3-beta-glucosyltransferase, putative, expressed	-22	LOC_Os04g04170	transposon protein, putative, CACTA, En/Spm sub-class	-24	LOC_Os04g04160	retrotransposon protein, putative, Ty3-gypsy subclass	35	LOC_Os04g04270	retrotransposon protein, putative, unclassified	-38	LOC_Os04g04150	retrotransposon protein, putative, Ty3-gypsy subclass	41	LOC_Os04g04280	retrotransposon protein, putative, unclassified	43	LOC_Os04g04290	retrotransposon protein, putative, unclassified	-47	LOC_Os04g04140	hypothetical protein
mr012	all	6	26142028	9.25e-07	2	LOC_Os06g43490	cytochrome P450, putative	-3	LOC_Os06g43480	cytochrome P450, putative	11	LOC_Os06g43500	hypothetical protein	12	LOC_Os06g43510	cytochrome P450 71D6, putative, expressed	16	LOC_Os06g43520	cytochrome P450 71D7, putative, expressed	-18	LOC_Os06g43470	cytochrome P450 71A9, putative	-21	LOC_Os06g43460	retrotransposon protein, putative, unclassified	-28	LOC_Os06g43450	retrotransposon protein, putative, unclassified	29	LOC_Os06g43530	hypothetical protein	-33	LOC_Os06g43440	cytochrome P450, putative, expressed	33	LOC_Os06g43540	retrotransposon protein, putative, unclassified, expressed	-35	LOC_Os06g43430	cytochrome P450, putative, expressed	40	LOC_Os06g43550	expressed protein	-44	LOC_Os06g43420	cytochrome P450, putative, expressed	46	LOC_Os06g43560	phox domain-containing protein, putative, expressed
mr012	jap	7	10837481	2.76e-06	0	LOC_Os07g18290	transposon protein, putative, unclassified	-2	LOC_Os07g18280	retrotransposon protein, putative, unclassified	3	LOC_Os07g18300	expressed protein	-8	LOC_Os07g18270	retrotransposon protein, putative, unclassified	-11	LOC_Os07g18260	hypothetical protein	12	LOC_Os07g18310	retrotransposon protein, putative, unclassified	-13	LOC_Os07g18250	expressed protein	14	LOC_Os07g18320	retrotransposon protein, putative, unclassified	20	LOC_Os07g18330	retrotransposon protein, putative, unclassified	-25	LOC_Os07g18240	lectin-like receptor kinase, putative, expressed	27	LOC_Os07g18340	retrotransposon protein, putative, Ty3-gypsy subclass	-31	LOC_Os07g18230	lectin-like receptor kinase, putative, expressed	33	LOC_Os07g18350	retrotransposon protein, putative, Ty3-gypsy subclass	-38	LOC_Os07g18210	transposon protein, putative, CACTA, En/Spm sub-class	40	LOC_Os07g18360	retrotransposon protein, putative, Ty3-gypsy subclass
mr013	all	1	94797	1.93e-07	0	LOC_Os01g01200	retrotransposon protein, putative, unclassified	3	LOC_Os01g01210	retrotransposon protein, putative, unclassified	-4	LOC_Os01g01190	phosphoesterase family protein, putative, expressed	-6	LOC_Os01g01170	expressed protein	-6	LOC_Os01g01180	expressed protein	10	LOC_Os01g01230	transposon protein, putative, unclassified	-11	LOC_Os01g01160	heat shock protein DnaJ, putative, expressed	12	LOC_Os01g01240	retrotransposon protein, putative, Ty3-gypsy subclass	-15	LOC_Os01g01150	RNA recognition motif, putative, expressed	22	LOC_Os01g01250	transposon protein, putative, unclassified	-25	LOC_Os01g01140	hypothetical protein	25	LOC_Os01g01260	transposon protein, putative, unclassified	-29	LOC_Os01g01130	snurportin-1, putative, expressed	-32	LOC_Os01g01120	enolase-phosphatase E1, putative, expressed	33	LOC_Os01g01270	retrotransposon protein, putative, unclassified
mr013	all	1	1131463	1.11e-08	4	LOC_Os01g02990	hypothetical protein	-5	LOC_Os01g02980	hypothetical protein	11	LOC_Os01g03010	hypothetical protein	13	LOC_Os01g03020	tRNA synthetase class I, putative, expressed	-19	LOC_Os01g02970	retrotransposon protein, putative, unclassified	22	LOC_Os01g03030	alanyl-tRNA synthetase, putative, expressed	-25	LOC_Os01g02960	expressed protein	27	LOC_Os01g03040	expressed protein	-33	LOC_Os01g02950	hypothetical protein	33	LOC_Os01g03050	fruit protein PKIWI502, putative, expressed	36	LOC_Os01g03060	splicing factor, putative, expressed	-38	LOC_Os01g02940	glycosyltransferase protein, putative, expressed	39	LOC_Os01g03070	transposon protein, putative, unclassified, expressed	48	LOC_Os01g03080	expressed protein	-50	LOC_Os01g02930	glycosyltransferase protein, putative, expressed
mr013	all	1	2429595	3.72e-08	4	LOC_Os01g05180	expressed protein	-7	LOC_Os01g05170	expressed protein	-10	LOC_Os01g05160	hypothetical protein	10	LOC_Os01g05200	retrotransposon protein, putative, Ty1-copia subclass	-15	LOC_Os01g05150	expressed protein	18	LOC_Os01g05210	hypothetical protein	21	LOC_Os01g05220	hypothetical protein	-22	LOC_Os01g05140	expressed protein	-24	LOC_Os01g05130	expressed protein	-27	LOC_Os01g05120	ubiquitin fusion degradation protein, putative	27	LOC_Os01g05230	hypothetical protein	-32	LOC_Os01g05105	expressed protein	34	LOC_Os01g05240	retrotransposon protein, putative, unclassified	-40	LOC_Os01g05100	expressed protein	-41	LOC_Os01g05090	expressed protein
mr013	all	1	3705332	4.2e-09	0	LOC_Os01g07720	dolichyl-P-Man Man-PP-dolichyl mannosyltransferase, putative, expressed	-1	LOC_Os01g07710	hypothetical protein	4	LOC_Os01g07730	phosphate/phosphoenolpyruvate translocator-related protein, putative, expressed	-6	LOC_Os01g07700	expressed protein	7	LOC_Os01g07740	DEAD-box ATP-dependent RNA helicase 14, putative, expressed	-11	LOC_Os01g07680	hypothetical protein	-13	LOC_Os01g07670	hypothetical protein	13	LOC_Os01g07750	expressed protein	17	LOC_Os01g07760	phospholipase D, putative, expressed	-18	LOC_Os01g07660	expressed protein	-23	LOC_Os01g07650	hypothetical protein	-25	LOC_Os01g07640	ankyrin, putative	25	LOC_Os01g07770	peroxidase precursor, putative	29	LOC_Os01g07780	embryo-specific 3, putative, expressed	31	LOC_Os01g07790	polygalacturonase, putative
mr013	all	1	3711009	4.2e-09	0	LOC_Os01g07730	phosphate/phosphoenolpyruvate translocator-related protein, putative, expressed	1	LOC_Os01g07740	DEAD-box ATP-dependent RNA helicase 14, putative, expressed	-2	LOC_Os01g07720	dolichyl-P-Man Man-PP-dolichyl mannosyltransferase, putative, expressed	-7	LOC_Os01g07710	hypothetical protein	8	LOC_Os01g07750	expressed protein	-12	LOC_Os01g07700	expressed protein	12	LOC_Os01g07760	phospholipase D, putative, expressed	-16	LOC_Os01g07680	hypothetical protein	-19	LOC_Os01g07670	hypothetical protein	20	LOC_Os01g07770	peroxidase precursor, putative	23	LOC_Os01g07780	embryo-specific 3, putative, expressed	-24	LOC_Os01g07660	expressed protein	25	LOC_Os01g07790	polygalacturonase, putative	25	LOC_Os01g07800	thiol-disulphide oxidoreductase DCC, putative, expressed	-29	LOC_Os01g07650	hypothetical protein
mr013	all	1	6964811	2.98e-07	1	LOC_Os01g12650	reticulon domain containing protein, putative, expressed	5	LOC_Os01g12660	AAA-type ATPase family protein, putative, expressed	-7	LOC_Os01g12640	expressed protein	-10	LOC_Os01g12630	retrotransposon protein, putative, unclassified	13	LOC_Os01g12670	expressed protein	22	LOC_Os01g12680	C4-dicarboxylate transporter/malic acid transport protein, expressed	-25	LOC_Os01g12610	hypothetical protein	-27	LOC_Os01g12600	retrotransposon protein, putative, unclassified, expressed	-31	LOC_Os01g12590	retrotransposon protein, putative, unclassified	-42	LOC_Os01g12580	late embryogenesis abundant protein, putative, expressed	43	LOC_Os01g12690	plant-specific domain TIGR01568 family protein, expressed	49	LOC_Os01g12700	MYB family transcription factor, putative	-50	LOC_Os01g12570	3-methyl-2-oxobutanoate hydroxymethyltransferase, putative, expressed	-53	LOC_Os01g12560	3-methyl-2-oxobutanoate hydroxymethyltransferase, putative, expressed	-56	LOC_Os01g12550	expressed protein
mr013	all	1	11176366	4.03e-08	0	LOC_Os01g19710	transposon protein, putative, CACTA, En/Spm sub-class	-2	LOC_Os01g19694	Homeobox domain containing protein, expressed	5	LOC_Os01g19720	transposon protein, putative, CACTA, En/Spm sub-class	-13	LOC_Os01g19680	retrotransposon protein, putative, unclassified	-21	LOC_Os01g19670	expressed protein	21	LOC_Os01g19730	hypothetical protein	-25	LOC_Os01g19660	retrotransposon protein, putative, unclassified	25	LOC_Os01g19740	calvin cycle protein CP12, putative, expressed	-29	LOC_Os01g19650	retrotransposon protein, putative, Ty3-gypsy subclass	31	LOC_Os01g19750	glycosyl hydrolase, putative, expressed	34	LOC_Os01g19760	expressed protein	-39	LOC_Os01g19640	retrotransposon protein, putative, Ty3-gypsy subclass	44	LOC_Os01g19770	mitochondrial import inner membrane translocase subunit Tim17, putative, expressed	-45	LOC_Os01g19630	expressed protein	46	LOC_Os01g19780	conserved hypothetical protein
mr013	all	1	11779013	6.61e-08	0	LOC_Os01g21110	hypothetical protein	3	LOC_Os01g21120	AP2 domain containing protein, expressed	-5	LOC_Os01g21100	conserved hypothetical protein	12	LOC_Os01g21130	expressed protein	13	LOC_Os01g21135	retrotransposon protein, putative, unclassified, expressed	-15	LOC_Os01g21090	retrotransposon protein, putative, unclassified	-18	LOC_Os01g21080	retrotransposon protein, putative, unclassified	-20	LOC_Os01g21070	endoglucanase, putative, expressed	20	LOC_Os01g21144	expressed protein	-24	LOC_Os01g21060	hypothetical protein	24	LOC_Os01g21160	2-oxo acid dehydrogenases acyltransferase domain containing protein, expressed	-26	LOC_Os01g21050	pentatricopeptide, putative	-29	LOC_Os01g21034	pectinesterase, putative, expressed	30	LOC_Os01g21170	expressed protein	32	LOC_Os01g21180	translation machinery-associated protein 20, putative, expressed
mr013	all	1	11895050	3.52e-07	1	LOC_Os01g21300	esterase/lipase/thioesterase family protein, putative, expressed	-6	LOC_Os01g21290	retrotransposon protein, putative, unclassified	9	LOC_Os01g21310	expressed protein	-10	LOC_Os01g21280	conserved hypothetical protein	10	LOC_Os01g21320	NAD dependent epimerase/dehydratase family domain containing protein, expressed	-14	LOC_Os01g21270	retrotransposon protein, putative, unclassified	-16	LOC_Os01g21260	hypothetical protein	21	LOC_Os01g21340	hypothetical protein	-31	LOC_Os01g21250	late embryogenesis abundant protein, putative	34	LOC_Os01g21350	retrotransposon protein, putative, unclassified	-37	LOC_Os01g21240	MLA6 protein, putative, expressed	38	LOC_Os01g21360	retrotransposon protein, putative, unclassified	-44	LOC_Os01g21230	nodulin MtN3 family protein, putative	44	LOC_Os01g21370	transposon protein, putative, unclassified	48	LOC_Os01g21380	FAD dependent oxidoreductase domain containing protein, expressed
mr013	all	1	11926584	6.32e-09	2	LOC_Os01g21350	retrotransposon protein, putative, unclassified	6	LOC_Os01g21360	retrotransposon protein, putative, unclassified	-9	LOC_Os01g21340	hypothetical protein	13	LOC_Os01g21370	transposon protein, putative, unclassified	-16	LOC_Os01g21320	NAD dependent epimerase/dehydratase family domain containing protein, expressed	16	LOC_Os01g21380	FAD dependent oxidoreductase domain containing protein, expressed	19	LOC_Os01g21390	hypothetical protein	-20	LOC_Os01g21310	expressed protein	20	LOC_Os01g21400	retrotransposon protein, putative, unclassified	-25	LOC_Os01g21300	esterase/lipase/thioesterase family protein, putative, expressed	25	LOC_Os01g21410	expressed protein	29	LOC_Os01g21420	pre-mRNA-splicing factor SF2, putative, expressed	-37	LOC_Os01g21290	retrotransposon protein, putative, unclassified	40	LOC_Os01g21430	retrotransposon protein, putative, Ty3-gypsy subclass	-42	LOC_Os01g21280	conserved hypothetical protein
mr013	all	1	11986284	4.7e-07	-5	LOC_Os01g21450	expressed protein	5	LOC_Os01g21480	transposon protein, putative, CACTA, En/Spm sub-class	12	LOC_Os01g21490	transposon protein, putative, CACTA, En/Spm sub-class	-14	LOC_Os01g21440	expressed protein	-18	LOC_Os01g21430	retrotransposon protein, putative, Ty3-gypsy subclass	-22	LOC_Os01g21420	pre-mRNA-splicing factor SF2, putative, expressed	23	LOC_Os01g21500	retrotransposon protein, putative, unclassified	-31	LOC_Os01g21410	expressed protein	35	LOC_Os01g21510	transposon protein, putative, CACTA, En/Spm sub-class	-37	LOC_Os01g21400	retrotransposon protein, putative, unclassified	-40	LOC_Os01g21390	hypothetical protein	-41	LOC_Os01g21380	FAD dependent oxidoreductase domain containing protein, expressed	-44	LOC_Os01g21370	transposon protein, putative, unclassified	44	LOC_Os01g21520	esterase/lipase/thioesterase family protein, putative	47	LOC_Os01g21530	retrotransposon protein, putative, unclassified
mr013	all	1	15522475	3.54e-10	0	LOC_Os01g27790	retrotransposon protein, putative, unclassified	0	LOC_Os01g27800	retrotransposon protein, putative, unclassified	10	LOC_Os01g27820	hypothetical protein	-12	LOC_Os01g27770	expressed protein	16	LOC_Os01g27834	hypothetical protein	-27	LOC_Os01g27760	conserved hypothetical protein	-29	LOC_Os01g27750	bifunctional 3-dehydroquinate dehydratase/shikimate dehydrogenase,chloroplast precursor, putative, expressed	33	LOC_Os01g27850	hypothetical protein	39	LOC_Os01g27860	expressed protein	-45	LOC_Os01g27740	dnaJ domain containing protein, expressed	45	LOC_Os01g27880	sucrose-phosphatase, putative, expressed	-56	LOC_Os01g27730	GTPase of unknown function domain containing protein, putative, expressed	58	LOC_Os01g27890	cytochrome P450, putative, expressed	-65	LOC_Os01g27720	E3 ubiquitin-protein ligase MGRN1, putative, expressed	69	LOC_Os01g27900	retrotransposon protein, putative, unclassified
mr013	all	1	15670753	2.16e-07	0	LOC_Os01g28030	peroxidase precursor, putative, expressed	-2	LOC_Os01g28020	retrotransposon protein, putative, Ty3-gypsy subclass	-7	LOC_Os01g28010	retrotransposon protein, putative, Ty3-gypsy subclass	9	LOC_Os01g28040	transposon protein, putative, unclassified	-10	LOC_Os01g28000	retrotransposon protein, putative, Ty3-gypsy subclass	21	LOC_Os01g28050	hypothetical protein	-22	LOC_Os01g27990	NPL4, putative, expressed	-31	LOC_Os01g27980	hypothetical protein	32	LOC_Os01g28060	transposon protein, putative, CACTA, En/Spm sub-class	-33	LOC_Os01g27970	hypothetical protein	-37	LOC_Os01g27960	retrotransposon protein, putative, Ty3-gypsy subclass	39	LOC_Os01g28070	transposon protein, putative, CACTA, En/Spm sub-class	-40	LOC_Os01g27950	retrotransposon protein, putative, Ty3-gypsy subclass	42	LOC_Os01g28080	conserved hypothetical protein	-47	LOC_Os01g27940	cyclin-L1-1, putative, expressed
mr013	all	1	15757345	1.63e-07	2	LOC_Os01g28134	hypothetical protein	-4	LOC_Os01g28130	retrotransposon protein, putative, unclassified	11	LOC_Os01g28140	transposon protein, putative, unclassified	-14	LOC_Os01g28120	hypothetical protein	-16	LOC_Os01g28109	conserved hypothetical protein	18	LOC_Os01g28150	OsFBX6 - F-box domain containing protein, expressed	23	LOC_Os01g28160	hypothetical protein	28	LOC_Os01g28170	transposon protein, putative, CACTA, En/Spm sub-class, expressed	-31	LOC_Os01g28100	hypothetical protein	-33	LOC_Os01g28089	conserved hypothetical protein	33	LOC_Os01g28184	transposon protein, putative, CACTA, En/Spm sub-class	40	LOC_Os01g28200	transposon protein, putative, unclassified	-43	LOC_Os01g28080	conserved hypothetical protein	-45	LOC_Os01g28070	transposon protein, putative, CACTA, En/Spm sub-class	-47	LOC_Os01g28060	transposon protein, putative, CACTA, En/Spm sub-class
[truncated: 5,946 more rows]
[truncated: 147 more columns]
