# Supplementary material for: Comparative and parallel genome-wide association studies for metabolic and agronomic traits in cereals
Source: Nat Commun. 2016 Oct 4;7:12767. doi: 10.1038/ncomms12767 (PMC5059443; doi:10.1038/ncomms12767)
Supplement: Supplementary Data 12 — Compare metabolite relative accumulation between tissues. [file ncomms12767-s13.xlsx]

## Sheet: Supplementary Data 12
Supplementary Data 12. Compare the relative accumulation of metabolites between different tissues.
Peak number	Grain content	Leaf content	Grain/leaf	P-value	Detected in grain or not	Detected in leaf or not	Compound	Identification	Class
mr577	1037.85	8800000	0.000117938	< 0.05	Yes	Yes	C-pentosyl-apigenin O-p-coumaroylhexoside	putatively annotated	Flavonoid
mr604	1371.78	910000	0.00150745	< 0.05	Yes	Yes	C-pentosyl-luteolin O-hexoside	putatively annotated	Flavonoid
mr589	38727.1	1670000	0.0231899	< 0.05	Yes	Yes	C-pentosyl-chrysoeriol O-feruloylhexoside	putatively annotated (by GM)	Flavonoid
mr028	16398.4	27600000	0.000594146	< 0.05	Yes	Yes	Tricin O-malonylhexoside	putatively annotated (by GM)	Flavonoid
mr844	8162.42	794000	0.0102801	< 0.05	Yes	Yes	Tricin O-sinapoylhexoside	putatively annotated	Flavonoid
mr555	8252.59	2050000	0.00402565	< 0.05	Yes	Yes	Tricin O-hexosyl-O-hexoside	putatively annotated (by GM)	Flavonoid
mr412	1351.95	1930000	0.000700493	< 0.05	Yes	Yes	O-methylapigenin C-pentoside	putatively annotated (by GM)	Flavonoid
mr503	6681.86	7060000	0.000946439	< 0.05	Yes	Yes	Selgin O-hexoside	putatively annotated	Flavonoid
mr516	11288.7	1130000	0.00998997	< 0.05	Yes	Yes	Tricin O-glucoside derivative	putatively annotated	Flavonoid
mr545	849.632	135000	0.00629357	< 0.05	Yes	Yes	di-C,C-hexosyl-chrysoeriol	putatively annotated	Flavonoid
mr462	1896.4	807000	0.00234994	< 0.05	Yes	Yes	O-methylChrysoeriol O-hexoside	putatively annotated (by GM)	Flavonoid
mr031	11407.6	13200000	0.000864209	< 0.05	Yes	Yes	C-pentosyl-apeignin O-feruloylhexoside	putatively annotated (by GM)	Flavonoid
mr229	1178.6	833000	0.00141489	< 0.05	Yes	Yes	Luteolin O-malonylhexoside	putatively annotated	Flavonoid
mr567	87998.3	13400000	0.00656704	< 0.05	Yes	Yes	Tricin 4'-O-(β-guaiacylglyceryl) ether O-hexoside	putatively annotated	Flavonoid
mr076	64676.5	2280000	0.0283669	< 0.05	Yes	Yes	Tricin O-hexosyl-O-hexoside	putatively annotated	Flavonoid
mr422	7436.99	8230000	0.000903644	< 0.05	Yes	Yes	Apigenin 7-O-glucoside	standard	Flavonoid
mr628	13101.7	2260000	0.00579723	< 0.05	Yes	Yes	Tricin O-sinapoylpentoside	putatively annotated	Flavonoid
mr543	4571.97	1420000	0.0032197	< 0.05	Yes	Yes	C-hexosyl-chrysoeriol O-hexoside	putatively annotated	Flavonoid
mr585	992.318	605000	0.0016402	< 0.05	Yes	Yes	C-hexosyl-apigenin O-caffeoylhexoside	putatively annotated	Flavonoid
mr559	12217.1	2410000	0.00506932	< 0.05	Yes	Yes	Tricin 4'-O-(syringyl alcohol)ether O-hexoside	putatively annotated	Flavonoid
mr019	18158.1	22500000	0.000807028	< 0.05	Yes	Yes	O-methylapigenin C-hexoside	putatively annotated (by GM)	Flavonoid
mr838	22698.7	1480000	0.015337	< 0.05	Yes	Yes	Chrysoeriol O-feruloylhexosyl-O-hexoside	putatively annotated	Flavonoid
mr554	6684.41	1960000	0.00341042	< 0.05	Yes	Yes	Tricin O-hexosyl-O-hexoside	putatively annotated (by GM)	Flavonoid
mr591	19268.3	14000000	0.00137631	< 0.05	Yes	Yes	C-hexosyl-chrysoeriol O-feruloylhexoside	putatively annotated (by GM)	Flavonoid
mr080	77110.1	592000	0.130254	< 0.05	Yes	Yes	C-pentosyl-apigenin O-rutinoside	putatively annotated	Flavonoid
mr480	2898.85	56700	0.051126	< 0.05	Yes	Yes	Limocitrin O-hexoside	putatively annotated	Flavonoid
mr071	45256.1	802000	0.056429	< 0.05	Yes	Yes	di-C,C-hexosyl-apigenin	putatively annotated (by GM)	Flavonoid
mr553	11103.4	1260000	0.0088122	< 0.05	Yes	Yes	Tricin O-hexosyl-O-hexoside	putatively annotated	Flavonoid
mr077	13418	5130000	0.0026156	< 0.05	Yes	Yes	Tricin 4'-O-(syringyl alcohol)ether O-hexoside	putatively annotated (by GM)	Flavonoid
mr582	7135.32	2670000	0.0026724	< 0.05	Yes	Yes	C-hexosyl-apigenin O-p-coumaroylhexoside	putatively annotated	Flavonoid
mr586	1582.3	619000	0.00255623	< 0.05	Yes	Yes	C-hexosyl-apigenin O-hexosyl-O-hexoside	putatively annotated	Flavonoid
mr072	8907.36	10600000	0.000840317	< 0.05	Yes	Yes	C-hexosyl-luteolin O-hexoside	putatively annotated	Flavonoid
mr062	32483.5	20300000	0.00160017	< 0.05	Yes	Yes	Chrysoeriol C-hexoside	putatively annotated (by GM)	Flavonoid
mr022	2735.18	811000	0.0033726	< 0.05	Yes	Yes	Delphinidin O-hexoside derivative	putatively annotated	Anthocyanin
mr446	90424.9	10000000	0.00904249	< 0.05	Yes	Yes	Chrysoeriol 7-O-hexoside	putatively annotated (by GM)	Flavonoid
mr021	75839.3	26800000	0.00282982	< 0.05	Yes	Yes	Chrysoeriol 5-O-hexoside	putatively annotated (by GM)	Flavonoid
mr004	14937.6	4770000	0.00313158	< 0.05	Yes	Yes	di-C,C-pentosyl-apigenin	putatively annotated (by GM)	Flavonoid
mr469	362077	51700000	0.00700342	< 0.05	Yes	Yes	Tricin 7-O-hexoside	putatively annotated	Flavonoid
mr025	11900.1	1900000	0.00626323	< 0.05	Yes	Yes	3’, 4’, 5’-Tricetin O-hexoside	putatively annotated (by GM)	Flavonoid
mr413	3337.57	1570000	0.00212584	< 0.05	Yes	Yes	O-methylnaringenin C-pentoside	putatively annotated	Flavonoid
mr978	15538.9	59800	0.259848	< 0.05	Yes	Yes	4'-O-Methylpuerarin	putatively annotated	Flavonoid
mr444	8563.97	38200000	0.000224188	< 0.05	Yes	Yes	methylLuteolin C-hexoside	putatively annotated	Flavonoid
mr438	1597.19	31300000	5.10286e-05	< 0.05	Yes	Yes	C-hexosyl-methylchrysoeriol	putatively annotated	Flavonoid
mr584	2477.38	20900000	0.000118535	< 0.05	Yes	Yes	C-hexosyl-luteolin O-p-coumaroylhexoside	putatively annotated	Flavonoid
mr059	16222.9	8510000	0.00190634	< 0.05	Yes	Yes	Apigenin 6-C-glucoside	standard	Flavonoid
mr830	6952.62	6900000	0.00100763	< 0.05	Yes	Yes	C-hexosyl-luteolin O-feruloylhexoside	putatively annotated (by GM)	Flavonoid
mr061	34811.8	834000	0.0417408	< 0.05	Yes	Yes	Luteolin 7-O-glucoside	standard	Flavonoid
mr065	420150	69600000	0.00603663	< 0.05	Yes	Yes	Tricin 5-O-hexoside	putatively annotated (by GM)	Flavonoid
mr430	32598.2	22400000	0.00145528	< 0.05	Yes	Yes	Luteolin 6-C-glucoside	standard	Flavonoid
mr005	4233.74	809000	0.0052333	< 0.05	Yes	Yes	C-pentosyl-apigenin O-hexoside	putatively annotated (by GM)	Flavonoid
mr074	2514.36	131000	0.0191936	< 0.05	Yes	Yes	Luteolin C-feruloylhexoside	putatively annotated	Flavonoid
mr527	212689	5810000	0.0366075	< 0.05	Yes	Yes	C-hexosyl-C-pentosyl-apigenin	putatively annotated (by GM)	Flavonoid
mr078	98578.3	11300000	0.00872374	< 0.05	Yes	Yes	Tricin 4'-O-(β-guaiacylglyceryl) ether O-hexoside	putatively annotated (by GM)	Flavonoid
mr552	1705.39	115000	0.0148294	< 0.05	Yes	Yes	Tricin O-hexoside derivative	putatively annotated	Flavonoid
mr079	42925.4	249000	0.172391	< 0.05	Yes	Yes	Tricin 4'-O-(β-guaiacylglyceryl) ether O-hexoside	putatively annotated (by GM)	Flavonoid
mr069	9355.99	453000	0.0206534	< 0.05	Yes	Yes	C-hexosyl-apigenin O-hexoside	putatively annotated (by GM)	Flavonoid
mr505	8207.26	130000	0.0631328	< 0.05	Yes	Yes	Tricin 4'-O-(syringyl alcohol)ether	putatively annotated (by GGM)	Flavonoid
mr030	7223.22	518000	0.0139444	< 0.05	Yes	Yes	Tricin O-rhamnosyl-O-malonylhexoside	putatively annotated (by GM)	Flavonoid
mr401	15885.9	495000	0.0320928	< 0.05	Yes	Yes	Apigenin C-pentoside	putatively annotated (by GM)	Flavonoid
mr695	53845.9	534000	0.100835	< 0.05	Yes	Yes	Chrysoeriol	standard	Flavonoid
mr542	300725	2100000	0.143202	< 0.05	Yes	Yes	Chrysoeriol 7-O-rutinoside	putatively annotated (by GM)	Flavonoid
mr531	41359.9	557000	0.0742548	< 0.05	Yes	Yes	Tricin derivative	putatively annotated	Flavonoid
mr529	1827.07	2340	0.780799	0.0613972	Yes	Yes	Tricin O-hexoside derivative	putatively annotated (by GGM)	Flavonoid
mr551	203647	1510000	0.134865	< 0.05	Yes	Yes	Tricin O-rutinoside	putatively annotated	Flavonoid
mr041	1328.65	152000	0.0087411	< 0.05	Yes	Yes	Naringenin 7-O-glucoside	standard (by GGM and GM)	Flavonoid
mr522	691.023	252000	0.00274215	< 0.05	Yes	Yes	di-C,C-pentosyl-luteolin	putatively annotated (by GM)	Flavonoid
mr017	2.80764e+06	30000000	0.0935879	< 0.05	Yes	Yes	Tricin	standard	Flavonoid
mr082	169578	2960000	0.0572899	< 0.05	Yes	Yes	C-hexosyl-apigenin O-feruloylhexoside	putatively annotated (by GM)	Flavonoid
mr024	916064	3540000	0.258775	< 0.05	Yes	Yes	Tricin 4'-O-(syringyl alcohol)ether	putatively annotated	Flavonoid
mr027	5.83472e+06	18700000	0.312017	< 0.05	Yes	Yes	Tricin 4'-O-(β-guaiacylglyceryl) ether	putatively annotated	Flavonoid
mr050	18605.2	39500	0.471018	0.0613064	Yes	Yes	Apigenin	standard	Flavonoid
mr068	66777.2	130000	0.513671	0.0753538	Yes	Yes	Apigenin 7-O-rutinoside	standard	Flavonoid
mr023	1.43261e+06	3010000	0.475951	< 0.05	Yes	Yes	Tricin 4'-O-(threo-β-4-hydroxyphenylglyceryl) ether	putatively annotated	Flavonoid
mr839	173427	6540	26.5179	< 0.05	Yes	Yes	Eriodictyol O-malonylhexoside	putatively annotated	Flavonoid
mr496	98725.7	18600000	0.00530783	< 0.05	Yes	Yes	N-Feruloyl putrescine	putatively annotated	Polyamine
mr794	40059.4	96900	0.413409	0.0608523	Yes	Yes	N-Caffeoylspermidine	putatively annotated	Polyamine
mr014	1445.34	1140	1.26784	0.0818249	Yes	Yes	N-p-Coumaroylputrescine	putatively annotated	Polyamine
mr510	8.44734e+07	636000	132.82	< 0.05	Yes	Yes	LPC(1-acyl 18:2)	putatively annotated	Fatty acid
mr1001	72323.5	7990	9.05175	< 0.05	Yes	Yes	LPC(1-acyl 16:2)	putatively annotated	Fatty acid
mr692	2.242e+06	275000	8.15271	< 0.05	Yes	Yes	Punicic acid	putatively annotated	Fatty acid
mr324	242084	29300	8.26226	< 0.05	Yes	Yes	Linoleic acid	standard	Fatty acid
mr814	3.52127e+06	261000	13.4915	< 0.05	Yes	Yes	LPC(1-acyl 18:1)	standard	Fatty acid
mr307	1.90969e+07	619000	30.8512	< 0.05	Yes	Yes	sn-Glycero-3-phosphocholine	standard	Vitamin derivative
mr140	1.28825e+06	7240	177.935	< 0.05	Yes	Yes	LPC(1-acyl 16:1)	putatively annotated	Fatty acid
mr663	470878	260000	1.81107	0.0955875	Yes	Yes	4-Pyridoxic acid O-hexoside	putatively annotated	Vitamin
mr656	251460	71700	3.50711	< 0.05	Yes	Yes	Pyridoxine	standard	Vitamin
mr311	1.05899e+06	55700	19.0124	< 0.05	Yes	Yes	Thiamin	standard	Vitamin
mr653	40466.5	871000	0.0464598	< 0.05	Yes	Yes	Tryptamine	standard	Amino acid
mr494	159457	3150000	0.0506213	< 0.05	Yes	Yes	Methionine	standard	Amino acid
mr262	8.036e+06	99200000	0.0810081	< 0.05	Yes	Yes	Phenylalanine	standard	Amino acid
mr249	8.70932e+06	84200000	0.103436	< 0.05	Yes	Yes	Leucine	standard	Amino acid
mr250	1.52759e+06	16700000	0.0914723	< 0.05	Yes	Yes	Isoleucine	standard	Amino acid
mr268	1.72297e+06	8060000	0.213769	< 0.05	Yes	Yes	Tyrosine	standard	Amino acid
mr243	9.2787e+06	39200000	0.236702	< 0.05	Yes	Yes	Valine	standard	Amino acid
mr237	2.68686e+06	3440000	0.781065	< 0.05	Yes	Yes	Alanine	standard	Amino acid
mr263	634091	300000	2.11364	< 0.05	Yes	Yes	Arginine	standard	Amino acid
mr173	1.01165e+07	599000	16.8889	< 0.05	Yes	Yes	Asparagine	standard	Amino acid
mr181	2.48144e+06	6960000	0.356529	0.07161	Yes	Yes	Lysine	standard	Amino acid
mr241	6.06944e+06	16700000	0.363439	< 0.05	Yes	Yes	Proline	standard	Amino acid
mr257	1.68213e+07	11500000	1.46272	0.0716605	Yes	Yes	Glutamic acid	standard	Amino acid
mr259	1.16003e+06	1100000	1.05457	0.0647936	Yes	Yes	Histidine	standard	Amino acid
mr279	4.94307e+06	16800000	0.294231	0.093272	Yes	Yes	Tryptophan	standard	Amino acid
mr255	92861.5	189000	0.491331	< 0.05	Yes	Yes	Indole-3-carboxaldehyde	standard (by GGM)	Amino acid derivative
mr244	1.89077e+06	2260000	0.836623	< 0.05	Yes	Yes	Threonine	standard	Amino acid
mr240	5.11969e+06	3790000	1.35084	0.0895207	Yes	Yes	Serine	standard	Amino acid
mr222	349.717	9440	0.0370463	< 0.05	Yes	Yes	Cyanidin 3-O-arabinopyranoside	putatively annotated (by GM)	Anthocyanin
mr020	83899.1	6440000	0.0130278	< 0.05	Yes	Yes	Cyanidin 3-O-glucoside	standard	Anthocyanin
mr046	1.16259e+06	267000	4.35427	< 0.05	Yes	Yes	Peonidin 3-O-glucoside	standard	Anthocyanin
mr070	580.368	549000	0.00105714	< 0.05	Yes	Yes	Cyanidin O-rutinoside	standard	Anthocyanin
mr013	756690	2800000	0.270246	< 0.05	Yes	Yes	Trigonelline	standard	Alkaloid
mr801	310727	917000	0.338851	< 0.05	Yes	Yes	Adenine	standard	Nucleic acid derivative
mr301	493589	336000	1.46901	0.0854452	Yes	Yes	Cytidine	standard	Nucleic acid
mr816	7.31594e+06	28100000	0.260354	< 0.05	Yes	Yes	Adenosine	standard	Nucleic acid derivative
mr326	140562	217000	0.647751	< 0.05	Yes	Yes	Crotonoside	putatively annotated	Nucleic acid
mr612	208202	1530000	0.13608	< 0.05	Yes	Yes	Guanosine	standard	Nucleic acid
mr210	187454	22300000	0.00840602	< 0.05	Yes	Yes	5'-Deoxy-5'-(methylthio)adenosine	putatively annotated	Nucleic acid derivative
mr052	53939.1	247000	0.218377	< 0.05	Yes	Yes	N2, N2-Dimethyguanosine	putatively annotated	Nucleic acid
mr034	4389.83	1520000	0.00288805	< 0.05	Yes	Yes	Inosine 5'-monophosphate	standard	Nucleic acid derivative
mr722	167982	1590000	0.105649	< 0.05	Yes	Yes	trans-zeatin N-glucoside	putatively annotated	Nucleic acid derivative
mr387	321299	412000	0.779851	0.0902379	Yes	Yes	Succinyladenosine	putatively annotated	Nucleic acid derivative
mr408	25487.8	501000	0.0508738	< 0.05	Yes	Yes	Threonyl carbamoyl adenosine	putatively annotated	Nucleic acid derivative
mr414	21950.5	900000	0.0243894	< 0.05	Yes	Yes	(2S,3R)-2-{[{9-[(2R,3R,4S,5R)-3,4-Dihydroxy-5-(hydroxymethyl)tetrahydro-2-furanyl]-9H-purin-6-yl}(methyl)carbamoyl]amino}-3-hydroxybutanoic acid (non-preferred name)	putatively annotated	Nucleic acid derivative
mr815	18729	154000	0.121617	< 0.05	Yes	Yes	Methyl Nicotinate	standard	Others
mr865	6.233e+06	25900000	0.240656	< 0.05	Yes	Yes	O-Acetyl-L-serine	putatively annotated	Others
mr773	246493	96600	2.55169	< 0.05	Yes	Yes	alpha,epsilon-Diaminopimelic acid	putatively annotated	Others
mr282	8771.82	176000	0.0498399	< 0.05	Yes	Yes	Phosphocreatine	standard	Others
mr287	957629	5930000	0.161489	< 0.05	Yes	Yes	Pantothenic acid	standard	Vitamin
mr616	955051	7910000	0.12074	< 0.05	Yes	Yes	DIMBOA glucoside	putatively annotated	Terpenoid
mr218	973294	1540000	0.632009	0.0803395	Yes	Yes	Roseoside	putatively annotated	Others
mr800	24400.4	20900	1.16749	< 0.05	Yes	Yes	Agmatine	standard	Polyamine
mr246	25944.8	1040000	0.0249469	< 0.05	Yes	Yes	Benzamidine	standard	Others
mr736	164182	559000	0.293706	< 0.05	Yes	Yes	4-Coumaric acid	standard	Polyphenol
mr049	8709.6	10400	0.837461	0.091677	Yes	Yes	Esculetin	putatively annotated	Polyphenol
mr809	122261	171000	0.714974	0.0515324	Yes	Yes	Ferulic acid	standard	Polyphenol
mr810	18201.7	404000	0.0450537	< 0.05	Yes	Yes	Sinapic acid	standard	Polyphenol
mr958	2.31514e+06	496000	4.66762	< 0.05	Yes	Yes	Ferulic acid O-hexoside	putatively annotated	Polyphenol
mr011	51409.3	24000	2.14206	< 0.05	Yes	Yes	Feruloyl quinate	putatively annotated	Polyphenol
mr040	23131	1940000	0.0119232	< 0.05	Yes	Yes
mr161	1563.5	72100	0.0216852	< 0.05	Yes	Yes
mr286	480814	15400	31.2217	< 0.05	Yes	Yes	4aR-(4aalpha,6beta,8aalpha)]-4a,5,6,7,8,8a-Hexahydro-4,8a-dimethyl-6-(1-methylethenyl)-2(1H)-naphthalenone	putatively annotated	Terpenoid
mr297	78430.2	89200	0.879262	0.0726356	Yes	Yes	Polygodial	putatively annotated	Polyphenol
mr926	467441	223000	2.09615	< 0.05	Yes	Yes	Phytocassane D	standard	Terpenoid
mr927	276321	144000	1.9189	0.0924934	Yes	Yes	Phytocassane E	putatively annotated	Terpenoid
mr056	222500	1130000	0.196903	0.0533137	Yes	Yes	Kolavic acid	putatively annotated	Terpenoid
mr106	193767	171000	1.13314	< 0.05	Yes	Yes	Gibberellin A53	putatively annotated	Terpenoid
mr620	888720	29900000	0.0297231	< 0.05	Yes	Yes	Diosgenin	standard	Others
mr239	2.05149e+07	6330000	3.2409	< 0.05	Yes	Yes	Choline	standard	Vitamin
mr617	61827.6	283000	0.218472	< 0.05	Yes	Yes	Vitamin B2	standard	Vitamin
mr258	413713	444000	0.931786	0.0503345	Yes	Yes	Vanillin	putatively annotated	Polyphenol
mr264	262753	583000	0.450691	0.0727336	Yes	Yes	(S)-(+)-2-(anilinomethyl)pyrrolidine	putatively annotated	Others
mr266	200106	23500000	0.00851516	< 0.05	Yes	Yes	N-hydroxy tryptamine	putatively annotated (by GGM)	Amino acid derivative
mr270	13311.4	68500	0.194327	< 0.05	Yes	Yes
mr273	137918	313000	0.440631	0.0798252	Yes	Yes
mr276	99437	666000	0.149305	< 0.05	Yes	Yes
mr280	17712.6	1540000	0.0115017	< 0.05	Yes	Yes
mr882	41173.6	374000	0.11009	< 0.05	Yes	Yes	Lycoperodine	putatively annotated	Others
mr883	477128	187000	2.55149	< 0.05	Yes	Yes
mr678	72982.9	71100	1.02648	< 0.05	Yes	Yes	5-Methoxy-N, N-dimethyltryptamine	putatively annotated	Others
mr738	49216.3	27600	1.7832	< 0.05	Yes	Yes	N-Hydroxy-L-tryptophan	putatively annotated (by GGM)	Amino acid derivative
mr290	222891	400000	0.557228	< 0.05	Yes	Yes
mr495	106240	523000	0.203136	< 0.05	Yes	Yes	Dodecyl (dimethyl) amine oxide	putatively annotated	Others
mr790	19686.8	98300	0.200272	0.0904188	Yes	Yes
mr304	1972.3	275000	0.00717199	< 0.05	Yes	Yes
mr306	541459	1400000	0.386756	0.0657302	Yes	Yes	Nicotinate ribonucleoside	putatively annotated	Others
mr308	75510.5	401000	0.188305	< 0.05	Yes	Yes
mr205	1.08139e+06	4050000	0.267011	0.0861338	Yes	Yes
mr309	20732.4	1850	11.2067	< 0.05	Yes	Yes
mr896	47845	2480000	0.0192923	< 0.05	Yes	Yes	N-Benzoyltryptamine	putatively annotated	Amino acid derivative
mr035	6320.7	934000	0.00676734	< 0.05	Yes	Yes
mr314	188311	351000	0.5365	0.0881227	Yes	Yes
mr317	1.47497e+06	4400000	0.33522	< 0.05	Yes	Yes
mr900	45170.2	837	53.9668	< 0.05	Yes	Yes	Gamma-glutamyl Glutamine	putatively annotated (by GGM)	Amino acid derivative
mr209	82598.1	46500	1.7763	< 0.05	Yes	Yes	4beta-Hydroxy-11-O-(2'-pyrolylcarboxy)epilupinine	putatively annotated	Alkaloid
mr325	4.07809e+06	214000	19.0565	< 0.05	Yes	Yes
mr328	1.03544e+06	3770000	0.274653	< 0.05	Yes	Yes
mr904	2760.87	327000	0.00844302	< 0.05	Yes	Yes	N-Cinnamoyltryptamine	putatively annotated (by GGM)	Amino acid derivative
mr122	981654	538000	1.82464	< 0.05	Yes	Yes	9-Hydroxy-(10E,12Z,15Z)-octadecatrienoic acid	putatively annotated	Fatty acid
mr335	453567	1610000	0.281719	0.081764	Yes	Yes
mr336	1.1366e+06	3690000	0.308022	< 0.05	Yes	Yes
mr919	10290.2	19100	0.538753	< 0.05	Yes	Yes
mr339	62778.1	123000	0.510391	0.0802963	Yes	Yes
mr342	4.54863e+06	2350000	1.93559	< 0.05	Yes	Yes
mr925	7.34838e+06	21700000	0.338635	< 0.05	Yes	Yes	4-Hydroxysphinganine	putatively annotated	Others
mr343	5.00404e+06	104000	48.1158	< 0.05	Yes	Yes
mr923	264109	369000	0.715741	0.0988202	Yes	Yes	Phytocassane C	putatively annotated	Terpenoid
mr930	59751.6	68000	0.878699	< 0.05	Yes	Yes
mr352	273987	1030000	0.266007	0.0566293	Yes	Yes
mr938	16167.4	130000	0.124365	< 0.05	Yes	Yes
mr357	395522	2200000	0.179783	< 0.05	Yes	Yes
mr746	124637	831000	0.149984	< 0.05	Yes	Yes
mr359	129613	2540000	0.0510288	< 0.05	Yes	Yes
mr362	1.81002e+06	6060000	0.298684	0.0884746	Yes	Yes	Chinese bittersweet alkaloid II	putatively annotated	Others
mr946	60840.6	523000	0.11633	< 0.05	Yes	Yes	6-Prenylnaringenin	putatively annotated	Flavonoid
mr365	168378	1550000	0.108631	< 0.05	Yes	Yes	Cocamidopropyl betaine	putatively annotated	Others
mr717	2.8024e+06	2290000	1.22376	0.0666882	Yes	Yes	Trehalose	putatively annotated	Saccharides
mr390	343005	1580000	0.217092	< 0.05	Yes	Yes
mr391	264048	1260000	0.209562	< 0.05	Yes	Yes	AKD 2B1	putatively annotated	Fatty acid
mr971	1.15541e+06	774000	1.49277	< 0.05	Yes	Yes
mr399	187810	693000	0.271011	0.0888461	Yes	Yes
mr619	21598.6	76200	0.283446	0.0863259	Yes	Yes
mr403	340073	650000	0.52319	0.0584185	Yes	Yes	Hedyotoside	putatively annotated	Polyphenol
mr405	75957.4	305000	0.249041	0.0827887	Yes	Yes
mr410	6755.29	4280000	0.00157834	< 0.05	Yes	Yes
mr976	814911	39100	20.8417	< 0.05	Yes	Yes
mr981	33408.4	25100	1.33101	< 0.05	Yes	Yes	Putrescine derivative	putatively annotated	Polyamine
mr982	58216.4	94800	0.614097	0.0749627	Yes	Yes
mr424	82638.5	114000	0.724899	0.0756964	Yes	Yes
mr985	177270	6340000	0.0279605	< 0.05	Yes	Yes
mr003	103948	1750000	0.0593987	< 0.05	Yes	Yes
mr434	1.17826e+06	17800000	0.0661945	< 0.05	Yes	Yes
mr437	6.71227e+06	364000	18.4403	< 0.05	Yes	Yes
mr440	5141.41	66100	0.0777824	< 0.05	Yes	Yes
mr447	16619.6	233000	0.0713287	< 0.05	Yes	Yes
mr063	4610.35	193000	0.0238878	< 0.05	Yes	Yes	Delphinidin 3-O-glucoside	putatively annotated (by GM)	Anthocyanin
mr449	8563.23	369000	0.0232066	< 0.05	Yes	Yes
mr137	1.06756e+06	1430000	0.746543	< 0.05	Yes	Yes	10-Formyl-THF	putatively annotated (by GGM)	Amino acid derivative
mr460	4204.78	65500	0.0641952	< 0.05	Yes	Yes
mr458	924911	1000000	0.924911	< 0.05	Yes	Yes
mr464	2.10796e+07	1880000	11.2126	< 0.05	Yes	Yes
mr465	2781.08	813000	0.00342076	< 0.05	Yes	Yes
mr466	5437.8	10000000	0.00054378	< 0.05	Yes	Yes	Luzonoid A	putatively annotated	Terpenoid
mr997	983232	266000	3.69636	< 0.05	Yes	Yes
mr064	76005.8	4140000	0.0183589	< 0.05	Yes	Yes
mr471	697333	72800	9.57875	< 0.05	Yes	Yes
mr141	146166	253000	0.577729	< 0.05	Yes	Yes
mr145	55669.7	7620000	0.00730573	< 0.05	Yes	Yes
mr093	101393	52300	1.93868	< 0.05	Yes	Yes
mr483	45608	173000	0.26363	0.0704619	Yes	Yes
mr487	92059.7	229000	0.402007	0.082799	Yes	Yes
mr506	14859.2	1480000	0.01004	< 0.05	Yes	Yes
mr488	525136	1840000	0.2854	< 0.05	Yes	Yes	2'', 6''-O-Diacetyloninin	putatively annotated	Flavonoid
mr508	54385.5	62800	0.866011	0.0730088	Yes	Yes
mr760	769821	113000	6.81258	< 0.05	Yes	Yes
mr863	560620	393000	1.42651	< 0.05	Yes	Yes
mr067	14699.6	395000	0.0372142	< 0.05	Yes	Yes
mr517	2970.55	986000	0.00301273	< 0.05	Yes	Yes
mr518	28483.6	669000	0.0425764	< 0.05	Yes	Yes
mr520	48474.6	84200	0.575708	0.0798023	Yes	Yes
mr523	3265.67	15000	0.217711	< 0.05	Yes	Yes	Tricin 4'-O-(β-guaiacylglyceryl) ether derivative	putatively annotated	Flavonoid
mr728	1.79118e+06	3870000	0.462838	< 0.05	Yes	Yes	Epicatechin O-hexoside derivative	putatively annotated	Polyphenol
mr530	553980	5490000	0.100907	< 0.05	Yes	Yes
mr534	5792.64	436000	0.0132859	< 0.05	Yes	Yes	Methylisohaenkeanoside	putatively annotated	Flavonoid
mr843	25085	1590000	0.0157767	< 0.05	Yes	Yes	Selgin O-hexoside derivative	putatively annotated	Flavonoid
mr091	8812.93	174000	0.050649	< 0.05	Yes	Yes
mr630	11106.4	2000000	0.00555321	< 0.05	Yes	Yes	Tricin O-hexoside derivative	putatively annotated	Flavonoid
mr572	39241.9	320000	0.122631	< 0.05	Yes	Yes	Denin	putatively annotated	Others
mr573	165958	193000	0.859884	< 0.05	Yes	Yes
mr825	727384	21700	33.52	< 0.05	Yes	Yes
mr824	314059	178000	1.76438	< 0.05	Yes	Yes
mr631	65839.3	701000	0.093922	< 0.05	Yes	Yes
mr081	79583.7	168000	0.473712	< 0.05	Yes	Yes
mr587	608.153	672000	0.00090499	< 0.05	Yes	Yes	C-hexosyl-naringenin O-hexosyl-O-hexoside	putatively annotated	Flavonoid
mr767	19355.1	185000	0.104622	< 0.05	Yes	Yes
mr797	133873	95600	1.40034	0.0658931	Yes	Yes
mr601	157448	544000	0.289426	0.0768061	Yes	Yes
mr1002	62181.8	202000	0.307831	< 0.05	Yes	Yes
mr1013	10125.7	13200000	0.0007671	< 0.05	Yes	Yes
mr1025	737413	527000	1.39927	0.0749425	Yes	Yes
mr1172	50590.3	663000	0.0763051	< 0.05	Yes	Yes
mr1470	65906.8	270000	0.244099	< 0.05	Yes	Yes
mr1284	162484	208000	0.781171	< 0.05	Yes	Yes
mr1285	74648.9	12400	6.02007	< 0.05	Yes	Yes
mr1474	24725.6	55700	0.443907	< 0.05	Yes	Yes
mr1289	5633.71	6770	0.832158	0.0565642	Yes	Yes
mr1479	277027	1230000	0.225225	0.0588929	Yes	Yes
mr1184	87987.8	54800	1.60562	0.0613312	Yes	Yes
mr1296	1.02822e+07	6890000	1.49233	0.057703	Yes	Yes
mr1492	5.19323e+06	51200	101.43	< 0.05	Yes	Yes
mr1041	708112	5870000	0.120632	< 0.05	Yes	Yes
mr1313	14885.7	83300	0.1787	< 0.05	Yes	Yes
mr1501	355900	12300	28.9349	< 0.05	Yes	Yes
mr1167	4.59092e+06	4060000	1.13077	< 0.05	Yes	Yes
mr1043	128425	1910000	0.0672381	< 0.05	Yes	Yes
mr1505	111349	30100	3.69931	< 0.05	Yes	Yes
mr1187	137363	134000	1.0251	< 0.05	Yes	Yes
mr1327	3.76961e+06	1390000	2.71195	< 0.05	Yes	Yes
mr1047	199411	5650000	0.035294	< 0.05	Yes	Yes
mr1049	609482	7210000	0.0845328	< 0.05	Yes	Yes
mr1353	217846	107000	2.03594	< 0.05	Yes	Yes
mr1359	188207	101000	1.86344	0.0864357	Yes	Yes
mr1369	1.11099e+07	19200000	0.578642	0.0868263	Yes	Yes
mr1517	52052.8	322000	0.161655	< 0.05	Yes	Yes
mr1519	148703	217000	0.685268	< 0.05	Yes	Yes
mr1383	303600	3020000	0.10053	< 0.05	Yes	Yes
mr1168	847216	385000	2.20056	< 0.05	Yes	Yes
mr1389	136698	757000	0.180579	< 0.05	Yes	Yes
mr1061	249324	365000	0.683079	< 0.05	Yes	Yes
mr1533	682994	1280000	0.533589	< 0.05	Yes	Yes
mr1396	31241.1	50200	0.622333	< 0.05	Yes	Yes
mr1399	51842.9	722000	0.0718045	< 0.05	Yes	Yes
mr1081	30325	1570000	0.0193153	< 0.05	Yes	Yes
mr1556	2.01284e+06	69200	29.0872	< 0.05	Yes	Yes
mr1412	2.15769e+07	31700000	0.68066	< 0.05	Yes	Yes
mr1415	5398.32	135000	0.0399876	< 0.05	Yes	Yes
mr1568	41957.9	117000	0.358614	< 0.05	Yes	Yes
mr1417	1.92805e+06	2790000	0.691056	0.0868522	Yes	Yes
mr1419	7.99102e+08	1660000	481.387	< 0.05	Yes	Yes
mr1573	19116.2	36800	0.519461	0.0971138	Yes	Yes
mr1576	149910	417000	0.359496	0.0578741	Yes	Yes
mr1582	654658	129000	5.07487	< 0.05	Yes	Yes
mr1598	3471.34	19100	0.181746	< 0.05	Yes	Yes
mr1605	14626.3	265000	0.0551938	< 0.05	Yes	Yes
mr1607	13481.6	192000	0.0702165	< 0.05	Yes	Yes
mr1608	105018	30700	3.42077	< 0.05	Yes	Yes
mr1111	6197.01	885000	0.00700227	< 0.05	Yes	Yes
mr1611	25372.5	199000	0.1275	< 0.05	Yes	Yes
mr1612	91518.8	168000	0.544755	0.0784075	Yes	Yes
mr1430	104496	295000	0.354224	0.0947482	Yes	Yes
mr1431	42257.2	308000	0.137199	< 0.05	Yes	Yes
mr1432	45913.8	175000	0.262365	0.0887519	Yes	Yes
mr1615	6463.44	22700	0.284733	< 0.05	Yes	Yes
mr1256	94893.3	1180000	0.080418	< 0.05	Yes	Yes
mr1623	23215.1	539000	0.0430706	< 0.05	Yes	Yes
mr1641	17173.7	36400	0.471805	0.0954415	Yes	Yes
mr1643	53678.8	518000	0.103627	< 0.05	Yes	Yes
mr1652	1.98318e+06	970000	2.04452	< 0.05	Yes	Yes
mr1654	48369.2	66700	0.725175	0.0557771	Yes	Yes
mr1661	13334	1940000	0.00687318	< 0.05	Yes	Yes
mr1676	193820	745000	0.260162	0.0511159	Yes	Yes
mr1677	1.77932e+07	1340000	13.2785	< 0.05	Yes	Yes
mr1680	125993	34300	3.67327	< 0.05	Yes	Yes
mr1683	136383	70300	1.94001	0.0900408	Yes	Yes
mr1687	634288	65800	9.63963	< 0.05	Yes	Yes
mr1134	87514.8	10100000	0.00866483	< 0.05	Yes	Yes
mr1696	82429	248000	0.332375	< 0.05	Yes	Yes
mr1698	2.25023e+06	578000	3.89314	< 0.05	Yes	Yes
mr1700	79135.4	306000	0.258613	< 0.05	Yes	Yes
mr1704	2095.42	54100	0.0387323	< 0.05	Yes	Yes
mr1719	13318.3	91900	0.144922	< 0.05	Yes	Yes
mr1726	81592.5	82400	0.9902	0.0582031	Yes	Yes
mr1138	60372.5	2430000	0.0248446	< 0.05	Yes	Yes
mr1738	222564	170000	1.3092	< 0.05	Yes	Yes
mr1753	548796	75100	7.30753	< 0.05	Yes	Yes
mr1759	4.41699e+07	179000	246.759	< 0.05	Yes	Yes
mr1765	81593.9	469000	0.173974	< 0.05	Yes	Yes
mr1769	1.11877e+06	524000	2.13505	< 0.05	Yes	Yes
mr1141	59599.8	1110000	0.0536936	< 0.05	Yes	Yes
mr1770	792307	22300000	0.0355295	< 0.05	Yes	Yes
mr1777	38107.7	2670	14.2725	< 0.05	Yes	Yes
mr1779	84885.1	4750	17.8705	< 0.05	Yes	Yes
mr1780	3.91481e+06	732000	5.3481	< 0.05	Yes	Yes
mr1789	56336	619000	0.0910113	< 0.05	Yes	Yes
mr1790	109445	86300	1.26819	< 0.05	Yes	Yes
mr1792	563354	197000	2.85967	< 0.05	Yes	Yes
mr1803	21019.4	150000	0.140129	< 0.05	Yes	Yes
mr1806	96360.1	189000	0.509842	0.0540266	Yes	Yes
mr1811	62847.1	229000	0.274442	< 0.05	Yes	Yes
mr1812	75913.3	32500	2.33579	< 0.05	Yes	Yes
mr1813	733492	82400	8.9016	< 0.05	Yes	Yes
mr1816	6.98012e+06	84200	82.8992	< 0.05	Yes	Yes
mr1817	16878.6	180000	0.0937701	< 0.05	Yes	Yes
mr1818	15314.6	201000	0.076192	< 0.05	Yes	Yes
mr1824	25152	50800	0.495117	< 0.05	Yes	Yes
mr1831	105519	120000	0.879322	0.0559009	Yes	Yes
mr1832	132145	56500	2.33885	< 0.05	Yes	Yes
mr1833	50440.2	19800	2.54749	< 0.05	Yes	Yes
mr1847	1.97016e+06	49200	40.0438	< 0.05	Yes	Yes
mr1849	198140	657000	0.301582	0.0516584	Yes	Yes
mr1850	1.95259e+08	2070000	94.3279	< 0.05	Yes	Yes
mr1867	18666.2	68500	0.272499	0.0703315	Yes	Yes
mr1871	29088.7	11300	2.57422	< 0.05	Yes	Yes
mr1875	711770	557000	1.27786	0.0617211	Yes	Yes
mr1881	640388	710000	0.901955	< 0.05	Yes	Yes
mr1892	202901	204000	0.994614	< 0.05	Yes	Yes
mr1899	356305	1580000	0.225509	0.0567892	Yes	Yes
mr1908	915635	37900	24.1592	< 0.05	Yes	Yes
mr1912	1.53132e+06	1680000	0.911498	< 0.05	Yes	Yes
mr1919	5.09691e+06	73800	69.0638	< 0.05	Yes	Yes
mr1924	242927	2210000	0.109922	< 0.05	Yes	Yes
mr1928	99695.5	260000	0.383444	0.0955173	Yes	Yes
mr1943	8.83257e+06	3410000	2.5902	< 0.05	Yes	Yes
mr1950	9341.98	328000	0.0284816	< 0.05	Yes	Yes
mr1956	1.07869e+06	1690000	0.638276	0.0798852	Yes	Yes
mr1437	50830.3	7460000	0.00681371	< 0.05	Yes	Yes
mr1153	346229	3460000	0.100066	< 0.05	Yes	Yes
mr1439	436520	267000	1.6349	0.0751891	Yes	Yes
mr1263	91809.3	52700	1.74211	< 0.05	Yes	Yes
mr1155	6692.57	511000	0.013097	< 0.05	Yes	Yes
mr1264	6800.68	925000	0.00735209	< 0.05	Yes	Yes
mr1446	32702.4	1040000	0.0314446	< 0.05	Yes	Yes
mr1162	123939	423000	0.292999	0.0931306	Yes	Yes
mr1164	903875	180000	5.02153	< 0.05	Yes	Yes
mr1967	415121	1030000	0.40303	0.0633266	Yes	Yes
mr1970	97620.5	74000	1.3192	< 0.05	Yes	Yes
mr1460	94992.5	129000	0.736376	0.0979839	Yes	Yes
mr1976	1.28948e+06	56900	22.6623	< 0.05	Yes	Yes
mr1978	242888	1510000	0.160853	< 0.05	Yes	Yes
mr1979	77842.4	19500	3.99192	< 0.05	Yes	Yes
mr1980	383127	1610000	0.237967	< 0.05	Yes	Yes
mr1981	280401	1500000	0.186934	< 0.05	Yes	Yes
mr1982	85100.7	303000	0.280861	< 0.05	Yes	Yes
mr1463	1.33392e+06	181000	7.3697	< 0.05	Yes	Yes
mr1464	116077	407000	0.285201	< 0.05	Yes	Yes
mr1465	3.67833e+06	35900	102.461	< 0.05	Yes	Yes
mr1991	407461	1180000	0.345306	< 0.05	Yes	Yes
mr1992	537215	105000	5.11633	< 0.05	Yes	Yes
mr1468	499790	101000	4.94841	< 0.05	Yes	Yes
mr1994	1.15912e+06	37400	30.9925	< 0.05	Yes	Yes
mr1996	334198	18500	18.0648	< 0.05	Yes	Yes
mr006	62381.6	71100	0.877379	< 0.05	Yes	Yes	Guanine derivative	putatively annotated	Nucleic acid derivative
mr016	26650.3	40100	0.664597	0.0998245	Yes	Yes
mr018	1198.63	5130000	0.00023365	< 0.05	Yes	Yes	Pelargonidin O-hexoside	putatively annotated (by GM)	Anthocyanin
mr029	5115.81	502000	0.0101908	< 0.05	Yes	Yes	Tricetin 5-O-hexosyl-O-hexoside	putatively annotated (by GM)	Flavonoid
mr036	79254	60900	1.30138	0.0890411	Yes	Yes
mr039	10367.6	718000	0.0144396	< 0.05	Yes	Yes
mr042	36697.7	91800	0.399757	0.0981612	Yes	Yes	Petunidin 3-O-rutinoside	putatively annotated (by GM)	Anthocyanin
mr043	208683	51500	4.05211	< 0.05	Yes	Yes
mr053	492277	261000	1.88612	0.0801187	Yes	Yes	Momilactone A	standard	Terpenoid
mr055	1.43986e+06	12000000	0.119988	< 0.05	Yes	Yes	Tricalysiamide B	putatively annotated	Terpenoid
mr057	101971	67900	1.50177	< 0.05	Yes	Yes	Methyl di-alpha-L-rhamnoside	putatively annotated	Others
mr075	27098.9	45500	0.59558	< 0.05	Yes	Yes	3’,4’,5’-Tricetin O-rutinoside	putatively annotated	Flavonoid
mr083	2932.89	46100	0.0636202	< 0.05	Yes	Yes	N-Feruloyltyramine	putatively annotated	Amino acid derivative
mr086	27507.9	34500	0.797329	0.070404	Yes	Yes
mr088	5390.78	196000	0.027504	< 0.05	Yes	Yes	Peonidin O-rutinoside	putatively annotated	Anthocyanin
mr090	45095.6	223000	0.202222	< 0.05	Yes	Yes	Tricin 4'-O-(β-guaiacylglyceryl) ether-O-rutinoside	putatively annotated	Flavonoid
mr095	139200	394000	0.3533	< 0.05	Yes	Yes
mr096	1.28879e+06	2620000	0.491904	< 0.05	Yes	Yes
mr099	979577	132000	7.42104	< 0.05	Yes	Yes
mr102	47412.9	31500	1.50517	0.0649212	Yes	Yes
mr103	24023.4	80900	0.296951	< 0.05	Yes	Yes
mr104	161158	878000	0.183551	< 0.05	Yes	Yes	Momilactone B	putatively annotated	Terpenoid
mr105	189130	45400	4.16586	< 0.05	Yes	Yes
mr111	44962.1	698000	0.0644156	< 0.05	Yes	Yes
mr114	97170.8	325000	0.298987	0.0789468	Yes	Yes
mr115	802492	36600	21.926	< 0.05	Yes	Yes
mr118	3.14658e+06	8460000	0.371937	< 0.05	Yes	Yes
mr120	1.21664e+06	511000	2.3809	< 0.05	Yes	Yes	α-Linolenic acid	standard	Fatty acid
mr121	674226	422000	1.59769	0.0973717	Yes	Yes
mr123	36833.7	93100	0.395635	0.0554027	Yes	Yes
mr124	638212	2250000	0.28365	< 0.05	Yes	Yes
mr130	18888.6	3250000	0.00581188	< 0.05	Yes	Yes
mr131	770844	1420000	0.542848	0.0987819	Yes	Yes
mr132	623590	2530000	0.246478	0.0635772	Yes	Yes
mr133	160471	797000	0.201344	0.0813147	Yes	Yes
mr135	1.90128e+06	36800000	0.0516652	< 0.05	Yes	Yes
mr136	650355	1550000	0.419584	0.063613	Yes	Yes
mr138	38032.9	92700	0.410279	0.0699397	Yes	Yes
mr146	568257	138000	4.1178	< 0.05	Yes	Yes
mr147	54810.4	73000	0.750827	0.0836313	Yes	Yes
mr151	109372	1380000	0.0792547	< 0.05	Yes	Yes
mr152	17041.8	24500	0.695585	< 0.05	Yes	Yes
mr154	830168	10100000	0.0821949	< 0.05	Yes	Yes
mr157	47556.7	384000	0.123846	< 0.05	Yes	Yes
mr163	96392.3	211000	0.456835	< 0.05	Yes	Yes
mr167	87506.8	315000	0.277799	0.0994148	Yes	Yes
mr169	7.02346e+06	2540000	2.76514	< 0.05	Yes	Yes	Betaine	standard	Alkaloid
mr171	23800.5	3390000	0.00702079	< 0.05	Yes	Yes	Niacinamide	standard	Vitamin
mr172	197558	398000	0.496376	< 0.05	Yes	Yes	Homoproline	standard	Amino acid
mr175	765086	102000	7.50085	< 0.05	Yes	Yes	Ornithine	putatively annotated (by GGM)	Amino acid
mr176	2.88345e+06	4850000	0.594526	0.0686215	Yes	Yes	beta-Homothreonine	putatively annotated	Amino acid
mr177	291296	1140000	0.255523	< 0.05	Yes	Yes
mr179	32596.3	25100	1.29866	< 0.05	Yes	Yes	4-Methyl-5-thiazoleethanol	putatively annotated (by GGM)	Vitamin
mr180	74865.3	3730000	0.0200711	< 0.05	Yes	Yes	beta-Homoisoleucine	putatively annotated (by GGM)	Amino acid
mr182	118564	273000	0.434299	< 0.05	Yes	Yes
mr183	57263.1	87600	0.653688	0.0655809	Yes	Yes
mr186	174585	132000	1.32261	< 0.05	Yes	Yes
mr191	123674	718000	0.172248	< 0.05	Yes	Yes
mr195	92080.8	137000	0.672122	< 0.05	Yes	Yes
mr196	9480.56	48000	0.197512	< 0.05	Yes	Yes
mr197	206435	301000	0.685831	0.0570801	Yes	Yes
mr198	148854	523000	0.284616	< 0.05	Yes	Yes
mr199	21236.8	77200	0.275088	< 0.05	Yes	Yes
mr201	18826.2	109000	0.172717	< 0.05	Yes	Yes
mr202	371464	66200	5.61124	< 0.05	Yes	Yes
mr204	142823	163000	0.876215	0.057519	Yes	Yes	2'-Deoxyadenosine monohydrate	putatively annotated	Nucleic acid derivative
mr208	143153	134000	1.06831	< 0.05	Yes	Yes	Saccharopine	standard (by GGM)	Amino acid derivative
mr211	137643	1710000	0.0804929	< 0.05	Yes	Yes
mr214	245225	732000	0.335007	< 0.05	Yes	Yes
mr215	3165.02	43400	0.0729268	< 0.05	Yes	Yes	Fructose 1, 6-diphosphate	putatively annotated	Saccharides
mr216	447837	651000	0.687921	0.0556781	Yes	Yes
mr217	87694	109000	0.804533	0.0635243	Yes	Yes
mr231	393.012	89100	0.00441091	< 0.05	Yes	Yes	Pelargonin O-hexosyl-O-hexoside	putatively annotated	Anthocyanin
mr232	6806.07	136000	0.0500446	< 0.05	Yes	Yes	Delphinidin O-rutinoside	putatively annotated (by GM)	Anthocyanin
mr234	1653.85	297000	0.00556851	< 0.05	Yes	Yes	Selgin O-hexosyl-O-hexoside	putatively annotated	Flavonoid
mr235	23585	73600	0.320448	< 0.05	Yes	Yes	beta-Nicotinamide adenine dinucleotide	standard (by GGM)	Nucleic acid derivative
mr247	552839	850000	0.650399	0.0587379	Yes	Yes
mr248	1.63126e+06	34200000	0.0476976	< 0.05	Yes	Yes	1-Amino-1-cyclopentanecarboxylic acid	putatively annotated (by GGM)	Amino acid derivative
mr254	366539	311000	1.17858	0.0637931	Yes	Yes	4-Guanidinobutanoate	putatively annotated	Amino acid derivative
mr261	1.49134e+06	3260000	0.457466	< 0.05	Yes	Yes
mr265	267700	37800000	0.00708202	< 0.05	Yes	Yes	Serotonin	standard	Amino acid derivative
mr269	1.14234e+06	2480000	0.460621	0.0782489	Yes	Yes
mr271	85676.8	42300	2.02546	< 0.05	Yes	Yes
mr278	79545	234000	0.339936	< 0.05	Yes	Yes
mr283	28074.8	239000	0.117468	< 0.05	Yes	Yes
mr285	40944.3	46600	0.878634	0.0723527	Yes	Yes
mr289	109948	513000	0.214324	< 0.05	Yes	Yes
mr292	302753	2140000	0.141473	< 0.05	Yes	Yes
mr293	703352	1860000	0.378146	< 0.05	Yes	Yes
mr294	3655.39	99000	0.0369231	< 0.05	Yes	Yes
mr305	18963.8	840000	0.022576	< 0.05	Yes	Yes
mr310	208798	445000	0.469209	0.0580587	Yes	Yes
mr318	65302.9	307000	0.212713	0.0712334	Yes	Yes
mr327	83290.8	320000	0.260284	0.0682212	Yes	Yes
mr329	67781.7	322000	0.210502	0.0536249	Yes	Yes	N-[Methyl(7H-purin-6-yl)carbamoyl]-L-threonine	putatively annotated (by GGM)	Nucleic acid derivative
mr332	9580.89	78400	0.122205	< 0.05	Yes	Yes	[1,2,4]triazolo[1,5-a]pyrimidine-7-carboxamide, 4,5,6,7-tetrahydro-N-(2-methoxy-5-methylphenyl)-5-oxo-	putatively annotated (by GGM)	Nucleic acid derivative
mr333	675997	2410000	0.280496	0.055894	Yes	Yes
mr334	17578.8	542000	0.0324332	< 0.05	Yes	Yes
mr338	46736.5	56400	0.828662	0.0995299	Yes	Yes
mr341	2375.58	19300	0.123087	< 0.05	Yes	Yes
mr344	9896.48	59300	0.166888	< 0.05	Yes	Yes
mr345	11019.4	106000	0.103957	< 0.05	Yes	Yes
mr346	124171	157000	0.7909	0.0527676	Yes	Yes
mr347	31175.3	110000	0.283412	0.0797428	Yes	Yes
mr349	20867.6	167000	0.124956	< 0.05	Yes	Yes
mr350	774336	407000	1.90254	0.0904069	Yes	Yes
mr351	96789.8	2250000	0.0430177	< 0.05	Yes	Yes
mr353	216902	498000	0.435547	0.0650124	Yes	Yes	Zinolol	putatively annotated	Polyphenol
mr355	7.98834e+06	37300000	0.214165	0.0995832	Yes	Yes	2'-Deoxyinosine-5'-monophosphate	putatively annotated	Nucleic acid derivative
mr356	44159.7	87100	0.507001	0.0750791	Yes	Yes
mr360	158473	565000	0.280483	< 0.05	Yes	Yes
mr363	2.24878e+07	38800000	0.579583	< 0.05	Yes	Yes
mr367	58251.2	732000	0.0795781	< 0.05	Yes	Yes
mr368	279269	215000	1.29892	< 0.05	Yes	Yes
mr369	505003	1720000	0.293606	0.0757223	Yes	Yes
mr371	20412.1	376000	0.0542875	< 0.05	Yes	Yes	Gentiopicrin	putatively annotated	Polyphenol
mr372	182797	335000	0.545663	0.0699795	Yes	Yes
mr373	7.03495e+06	14400000	0.488538	0.0755986	Yes	Yes	Sucrose	Standard	Saccharides
mr374	501379	3280000	0.15286	< 0.05	Yes	Yes
mr375	31962.7	105000	0.304406	< 0.05	Yes	Yes
mr377	18445.9	24700	0.746797	< 0.05	Yes	Yes
mr378	395121	65200	6.06014	< 0.05	Yes	Yes
mr379	652606	2150000	0.303538	0.059588	Yes	Yes
mr381	80603.2	647000	0.12458	< 0.05	Yes	Yes
mr382	10427.8	2520000	0.00413801	< 0.05	Yes	Yes
mr384	1.17063e+06	1540000	0.760146	0.0605994	Yes	Yes
mr388	13191.5	1490	8.85339	< 0.05	Yes	Yes
mr393	8511.21	58300	0.14599	< 0.05	Yes	Yes
mr394	15836.9	146000	0.108472	< 0.05	Yes	Yes
mr395	18449	186000	0.0991879	< 0.05	Yes	Yes
mr396	14600	256000	0.0570314	< 0.05	Yes	Yes
mr397	9322.93	96500	0.0966106	< 0.05	Yes	Yes
mr398	29850.4	1140000	0.0261846	< 0.05	Yes	Yes	Leucine derivative	putatively annotated (by GGM)	Amino acid derivative
mr404	5730.58	85700	0.0668679	< 0.05	Yes	Yes	Tricin derivative	putatively annotated	Flavonoid
mr409	1.84855e+06	1380000	1.33953	0.088605	Yes	Yes
mr415	977.533	92700	0.0105451	< 0.05	Yes	Yes
mr418	1.91719e+06	10600000	0.180867	< 0.05	Yes	Yes
mr419	428712	3130000	0.136969	< 0.05	Yes	Yes
mr421	249345	2070000	0.120457	< 0.05	Yes	Yes
mr423	11411.4	1860000	0.00613518	< 0.05	Yes	Yes
mr425	33387.2	69300	0.481778	0.0644087	Yes	Yes
mr427	25956.8	24500	1.05946	< 0.05	Yes	Yes
mr431	66795.3	199000	0.335655	< 0.05	Yes	Yes
mr433	5.10115e+06	13800000	0.369648	< 0.05	Yes	Yes
mr435	1.38687e+06	7450000	0.186157	< 0.05	Yes	Yes
mr441	1.08939e+06	13400000	0.0812977	< 0.05	Yes	Yes
mr443	156903	499000	0.314435	0.0815665	Yes	Yes
mr448	338333	310000	1.0914	< 0.05	Yes	Yes
mr454	2.26077e+06	2430000	0.930358	< 0.05	Yes	Yes
mr456	20693.2	42200	0.49036	0.0708382	Yes	Yes
mr457	48745.6	89900	0.54222	0.0798632	Yes	Yes
mr459	1.75592e+06	6210	282.757	< 0.05	Yes	Yes
mr461	761.747	198000	0.0038472	< 0.05	Yes	Yes
mr463	7317.81	32300	0.226558	< 0.05	Yes	Yes
mr467	422016	526000	0.802311	0.0892943	Yes	Yes
mr468	68203.2	485000	0.140625	< 0.05	Yes	Yes
mr470	22950.1	354000	0.0648308	< 0.05	Yes	Yes
mr473	5594.91	75300	0.0743015	< 0.05	Yes	Yes
mr474	1.17534e+06	53500	21.969	< 0.05	Yes	Yes
mr475	8031.8	1240000	0.00647726	< 0.05	Yes	Yes
mr476	4600.7	83600	0.0550323	< 0.05	Yes	Yes
mr477	14096.7	750000	0.0187956	< 0.05	Yes	Yes	Phellodensin F	putatively annotated	Flavonoid
mr481	950443	3390000	0.280367	0.0965132	Yes	Yes
mr482	74149.8	330000	0.224696	< 0.05	Yes	Yes
mr485	4425.71	2090000	0.00211757	< 0.05	Yes	Yes
mr489	1.00377e+06	1330000	0.754715	0.0712435	Yes	Yes	trans-2-Hexenal	putatively annotated	Others
mr490	472477	29400000	0.0160706	< 0.05	Yes	Yes	Pipecolinic acid	standard	Others
mr493	554335	933000	0.594142	0.0829269	Yes	Yes
mr497	57514.4	222000	0.259074	< 0.05	Yes	Yes	Oryzalexin?C	putatively annotated	Terpenoid
mr502	12589.5	406000	0.0310087	< 0.05	Yes	Yes	O-methylQuercetin O-hexoside	putatively annotated (by GM)	Flavonoid
mr504	3929.05	853000	0.00460616	< 0.05	Yes	Yes	Tricin 4'-O-(syringyl alcohol)ether	putatively annotated	Flavonoid
mr509	66810.2	512000	0.130489	< 0.05	Yes	Yes
mr513	2.65926e+06	13700000	0.194107	< 0.05	Yes	Yes
mr514	9404.65	399000	0.0235706	< 0.05	Yes	Yes
mr515	2.22726e+06	239000	9.31908	< 0.05	Yes	Yes
mr519	772195	969000	0.796899	< 0.05	Yes	Yes
mr524	5980.61	71300	0.0838795	< 0.05	Yes	Yes	Tricin 4'-O-(β-guaiacylglyceryl) ether derivative	putatively annotated (by GM)	Flavonoid
mr526	11889.8	56100	0.211939	< 0.05	Yes	Yes
mr533	884.185	4080	0.216712	< 0.05	Yes	Yes	C-hexosyl-luteolin O-pentoside	putatively annotated	Flavonoid
mr538	3986.91	15500000	0.00025722	< 0.05	Yes	Yes
mr539	6027.78	32800	0.183774	< 0.05	Yes	Yes
mr548	1.34799e+06	7230000	0.186445	< 0.05	Yes	Yes
mr549	120946	569000	0.21256	< 0.05	Yes	Yes
mr556	78589.4	17300	4.54274	< 0.05	Yes	Yes	Tricin O-caffeoyl-4'-O-(coniferyl alcohol)ether	putatively annotated (by GGM)	Flavonoid
mr557	9922.01	29000	0.342138	< 0.05	Yes	Yes
mr562	1886.63	401000	0.00470482	< 0.05	Yes	Yes	Tricin O-hexoside derivative	putatively annotated	Flavonoid
mr563	886947	175000	5.06827	< 0.05	Yes	Yes
mr575	16179.4	341000	0.047447	< 0.05	Yes	Yes
mr592	280954	338000	0.831224	0.0949569	Yes	Yes
mr593	501281	5070000	0.098872	< 0.05	Yes	Yes
mr594	9979.63	281000	0.0355147	< 0.05	Yes	Yes
mr595	15377.1	67500	0.227809	0.0709031	Yes	Yes
mr597	22964.8	74100	0.309917	0.0717613	Yes	Yes
mr598	47111.3	14000000	0.00336509	< 0.05	Yes	Yes
mr599	45036.7	116000	0.388248	0.0871558	Yes	Yes
mr606	5181.71	211000	0.0245579	< 0.05	Yes	Yes
mr610	74059.5	256000	0.289295	0.0667606	Yes	Yes	4, 7, 10-Trioxa-1,13-tridecanediamine	putatively annotated	Others
mr613	28140.7	242000	0.116284	< 0.05	Yes	Yes
mr615	918543	1300000	0.706572	< 0.05	Yes	Yes
mr621	55064.7	936000	0.0588298	< 0.05	Yes	Yes	Rhodomyrtone	putatively annotated	Others
mr622	107251	179000	0.59917	< 0.05	Yes	Yes
mr625	193571	603000	0.321014	0.0915813	Yes	Yes
mr626	205684	38300	5.37035	< 0.05	Yes	Yes
mr629	2738.05	191000	0.0143353	< 0.05	Yes	Yes	Tricin O-glucuronide-O-hexoside	putatively annotated	Flavonoid
mr633	94867.5	325000	0.2919	0.08042	Yes	Yes
mr634	603585	115000	5.24857	< 0.05	Yes	Yes
mr644	33953.6	150000	0.226357	0.0765017	Yes	Yes	p-Nitroaniline	putatively annotated	Others
mr649	46288.5	113000	0.409632	< 0.05	Yes	Yes	Xanthine	standard	Nucleic acid
mr654	50695.1	259000	0.195734	0.0601209	Yes	Yes
mr657	21701.4	151000	0.143718	< 0.05	Yes	Yes
mr658	94213.1	226000	0.416872	< 0.05	Yes	Yes
mr659	189014	1100000	0.171831	< 0.05	Yes	Yes
mr660	11937.4	2100000	0.00568448	< 0.05	Yes	Yes
mr664	90406.2	479000	0.188739	< 0.05	Yes	Yes	N-Acetyl-DL-glutamic acid	putatively annotated	Amino acid derivative
mr669	23482.5	4960	4.73437	< 0.05	Yes	Yes
mr670	63265.2	81700	0.77436	< 0.05	Yes	Yes
mr672	140911	427000	0.330002	0.087991	Yes	Yes	Methoxy indoleacetic acid	putatively annotated (by GGM)	Phytohormone
mr673	9810.41	1180000	0.00831391	< 0.05	Yes	Yes	Xanthurenic acid	putatively annotated (by GGM)	Amino acid derivative
mr677	40506.9	13900	2.91416	< 0.05	Yes	Yes	Kynurenine	standard	Amino acid derivative
mr680	145121	547000	0.265304	0.0815143	Yes	Yes
mr681	6009.55	57900	0.103792	< 0.05	Yes	Yes
mr682	25502.2	143000	0.178337	< 0.05	Yes	Yes	Cinnamoyl choline	putatively annotated	Vitamin derivative
mr683	49068.4	11800	4.15834	< 0.05	Yes	Yes
mr687	30358.6	766000	0.0396326	< 0.05	Yes	Yes
mr688	13807.9	139000	0.0993371	< 0.05	Yes	Yes
mr690	96128.7	281000	0.342095	0.0743016	Yes	Yes	Inosine	standard	Nucleic acid
mr691	100772	349000	0.288745	0.0742555	Yes	Yes
mr693	20002.3	31900	0.627031	0.078876	Yes	Yes	Xanthosine	standard	Nucleic acid
mr697	37183.5	102000	0.364544	0.0871273	Yes	Yes
mr698	11115.7	14200	0.782795	< 0.05	Yes	Yes	N-p-Coumaroyltryptamine	putatively annotated (by GGM)	Amino acid derivative
mr699	5199.65	239000	0.0217559	< 0.05	Yes	Yes	Sinapoylcholine	putatively annotated (by GGM)	Vitamin derivative
mr700	7333.66	92000	0.0797137	< 0.05	Yes	Yes
mr701	222130	102000	2.17775	< 0.05	Yes	Yes
mr702	26762.9	101000	0.26498	< 0.05	Yes	Yes
mr705	110852	723000	0.153322	< 0.05	Yes	Yes	N-p-Coumaroylserotonin	putatively annotated (by GGM)	Amino acid derivative
mr707	4985.29	180000	0.027696	< 0.05	Yes	Yes	N-Feruloyltryptamine	putatively annotated (by GGM)	Amino acid derivative
mr708	494125	2490000	0.198444	< 0.05	Yes	Yes
mr709	21223.4	39800	0.533251	< 0.05	Yes	Yes	Adenosine 3'-monophosphate	standard	Nucleic acid derivative
mr712	64997.7	983000	0.0661217	< 0.05	Yes	Yes	N-Feruloylserotonin	putatively annotated (by GGM)	Amino acid derivative
mr716	318909	50000	6.37818	< 0.05	Yes	Yes	Biflorin	putatively annotated	Polyphenol
mr729	123637	2170000	0.0569758	< 0.05	Yes	Yes
mr731	2613.02	3150000	0.000829529	< 0.05	Yes	Yes	Luteolin O-rahmnosyl-O-rutinoside	putatively annotated	Flavonoid
mr732	182340	1210000	0.150694	< 0.05	Yes	Yes
mr734	23109.7	35500	0.650977	0.0865007	Yes	Yes
mr737	59255	676000	0.0876553	< 0.05	Yes	Yes
mr739	52269.2	31500	1.65934	0.0917678	Yes	Yes
mr740	15684.8	87600	0.17905	< 0.05	Yes	Yes	Feruloyl putrescine derivative	putatively annotated (by GGM)	Polyamine
mr741	36661.5	44900	0.816514	0.0832502	Yes	Yes
mr742	712899	893000	0.798319	< 0.05	Yes	Yes
mr743	19142.6	432000	0.0443116	< 0.05	Yes	Yes
mr744	10708.1	22500	0.475916	0.0535287	Yes	Yes
mr747	41460.8	88100	0.470611	< 0.05	Yes	Yes
mr754	188709	766000	0.246356	0.0604616	Yes	Yes
mr755	30338.9	127000	0.238889	< 0.05	Yes	Yes
mr757	25377.5	175000	0.145015	< 0.05	Yes	Yes
mr758	105083	1880000	0.0558951	< 0.05	Yes	Yes
mr759	66639.1	81200	0.820679	0.0649574	Yes	Yes
mr761	615543	1680000	0.366395	0.062067	Yes	Yes
mr764	111934	252000	0.444184	< 0.05	Yes	Yes
mr768	128603	2300000	0.0559142	< 0.05	Yes	Yes
mr770	186070	474000	0.392553	< 0.05	Yes	Yes
mr771	53777.1	259000	0.207634	< 0.05	Yes	Yes	Carnitine	putatively annotated	Others
mr772	49262.6	171000	0.288085	< 0.05	Yes	Yes
mr774	38582.6	55200	0.69896	0.0617073	Yes	Yes
mr775	71720.1	2640	27.1667	< 0.05	Yes	Yes
mr777	276664	593000	0.466549	0.0840769	Yes	Yes
mr778	193169	176000	1.09755	< 0.05	Yes	Yes
mr779	65497.7	483000	0.135606	< 0.05	Yes	Yes
mr780	28821.8	334000	0.0862929	< 0.05	Yes	Yes
mr781	171730	83600	2.05418	< 0.05	Yes	Yes	N-acetylneuraminic acid	putatively annotated	Others
mr783	36672.9	42200	0.869026	0.0662141	Yes	Yes
mr791	63009.3	301000	0.209333	< 0.05	Yes	Yes
mr795	16162.7	40500	0.399079	0.0654593	Yes	Yes	Feruloyl putrescine O-hexoside	putatively annotated (by GGM)	Polyamine
mr796	21821.9	203000	0.107497	< 0.05	Yes	Yes
mr798	27456	635000	0.0432377	< 0.05	Yes	Yes	Cysteine	standard	Amino acid
mr799	187402	209000	0.89666	< 0.05	Yes	Yes	Nicotinic acid	standard	Vitamin
mr802	21990.3	31500	0.698104	0.0718816	Yes	Yes	1-Methylnicotinamide	putatively annotated	Vitamin
mr803	817377	429000	1.90531	0.0863672	Yes	Yes	Acetylcholine	standard	Vitamin
mr805	53902.7	92400	0.583362	0.0929951	Yes	Yes	Glucosamine	putatively annotated	Others
mr807	513462	2790000	0.184036	< 0.05	Yes	Yes	O-Phosphocholine	standard	Vitamin
mr817	79857.5	167000	0.478189	0.0920055	Yes	Yes	Spermine	standard	Polyamine
mr819	928318	1190000	0.780099	< 0.05	Yes	Yes
mr820	47681.9	4930000	0.00967178	< 0.05	Yes	Yes
mr823	147022	49900	2.94634	< 0.05	Yes	Yes
mr828	1.35572e+06	347000	3.90697	< 0.05	Yes	Yes
mr829	5404	1010000	0.0053505	< 0.05	Yes	Yes
mr832	22793.1	391000	0.0582943	< 0.05	Yes	Yes
mr833	18490.4	46500	0.397643	0.096316	Yes	Yes
mr835	4499.94	151000	0.0298009	< 0.05	Yes	Yes	C-pentosyl-chrysoeriol O-hexoside	putatively annotated (by GM)	Flavonoid
mr841	367160	3600000	0.101989	< 0.05	Yes	Yes
mr842	1756.47	69900	0.0251283	< 0.05	Yes	Yes
mr845	8163	71400	0.114328	< 0.05	Yes	Yes
mr848	359659	850000	0.423128	< 0.05	Yes	Yes
mr851	38637.4	65400	0.590787	< 0.05	Yes	Yes
mr852	123267	54600	2.25764	< 0.05	Yes	Yes	Tricin O-caffeoyl-4'-O-(syringyl alcohol)ether	putatively annotated (by GGM)	Flavonoid
mr853	167060	150000	1.11373	0.0852265	Yes	Yes
mr854	21164.4	70300	0.301059	0.0659737	Yes	Yes	Tricin O-caffeoyl-4'-O-(3-(4-Hydroxy-3,5-dimethoxyphenyl)propanoic acid)ether	putatively annotated (by GGM)	Flavonoid
mr855	617291	145000	4.25718	< 0.05	Yes	Yes
mr856	130275	32600	3.99616	< 0.05	Yes	Yes
mr859	4.52197e+06	14800000	0.305538	< 0.05	Yes	Yes
mr864	217131	243000	0.893542	0.0583554	Yes	Yes
mr866	48300.8	345000	0.140002	< 0.05	Yes	Yes
mr867	216098	17000	12.7117	< 0.05	Yes	Yes
mr868	80618.3	475000	0.169723	< 0.05	Yes	Yes
mr869	280458	401000	0.699396	< 0.05	Yes	Yes	N-Acetyl-L-leucine	putatively annotated (by GGM)	Amino acid derivative
mr870	379600	23500	16.1532	< 0.05	Yes	Yes
mr872	229291	1210000	0.189497	< 0.05	Yes	Yes
mr875	144766	88500	1.63577	< 0.05	Yes	Yes
mr876	34950.9	144000	0.242715	0.0620494	Yes	Yes	N-Acetyltryptamine	putatively annotated (by GGM)	Amino acid derivative
mr878	1.57644e+06	454000	3.47234	< 0.05	Yes	Yes
mr880	119364	59100	2.0197	0.0623152	Yes	Yes
mr881	16900.6	113000	0.149563	< 0.05	Yes	Yes
mr886	58549.1	29400	1.99147	< 0.05	Yes	Yes
mr888	264046	1000000	0.264046	< 0.05	Yes	Yes
mr889	84414.9	121000	0.697644	0.0678984	Yes	Yes
mr901	28771.9	363000	0.0792614	< 0.05	Yes	Yes
mr902	93549.5	31100	3.00802	< 0.05	Yes	Yes
mr903	7660.06	53500	0.143179	< 0.05	Yes	Yes	N-Benzoylserotonin	putatively annotated (by GGM)	Amino acid derivative
mr905	33679.6	155000	0.217288	< 0.05	Yes	Yes
mr908	12301.5	55700	0.220853	< 0.05	Yes	Yes	N-Salicyloylserotonin	putatively annotated (by GGM)	Amino acid derivative
mr911	81547.6	189000	0.431469	< 0.05	Yes	Yes
mr915	70517.6	16800	4.19747	< 0.05	Yes	Yes
mr916	144319	352000	0.409997	< 0.05	Yes	Yes
mr917	38222.2	26500	1.44235	< 0.05	Yes	Yes
mr918	51762.3	12200	4.24282	< 0.05	Yes	Yes
mr920	127673	37300	3.42286	< 0.05	Yes	Yes
mr929	115068	559000	0.205847	< 0.05	Yes	Yes
mr939	271756	1790000	0.151819	< 0.05	Yes	Yes
mr942	146072	1070000	0.136516	< 0.05	Yes	Yes
mr944	528798	3560000	0.148539	< 0.05	Yes	Yes
mr949	251271	106000	2.37048	< 0.05	Yes	Yes	Tianshic acid	putatively annotated	Fatty acid
mr950	459084	120000	3.8257	< 0.05	Yes	Yes
mr951	49701.2	43900	1.13215	0.0629686	Yes	Yes
mr955	87655.6	36500	2.40152	< 0.05	Yes	Yes
mr957	332645	23800	13.9767	< 0.05	Yes	Yes
mr961	967628	107000	9.04326	< 0.05	Yes	Yes
mr962	634415	5090000	0.12464	< 0.05	Yes	Yes
mr967	67887.7	74300	0.913697	< 0.05	Yes	Yes
mr969	13644.4	79100	0.172495	< 0.05	Yes	Yes	Cholesterol	putatively annotated	Fatty acid
mr970	28555.1	204000	0.139976	< 0.05	Yes	Yes
mr973	26119.1	122000	0.214091	< 0.05	Yes	Yes
mr974	64562.2	294000	0.219599	< 0.05	Yes	Yes
mr975	55058.3	515000	0.106909	< 0.05	Yes	Yes
mr983	113271	66600	1.70076	0.0686651	Yes	Yes
mr988	35167.7	247000	0.142379	< 0.05	Yes	Yes
mr990	177305	1320000	0.134322	< 0.05	Yes	Yes
mr994	1.33647e+06	11900000	0.112309	< 0.05	Yes	Yes
mr995	325814	1530000	0.21295	0.0988338	Yes	Yes
mr996	1.62302e+06	257000	6.31526	< 0.05	Yes	Yes
mr998	108312	52800	2.05137	< 0.05	Yes	Yes
mr1004	0	6040000	0	NA	No	Yes
mr1008	0	3540000	0	NA	No	Yes
mr1010	0	124000	0	NA	No	Yes
mr1011	0	32500	0	NA	No	Yes
mr1015	0	253000	0	NA	No	Yes
mr1020	0	626000	0	NA	No	Yes
mr1022	0	900000	0	NA	No	Yes
mr1023	0	2750000	0	NA	No	Yes
mr1024	0	565000	0	NA	No	Yes
mr1027	0	300000	0	NA	No	Yes
mr1170	0	361000	0	NA	No	Yes
mr1171	0	81600	0	NA	No	Yes
mr1276	0	11600	0	NA	No	Yes
mr1173	0	136000	0	NA	No	Yes
mr1174	0	284000	0	NA	No	Yes
mr1030	0	86700	0	NA	No	Yes
mr1175	0	31300	0	NA	No	Yes
mr1031	0	793000	0	NA	No	Yes
mr1033	0	726000	0	NA	No	Yes
mr1177	0	37400	0	NA	No	Yes
mr1178	0	138000	0	NA	No	Yes
mr1180	0	46500	0	NA	No	Yes
mr1277	0	300000	0	NA	No	Yes
mr1035	0	15100000	0	NA	No	Yes
mr1279	0	5120	0	NA	No	Yes
mr1281	0	118000	0	NA	No	Yes
mr1181	0	835000	0	NA	No	Yes
mr1182	0	782000	0	NA	No	Yes
mr1471	0	155000	0	NA	No	Yes
mr1283	0	113000	0	NA	No	Yes
mr1473	0	646000	0	NA	No	Yes
mr1037	0	9570000	0	NA	No	Yes
mr1288	0	248000	0	NA	No	Yes
mr1477	0	13900000	0	NA	No	Yes
mr1478	0	10800000	0	NA	No	Yes
mr1480	0	2420000	0	NA	No	Yes
mr1183	0	6930000	0	NA	No	Yes
mr1038	0	913000	0	NA	No	Yes
mr1293	0	627000	0	NA	No	Yes
mr1294	0	3180000	0	NA	No	Yes
mr1482	0	1470000	0	NA	No	Yes
mr1039	0	10300000	0	NA	No	Yes
mr1298	0	85200	0	NA	No	Yes
mr1299	0	314000	0	NA	No	Yes
mr1484	0	28600	0	NA	No	Yes
mr1486	0	2350000	0	NA	No	Yes
mr1487	0	3980	0	NA	No	Yes
mr1489	0	1340000	0	NA	No	Yes
mr1490	0	33200000	0	NA	No	Yes
mr1302	0	275000	0	NA	No	Yes
mr1303	0	16100000	0	NA	No	Yes
mr1304	0	905000	0	NA	No	Yes
mr1305	0	23700	0	NA	No	Yes
mr1040	0	1030000	0	NA	No	Yes
mr1307	0	1920	0	NA	No	Yes
mr1308	0	3420000	0	NA	No	Yes
mr1493	0	2110	0	NA	No	Yes
mr1495	0	2720000	0	NA	No	Yes
mr1497	0	16700	0	NA	No	Yes
mr1310	0	3820000	0	NA	No	Yes
mr1498	0	134000	0	NA	No	Yes
mr1499	0	439000	0	NA	No	Yes
mr1500	0	3630	0	NA	No	Yes
mr1312	0	1410	0	NA	No	Yes
mr1166	0	141000	0	NA	No	Yes
mr1504	0	15300	0	NA	No	Yes
mr1316	0	207000	0	NA	No	Yes
mr1045	0	2910000	0	NA	No	Yes
mr1317	0	114000	0	NA	No	Yes
mr1318	0	1630000	0	NA	No	Yes
mr1508	0	1790	0	NA	No	Yes
mr1509	0	39600	0	NA	No	Yes
mr1510	0	324000	0	NA	No	Yes
mr1329	0	31200000	0	NA	No	Yes
mr1046	0	899000	0	NA	No	Yes
mr1342	0	24700	0	NA	No	Yes
mr1344	0	10700	0	NA	No	Yes
mr1347	0	994000	0	NA	No	Yes
mr1349	0	162000	0	NA	No	Yes
mr1354	0	306000	0	NA	No	Yes
mr1355	0	4630	0	NA	No	Yes
mr1360	0	569000	0	NA	No	Yes
mr1361	0	7170	0	NA	No	Yes
mr1191	0	12900	0	NA	No	Yes
mr1362	0	62700	0	NA	No	Yes
mr1514	0	5610	0	NA	No	Yes
mr1368	0	117000	0	NA	No	Yes
mr1516	0	175000	0	NA	No	Yes
mr1055	0	1320000	0	NA	No	Yes
mr1374	0	12700	0	NA	No	Yes
mr1376	0	357000	0	NA	No	Yes
mr1377	0	5180	0	NA	No	Yes
mr1521	0	53600	0	NA	No	Yes
mr1522	0	175000	0	NA	No	Yes
mr1523	0	102000	0	NA	No	Yes
mr1379	0	110000	0	NA	No	Yes
mr1381	0	1600	0	NA	No	Yes
mr1057	0	207000	0	NA	No	Yes
mr1524	0	581000	0	NA	No	Yes
mr1525	0	986000	0	NA	No	Yes
mr1526	0	5630	0	NA	No	Yes
mr1527	0	1350000	0	NA	No	Yes
mr1388	0	92500	0	NA	No	Yes
mr1528	0	2870000	0	NA	No	Yes
mr1390	0	9240000	0	NA	No	Yes
mr1391	0	15700	0	NA	No	Yes
mr1529	0	211000	0	NA	No	Yes
mr1530	0	41700	0	NA	No	Yes
mr1062	0	14500000	0	NA	No	Yes
mr1063	0	12200	0	NA	No	Yes
mr1194	0	2100000	0	NA	No	Yes
mr1398	0	21400	0	NA	No	Yes
mr1064	0	84000	0	NA	No	Yes
mr1536	0	12000	0	NA	No	Yes
mr1197	0	11800	0	NA	No	Yes
mr1198	0	17500	0	NA	No	Yes
mr1537	0	383000	0	NA	No	Yes
mr1401	0	793000	0	NA	No	Yes
mr1199	0	332000	0	NA	No	Yes
mr1539	0	203000	0	NA	No	Yes
mr1540	0	8810	0	NA	No	Yes
mr1542	0	112000	0	NA	No	Yes
mr1200	0	63300	0	NA	No	Yes
mr1544	0	94600	0	NA	No	Yes
mr1403	0	240000	0	NA	No	Yes
mr1546	0	49200	0	NA	No	Yes
mr1074	0	3430000	0	NA	No	Yes
mr1075	0	1060000	0	NA	No	Yes
mr1404	0	114000	0	NA	No	Yes
mr1405	0	251000	0	NA	No	Yes
mr1406	0	1380000	0	NA	No	Yes
mr1079	0	7280000	0	NA	No	Yes
mr1407	0	207000	0	NA	No	Yes
mr1549	0	139000	0	NA	No	Yes
mr1550	0	361000	0	NA	No	Yes
mr1551	0	74100	0	NA	No	Yes
mr1553	0	283000	0	NA	No	Yes
mr1555	0	58200	0	NA	No	Yes
mr1409	0	574000	0	NA	No	Yes
mr1557	0	433000	0	NA	No	Yes
mr1558	0	274000	0	NA	No	Yes
mr1559	0	204000	0	NA	No	Yes
mr1413	0	158000	0	NA	No	Yes
mr1565	0	188000	0	NA	No	Yes
mr1208	0	414000	0	NA	No	Yes
mr1570	0	58000	0	NA	No	Yes
mr1571	0	298000	0	NA	No	Yes
mr1575	0	45700	0	NA	No	Yes
mr1577	0	132000	0	NA	No	Yes
mr1578	0	73200	0	NA	No	Yes
mr1580	0	1440000	0	NA	No	Yes
mr1089	0	3660000	0	NA	No	Yes
mr1090	0	1270000	0	NA	No	Yes
mr1422	0	78900	0	NA	No	Yes
mr1218	0	335000	0	NA	No	Yes
mr1094	0	1060000	0	NA	No	Yes
mr1581	0	24500	0	NA	No	Yes
mr1423	0	23700	0	NA	No	Yes
mr1583	0	294000	0	NA	No	Yes
mr1096	0	2340000	0	NA	No	Yes
mr1220	0	3440000	0	NA	No	Yes
mr1584	0	577000	0	NA	No	Yes
mr1585	0	1040000	0	NA	No	Yes
mr1587	0	299000	0	NA	No	Yes
mr1221	0	709000	0	NA	No	Yes
mr1588	0	358000	0	NA	No	Yes
mr1591	0	265000	0	NA	No	Yes
mr1222	0	199000	0	NA	No	Yes
mr1593	0	20200	0	NA	No	Yes
mr1594	0	250000	0	NA	No	Yes
mr1595	0	19600	0	NA	No	Yes
mr1597	0	172000	0	NA	No	Yes
mr1599	0	611000	0	NA	No	Yes
mr1600	0	178000	0	NA	No	Yes
mr1229	0	13600000	0	NA	No	Yes
mr1424	0	101000	0	NA	No	Yes
mr1230	0	376000	0	NA	No	Yes
mr1603	0	300000	0	NA	No	Yes
mr1606	0	155000	0	NA	No	Yes
mr1234	0	775000	0	NA	No	Yes
mr1609	0	207000	0	NA	No	Yes
mr1235	0	239000	0	NA	No	Yes
mr1110	0	345000	0	NA	No	Yes
mr1236	0	77100	0	NA	No	Yes
mr1113	0	3680000	0	NA	No	Yes
mr1610	0	43300	0	NA	No	Yes
mr1238	0	8380000	0	NA	No	Yes
mr1239	0	179000	0	NA	No	Yes
mr1240	0	349000	0	NA	No	Yes
mr1120	0	2250000	0	NA	No	Yes
mr1243	0	17500	0	NA	No	Yes
mr1613	0	513000	0	NA	No	Yes
mr1124	0	29700	0	NA	No	Yes
mr1427	0	3290	0	NA	No	Yes
mr1617	0	4280000	0	NA	No	Yes
mr1619	0	244000	0	NA	No	Yes
mr1620	0	399000	0	NA	No	Yes
mr1246	0	998000	0	NA	No	Yes
mr1247	0	2240000	0	NA	No	Yes
mr1248	0	1340	0	NA	No	Yes
mr1250	0	193000	0	NA	No	Yes
mr1128	0	963000	0	NA	No	Yes
mr1251	0	181000	0	NA	No	Yes
mr1252	0	830000	0	NA	No	Yes
mr1435	0	228000	0	NA	No	Yes
mr1253	0	7230	0	NA	No	Yes
mr1257	0	160000	0	NA	No	Yes
mr1624	0	209000	0	NA	No	Yes
mr1627	0	207000	0	NA	No	Yes
mr1629	0	347000	0	NA	No	Yes
mr1630	0	224000	0	NA	No	Yes
mr1631	0	637000	0	NA	No	Yes
mr1633	0	22300	0	NA	No	Yes
mr1634	0	18300	0	NA	No	Yes
mr1636	0	9760	0	NA	No	Yes
mr1637	0	191000	0	NA	No	Yes
mr1638	0	50000	0	NA	No	Yes
mr1642	0	3750	0	NA	No	Yes
mr1646	0	28500	0	NA	No	Yes
mr1647	0	974000	0	NA	No	Yes
mr1648	0	87400	0	NA	No	Yes
mr1132	0	1550000	0	NA	No	Yes
mr1649	0	41600	0	NA	No	Yes
mr1651	0	241000	0	NA	No	Yes
mr1653	0	59700	0	NA	No	Yes
mr1655	0	5050000	0	NA	No	Yes
mr1657	0	14900	0	NA	No	Yes
mr1659	0	57200	0	NA	No	Yes
mr1660	0	484000	0	NA	No	Yes
mr1663	0	50200	0	NA	No	Yes
mr1666	0	1180000	0	NA	No	Yes
mr1667	0	63600	0	NA	No	Yes
mr1668	0	51000	0	NA	No	Yes
mr1669	0	82700	0	NA	No	Yes
mr1670	0	35700	0	NA	No	Yes
mr1671	0	28400	0	NA	No	Yes
mr1672	0	130000	0	NA	No	Yes
mr1673	0	13000	0	NA	No	Yes
mr1674	0	20300	0	NA	No	Yes
mr1679	0	1050000	0	NA	No	Yes
mr1681	0	21500	0	NA	No	Yes
mr1682	0	1200000	0	NA	No	Yes
mr1688	0	45200	0	NA	No	Yes
mr1689	0	22900	0	NA	No	Yes
mr1690	0	587000	0	NA	No	Yes
mr1691	0	3380000	0	NA	No	Yes
mr1693	0	29300	0	NA	No	Yes
mr1697	0	199000	0	NA	No	Yes
mr1699	0	42400	0	NA	No	Yes
mr1702	0	817000	0	NA	No	Yes
mr1703	0	108000	0	NA	No	Yes
mr1706	0	33300	0	NA	No	Yes
mr1707	0	325000	0	NA	No	Yes
mr1708	0	333000	0	NA	No	Yes
mr1709	0	129000	0	NA	No	Yes
mr1711	0	107000	0	NA	No	Yes
mr1712	0	378000	0	NA	No	Yes
mr1713	0	267000	0	NA	No	Yes
mr1714	0	312000	0	NA	No	Yes
mr1136	0	199000	0	NA	No	Yes
mr1715	0	109000	0	NA	No	Yes
mr1717	0	27700	0	NA	No	Yes
mr1718	0	59400	0	NA	No	Yes
mr1720	0	843000	0	NA	No	Yes
mr1721	0	57700	0	NA	No	Yes
mr1722	0	133000	0	NA	No	Yes
mr1723	0	206000	0	NA	No	Yes
mr1727	0	110000	0	NA	No	Yes
mr1728	0	516000	0	NA	No	Yes
mr1729	0	270000	0	NA	No	Yes
mr1730	0	116000	0	NA	No	Yes
mr1732	0	1000000	0	NA	No	Yes
mr1733	0	160000	0	NA	No	Yes
mr1734	0	17000	0	NA	No	Yes
mr1735	0	221000	0	NA	No	Yes
mr1736	0	1470000	0	NA	No	Yes
mr1739	0	67800	0	NA	No	Yes
mr1740	0	489000	0	NA	No	Yes
mr1741	0	781000	0	NA	No	Yes
mr1743	0	12800	0	NA	No	Yes
mr1744	0	88000	0	NA	No	Yes
mr1745	0	374000	0	NA	No	Yes
mr1746	0	184000	0	NA	No	Yes
mr1747	0	70600	0	NA	No	Yes
mr1748	0	214000	0	NA	No	Yes
mr1749	0	78800	0	NA	No	Yes
mr1751	0	222000	0	NA	No	Yes
mr1754	0	270000	0	NA	No	Yes
mr1756	0	25700	0	NA	No	Yes
mr1757	0	1340000	0	NA	No	Yes
mr1758	0	292000	0	NA	No	Yes
mr1760	0	4090	0	NA	No	Yes
mr1761	0	35400	0	NA	No	Yes
mr1762	0	429000	0	NA	No	Yes
mr1763	0	164000	0	NA	No	Yes
mr1766	0	30400	0	NA	No	Yes
mr1767	0	783000	0	NA	No	Yes
mr1768	0	803000	0	NA	No	Yes
mr1771	0	150000	0	NA	No	Yes
mr1778	0	3480000	0	NA	No	Yes
mr1781	0	236000	0	NA	No	Yes
mr1782	0	15600	0	NA	No	Yes
mr1783	0	163000	0	NA	No	Yes
mr1784	0	193000	0	NA	No	Yes
mr1785	0	167000	0	NA	No	Yes
mr1788	0	243000	0	NA	No	Yes
mr1793	0	48500	0	NA	No	Yes
mr1794	0	74000	0	NA	No	Yes
mr1795	0	178000	0	NA	No	Yes
mr1798	0	51500	0	NA	No	Yes
mr1800	0	55600	0	NA	No	Yes
mr1804	0	491000	0	NA	No	Yes
mr1805	0	80100	0	NA	No	Yes
mr1807	0	82900	0	NA	No	Yes
mr1808	0	37300	0	NA	No	Yes
mr1815	0	48700	0	NA	No	Yes
mr1821	0	28500	0	NA	No	Yes
mr1822	0	2050	0	NA	No	Yes
mr1823	0	21000	0	NA	No	Yes
mr1825	0	10300	0	NA	No	Yes
mr1826	0	48500	0	NA	No	Yes
mr1827	0	245000	0	NA	No	Yes
mr1828	0	77100	0	NA	No	Yes
mr1829	0	4560000	0	NA	No	Yes
mr1830	0	139000	0	NA	No	Yes
mr1834	0	10900	0	NA	No	Yes
mr1835	0	174000	0	NA	No	Yes
mr1836	0	64900	0	NA	No	Yes
mr1837	0	205000	0	NA	No	Yes
mr1838	0	107000	0	NA	No	Yes
mr1840	0	243000	0	NA	No	Yes
mr1841	0	360000	0	NA	No	Yes
mr1842	0	4280000	0	NA	No	Yes
mr1843	0	20800	0	NA	No	Yes
mr1844	0	232000	0	NA	No	Yes
mr1846	0	52200	0	NA	No	Yes
mr1848	0	4930	0	NA	No	Yes
mr1851	0	336000	0	NA	No	Yes
mr1853	0	87800	0	NA	No	Yes
mr1854	0	6330	0	NA	No	Yes
mr1855	0	105000	0	NA	No	Yes
mr1856	0	121000	0	NA	No	Yes
mr1857	0	46900	0	NA	No	Yes
mr1860	0	110000	0	NA	No	Yes
mr1861	0	2520000	0	NA	No	Yes
mr1862	0	47300	0	NA	No	Yes
mr1863	0	215000	0	NA	No	Yes
mr1864	0	186000	0	NA	No	Yes
mr1865	0	95800	0	NA	No	Yes
mr1866	0	555000	0	NA	No	Yes
mr1870	0	390000	0	NA	No	Yes
mr1872	0	30100	0	NA	No	Yes
mr1873	0	229000	0	NA	No	Yes
mr1874	0	210000	0	NA	No	Yes
mr1876	0	601000	0	NA	No	Yes
mr1877	0	3710	0	NA	No	Yes
mr1878	0	607000	0	NA	No	Yes
mr1879	0	104000	0	NA	No	Yes
mr1880	0	306000	0	NA	No	Yes
mr1882	0	103000	0	NA	No	Yes
mr1885	0	159000	0	NA	No	Yes
mr1887	0	451000	0	NA	No	Yes
mr1888	0	104000	0	NA	No	Yes
mr1889	0	214000	0	NA	No	Yes
mr1890	0	33000	0	NA	No	Yes
mr1891	0	12300	0	NA	No	Yes
mr1893	0	67100	0	NA	No	Yes
mr1897	0	73400	0	NA	No	Yes
mr1900	0	397000	0	NA	No	Yes
mr1901	0	48000	0	NA	No	Yes
mr1902	0	275000	0	NA	No	Yes
mr1904	0	390000	0	NA	No	Yes
mr1905	0	369000	0	NA	No	Yes
mr1906	0	1550000	0	NA	No	Yes
mr1907	0	1810000	0	NA	No	Yes
mr1909	0	1820000	0	NA	No	Yes
mr1910	0	29100	0	NA	No	Yes
mr1911	0	938000	0	NA	No	Yes
mr1913	0	15100	0	NA	No	Yes
mr1914	0	112000	0	NA	No	Yes
mr1915	0	384000	0	NA	No	Yes
mr1916	0	620000	0	NA	No	Yes
mr1918	0	303000	0	NA	No	Yes
mr1921	0	241000	0	NA	No	Yes
mr1922	0	310000	0	NA	No	Yes
mr1923	0	128000	0	NA	No	Yes
mr1927	0	111000	0	NA	No	Yes
mr1929	0	184000	0	NA	No	Yes
mr1930	0	142000	0	NA	No	Yes
mr1932	0	231000	0	NA	No	Yes
mr1933	0	169000	0	NA	No	Yes
mr1936	0	216000	0	NA	No	Yes
mr1939	0	75300	0	NA	No	Yes
mr1940	0	433000	0	NA	No	Yes
mr1941	0	674000	0	NA	No	Yes
mr1942	0	93900	0	NA	No	Yes
mr1944	0	211000	0	NA	No	Yes
mr1945	0	39000	0	NA	No	Yes
mr1946	0	311000	0	NA	No	Yes
mr1947	0	368000	0	NA	No	Yes
mr1948	0	1390000	0	NA	No	Yes
mr1949	0	1100000	0	NA	No	Yes
mr1951	0	60900	0	NA	No	Yes
mr1952	0	11800	0	NA	No	Yes
mr1953	0	445000	0	NA	No	Yes
mr1954	0	7090	0	NA	No	Yes
mr1957	0	12000	0	NA	No	Yes
mr1958	0	16400	0	NA	No	Yes
mr1959	0	76800	0	NA	No	Yes
mr1960	0	360000	0	NA	No	Yes
mr1961	0	1770000	0	NA	No	Yes
mr1962	0	103000	0	NA	No	Yes
mr1258	0	14700	0	NA	No	Yes
mr1259	0	4450	0	NA	No	Yes
mr1260	0	1930	0	NA	No	Yes
mr1146	0	46300	0	NA	No	Yes
mr1148	0	294000	0	NA	No	Yes
mr1149	0	204000	0	NA	No	Yes
mr1261	0	82300	0	NA	No	Yes
mr1440	0	5300	0	NA	No	Yes
mr1156	0	63000	0	NA	No	Yes
mr1447	0	68600	0	NA	No	Yes
mr1965	0	273000	0	NA	No	Yes
mr1455	0	7460	0	NA	No	Yes
mr1160	0	1960000	0	NA	No	Yes
mr1161	0	944000	0	NA	No	Yes
mr1966	0	77700	0	NA	No	Yes
mr1968	0	1310000	0	NA	No	Yes
mr1268	0	11100	0	NA	No	Yes
mr1971	0	813000	0	NA	No	Yes
mr1165	0	771000	0	NA	No	Yes
mr1972	0	13100	0	NA	No	Yes
mr1974	0	16500	0	NA	No	Yes
mr1977	0	219000	0	NA	No	Yes
mr1270	0	55900	0	NA	No	Yes
mr1983	0	11700	0	NA	No	Yes
mr1984	0	18000	0	NA	No	Yes
mr1993	0	63900	0	NA	No	Yes
mr001	5261.51	0	NA	NA	Yes	No
mr110	301453	0	NA	NA	Yes	No
mr112	629542	0	NA	NA	Yes	No	Lysine butyrate	putatively annotated	Amino acid derivative
mr142	71634.7	0	NA	NA	Yes	No
mr148	26989.1	0	NA	NA	Yes	No
mr156	85267.1	0	NA	NA	Yes	No
mr187	106954	0	NA	NA	Yes	No
mr192	11119.3	0	NA	NA	Yes	No
mr220	121.493	0	NA	NA	Yes	No
mr233	611.943	0	NA	NA	Yes	No
mr236	1990.24	0	NA	NA	Yes	No
mr272	16962.9	0	NA	NA	Yes	No	Scopoletin	putatively annotated	Polyphenol
mr348	946.162	0	NA	NA	Yes	No
mr376	2591.9	0	NA	NA	Yes	No
mr411	3254.66	0	NA	NA	Yes	No	Daidzein O-hexoside	putatively annotated	Flavonoid
mr416	2455.37	0	NA	NA	Yes	No
mr417	4379.2	0	NA	NA	Yes	No
mr451	975.179	0	NA	NA	Yes	No
mr453	2015.82	0	NA	NA	Yes	No
mr507	1850.63	0	NA	NA	Yes	No
mr512	544.81	0	NA	NA	Yes	No	Chrysoeriol C-hexoside derivative	putatively annotated	Flavonoid
mr525	1417.02	0	NA	NA	Yes	No
mr540	542.906	0	NA	NA	Yes	No
mr568	743.508	0	NA	NA	Yes	No
mr569	1152.57	0	NA	NA	Yes	No
mr570	1068.8	0	NA	NA	Yes	No
mr574	42793.8	0	NA	NA	Yes	No
mr580	1032.39	0	NA	NA	Yes	No
mr581	679.78	0	NA	NA	Yes	No
mr596	358.153	0	NA	NA	Yes	No
mr600	1120.8	0	NA	NA	Yes	No
mr636	18064.3	0	NA	NA	Yes	No
mr650	16221	0	NA	NA	Yes	No	3-Indoleacetonitrile	putatively annotated (by GGM)	Phytohormone
mr685	20819.8	0	NA	NA	Yes	No	Muramic acid	putatively annotated	Saccharides
mr686	78148.5	0	NA	NA	Yes	No
mr711	22303.5	0	NA	NA	Yes	No	Strychnine N-Oxide	putatively annotated	Others
mr713	2395.4	0	NA	NA	Yes	No
mr725	10391.4	0	NA	NA	Yes	No
mr751	34037.1	0	NA	NA	Yes	No
mr812	213.603	0	NA	NA	Yes	No	β-cryptoxanthin	standard	Vitamin
mr847	17768	0	NA	NA	Yes	No
mr098	2.3839e+06	0	NA	NA	Yes	No
mr108	134201	0	NA	NA	Yes	No
mr002	66907	0	NA	NA	Yes	No	Catechin	standard	Polyphenol
mr007	49905.2	0	NA	NA	Yes	No
mr008	390429	0	NA	NA	Yes	No
mr009	35468.2	0	NA	NA	Yes	No	IAA-Asp-N-Glc	putatively annotated (by GM)	Phytohormone
mr010	7560.95	0	NA	NA	Yes	No
mr012	31751.2	0	NA	NA	Yes	No
mr032	39855.7	0	NA	NA	Yes	No	Progesterone	putatively annotated	Terpenoid
mr033	47074.5	0	NA	NA	Yes	No
mr037	47865.5	0	NA	NA	Yes	No	1-oleoylglycerol (1-monoolein)	putatively annotated	Fatty acid
mr044	16172.8	0	NA	NA	Yes	No
mr045	1228.06	0	NA	NA	Yes	No	Diosmetinidin O-hexoside	putatively annotated	Anthocyanin
mr048	32014.5	0	NA	NA	Yes	No	Cyanidin 3,5-di-O-hexoside	putatively annotated	Anthocyanin
mr051	2141.31	0	NA	NA	Yes	No	Tricetin	putatively annotated	Flavonoid
mr084	49420.3	0	NA	NA	Yes	No
mr085	2567.41	0	NA	NA	Yes	No
mr092	23338.5	0	NA	NA	Yes	No
mr097	28957.1	0	NA	NA	Yes	No
mr100	112936	0	NA	NA	Yes	No
mr107	99865.8	0	NA	NA	Yes	No
mr109	7978.3	0	NA	NA	Yes	No
mr119	3054.92	0	NA	NA	Yes	No
mr126	13530	0	NA	NA	Yes	No
mr127	388561	0	NA	NA	Yes	No
mr128	176848	0	NA	NA	Yes	No
mr129	67982.9	0	NA	NA	Yes	No
mr134	17602.3	0	NA	NA	Yes	No	Feruloyl putrescine O-hexoside	putatively annotated (by GGM)	Polyamine
mr143	246755	0	NA	NA	Yes	No
mr149	12774.6	0	NA	NA	Yes	No
mr158	3714	0	NA	NA	Yes	No	Chrysoeriol O-hexosyl-O-rutinoside	putatively annotated (by GM)	Flavonoid
mr159	10455.6	0	NA	NA	Yes	No
mr160	1672.77	0	NA	NA	Yes	No	Kaempferol derivative	putatively annotated (by GM)	Flavonoid
mr162	4453.83	0	NA	NA	Yes	No
mr174	228014	0	NA	NA	Yes	No
mr189	454134	0	NA	NA	Yes	No	IAA	standard	Phytohormone
mr194	87619.5	0	NA	NA	Yes	No
mr200	112164	0	NA	NA	Yes	No	Cystathionine	putatively annotated (by GM)	Amino acid derivative
mr206	40290.6	0	NA	NA	Yes	No	Homocystine	standard (by GGM)	Amino acid derivative
mr212	5372.95	0	NA	NA	Yes	No
mr219	2517.83	0	NA	NA	Yes	No
mr221	137501	0	NA	NA	Yes	No	1-Decanoyl-2-hydroxy-sn-glycero-3-phosphocholine	putatively annotated	Fatty acid
mr223	7019.36	0	NA	NA	Yes	No
mr224	1236.01	0	NA	NA	Yes	No	alpha-Tocotrienol	putatively annotated	Vitamin
mr225	503437	0	NA	NA	Yes	No	LPC(1-acyl 12:1)	putatively annotated	Fatty acid
mr228	2093.03	0	NA	NA	Yes	No
mr230	281.159	0	NA	NA	Yes	No	Diosmetinidin O-rutinoside	putatively annotated (by GM)	Anthocyanin
mr242	157054	0	NA	NA	Yes	No
mr260	9937.09	0	NA	NA	Yes	No
mr281	2783.41	0	NA	NA	Yes	No
mr284	30153.3	0	NA	NA	Yes	No
mr299	103840	0	NA	NA	Yes	No
mr302	6472.73	0	NA	NA	Yes	No
mr303	77549.1	0	NA	NA	Yes	No
mr315	53511.4	0	NA	NA	Yes	No
mr316	2400.05	0	NA	NA	Yes	No
mr319	110746	0	NA	NA	Yes	No
mr320	9152.55	0	NA	NA	Yes	No
mr323	38777.8	0	NA	NA	Yes	No
mr330	8959.35	0	NA	NA	Yes	No
mr337	6378.92	0	NA	NA	Yes	No
mr340	19594	0	NA	NA	Yes	No
mr361	4181.19	0	NA	NA	Yes	No
mr389	8711.29	0	NA	NA	Yes	No
mr392	22672.3	0	NA	NA	Yes	No
mr429	9964.01	0	NA	NA	Yes	No
mr432	2986.57	0	NA	NA	Yes	No
mr479	28313.6	0	NA	NA	Yes	No
mr484	184301	0	NA	NA	Yes	No
mr491	210920	0	NA	NA	Yes	No
mr492	27604.8	0	NA	NA	Yes	No	Tricin O-caffeoyl-4'-O-(coniferyl alcohol) ether	putatively annotated (by GGM)	Flavonoid
mr528	4730.07	0	NA	NA	Yes	No
mr535	5009.78	0	NA	NA	Yes	No
mr541	9525.28	0	NA	NA	Yes	No
mr547	4420.16	0	NA	NA	Yes	No
mr550	19423.2	0	NA	NA	Yes	No
mr560	116507	0	NA	NA	Yes	No
mr564	12518.3	0	NA	NA	Yes	No
mr571	1875.77	0	NA	NA	Yes	No
mr578	5634.8	0	NA	NA	Yes	No
mr579	1962.45	0	NA	NA	Yes	No	C-pentosyl-apigenin O-caffeoylhexoside	putatively annotated	Flavonoid
mr583	8538.39	0	NA	NA	Yes	No
mr590	510609	0	NA	NA	Yes	No
mr608	23490.2	0	NA	NA	Yes	No
mr609	82213.9	0	NA	NA	Yes	No	Vanillactic acid	putatively annotated	Others
mr614	264207	0	NA	NA	Yes	No
mr618	46677.8	0	NA	NA	Yes	No
mr623	64124	0	NA	NA	Yes	No
mr624	62222.7	0	NA	NA	Yes	No
mr627	11473.9	0	NA	NA	Yes	No
mr638	18902	0	NA	NA	Yes	No
mr648	45021.2	0	NA	NA	Yes	No	Carbachol	putatively annotated	Vitamin
mr651	61489.4	0	NA	NA	Yes	No	N-Tigloylglycine	putatively annotated	Amino acid derivative
mr661	61342.1	0	NA	NA	Yes	No	Coniferyl aldehyde	putatively annotated	Polyphenol
mr667	144460	0	NA	NA	Yes	No	2-(5-hydroxy-1H-indol-3-yl)acetic acid	putatively annotated	Others
mr668	16124.4	0	NA	NA	Yes	No
mr676	16352.7	0	NA	NA	Yes	No	Nicotinoylcholine	putatively annotated (by GGM)	Vitamin derivative
mr684	26352.2	0	NA	NA	Yes	No
mr689	18306.9	0	NA	NA	Yes	No
mr694	8584.96	0	NA	NA	Yes	No
mr696	5668.57	0	NA	NA	Yes	No
mr703	5491.5	0	NA	NA	Yes	No
mr704	138646	0	NA	NA	Yes	No	12-Hydroxyarachidonic acid	putatively annotated	Fatty acid
mr710	44697.9	0	NA	NA	Yes	No
mr715	11507.4	0	NA	NA	Yes	No
mr718	20987.3	0	NA	NA	Yes	No
mr720	24857.5	0	NA	NA	Yes	No	Digitoxigenine	putatively annotated	Terpenoid
mr721	9048.05	0	NA	NA	Yes	No
mr723	8643.45	0	NA	NA	Yes	No
mr727	2802.02	0	NA	NA	Yes	No
mr730	125334	0	NA	NA	Yes	No	Di-Catechin	putatively annotated (by GGM)	Polyphenol
mr733	29902.4	0	NA	NA	Yes	No
mr745	2762.58	0	NA	NA	Yes	No
mr748	208427	0	NA	NA	Yes	No
mr750	42390.9	0	NA	NA	Yes	No
mr753	19470.2	0	NA	NA	Yes	No
mr756	28481.6	0	NA	NA	Yes	No
mr765	72383	0	NA	NA	Yes	No
mr766	108105	0	NA	NA	Yes	No
mr776	115276	0	NA	NA	Yes	No
mr784	34909.4	0	NA	NA	Yes	No
mr787	13018.3	0	NA	NA	Yes	No
mr788	11672.4	0	NA	NA	Yes	No
mr789	29117	0	NA	NA	Yes	No
mr792	23571.1	0	NA	NA	Yes	No
mr793	56620.9	0	NA	NA	Yes	No
mr804	51099.6	0	NA	NA	Yes	No	Guanine	standard	Nucleic acid
mr806	20623	0	NA	NA	Yes	No	Ethyl 3,4-dihydroxybenzoate	putatively annotated	Polyphenol
mr808	435488	0	NA	NA	Yes	No	Caffeic acid	standard	Polyphenol
mr811	102544	0	NA	NA	Yes	No
mr813	10137	0	NA	NA	Yes	No	canthaxanthin	standard	Vitamin
mr818	27399.1	0	NA	NA	Yes	No	2-Propenyl (sinigrin)	putatively annotated	Others
mr822	182743	0	NA	NA	Yes	No
mr826	33416.1	0	NA	NA	Yes	No
mr827	86693.9	0	NA	NA	Yes	No
mr831	29282.7	0	NA	NA	Yes	No
mr836	15592	0	NA	NA	Yes	No
mr837	6552.63	0	NA	NA	Yes	No
mr846	27613.4	0	NA	NA	Yes	No
mr849	16234.3	0	NA	NA	Yes	No
mr850	86081.3	0	NA	NA	Yes	No
mr857	33009.7	0	NA	NA	Yes	No
mr858	283201	0	NA	NA	Yes	No
mr860	11906.7	0	NA	NA	Yes	No
mr861	42281.5	0	NA	NA	Yes	No
mr873	13772.6	0	NA	NA	Yes	No
mr884	12048.9	0	NA	NA	Yes	No
mr885	108757	0	NA	NA	Yes	No	Ergothioneine	putatively annotated	Amino acid
mr887	48553.9	0	NA	NA	Yes	No
mr892	411834	0	NA	NA	Yes	No
mr893	364106	0	NA	NA	Yes	No
mr894	209224	0	NA	NA	Yes	No
mr895	8242.33	0	NA	NA	Yes	No
mr897	18288.6	0	NA	NA	Yes	No
mr898	36723.1	0	NA	NA	Yes	No
mr899	523750	0	NA	NA	Yes	No
mr906	24035.7	0	NA	NA	Yes	No
mr909	31401.5	0	NA	NA	Yes	No
mr910	5583.98	0	NA	NA	Yes	No
mr922	258608	0	NA	NA	Yes	No
mr928	34656.3	0	NA	NA	Yes	No
mr931	186975	0	NA	NA	Yes	No
mr932	122419	0	NA	NA	Yes	No
mr933	88775.5	0	NA	NA	Yes	No
mr934	13453.2	0	NA	NA	Yes	No
mr936	79293	0	NA	NA	Yes	No
mr941	160663	0	NA	NA	Yes	No
mr943	7157.83	0	NA	NA	Yes	No
mr945	4654.16	0	NA	NA	Yes	No
mr947	194728	0	NA	NA	Yes	No
mr948	83195.3	0	NA	NA	Yes	No
mr952	3256.15	0	NA	NA	Yes	No
mr953	48753.8	0	NA	NA	Yes	No
mr954	499232	0	NA	NA	Yes	No
mr956	70889.2	0	NA	NA	Yes	No
mr959	768.872	0	NA	NA	Yes	No
mr960	99285.5	0	NA	NA	Yes	No
mr964	4585.79	0	NA	NA	Yes	No
mr965	15921.2	0	NA	NA	Yes	No
mr972	40738.7	0	NA	NA	Yes	No
mr977	1.19001e+06	0	NA	NA	Yes	No
mr979	17462.3	0	NA	NA	Yes	No
mr980	69998.4	0	NA	NA	Yes	No
mr984	6528.11	0	NA	NA	Yes	No
mr986	259603	0	NA	NA	Yes	No
mr987	65377.3	0	NA	NA	Yes	No
mr992	16918	0	NA	NA	Yes	No
mr993	424124	0	NA	NA	Yes	No
mr999	2.24431e+06	0	NA	NA	Yes	No
mr1000	34429.7	0	NA	NA	Yes	No
