# Supplementary material for: Comparative and parallel genome-wide association studies for metabolic and agronomic traits in cereals
Source: Nat Commun. 2016 Oct 4;7:12767. doi: 10.1038/ncomms12767 (PMC5059443; doi:10.1038/ncomms12767)
Supplement: Supplementary Data 13 — Compare summary results of mGWAS between tissues. [file ncomms12767-s14.xlsx]

## Sheet: Supplementary Data 13
Supplementary Data 13. Compare the summary results of mGWAS between different tissues.
Item	Comparison between two tissue
	Leaf	Grain	Detected in two tissues	New detected in grain
Number of traits	840	587	412	175
Number of associations	2947	1489	105	914
Number of loci	634	476	459	86
Maximum explained variation (%)	89.9	53	50	50
Explained variation per SNP (%)	20.3	10.2	13.9	10.3
