# Supplementary material for: Comparative and parallel genome-wide association studies for metabolic and agronomic traits in cereals
Source: Nat Commun. 2016 Oct 4;7:12767. doi: 10.1038/ncomms12767 (PMC5059443; doi:10.1038/ncomms12767)
Supplement: Supplementary Data 14 — The candidate gene list of mGWAS and pGWAS. [file ncomms12767-s15.xlsx]

## Sheet: Supplementary Data 14
Supplementary Data 14. The candidate gene list of mGWAS and pGWAS results.
M-trait	Metabolite	Metabolic class	M-chromsome	M-Position	M-Lead SNP	M-P Value	M-Phno_Var	P-trait	P-Chr.	P-position	P-Lead SNP	P-P Value	P-Var	Correlation	Candidate genes	Description	Validation information	Association SNP/Indel	Major allele	Minor allele	Effect	Major allele freq.	Association SNP/Indel P Value	Major allele content (log2-mean)	Minor allele content (log2-mean)	Ratioa	Disb
mr200	Cystathionine	amino acid	2	18519625	sf0218519625	1.2e-07	0.1								Os02g31200	esterase/lipase/thioesterase	highly expressed in endosperm	sf0218685490	C	G	INTRON	0.00064	0.94	16.8+/-0.06	16.0+/-0.23	1.7	12
mr173	Asparagine	amino acid	3	10131589	sf0310132518	5.7e-07	0.11								Os03g18130	asparagine synthetase	homologous to ASN2 (68% identities); highly expressed in hull and endosperm	sf0310123005	C	T	Non-Synonymous SNP	6.2e-10	0.757	23.4+/-0.04	22.9+/-0.08	1.4	11
mr243	Valine	amino acid	5	765186	sf0500765186	2.6e-08	0.19								Os05g02750	ABC transporter	Huang et. al (2009); highly expressed in endosperm	sf0500989753	G	C	Non-Synonymous SNP	0.22	0.681	23.1+/-0.04	23.2+/-0.05	1.1	31
mr876	N-Acetyltryptamine	amino acid derivatives	8	1805131	sf0801805131	9.49e-07	0.12								Os08g04540	decarboxylase	Kang et. al (2007)	vf0802256740	ATTTTTTTTTTT	ATTTTTTTT,ATTTTTTTTT,ATTTTTTTTTT	UTR_3_PRIME: 64 bases from CDS	7.7e-06	0.246	15.8+/-0.19	14.9+/-0.09	1.9	430
mr208	Saccharopine	amino acid	2	33224406	sf0233224406	6.4e-07	0.11								Os02g54254	saccharopine dehydrogenase	Kawakatsu et. al (2010); highly expressed in hull and endosperm	vf0233258456	TTAACGGAAAACATGGATA	TTA	UPSTREAM: 93 bases	0.0018	0.55	17.0+/-0.07	17.3+/-0.07	1.2	25
mr241	Proline	amino acid	1	31952307	sf0131952307	9.69e-08	0.2								Os01g55540	aminotransferase	Zhou et. al (2009)	sf0131997664	A	T	UTR_3_PRIME	5.1e-12	0.553	22.8+/-0.05	22.2+/-0.05	1.5	45
mr698	Coumaroyltryptamine	amino acid derivatives	10	12171661	sf1012171661	1.15e-07	0.13								Os10g23900	decarboxylase	Chen et. al (2014)	sf1012189820	C	T	Non-Synonymous SNP	3.7e-21	0.717	13.0+/-0.09	14.6+/-0.14	3	77
mr896	N-benzoyltryptamine	amino acid derivatives	11	25034484	sf1125034484	1.62e-39	0.13								Os11g42370	transferase	Chen et. al (2014)	sf1125035644	A	G	Non-Synonymous SNP	7.7e-65	0.766	16.3+/-0.07	13.2+/-0.15	8.6	1
mr140	LPC (1-acyl 16:1)	choline related	1	31911885	sf0131911885	4.44e-07	0.09								Os01g55360	phosphatidate cytidylyltransferase	homologous to ATCDS1 (71% identities)	vf0131875915	TGAA	T	UPSTREAM: 70 bases	0.00049	0.339	20.5+/-0.06	20.2+/-0.04	1.2	30
mr699	Sinapoylcholine	choline related	6	29701593	sf0629701593	1.89e-09	0.2								Os06g49050	hAT dimerisation domain	highly expressed in endosperm	sf0629727750	C	A	Non-Synonymous SNP	2.7e-07	0.665	12.0+/-0.08	13.0+/-0.18	2	25
mr239	Choline	choline related	6	1778127	sf0601778127	7.55e-18	0.21								Os06g04200	Waxy	Gong et. al (2013)	sf0601764762	G	T	SNPs that disrupt splice sites	3.4e-11	0.713	24.1+/-0.03	24.6+/-0.06	1.4	0
mr013	Trigonelline	Trigonelline related	2	35265920	sf0235265920	2.78e-32	0.04	GW	2	34938520	sf0234938520	1.16841e-08	0.41	0.4	Os02g57760	O-methyltransferase	Chen et. al (2014)	sf0235364705	G	C	SNPs that introduce initiation codons	9e-11	0.689	19.1+/-0.04	20.4+/-0.18	2.5	47
mr013	Trigonelline	Trigonelline related	3	15349127	sf0315349127	5.63e-08	0.01	GW	3	15127197	sf0315127197	7.47e-08	0.07	0.4	Os03g26200	O-methyltransferase	highly expressed in panicle and endosperm	sf0314995948	G	A	UTR_3_PRIME	1.7e-22	0.805	19.2+/-0.07	20.7+/-0.11	2.8	31
mr013	Trigonelline	Trigonelline related	5	23643145	sf0523643145	2.59e-16	0.01	GT	5	23435425	sf0523435425	9.75e-11	0.02	0.38	Os05g39990	expansin precursor	highly expressed in endosperm and hull	sf0523433859	T	C	Non-Synonymous SNP	4.2e-11	0.675	19.2+/-0.05	20.3+/-0.16	2.1	60
mr013	Trigonelline	Trigonelline related	6	30779905	sf0630779905	1.63e-16	0.01	GW	6	30585444	sf0630585444	1.27e-08	0.03	0.4	Os06g50400	expansin precursor	homologous to ATEXPA11 (65% identities); highly expressed in panicle, endosperm and hull	sf0630519510	C	T	Synonymous	0.026	0.749	19.4+/-0.05	19.9+/-0.20	1.4	11
mr013	Trigonelline	Trigonelline related	7	7274514	sf0707274514	8.93e-11	0	GW	7	7378705	sf0707378705	6.55e-06	0.01	0.4	Os07g12780	cyclin	highly expressed in endosperm	sf0707312584	G	T	UTR_5_PRIME	2.7e-06	0.643	19.3+/-0.05	20.0+/-0.15	1.6	63
mr013	Trigonelline	Trigonelline related	7	20050819	sf0720050819	5.94e-08	0.01	GT	7	21027287	sf0721027287	6.32e-06	0.01	0.38	Os07g35060	OsFBX238	highly expressed in panicle and endosperm	sf0721002801	A	G	Synonymous	0.0015	0.775	19.4+/-0.07	20.0+/-0.18	1.5	40
mr013	Trigonelline	Trigonelline related	11	8655603	sf1108655603	9.84e-18	0.02								Os11g15300	O-methyltransferase	homologous to NAMT1 (39% identities)	sf1108644317	G	T	Non-Synonymous SNP	3.6e-23	0.615	19.0+/-0.08	20.3+/-0.09	2.5	0
mr002	Catechin / O-methylnaringenin C-pentoside	phenylpropanoid	12	23128355	sf1223128355	1.15e-10	0.09	Seed color	12	23128355	sf1223128355	2.11e-07	0.18	0.91	Os12g37690	MYB family transcription factor	homologous to ATMYB48 (61% identities); highly expressed in hull	sf1223103558	A	G	Non-Synonymous SNP	1.6e-07	0.956	11.0+/-0.16	9.6+/-0.17	2.6	25
mr232	C-hexosyl-chrysoeriol O-hexoside	phenylpropanoid	2	24672630	sf0224672630	2.39e-08	0.08	Hull color	2	24683133	sf0224683133	2.21e-06	0.06	0.33	Os02g41650; Os02g41630; Os02g41670; Os02g41680	phenylalanine ammonia-lyase	co-expressed with 4CL and anthocyanin regulatory C1 protein; highly expressed in hull	sf0224981507	G	T	SNPs that introduce initiation codons	4.7e-11	0.568	11.9+/-0.12	13.8+/-0.25	3.7	10
mr088	Peonidin O-rutinoside	phenylpropanoid	4	23866339	sf0423866339	9.05e-10	0.15	Seed color	4	23889599	sf0423889599	9.43e-07	0.03	0.6	Os04g40470	cytochrome P450	homologous to TT7 (30% identities); highly expressed in endosperm	sf0423865941	C	T	Non-Synonymous SNP	4.1e-06	0.655	12.2+/-0.10	12.8+/-0.10	1.5	0
mr080	C-pentosyl-apigenin O-rutinoside	phenylpropanoid	5	20447502	sf0520447502	1.73e-07	0.050019	Seed color	5	20510322	sf0520510322	2.28e-09	0.19	-0.37	Os05g35010	cytochrome P450	homologous to TT7 (33% identities); highly expressed in endosperm	sf0520731687	G	T	Non-Synonymous SNP	5.1e-09	0.671	16.7+/-0.15	15.4+/-0.16	2.5
mr002	Catechin	phenylpropanoid	7	6686370	sf0706686370	2.26e-13	0.15	Seed color	7	6298928	sf0706298928	1.88908e-13	0.14	0.91	Os07g11440	chalcone synthase	homologous to TT4 (72% identities)										11
mr046	Peonidin O-hexoside	phenylpropanoid	10	5389668	sf1005389668	1.65e-10	0.06	Hull color	10	5455744	sf1005455744	1.65e-07	0.12	0.4	Os10g09860	chalcone synthase	homologous to TT4 (44% identities)	sf1005351606	C	A	Synonymous	0.011	0.638	10.3+/-0.12	9.8+/-0.15	1.4	29
mr046	Peonidin O-hexoside	phenylpropanoid	4	27995936	sf0427995936	1.97e-12	0.06	Seed color	4	28055644	sf0428055644	3.48807e-08	0	0.308238	Os04g47720	cytokinin-O-glucosyltransferase	homologous to UGT73B4 (35% identities); co-expressed with 4CL; highly expressed in hull	sf0428130219	A	G	Non-Synonymous SNP	4.3e-08	0.572	9.7+/-0.07	10.9+/-0.20	2.3	76
mr070	Cyanidin O-rutinoside	phenylpropanoid	4	24364763	sf0424364763	8.17e-12	0.21	Hull color	4	24323811	sf0424323811	6.23e-07	0.1	0.5	Os04g41350	amino acid transporter	co-expressed dihydroflavonol-4-reductase; highly expressed in spikelet	sf0424349335	C	A	Non-Synonymous SNP	2.2e-07	0.589	8.6+/-0.12	10.0+/-0.24	2.6	0
mr002	Catechin	phenylpropanoid	4	5186509	sf0405186509	6.25e-10	0.16	Seed color	4	5054016	sf0405054016	8.79e-09	0.02	0.91	Os04g09720	OsSCP22	highly expressed in panicle	sf0405211891	G	A	Non-Synonymous SNP	6.3e-09	0.958	11.0+/-0.16	9.3+/-0.19	3.2	1
mr022	Delphinidin O-hexoside derivative	phenylpropanoid	4	24486728	sf0424486728	1.69e-10	0.18	Hull color	4	24783102	sf0424783102	4.04236e-09	0.09	0.61	Os04g41680	endochitinase A	co-expressed with Phr1 and OsFBX310; highly expressed in spikelet and hull	sf0424523684	A	G	UTR_3_PRIME	4.7e-12	0.589	10.8+/-0.06	12.3+/-0.20	2.8	0
mr730	Di-Catechin	phenylpropanoid	5	19612060	sf0519612060	1.43e-18	0.18	Seed color	5	19612084	sf0519612084	6.8019e-15	0.24	0.86	Os05g33430	xyloglucanase inhibitor	co-expressed with anthocyanidin 5,3-O-glucosyltransferase and DFR	sf0519583338	C	T	UTR_5_PRIME	0.005	0.891	10.5+/-0.19	9.3+/-0.38	2.3	27
mr839	Eriodictyol O-malonylhexoside	phenylpropanoid	1	29397697	sf0129397697	3.39e-08	0.12								Os01g51260	MYB family transcription factor	homologous to ATMYB7 (63% identities); highly expressed in endosperm	sf0129468555	G	A	UTR_5_PRIME	1.9e-06	0.781	14.2+/-0.05	13.7+/-0.10	1.4	72
mr046	Peonidin O-hexoside	phenylpropanoid	2	35119559	sf0235119559	1.21e-12	0.04								Os02g57580	anthocyanin permease	homologous to ATDTX35 (41% identities)	vf0235263818	TTG	TTGTG	DOWNSTREAM: 860 bases	0.036	0.287	10.5+/-0.22	10.0+/-0.12	1.4	143
mr080	C-pentosyl-apigenin O-rutinoside	phenylpropanoid	5	24319598	sf0524319598	3.25e-52	0.08								Os05g41645	chalcone synthase	homologous to TT4 (48% identities)	sf0524320092	T	C	Non-Synonymous SNP	2e-34	0.57	17.5+/-0.07	14.5+/-0.20	8	0
mr584	C-hexosyl-luteolin O-p-coumaroylhexoside	phenylpropanoid	10	8023134	sf1008023134	6.59e-08	0.05								Os10g16974	cytochrome P450	homologous to TT7 (52% identities); co-expressed with F3H; highly expressed in hull	sf1008424002	A	G	Non-Synonymous SNP	4.1e-09	0.743	11.0+/-0.09	12.2+/-0.18	2.3
mr232	Delphinidin O-rutinoside	phenylpropanoid	3	4342572	sf0304342572	2.63e-07	0.0523769								Os03g08600	UDP-glucosyl transferase	co-expressed with 4CL, PAL and F3H; highly expressed in hull and spikelet	sf0304428849	A	G	Non-Synonymous SNP	1.3e-12	0.635	11.9+/-0.10	14.2+/-0.29	4.9	88
mr838	Chrysoeriol O-feruloylhexosyl-O-hexoside	phenylpropanoid	5	24429997	sf0524429997	1.95e-24	0.48								Os05g42020; Os05g42040; Os05g42060; Os05g42070	UDP-glucosyl transferase	homologous to UGT73B3 (32% identities); highly expressed in endosperm	vf0524543803	GCGGCGAGCACCGTGGTC	GC	FRAME_SHIFT: 13105.m04472	1.7e-14	0.913	14.9+/-0.11	11.9+/-0.32	8	47
mr553	Tricin O-hexosyl-O-hexoside	phenylpropanoid	5	26123459	sf0526123459	9.84e-19	0.33								Os05g45150	UDP-glucosyl transferase	homologous to UGT71B5 (44% identities)	sf0526155386	C	T	Non-Synonymous SNP	9.9e-38	0.649	12.7+/-0.08	14.8+/-0.12	4.3	0
mr629	Tricin O-glucuronide-O-hexoside	phenylpropanoid	12	22844212	sf1222844212	3.87e-18	0.15								Os12g37510	UDP-glucosyl transferase	co-expressed with anthocyanidin 5,3-O-glucosyltransferase; highly expressed in hull	sf1222982501	T	C	UTR_3_PRIME	5.1e-23	0.861	11.1+/-0.09	13.6+/-0.22	5.7	3
mr158	Chrysoeriol O-hexosyl-O-rutinoside	phenylpropanoid	11	11755891	sf1111755891	3.9e-13	0.16								Os11g20080	O-methyltransferase	co-expressed with dihydroflavonol-4-reductase; highly expressed in endosperm	sf1111581156	A	G	UTR_3_PRIME	0.00064	0.633	11.7+/-0.08	12.2+/-0.11	1.4
mr018	Pelargonidin O-hexoside	phenylpropanoid	1	32108169	sf0132108169	2.1e-12	0								Os01g55830	glutathione S-transferase	co-expressed with PAL and anthocyanidin 3-O-glucosyltransferase; highly expressed in endosperm	sf0132150258	T	A	INTRON	0.031	0.576	10.1+/-0.04	10.4+/-0.13	1.2	30
mr046	Peonidin O-hexoside	phenylpropanoid	8	8252316	sf0808252316	2.26e-08	0.01	Seed color	8	8810444	sf0808810444	9.39e-07	0	0.31	Os08g14760	AMP-binding domain	Gui et. al (2011)	sf0808877748	T	A	UTR_3_PRIME	4.9e-08	0.849	10.3+/-0.12	9.5+/-0.10	1.7
mr002	Catechin	phenylpropanoid	7	6084691	sf0706084691	1.66e-69	0.29	Seed color	7	6085999	sf0706085999	4.66e-35	0.51	0.91	Os07g11020	OsRc	Sweeney et. al (2006)	vf0706067072	A	AACGCGAAAAG,AACGCGAAAAGTCGG	FRAME_SHIFT: 13107.m01134	7.6e-17	0.886	9.6+/-0.07	16.8+/-0.57	147	16
mr002	Catechin	phenylpropanoid	9	6895920	sf0906895920	1.01e-08	0.01	Seed color	9	6844604	sf0906844604	6.19e-06	0.01	0.91	Os09g12150	OsFBX310	Shao et. al (2012); highly expressed in hull, spikelet and panicle	sf0906873531	C	T	UTR_3_PRIME	8.1e-08	0.9	11.0+/-0.17	9.5+/-0.21	2.8	30
mr232	Delphinidin O-rutinoside	phenylpropanoid	6	5340620	sf0605340620	2.9e-18	0.03	Hull color	6	5275002	sf0605275002	3.78e-11	0.15	0.620551	Os06g10350	OsC1	Saitoh et. al (2004)	vf0605315059	TACTGGAACAG	T	FRAME_SHIFT: 13106.m01121	2e-08	0.62	14.0+/-0.34	11.6+/-0.20	5.3	25
mr045	Diosmetinidin O-hexoside	phenylpropanoid	1	25494649	sf0125487549	1.04e-07	0.0322819	Hull color	1	25441333	sf0125441333	8.11e-08	0.09	0.33	Os01g44260	dihydroflavonol-4-reductase	Furukawa et. al (2006); highly expressed in hull	sf0125383445	G	T	UTR_3_PRIME	0.00042	0.558	10.0+/-0.10	10.6+/-0.13	1.5	110
mr045	Diosmetinidin O-hexoside	phenylpropanoid	4	27916149	sf0427916149	3.79e-18	0.12	Hull color	4	28055644	sf0428055644	3.49e-08	0.08	0.33	Os04g47080	anthocyanin regulatory Lc protein	Sakamoto et. al (2001)	sf0427765726	C	T	Non-Synonymous SNP	3.9e-10	0.54	9.8+/-0.06	10.8+/-0.16	2	200
mr046	Peonidin O-hexoside	phenylpropanoid	3	17434401	sf0317434401	7.84e-12	0.06	Hull color	3	17050753	sf0317050753	4.35e-08	0.11	0.4	Os03g29614	anthocyanin regulatory C1 protein	Suzuki et. al (1997); homologous to TT2 (76% identities); highly expressed in spikelet and endosperm;	sf0316881914	T	A	INTRON	9.2e-05	0.886	10.3+/-0.11	9.6+/-0.12	1.6	300
mr222	Cyanidin 3-O-arabinopyranoside	phenylpropanoid	1	14809217	sf0114809217	1.14e-08	0.14								Os01g27490	leucoanthocyanidin dioxygenase	Ithal et. al (2004); highly expressed in hull	sf0115345327	C	T	UTR_3_PRIME	0.00012	0.785	8.5+/-0.06	8.1+/-0.08	1.3	65
mr019	O-methylapigenin C-hexoside	phenylpropanoid	4	6521998	sf0406521998	6.74e-47	0.2								Os04g11970	O-methyltransferase	In vitro	vf0406561691	GACA	GACACA	FRAME_SHIFT: 13104.m01093	3.1e-143	0.309	9.9+/-0.12	15.9+/-0.09	64	24
mr005	C-pentosyl-apigenin O-hexoside	phenylpropanoid	6	10565344	sf0610565344	3.31e-50	0.25								Os06g18140	UDP-glucosyl transferase	Chen et. al (2014)	sf0610552967	T	C	Non-Synonymous SNP	8.5e-70	0.705	13.0+/-0.14	9.7+/-0.07	9.8	11
mr004	di-C,C-pentosyl-apigenin	phenylpropanoid	6	10470673	sf0610470673	4.86e-63	0.2								Os06g18670	UDP-glucosyl transferase	Chen et. al (2014)	sf0610587603	A	C	Non-Synonymous SNP	3.7e-110	0.586	15.8+/-0.13	11.2+/-0.07	24.3	90
mr079	Tricin 4'-O-(β-guaiacylglyceryl) ether O-hexoside	phenylpropanoid	7	19050632	sf0719050632	1.87e-21	0.16								Os07g32060	UDP-glucosyl transferase	Chen et. al (2014)	sf0719060908	C	A	Non-Synonymous SNP	1.3e-30	0.535	14.5+/-0.12	16.5+/-0.11	4	2
mr981	Putrescine derivative	phenylpropanoid	9	21455508	sf0921455508	1.62e-19	0.19								Os09g37200	transferase	Chen et. al (2014)	sf0921463527	G	A	Non-Synonymous SNP	2.6e-20	0.851	14.8+/-0.06	16.2+/-0.13	2.6	8
mr430	Luteolin 6-C-glucoside	phenylpropanoid	2	22721950	sf0222721950	1.16e-10	0.2								Os02g37690	UDP-glucosyl transferase	Chen et. al (2014); co-expressed with CYP93G2, CHI and 4CL; highly expressed in hull	sf0222736277	C	T	Non-Synonymous SNP	2.1e-10	0.548	14.6+/-0.10	15.5+/-0.11	1.9	14
mr028	Tricin O-malonylhexoside	phenylpropanoid	2	16791238	sf0216791238	8.57e-21	0.36								Os02g28170	transferase	Gong et. al (2013); highly expressed in endosperm	sf0216673349	T	C	Non-Synonymous SNP	1.9e-49	0.711	13.1+/-0.10	16.3+/-0.18	9.2	103
mr030	Tricin O-rhamnosyl-O-malonylhexoside	phenylpropanoid	2	16811946	sf0216811946	5.63e-25	0.31								Os02g28340	transferase	Gong et. al (2013); highly expressed in hull	sf0216745114	G	T	Non-Synonymous SNP	2.8e-51	0.753	13.7+/-0.16	10.1+/-0.14	12.1	66
mr422	Apigenin 7-O-glucoside	phenylpropanoid	3	34415071	sf0334415071	2.52e-13	0.01								Os03g60509	OsCHI	Hong et. al (2012); highly expressed in hull and spikelet	sf0334388524	T	C	UTR_5_PRIME	0.00011	0.625	12.6+/-0.10	13.2+/-0.10	1.5	50
mr061	Luteolin 7-O-glucoside	phenylpropanoid	1	30735132	sf0130735132	2.83e-29	0.01								Os01g53460	UDP-glucosyl transferase	Ko et. al (2008)	sf0130712341	G	A	Non-Synonymous SNP	8.8e-11	0.918	15.2+/-0.06	13.9+/-0.15	2.5	22
mr736	4-Coumaric acid	phenylpropanoid	4	31708522	sf0431708522	2.61e-07	0.09								Os04g53300	Phr1	Yu et. al (2008); highly expressed in hull and spikelet	sf0431566629	C	T	UTR_3_PRIME	3.5e-05	0.675	17.4+/-0.04	17.1+/-0.05	1.2	30
mr408	Threonyl carbamoyl adenosine	nucleic acid derivatives	1	37818225	sf0137818225	2.45488e-10	0.28								Os01g65260	amidophosphoribosyltransferase	Chen et. al (2014); highly expressed in hull	sf0137866135	G	A	Non-Synonymous SNP	7.2e-32	0.528	14.2+/-0.06	15.1+/-0.05	1.9	47
mr415	unknown	unknown	3	14566010	sf0314566010	6.57e-38	0.46								Os03g25500	cytochrome P450 72A1	Chen et. al (2014)	sf0314570065	T	G	SNPs that disrupt stop codons	3e-71	0.55	8.6+/-0.06	11.6+/-0.12	8	35
								1000GW	2	2330667	sf0202330667	5.87e-10	0.05		Os02g04680	OsSPL3	highly expressed in panicle	sf0202110894	A	G	UTR_3_PRIME	0.898	1.3e-08	24.3+/-0.17	27.3+/-0.57	8	220.123
								GL	3	1.48249e+07	sf0314824850	5.59e-09	0.03		Os03g25869	amino acid permease	highly expressed in hull	sf0314796267	G	A	Non-Synonymous SNP	0.926	1.8e-13	8.5+/-0.04	9.4+/-0.09	1.9	28.135
								GT	5	23434993	sf0523434993	9.75e-11	0.02		Os05g41390	cyclin	highly expressed in panicle	sf0524177971	T	A	SNPs that introduce initiation codons	0.575	1.1e-16	2.1+/-0.01	2.0+/-0.01	1.1	742.827
								1000GW	6	30825116	sf0630825116	2.07e-09	0.01		Os06g51110	cyclin	highly expressed in panicle	sf0630920796	A	T	UTR_5_PRIME	0.722	3e-05	24.1+/-0.18	25.8+/-0.36	3.2	88.915
								Seed color	7	6686370	sf0706686370	6.1285e-11	0.27		Os07g11970	cytochrome P450	homologous to TT7 (32% identities)	sf0706632044	G	C	Non-Synonymous SNP	0.91	3.3e-09	1.3+/-0.04	2.8+/-0.21	2.8	51.962
								Seed color	7	10895043	sf0710895043	8.21626e-09	0		Os07g18560	OsFBLD6	highly expressed in panicle	sf0710981547	G	A	UTR_5_PRIME	0.842	3.6e-05	1.5+/-0.05	1.1+/-0.06	1.3	83.086
								1000GW	7	2.20664e+07	sf0722066422	5.94e-08	0.07		Os07g37010	cyclin	highly expressed in panicle	sf0722170806	G	A	UTR_5_PRIME	0.951	1.6e-12	24.3+/-0.16	29.6+/-0.76	39.4	102.096
								GT	8	27601272	sf0827601272	5.2e-09	0.01		Os08g43480	zinc finger	homologous to BB2 (53% identities); highly expressed in endosperm	vf0827500359	AGTTGTTGTTGTTGTTGTTGTTGTTGTT	AGTTGTTGTTGTTGTTGTT,AGTTGTTGTTGTTGTTGTTGTT,AGTTGTTGTTGTTGTTGTTGTTGTT	CODON_CHANGE_PLUS_CODON_DELETION	0.672	9e-22	2.2+/-0.01	2.0+/-0.01	1.1	99.014
								Seed color	11	8820955	sf1108820955	2.00303e-09	0		Os11g15620	OsFBX420	highly expressed in endosperm	sf1108858240	C	T	UTR_3_PRIME	0.922	0.0021	1.4+/-0.05	1.1+/-0.09	1.2	34.34
								Seed color	12	1632400	sf1201632400	1.61855e-09	0.28		Os12g04000	auxin efflux carrier component	highly expressed in panicle	sf1201654661	G	C	UTR_3_PRIME	0.922	4.1e-11	1.3+/-0.04	3.0+/-0.20	3.2	24.806
								GL	3	16701263	sf0316701263	7.05e-23	0.13		GS3		Fan et. al (2006)										30
								1000GW	1	5777466	sf0105777466	9.45e-08	0		Os01g10504	OsMADS3	Hu et. al (2011); highly expressed in endosperm	sf0105557650	G	T	UTR_3_PRIME	0.506	3.2e-05	25.3+/-0.25	23.9+/-0.21	2.6	209.622
								1000GW	2	3897794	sf0203897794	5.96e-08	0.01		Os02g07430	OsMADS29	Yin et. al (2012); highly expressed in endosperm	sf0203832733	T	C	UTR_3_PRIME	0.941	0.0059	24.7+/-0.17	22.8+/-0.65	3.7	60.662
								Seed color	2	25989018	sf0225989018	7.89418e-09	0.02		Os02g43470	glutamate dehydrogenase protein	Huang et. al (2012)	sf0226237303	G	T	UTR_3_PRIME	0.838	0.00038	1.3+/-0.04	1.9+/-0.14	1.5	245.239
								1000GW	2	32267998	sf0232267998	6.18e-06	0.03		Os02g52480	cyclin-dependent kinase inhibitor	Barroca et. al (2006)	sf0232105633	C	A	Non-Synonymous SNP	0.654	4.8e-09	23.8+/-0.17	26.0+/-0.32	4.6	160.918
								GW	2	34667054	sf0234667054	4.14e-07	0.08		Os02g56720	cinnamoyl CoA reductase	Huang et. al (2012)	vf0234763898	ACAGCAGCAGCAGCAGC	ACAGCAGCAGCAGCAGCAGCAGC	CODON_CHANGE_PLUS_CODON_INSERTION	0.516	6.6e-25	3.5+/-0.03	3.0+/-0.03	1.4	96.721
								GT	5	3000374	sf0503000374	4.26e-06	0.01		Os05g06280	ATKINESIN-13A/KINESIN-13A	Tanabe et. al (2007)	sf0503209977	A	G	Non-Synonymous SNP	0.654	6.3e-23	2.0+/-0.01	2.1+/-0.01	1.1	202.644
								GL	5	6512687	sf0506512687	5.12e-06	0.02		Os05g11414	OsMADS58	Yumaguchi et. al (2006)	sf0506460725	T	G	UTR_5_PRIME	0.841	4.2e-07	8.6+/-0.05	8.1+/-0.07	1.4	54.647
								GL	6	8710440	sf0608710440	4.01e-05	0.02		Os06g15480	transcription factor	Huang et. al (2012)	sf0608785580	C	T	Non-Synonymous SNP	0.898	4.4e-11	8.4+/-0.04	9.2+/-0.10	1.7	74.425
								GL	6	8710440	sf0608710440	4.01e-05	0.02		Os06g15620	GASR7	Huang et. al (2012)	vf0608847602	GCCGCCGC	GCCGCCGCTGCTTCCGCCGC,GCTGCTTCCGCCGC,GCTTCCGCCGC	CODON_INSERTION	0.78	8.6e-12	7.6+/-0.12	8.8+/-0.07	2.3	136.263
								1000GW	7	1.8644e+07	sf0718644027	5.56e-10	0		Os07g31470	MYB family transcription factor	Huang et. al (2012); ATMYB26 (83% identities); highly expressed in endosperm	sf0718658019	T	G	Non-Synonymous SNP	0.703	5.4e-06	24.1+/-0.18	25.8+/-0.33	3.2	13.735
								GL	7	18782328	sf0718782328	1.12e-07	0.03		Os07g31840	leucine-rich repeat family protein	Huang et. al (2012)	sf0718921568	G	A	UTR_5_PRIME	0.575	1.4e-20	8.2+/-0.05	8.9+/-0.06	1.6	131.623
								1000GW	8	5278980	sf0805278980	5.09e-06	0.06		Os08g09230	starch synthase III	Fujita et. al (2007)	sf0805348402	T	C	UTR_5_PRIME	0.766	2.7e-07	24.1+/-0.18	26.1+/-0.34	4	72.128
								GW	5	5358100	sf0505358100	3.18e-24	0.04		qSW5		Shomura et. al (2008)										21
aMean (Major allele content) / mean (Minor allele content) or reversed
bThe distance (kb) from located position to the candidate gene.
