# Supplementary material for: Comparative and parallel genome-wide association studies for metabolic and agronomic traits in cereals
Source: Nat Commun. 2016 Oct 4;7:12767. doi: 10.1038/ncomms12767 (PMC5059443; doi:10.1038/ncomms12767)
Supplement: Supplementary Data 15 — The GGM results of rice grain in different populations. [file ncomms12767-s16.xlsx]

## Sheet: The total of three panel
Supplementary Data 15. The GGM results of rice grain in different population.
Population	Peak 1	Compound name	Identification (level)	Peak 2	Compound name	Identification (level)	P-correlationa	P-valuea	Q-valuec
All	mr001			mr086			0.157763	1.11022e-15	1.01536e-12
Ind	mr001			mr086			0.10815	7.75961e-11	4.74318e-08
Jap	mr001			mr086			0.0725547	1.15151e-08	3.42797e-06
Jap	mr001			mr599			0.071847	1.59563e-08	4.55824e-06
Jap	mr001			mr750			0.0864568	1.01752e-11	6.12859e-09
Ind	mr001			mr864			0.0904851	5.39258e-08	1.67068e-05
All	mr001			mr895			0.260901	2.22045e-16	2.19225e-13
Ind	mr001			mr895			0.176884	2.22045e-16	3.33249e-13
Jap	mr001			mr895			0.213936	2.22045e-16	2.87051e-13
Ind	mr001			mr920			0.0971564	5.2007e-09	2.09756e-06
All	mr001			mr959			0.251616	2.22045e-16	2.19225e-13
Ind	mr001			mr959			0.197849	2.22045e-16	3.33249e-13
Jap	mr001			mr959			0.162058	2.22045e-16	2.87051e-13
All	mr001			mr964			0.123175	4.29876e-10	1.90076e-07
Ind	mr001			mr964			0.0867252	1.87803e-07	4.77083e-05
Ind	mr002	Catechin	standard	mr041	Naringenin 7-O-glucoside	standard (by GGM and GM)	0.141582	2.22045e-16	3.33249e-13
Jap	mr002	Catechin	standard	mr083	N-Feruloyltyramine	putatively annotated	0.101455	1.33227e-15	1.583e-12
All	mr002	Catechin	standard	mr413	O-methylnaringenin C-pentoside	putatively annotated	0.121196	8.16185e-10	3.44439e-07
Ind	mr002	Catechin	standard	mr413	O-methylnaringenin C-pentoside	putatively annotated	0.161041	2.22045e-16	3.33249e-13
Jap	mr002	Catechin	standard	mr413	O-methylnaringenin C-pentoside	putatively annotated	0.0758372	2.4363e-09	8.69732e-07
All	mr002	Catechin	standard	mr534	Methylisohaenkeanoside	putatively annotated	0.103045	1.82319e-07	4.70545e-05
All	mr002	Catechin	standard	mr730	Di-Catechin	putatively annotated (by GGM)	0.333011	2.22045e-16	2.19225e-13
Ind	mr002	Catechin	standard	mr730	Di-Catechin	putatively annotated (by GGM)	0.218158	2.22045e-16	3.33249e-13
Jap	mr002	Catechin	standard	mr730	Di-Catechin	putatively annotated (by GGM)	0.128428	2.22045e-16	2.87051e-13
All	mr002	Catechin	standard	mr792			0.125419	2.05164e-10	9.60758e-08
Jap	mr002	Catechin	standard	mr792			0.0684549	7.30481e-08	1.76424e-05
All	mr002	Catechin	standard	mr964			0.112756	1.12209e-08	3.77105e-06
Ind	mr003			mr180	beta-Homoisoleucine	putatively annotated (by GGM)	0.0959967	7.89994e-09	3.09849e-06
Ind	mr003			mr204	2'-Deoxyadenosine monohydrate	putatively annotated	0.126482	2.62013e-14	2.91461e-11
Ind	mr003			mr215	Fructose 1, 6-diphosphate	putatively annotated	0.138457	2.22045e-16	3.33249e-13
Jap	mr003			mr311	Thiamin	standard	0.0835589	4.86113e-11	2.59253e-08
Ind	mr003			mr579	C-pentosyl-apigenin O-caffeoylhexoside	putatively annotated	0.116803	2.07767e-12	1.72346e-09
Jap	mr003			mr930			-0.079489	4.00503e-10	1.71752e-07
All	mr004	di-C,C-pentosyl-apigenin	putatively annotated (by GM)	mr005	C-pentosyl-apigenin O-hexoside	putatively annotated (by GM)	0.152241	1.06581e-14	8.85849e-12
Ind	mr004	di-C,C-pentosyl-apigenin	putatively annotated (by GM)	mr005	C-pentosyl-apigenin O-hexoside	putatively annotated (by GM)	0.0948796	1.17632e-08	4.44401e-06
Jap	mr004	di-C,C-pentosyl-apigenin	putatively annotated (by GM)	mr005	C-pentosyl-apigenin O-hexoside	putatively annotated (by GM)	0.173169	2.22045e-16	2.87051e-13
Jap	mr004	di-C,C-pentosyl-apigenin	putatively annotated (by GM)	mr007			0.10647	2.22045e-16	2.87051e-13
All	mr004	di-C,C-pentosyl-apigenin	putatively annotated (by GM)	mr031	C-pentosyl-apeignin O-feruloylhexoside	putatively annotated (by GM)	0.150546	2.08722e-14	1.68402e-11
Ind	mr004	di-C,C-pentosyl-apigenin	putatively annotated (by GM)	mr031	C-pentosyl-apeignin O-feruloylhexoside	putatively annotated (by GM)	0.124682	6.03961e-14	6.36089e-11
Jap	mr004	di-C,C-pentosyl-apigenin	putatively annotated (by GM)	mr031	C-pentosyl-apeignin O-feruloylhexoside	putatively annotated (by GM)	0.154564	2.22045e-16	2.87051e-13
All	mr004	di-C,C-pentosyl-apigenin	putatively annotated (by GM)	mr074	Luteolin C-feruloylhexoside	putatively annotated	0.111347	1.70716e-08	5.52681e-06
Ind	mr004	di-C,C-pentosyl-apigenin	putatively annotated (by GM)	mr074	Luteolin C-feruloylhexoside	putatively annotated	0.120535	4.00569e-13	3.76591e-10
All	mr004	di-C,C-pentosyl-apigenin	putatively annotated (by GM)	mr522	di-C,C-pentosyl-luteolin	putatively annotated (by GM)	0.11277	1.11734e-08	3.7566e-06
Jap	mr004	di-C,C-pentosyl-apigenin	putatively annotated (by GM)	mr938			0.159902	2.22045e-16	2.87051e-13
Jap	mr005	C-pentosyl-apigenin O-hexoside	putatively annotated (by GM)	mr007			0.0840697	3.70397e-11	2.02995e-08
All	mr005	C-pentosyl-apigenin O-hexoside	putatively annotated (by GM)	mr031	C-pentosyl-apeignin O-feruloylhexoside	putatively annotated (by GM)	0.251637	2.22045e-16	2.19225e-13
Ind	mr005	C-pentosyl-apigenin O-hexoside	putatively annotated (by GM)	mr031	C-pentosyl-apeignin O-feruloylhexoside	putatively annotated (by GM)	0.171888	2.22045e-16	3.33249e-13
Jap	mr005	C-pentosyl-apigenin O-hexoside	putatively annotated (by GM)	mr031	C-pentosyl-apeignin O-feruloylhexoside	putatively annotated (by GM)	0.090187	1.25899e-12	9.0971e-10
Ind	mr005	C-pentosyl-apigenin O-hexoside	putatively annotated (by GM)	mr444	methylLuteolin C-hexoside	putatively annotated	0.0881404	1.18115e-07	3.20327e-05
Jap	mr005	C-pentosyl-apigenin O-hexoside	putatively annotated (by GM)	mr522	di-C,C-pentosyl-luteolin	putatively annotated (by GM)	0.119367	2.22045e-16	2.87051e-13
Jap	mr005	C-pentosyl-apigenin O-hexoside	putatively annotated (by GM)	mr938			0.130386	2.22045e-16	2.87051e-13
Jap	mr006	Guanine derivative	putatively annotated	mr008			0.0942605	1.16351e-13	1.0436e-10
All	mr006	Guanine derivative	putatively annotated	mr012			0.11028	2.33748e-08	7.40121e-06
Jap	mr006	Guanine derivative	putatively annotated	mr012			0.0921004	4.16778e-13	3.36388e-10
All	mr006	Guanine derivative	putatively annotated	mr040			0.102739	1.98244e-07	5.06102e-05
Ind	mr006	Guanine derivative	putatively annotated	mr040			0.0877404	1.34754e-07	3.5688e-05
Jap	mr006	Guanine derivative	putatively annotated	mr040			0.0743843	4.88447e-09	1.60917e-06
All	mr006	Guanine derivative	putatively annotated	mr052	N2, N2-Dimethyguanosine	putatively annotated	0.1703	2.22045e-16	2.19225e-13
Ind	mr006	Guanine derivative	putatively annotated	mr052	N2, N2-Dimethyguanosine	putatively annotated	0.119537	6.25278e-13	5.74248e-10
Jap	mr006	Guanine derivative	putatively annotated	mr052	N2, N2-Dimethyguanosine	putatively annotated	0.105195	2.22045e-16	2.87051e-13
Ind	mr006	Guanine derivative	putatively annotated	mr108			0.105734	2.03015e-10	1.1404e-07
Ind	mr006	Guanine derivative	putatively annotated	mr376			0.094187	1.50231e-08	5.50468e-06
Ind	mr006	Guanine derivative	putatively annotated	mr720	Digitoxigenine	putatively annotated	0.0865785	1.9697e-07	4.96934e-05
Jap	mr007			mr068	Apigenin 7-O-rutinoside	standard	0.0688261	6.20576e-08	1.53078e-05
Ind	mr007			mr361			-0.0862716	2.17568e-07	5.4056e-05
Jap	mr007			mr527	C-hexosyl-C-pentosyl-apigenin	putatively annotated (by GM)	0.0677785	9.81104e-08	2.27434e-05
All	mr007			mr616	DIMBOA glucoside	putatively annotated	0.106468	7.01386e-08	1.99041e-05
Jap	mr007			mr747			0.0729599	9.53979e-09	2.89772e-06
Jap	mr007			mr787			0.0681008	8.52737e-08	2.0153e-05
Jap	mr007			mr904	N-Cinnamoyltryptamine	putatively annotated (by GGM)	0.0726291	1.11245e-08	3.32444e-06
Jap	mr007			mr905			0.0671999	1.2599e-07	2.81468e-05
All	mr007			mr938			0.118871	1.71152e-09	6.79974e-07
Jap	mr007			mr938			0.189698	2.22045e-16	2.87051e-13
Jap	mr008			mr012			0.084005	3.83404e-11	2.09473e-08
All	mr008			mr033			0.152535	9.32587e-15	7.80236e-12
Ind	mr008			mr033			0.139012	2.22045e-16	3.33249e-13
Jap	mr008			mr033			0.0764652	1.79643e-09	6.65412e-07
All	mr008			mr040			0.138008	2.53375e-12	1.63037e-09
Ind	mr008			mr040			0.0988849	2.76391e-09	1.18382e-06
Jap	mr008			mr040			0.105309	2.22045e-16	2.87051e-13
All	mr008			mr052	N2, N2-Dimethyguanosine	putatively annotated	0.110292	2.32891e-08	7.37627e-06
Jap	mr008			mr052	N2, N2-Dimethyguanosine	putatively annotated	0.0726309	1.11154e-08	3.32203e-06
Jap	mr008			mr134	Feruloyl putrescine O-hexoside	putatively annotated (by GGM)	0.0822202	9.83777e-11	4.8521e-08
Jap	mr008			mr387	Succinyladenosine	putatively annotated	0.0724011	1.23627e-08	3.64995e-06
Jap	mr008			mr732			0.0760286	2.22081e-09	8.02198e-07
Jap	mr008			mr789			0.0735263	7.32108e-09	2.30046e-06
Jap	mr009	IAA-Asp-N-Glc	putatively annotated (by GM)	mr122	9-Hydroxy-(10E,12Z,15Z)-octadecatrienoic acid	putatively annotated	0.0802236	2.7579e-10	1.23112e-07
Ind	mr009	IAA-Asp-N-Glc	putatively annotated (by GM)	mr559	Tricin 4'-O-(syringyl alcohol)ether O-hexoside	putatively annotated	0.0883624	1.09758e-07	3.01517e-05
Jap	mr009	IAA-Asp-N-Glc	putatively annotated (by GM)	mr664	N-Acetyl-DL-glutamic acid	putatively annotated	0.0945893	9.57012e-14	8.68814e-11
Jap	mr009	IAA-Asp-N-Glc	putatively annotated (by GM)	mr722	trans-zeatin N-glucoside	putatively annotated	0.0992801	5.32907e-15	5.8186e-12
Ind	mr009	IAA-Asp-N-Glc	putatively annotated (by GM)	mr753			0.0937642	1.74274e-08	6.24694e-06
Jap	mr009	IAA-Asp-N-Glc	putatively annotated (by GM)	mr941			0.0792451	4.53003e-10	1.91176e-07
Ind	mr009	IAA-Asp-N-Glc	putatively annotated (by GM)	mr969	Cholesterol	putatively annotated	-0.0867723	1.84947e-07	4.7084e-05
Jap	mr009	IAA-Asp-N-Glc	putatively annotated (by GM)	mr985			0.0905871	1.00098e-12	7.43167e-10
Jap	mr010			mr072	C-hexosyl-luteolin O-hexoside	putatively annotated	0.0713979	1.95957e-08	5.457e-06
Ind	mr010			mr838	Chrysoeriol O-feruloylhexosyl-O-hexoside	putatively annotated	-0.147577	2.22045e-16	3.33249e-13
All	mr011	Feruloyl quinate	putatively annotated	mr517			0.166858	2.22045e-16	2.19225e-13
Jap	mr011	Feruloyl quinate	putatively annotated	mr517			0.0700023	3.68127e-08	9.54858e-06
All	mr012			mr033			0.161592	2.22045e-16	2.19225e-13
Jap	mr012			mr033			0.0703608	3.13439e-08	8.27059e-06
Jap	mr012			mr040			0.0659596	2.13898e-07	4.4298e-05
Jap	mr012			mr052	N2, N2-Dimethyguanosine	putatively annotated	0.0793962	4.19733e-10	1.78939e-07
All	mr012			mr108			0.129195	5.73737e-11	2.9932e-08
Ind	mr012			mr108			0.129588	5.9952e-15	7.58075e-12
Jap	mr012			mr108			0.0760752	2.1713e-09	7.86453e-07
Jap	mr012			mr677	Kynurenine	standard	0.0659953	2.10695e-07	4.3714e-05
Ind	mr012			mr720	Digitoxigenine	putatively annotated	0.0996968	2.04627e-09	9.01981e-07
All	mr012			mr725			0.16501	2.22045e-16	2.19225e-13
Ind	mr012			mr725			0.12971	5.77316e-15	7.32746e-12
Jap	mr012			mr725			0.073454	7.57367e-09	2.36887e-06
Jap	mr013	Trigonelline	standard	mr143			0.0727694	1.04237e-08	3.13668e-06
Ind	mr013	Trigonelline	standard	mr289			0.127719	1.46549e-14	1.72952e-11
Ind	mr013	Trigonelline	standard	mr415			0.100474	1.53078e-09	6.93239e-07
Jap	mr013	Trigonelline	standard	mr624			0.0691216	5.44707e-08	1.36372e-05
All	mr013	Trigonelline	standard	mr638			0.115518	4.85675e-09	1.75862e-06
Jap	mr013	Trigonelline	standard	mr638			0.0754762	2.89945e-09	1.00966e-06
Jap	mr013	Trigonelline	standard	mr703			0.0688371	6.17564e-08	1.52424e-05
Jap	mr013	Trigonelline	standard	mr751			0.0741064	5.5714e-09	1.80948e-06
All	mr013	Trigonelline	standard	mr844	Tricin O-sinapoylhexoside	putatively annotated	0.109646	2.81341e-08	8.76417e-06
Ind	mr014	N-p-Coumaroylputrescine	putatively annotated	mr182			0.108193	7.62621e-11	4.67054e-08
Ind	mr014	N-p-Coumaroylputrescine	putatively annotated	mr200	Cystathionine	putatively annotated (by GM)	0.100411	1.56749e-09	7.07788e-07
Ind	mr014	N-p-Coumaroylputrescine	putatively annotated	mr404	Tricin derivative	putatively annotated	0.100331	1.61542e-09	7.26658e-07
Ind	mr014	N-p-Coumaroylputrescine	putatively annotated	mr430	Luteolin 6-C-glucoside	standard	0.092065	3.14437e-08	1.0496e-05
Jap	mr014	N-p-Coumaroylputrescine	putatively annotated	mr572	Denin	putatively annotated	0.0708744	2.48594e-08	6.75438e-06
Jap	mr014	N-p-Coumaroylputrescine	putatively annotated	mr720	Digitoxigenine	putatively annotated	0.0712906	2.05771e-08	5.70273e-06
Jap	mr014	N-p-Coumaroylputrescine	putatively annotated	mr820			0.0787826	5.71577e-10	2.34936e-07
Jap	mr014	N-p-Coumaroylputrescine	putatively annotated	mr850			0.0797073	3.58599e-10	1.55792e-07
All	mr014	N-p-Coumaroylputrescine	putatively annotated	mr896	N-Benzoyltryptamine	putatively annotated	0.118555	1.89063e-09	7.45556e-07
Jap	mr014	N-p-Coumaroylputrescine	putatively annotated	mr896	N-Benzoyltryptamine	putatively annotated	0.0835782	4.81157e-11	2.56906e-08
Ind	mr014	N-p-Coumaroylputrescine	putatively annotated	mr903	N-Benzoylserotonin	putatively annotated (by GGM)	0.0987603	2.89381e-09	1.23314e-06
All	mr016			mr035			0.199689	2.22045e-16	2.19225e-13
Ind	mr016			mr035			0.149362	2.22045e-16	3.33249e-13
Jap	mr016			mr103			0.0995264	4.44089e-15	4.91526e-12
All	mr016			mr339			0.172321	2.22045e-16	2.19225e-13
Ind	mr016			mr339			0.130796	3.33067e-15	4.40995e-12
All	mr016			mr910			0.156533	1.77636e-15	1.58781e-12
Ind	mr016			mr910			0.137718	2.22045e-16	3.33249e-13
Jap	mr016			mr910			0.0665156	1.68912e-07	3.59281e-05
Jap	mr016			mr919			0.0748267	3.9576e-09	1.32958e-06
Jap	mr016			mr943			0.0754724	2.90479e-09	1.01124e-06
Jap	mr016			mr945			0.106921	2.22045e-16	2.87051e-13
Jap	mr017	Tricin	standard	mr093			0.0925712	3.16414e-13	2.62029e-10
All	mr017	Tricin	standard	mr516	Tricin O-glucoside derivative	putatively annotated	0.11616	3.98708e-09	1.47011e-06
All	mr017	Tricin	standard	mr656	Pyridoxine	standard	0.134315	9.60365e-12	5.64913e-09
All	mr017	Tricin	standard	mr695	Chrysoeriol	standard	0.106801	6.38227e-08	1.8314e-05
All	mr017	Tricin	standard	mr700			0.125044	2.32393e-10	1.07113e-07
Ind	mr017	Tricin	standard	mr700			0.0905668	5.24541e-08	1.63242e-05
Jap	mr018	Pelargonidin O-hexoside	putatively annotated (by GM)	mr036			0.0654551	2.64574e-07	5.32622e-05
All	mr018	Pelargonidin O-hexoside	putatively annotated (by GM)	mr059	Apigenin 6-C-glucoside	standard	0.175443	2.22045e-16	2.19225e-13
Jap	mr018	Pelargonidin O-hexoside	putatively annotated (by GM)	mr100			0.0901114	1.3145e-12	9.44382e-10
All	mr018	Pelargonidin O-hexoside	putatively annotated (by GM)	mr231	Pelargonin O-hexosyl-O-hexoside	putatively annotated	0.295956	2.22045e-16	2.19225e-13
All	mr018	Pelargonidin O-hexoside	putatively annotated (by GM)	mr422	Apigenin 7-O-glucoside	standard	0.346996	2.22045e-16	2.19225e-13
Ind	mr018	Pelargonidin O-hexoside	putatively annotated (by GM)	mr422	Apigenin 7-O-glucoside	standard	0.0918277	3.4117e-08	1.125e-05
All	mr018	Pelargonidin O-hexoside	putatively annotated (by GM)	mr533	C-hexosyl-luteolin O-pentoside	putatively annotated	0.16412	2.22045e-16	2.19225e-13
Ind	mr018	Pelargonidin O-hexoside	putatively annotated (by GM)	mr617	Vitamin B2	standard	0.103057	5.74754e-10	2.90259e-07
Ind	mr018	Pelargonidin O-hexoside	putatively annotated (by GM)	mr631			0.0892174	8.25958e-08	2.37378e-05
Jap	mr018	Pelargonidin O-hexoside	putatively annotated (by GM)	mr638			0.0686897	6.58951e-08	1.61342e-05
Ind	mr018	Pelargonidin O-hexoside	putatively annotated (by GM)	mr820			0.0854682	2.81817e-07	6.7323e-05
Ind	mr018	Pelargonidin O-hexoside	putatively annotated (by GM)	mr908	N-Salicyloylserotonin	putatively annotated (by GGM)	0.0878837	1.28549e-07	3.43205e-05
Jap	mr018	Pelargonidin O-hexoside	putatively annotated (by GM)	mr982			0.0682584	7.96049e-08	1.8993e-05
All	mr019	O-methylapigenin C-hexoside	putatively annotated (by GM)	mr438	C-hexosyl-methylchrysoeriol	putatively annotated	0.203292	2.22045e-16	2.19225e-13
Ind	mr019	O-methylapigenin C-hexoside	putatively annotated (by GM)	mr438	C-hexosyl-methylchrysoeriol	putatively annotated	0.0921235	3.08161e-08	1.03163e-05
Jap	mr019	O-methylapigenin C-hexoside	putatively annotated (by GM)	mr438	C-hexosyl-methylchrysoeriol	putatively annotated	0.237725	2.22045e-16	2.87051e-13
All	mr019	O-methylapigenin C-hexoside	putatively annotated (by GM)	mr444	methylLuteolin C-hexoside	putatively annotated	0.212113	2.22045e-16	2.19225e-13
Jap	mr019	O-methylapigenin C-hexoside	putatively annotated (by GM)	mr444	methylLuteolin C-hexoside	putatively annotated	0.182086	2.22045e-16	2.87051e-13
Jap	mr019	O-methylapigenin C-hexoside	putatively annotated (by GM)	mr533	C-hexosyl-luteolin O-pentoside	putatively annotated	0.0665851	1.63981e-07	3.50595e-05
All	mr019	O-methylapigenin C-hexoside	putatively annotated (by GM)	mr716	Biflorin	putatively annotated	0.108858	3.53677e-08	1.07941e-05
All	mr019	O-methylapigenin C-hexoside	putatively annotated (by GM)	mr747			0.103007	1.84233e-07	4.7486e-05
Ind	mr019	O-methylapigenin C-hexoside	putatively annotated (by GM)	mr747			0.126914	2.13163e-14	2.43025e-11
Jap	mr019	O-methylapigenin C-hexoside	putatively annotated (by GM)	mr767			0.066932	1.41359e-07	3.09882e-05
Jap	mr020	Cyanidin 3-O-glucoside	standard	mr041	Naringenin 7-O-glucoside	standard (by GGM and GM)	0.074392	4.86661e-09	1.60388e-06
Jap	mr020	Cyanidin 3-O-glucoside	standard	mr045	Diosmetinidin O-hexoside	putatively annotated	0.120672	2.22045e-16	2.87051e-13
All	mr020	Cyanidin 3-O-glucoside	standard	mr046	Peonidin 3-O-glucoside	standard	0.238623	2.22045e-16	2.19225e-13
Ind	mr020	Cyanidin 3-O-glucoside	standard	mr046	Peonidin 3-O-glucoside	standard	0.101005	1.25414e-09	5.82047e-07
Jap	mr020	Cyanidin 3-O-glucoside	standard	mr046	Peonidin 3-O-glucoside	standard	0.104518	2.22045e-16	2.87051e-13
All	mr020	Cyanidin 3-O-glucoside	standard	mr048	Cyanidin 3,5-di-O-hexoside	putatively annotated	0.165659	2.22045e-16	2.19225e-13
Jap	mr020	Cyanidin 3-O-glucoside	standard	mr048	Cyanidin 3,5-di-O-hexoside	putatively annotated	0.107873	2.22045e-16	2.87051e-13
All	mr020	Cyanidin 3-O-glucoside	standard	mr051	Tricetin	putatively annotated	0.236727	2.22045e-16	2.19225e-13
Ind	mr020	Cyanidin 3-O-glucoside	standard	mr051	Tricetin	putatively annotated	0.148428	2.22045e-16	3.33249e-13
Jap	mr020	Cyanidin 3-O-glucoside	standard	mr051	Tricetin	putatively annotated	0.114322	2.22045e-16	2.87051e-13
Ind	mr020	Cyanidin 3-O-glucoside	standard	mr062	Chrysoeriol C-hexoside	putatively annotated (by GM)	0.0985934	3.07725e-09	1.30193e-06
Ind	mr020	Cyanidin 3-O-glucoside	standard	mr070	Cyanidin O-rutinoside	standard	0.0992542	2.4114e-09	1.0474e-06
All	mr020	Cyanidin 3-O-glucoside	standard	mr107			0.118098	2.18271e-09	8.50445e-07
Jap	mr020	Cyanidin 3-O-glucoside	standard	mr107			0.0799568	3.15941e-10	1.3911e-07
All	mr020	Cyanidin 3-O-glucoside	standard	mr222	Cyanidin 3-O-arabinopyranoside	putatively annotated (by GM)	0.117564	2.57892e-09	9.88775e-07
Jap	mr020	Cyanidin 3-O-glucoside	standard	mr222	Cyanidin 3-O-arabinopyranoside	putatively annotated (by GM)	0.124401	2.22045e-16	2.87051e-13
Ind	mr020	Cyanidin 3-O-glucoside	standard	mr230	Diosmetinidin O-rutinoside	putatively annotated (by GM)	0.0858861	2.464e-07	5.99783e-05
Ind	mr020	Cyanidin 3-O-glucoside	standard	mr502	O-methylQuercetin O-hexoside	putatively annotated (by GM)	0.0905614	5.25503e-08	1.63493e-05
All	mr021	Chrysoeriol 5-O-hexoside	putatively annotated (by GM)	mr446	Chrysoeriol 7-O-hexoside	putatively annotated (by GM)	0.136032	5.19251e-12	3.17082e-09
Ind	mr021	Chrysoeriol 5-O-hexoside	putatively annotated (by GM)	mr446	Chrysoeriol 7-O-hexoside	putatively annotated (by GM)	0.0862113	2.21854e-07	5.49472e-05
All	mr022	Delphinidin O-hexoside derivative	putatively annotated	mr045	Diosmetinidin O-hexoside	putatively annotated	0.168116	2.22045e-16	2.19225e-13
Ind	mr022	Delphinidin O-hexoside derivative	putatively annotated	mr045	Diosmetinidin O-hexoside	putatively annotated	0.147076	2.22045e-16	3.33249e-13
Ind	mr022	Delphinidin O-hexoside derivative	putatively annotated	mr048	Cyanidin 3,5-di-O-hexoside	putatively annotated	0.1017	9.64721e-10	4.63025e-07
All	mr022	Delphinidin O-hexoside derivative	putatively annotated	mr063	Delphinidin 3-O-glucoside	putatively annotated (by GM)	0.113559	8.81351e-09	3.02295e-06
Ind	mr022	Delphinidin O-hexoside derivative	putatively annotated	mr063	Delphinidin 3-O-glucoside	putatively annotated (by GM)	0.112617	1.23914e-11	8.96355e-09
All	mr022	Delphinidin O-hexoside derivative	putatively annotated	mr222	Cyanidin 3-O-arabinopyranoside	putatively annotated (by GM)	0.105595	8.97366e-08	2.47883e-05
Ind	mr022	Delphinidin O-hexoside derivative	putatively annotated	mr222	Cyanidin 3-O-arabinopyranoside	putatively annotated (by GM)	0.254276	2.22045e-16	3.33249e-13
Ind	mr022	Delphinidin O-hexoside derivative	putatively annotated	mr470			0.128539	9.76996e-15	1.18859e-11
All	mr023	Tricin 4'-O-(threo-β-4-hydroxyphenylglyceryl) ether	putatively annotated	mr024	Tricin 4'-O-(syringyl alcohol)ether	putatively annotated	0.140997	8.39329e-13	5.74499e-10
Ind	mr023	Tricin 4'-O-(threo-β-4-hydroxyphenylglyceryl) ether	putatively annotated	mr024	Tricin 4'-O-(syringyl alcohol)ether	putatively annotated	0.0986729	2.98853e-09	1.26879e-06
All	mr024	Tricin 4'-O-(syringyl alcohol)ether	putatively annotated	mr095			0.12906	6.00902e-11	3.12433e-08
Ind	mr024	Tricin 4'-O-(syringyl alcohol)ether	putatively annotated	mr095			0.0985943	3.07622e-09	1.30155e-06
Jap	mr024	Tricin 4'-O-(syringyl alcohol)ether	putatively annotated	mr559	Tricin 4'-O-(syringyl alcohol)ether O-hexoside	putatively annotated	0.0795202	3.9425e-10	1.69396e-07
All	mr025	3’, 4’, 5’-Tricetin O-hexoside	putatively annotated (by GM)	mr029	Tricetin 5-O-hexosyl-O-hexoside	putatively annotated (by GM)	0.109819	2.67502e-08	8.37243e-06
Jap	mr027	Tricin 4'-O-(β-guaiacylglyceryl) ether	putatively annotated	mr050	Apigenin	standard	0.0810473	1.80796e-10	8.39735e-08
All	mr027	Tricin 4'-O-(β-guaiacylglyceryl) ether	putatively annotated	mr516	Tricin O-glucoside derivative	putatively annotated	0.110651	2.09592e-08	6.69214e-06
Jap	mr027	Tricin 4'-O-(β-guaiacylglyceryl) ether	putatively annotated	mr516	Tricin O-glucoside derivative	putatively annotated	0.0763501	1.89999e-09	6.98814e-07
All	mr028	Tricin O-malonylhexoside	putatively annotated (by GM)	mr030	Tricin O-rhamnosyl-O-malonylhexoside	putatively annotated (by GM)	0.193381	2.22045e-16	2.19225e-13
Ind	mr028	Tricin O-malonylhexoside	putatively annotated (by GM)	mr030	Tricin O-rhamnosyl-O-malonylhexoside	putatively annotated (by GM)	0.109079	5.32898e-11	3.38439e-08
Jap	mr028	Tricin O-malonylhexoside	putatively annotated (by GM)	mr030	Tricin O-rhamnosyl-O-malonylhexoside	putatively annotated (by GM)	0.125891	2.22045e-16	2.87051e-13
All	mr028	Tricin O-malonylhexoside	putatively annotated (by GM)	mr091			0.131296	2.77844e-11	1.5139e-08
Jap	mr028	Tricin O-malonylhexoside	putatively annotated (by GM)	mr522	di-C,C-pentosyl-luteolin	putatively annotated (by GM)	0.104666	2.22045e-16	2.87051e-13
All	mr028	Tricin O-malonylhexoside	putatively annotated (by GM)	mr629	Tricin O-glucuronide-O-hexoside	putatively annotated	0.128322	7.72971e-11	3.94348e-08
All	mr029	Tricetin 5-O-hexosyl-O-hexoside	putatively annotated (by GM)	mr093			0.169068	2.22045e-16	2.19225e-13
Ind	mr029	Tricetin 5-O-hexosyl-O-hexoside	putatively annotated (by GM)	mr093			0.109859	3.87921e-11	2.52533e-08
All	mr029	Tricetin 5-O-hexosyl-O-hexoside	putatively annotated (by GM)	mr553	Tricin O-hexosyl-O-hexoside	putatively annotated	0.212393	2.22045e-16	2.19225e-13
Ind	mr029	Tricetin 5-O-hexosyl-O-hexoside	putatively annotated (by GM)	mr553	Tricin O-hexosyl-O-hexoside	putatively annotated	0.120799	3.55716e-13	3.37834e-10
Jap	mr029	Tricetin 5-O-hexosyl-O-hexoside	putatively annotated (by GM)	mr631			0.0878849	4.61875e-12	3.01994e-09
All	mr029	Tricetin 5-O-hexosyl-O-hexoside	putatively annotated (by GM)	mr835	C-pentosyl-chrysoeriol O-hexoside	putatively annotated (by GM)	0.11816	2.14073e-09	8.35525e-07
Ind	mr029	Tricetin 5-O-hexosyl-O-hexoside	putatively annotated (by GM)	mr835	C-pentosyl-chrysoeriol O-hexoside	putatively annotated (by GM)	0.120518	4.03677e-13	3.79248e-10
All	mr029	Tricetin 5-O-hexosyl-O-hexoside	putatively annotated (by GM)	mr842			0.177102	2.22045e-16	2.19225e-13
Ind	mr029	Tricetin 5-O-hexosyl-O-hexoside	putatively annotated (by GM)	mr842			0.104069	3.89083e-10	2.03184e-07
Jap	mr029	Tricetin 5-O-hexosyl-O-hexoside	putatively annotated (by GM)	mr842			0.085553	1.66645e-11	9.63146e-09
Jap	mr030	Tricin O-rhamnosyl-O-malonylhexoside	putatively annotated (by GM)	mr411	Daidzein O-hexoside	putatively annotated	0.0724178	1.22677e-08	3.62525e-06
Jap	mr030	Tricin O-rhamnosyl-O-malonylhexoside	putatively annotated (by GM)	mr440			0.0865509	9.66294e-12	5.85549e-09
Jap	mr030	Tricin O-rhamnosyl-O-malonylhexoside	putatively annotated (by GM)	mr473			0.106104	2.22045e-16	2.87051e-13
Jap	mr030	Tricin O-rhamnosyl-O-malonylhexoside	putatively annotated (by GM)	mr822			0.0713877	1.9687e-08	5.47955e-06
Jap	mr030	Tricin O-rhamnosyl-O-malonylhexoside	putatively annotated (by GM)	mr985			0.0669672	1.39245e-07	3.06007e-05
All	mr031	C-pentosyl-apeignin O-feruloylhexoside	putatively annotated (by GM)	mr032	Progesterone	putatively annotated	0.101654	2.66451e-07	6.56523e-05
Jap	mr031	C-pentosyl-apeignin O-feruloylhexoside	putatively annotated (by GM)	mr547			0.0859538	1.33986e-11	7.84244e-09
All	mr031	C-pentosyl-apeignin O-feruloylhexoside	putatively annotated (by GM)	mr621	Rhodomyrtone	putatively annotated	0.116263	3.86184e-09	1.42769e-06
Ind	mr031	C-pentosyl-apeignin O-feruloylhexoside	putatively annotated (by GM)	mr621	Rhodomyrtone	putatively annotated	0.103045	5.77436e-10	2.91509e-07
Jap	mr031	C-pentosyl-apeignin O-feruloylhexoside	putatively annotated (by GM)	mr938			0.0737618	6.55445e-09	2.08911e-06
Jap	mr032	Progesterone	putatively annotated	mr103			0.119617	2.22045e-16	2.87051e-13
Jap	mr032	Progesterone	putatively annotated	mr876	N-Acetyltryptamine	putatively annotated (by GGM)	0.0705425	2.88812e-08	7.70518e-06
All	mr032	Progesterone	putatively annotated	mr919			0.137113	3.51141e-12	2.21569e-09
Ind	mr032	Progesterone	putatively annotated	mr919			0.124973	5.28466e-14	5.61621e-11
Jap	mr032	Progesterone	putatively annotated	mr919			0.0652697	2.85966e-07	5.68977e-05
All	mr032	Progesterone	putatively annotated	mr943			0.183954	2.22045e-16	2.19225e-13
Ind	mr032	Progesterone	putatively annotated	mr943			0.142261	2.22045e-16	3.33249e-13
Jap	mr032	Progesterone	putatively annotated	mr943			0.119076	2.22045e-16	2.87051e-13
All	mr032	Progesterone	putatively annotated	mr945			0.106144	7.68799e-08	2.15811e-05
Ind	mr032	Progesterone	putatively annotated	mr945			0.0899396	6.48314e-08	1.94385e-05
Jap	mr032	Progesterone	putatively annotated	mr945			0.159082	2.22045e-16	2.87051e-13
Ind	mr033			mr052	N2, N2-Dimethyguanosine	putatively annotated	0.0933913	1.98549e-08	7.0238e-06
Ind	mr033			mr108			0.0985254	3.15509e-09	1.33083e-06
Ind	mr033			mr162			0.0912888	4.10311e-08	1.32327e-05
Jap	mr033			mr181	Lysine	standard	0.0691482	5.38341e-08	1.34947e-05
Jap	mr033			mr416			0.0738585	6.2628e-09	2.00721e-06
Jap	mr033			mr720	Digitoxigenine	putatively annotated	0.0738346	6.33356e-09	2.02716e-06
Ind	mr033			mr929			0.0907223	4.97594e-08	1.56146e-05
Jap	mr035			mr044			0.0693071	5.01755e-08	1.26691e-05
All	mr035			mr103			0.14983	2.79776e-14	2.22524e-11
Ind	mr035			mr103			0.11528	4.00879e-12	3.14976e-09
All	mr035			mr522	di-C,C-pentosyl-luteolin	putatively annotated (by GM)	0.148982	3.90798e-14	3.05295e-11
Ind	mr035			mr522	di-C,C-pentosyl-luteolin	putatively annotated (by GM)	0.12314	1.23013e-13	1.24303e-10
All	mr035			mr910			0.114173	7.32012e-09	2.54963e-06
Ind	mr035			mr910			0.104935	2.77674e-10	1.50765e-07
All	mr036			mr262	Phenylalanine	standard	0.10342	1.64418e-07	4.29633e-05
All	mr036			mr547			0.111196	1.78511e-08	5.76232e-06
All	mr036			mr781	N-acetylneuraminic acid	putatively annotated	0.134435	9.20197e-12	5.42753e-09
Ind	mr036			mr781	N-acetylneuraminic acid	putatively annotated	0.118602	9.4591e-13	8.41631e-10
Jap	mr036			mr781	N-acetylneuraminic acid	putatively annotated	0.0689545	5.8643e-08	1.4562e-05
All	mr036			mr920			0.183761	2.22045e-16	2.19225e-13
Ind	mr036			mr920			0.114796	4.93183e-12	3.80311e-09
Jap	mr036			mr920			0.0801834	2.81505e-10	1.25385e-07
Jap	mr037	1-oleoylglycerol (1-monoolein)	putatively annotated	mr050	Apigenin	standard	0.113709	2.22045e-16	2.87051e-13
All	mr037	1-oleoylglycerol (1-monoolein)	putatively annotated	mr108			0.102702	2.00295e-07	5.10627e-05
Ind	mr037	1-oleoylglycerol (1-monoolein)	putatively annotated	mr237	Alanine	standard	0.104766	2.9661e-10	1.5984e-07
Ind	mr037	1-oleoylglycerol (1-monoolein)	putatively annotated	mr261			0.102015	8.55827e-10	4.16531e-07
Jap	mr037	1-oleoylglycerol (1-monoolein)	putatively annotated	mr338			0.0678245	9.61676e-08	2.23559e-05
Ind	mr037	1-oleoylglycerol (1-monoolein)	putatively annotated	mr533	C-hexosyl-luteolin O-pentoside	putatively annotated	0.0857167	2.60207e-07	6.27417e-05
Ind	mr037	1-oleoylglycerol (1-monoolein)	putatively annotated	mr716	Biflorin	putatively annotated	0.124082	7.99361e-14	8.22868e-11
Ind	mr037	1-oleoylglycerol (1-monoolein)	putatively annotated	mr872			0.109491	4.50675e-11	2.9024e-08
Ind	mr037	1-oleoylglycerol (1-monoolein)	putatively annotated	mr887			0.127598	1.55431e-14	1.82578e-11
All	mr037	1-oleoylglycerol (1-monoolein)	putatively annotated	mr934			0.117556	2.58546e-09	9.91023e-07
Ind	mr039			mr080	C-pentosyl-apigenin O-rutinoside	putatively annotated	0.0887999	9.49289e-08	2.67219e-05
Jap	mr039			mr130			0.0664652	1.72581e-07	3.65989e-05
Ind	mr039			mr199			0.0881493	1.17769e-07	3.19556e-05
Jap	mr039			mr361			0.0864173	1.03979e-11	6.2463e-09
Jap	mr039			mr395			0.0865555	9.63851e-12	5.84238e-09
All	mr039			mr397			0.10359	1.56895e-07	4.12136e-05
Jap	mr039			mr397			0.0919607	4.52083e-13	3.61656e-10
Ind	mr039			mr517			0.0872971	1.55846e-07	4.05678e-05
Jap	mr039			mr614			0.0756022	2.72875e-09	9.58896e-07
All	mr039			mr624			0.22945	2.22045e-16	2.19225e-13
Ind	mr039			mr624			0.106502	1.49891e-10	8.66467e-08
Jap	mr039			mr654			-0.0702321	3.32102e-08	8.71e-06
Ind	mr039			mr667	2-(5-hydroxy-1H-indol-3-yl)acetic acid	putatively annotated	0.0861142	2.28923e-07	5.64048e-05
All	mr039			mr670			0.124415	2.86139e-10	1.29684e-07
Jap	mr039			mr670			0.110521	2.22045e-16	2.87051e-13
Jap	mr039			mr730	Di-Catechin	putatively annotated (by GGM)	0.125493	2.22045e-16	2.87051e-13
Ind	mr039			mr734			0.170906	2.22045e-16	3.33249e-13
Jap	mr039			mr738	N-Hydroxy-L-tryptophan	putatively annotated (by GGM)	0.066743	1.53279e-07	3.3143e-05
All	mr039			mr774			0.108019	4.50592e-08	1.3394e-05
Ind	mr039			mr829			0.0911024	4.37252e-08	1.39819e-05
Jap	mr039			mr838	Chrysoeriol O-feruloylhexosyl-O-hexoside	putatively annotated	0.0908515	8.59757e-13	6.48074e-10
All	mr039			mr858			0.136893	3.80385e-12	2.38638e-09
All	mr040			mr052	N2, N2-Dimethyguanosine	putatively annotated	0.105663	8.80491e-08	2.43732e-05
Jap	mr040			mr052	N2, N2-Dimethyguanosine	putatively annotated	0.0795116	3.95965e-10	1.70043e-07
Jap	mr040			mr134	Feruloyl putrescine O-hexoside	putatively annotated (by GGM)	0.0705007	2.94306e-08	7.8324e-06
Jap	mr040			mr197			0.0709859	2.36335e-08	6.45757e-06
Jap	mr040			mr199			0.0679983	8.91695e-08	2.09419e-05
Ind	mr040			mr200	Cystathionine	putatively annotated (by GM)	0.111155	2.27689e-11	1.55124e-08
Jap	mr040			mr458			0.081353	1.54398e-10	7.30194e-08
Ind	mr040			mr720	Digitoxigenine	putatively annotated	0.100066	1.78356e-09	7.94656e-07
All	mr041	Naringenin 7-O-glucoside	standard (by GGM and GM)	mr051	Tricetin	putatively annotated	0.178158	2.22045e-16	2.19225e-13
All	mr041	Naringenin 7-O-glucoside	standard (by GGM and GM)	mr231	Pelargonin O-hexosyl-O-hexoside	putatively annotated	0.382343	2.22045e-16	2.19225e-13
Ind	mr041	Naringenin 7-O-glucoside	standard (by GGM and GM)	mr413	O-methylnaringenin C-pentoside	putatively annotated	0.104172	3.73842e-10	1.96194e-07
All	mr041	Naringenin 7-O-glucoside	standard (by GGM and GM)	mr422	Apigenin 7-O-glucoside	standard	0.297367	2.22045e-16	2.19225e-13
Ind	mr041	Naringenin 7-O-glucoside	standard (by GGM and GM)	mr730	Di-Catechin	putatively annotated (by GGM)	0.102431	7.30611e-10	3.61427e-07
Jap	mr041	Naringenin 7-O-glucoside	standard (by GGM and GM)	mr730	Di-Catechin	putatively annotated (by GGM)	0.0820663	1.06608e-10	5.217e-08
All	mr042	Petunidin 3-O-rutinoside	putatively annotated (by GM)	mr160	Kaempferol derivative	putatively annotated (by GM)	0.132822	1.62876e-11	9.16843e-09
All	mr042	Petunidin 3-O-rutinoside	putatively annotated (by GM)	mr232	Delphinidin O-rutinoside	putatively annotated (by GM)	0.104491	1.22224e-07	3.29044e-05
All	mr043			mr156			0.121323	7.83581e-10	3.3192e-07
Ind	mr043			mr156			0.132812	1.33227e-15	1.8286e-12
Ind	mr043			mr376			0.0942426	1.47318e-08	5.41251e-06
All	mr043			mr484			0.116253	3.87421e-09	1.43189e-06
Ind	mr043			mr484			0.0903759	5.5955e-08	1.72288e-05
All	mr043			mr563			0.184117	2.22045e-16	2.19225e-13
Ind	mr043			mr563			0.122602	1.5743e-13	1.56919e-10
Jap	mr043			mr563			0.112858	2.22045e-16	2.87051e-13
Jap	mr043			mr824			0.0806044	2.26992e-10	1.0329e-07
Ind	mr044			mr074	Luteolin C-feruloylhexoside	putatively annotated	0.0932338	2.09756e-08	7.3756e-06
All	mr044			mr209	4beta-Hydroxy-11-O-(2'-pyrolylcarboxy)epilupinine	putatively annotated	0.120031	1.18494e-09	4.82739e-07
Ind	mr044			mr727			0.10694	1.25954e-10	7.37762e-08
Jap	mr044			mr930			0.0764855	1.77875e-09	6.59663e-07
All	mr044			mr958	Ferulic acid O-hexoside	putatively annotated	0.121113	8.38316e-10	3.52883e-07
All	mr045	Diosmetinidin O-hexoside	putatively annotated	mr046	Peonidin 3-O-glucoside	standard	0.315368	2.22045e-16	2.19225e-13
Jap	mr045	Diosmetinidin O-hexoside	putatively annotated	mr046	Peonidin 3-O-glucoside	standard	0.0992977	5.32907e-15	5.8186e-12
Jap	mr045	Diosmetinidin O-hexoside	putatively annotated	mr048	Cyanidin 3,5-di-O-hexoside	putatively annotated	0.0991949	5.77316e-15	6.26118e-12
Jap	mr045	Diosmetinidin O-hexoside	putatively annotated	mr051	Tricetin	putatively annotated	0.0867331	8.74212e-12	5.35611e-09
Ind	mr045	Diosmetinidin O-hexoside	putatively annotated	mr063	Delphinidin 3-O-glucoside	putatively annotated (by GM)	0.0987419	2.91359e-09	1.2406e-06
All	mr045	Diosmetinidin O-hexoside	putatively annotated	mr130			0.121311	7.86657e-10	3.33106e-07
All	mr045	Diosmetinidin O-hexoside	putatively annotated	mr222	Cyanidin 3-O-arabinopyranoside	putatively annotated (by GM)	0.162141	2.22045e-16	2.19225e-13
Ind	mr045	Diosmetinidin O-hexoside	putatively annotated	mr222	Cyanidin 3-O-arabinopyranoside	putatively annotated (by GM)	0.155674	2.22045e-16	3.33249e-13
Jap	mr045	Diosmetinidin O-hexoside	putatively annotated	mr222	Cyanidin 3-O-arabinopyranoside	putatively annotated (by GM)	0.120744	2.22045e-16	2.87051e-13
All	mr046	Peonidin 3-O-glucoside	standard	mr048	Cyanidin 3,5-di-O-hexoside	putatively annotated	0.14475	2.02505e-13	1.48599e-10
Jap	mr046	Peonidin 3-O-glucoside	standard	mr048	Cyanidin 3,5-di-O-hexoside	putatively annotated	0.147264	2.22045e-16	2.87051e-13
Ind	mr046	Peonidin 3-O-glucoside	standard	mr051	Tricetin	putatively annotated	0.101104	1.2084e-09	5.63635e-07
Jap	mr046	Peonidin 3-O-glucoside	standard	mr051	Tricetin	putatively annotated	0.1047	2.22045e-16	2.87051e-13
All	mr046	Peonidin 3-O-glucoside	standard	mr062	Chrysoeriol C-hexoside	putatively annotated (by GM)	0.16398	2.22045e-16	2.19225e-13
Jap	mr046	Peonidin 3-O-glucoside	standard	mr222	Cyanidin 3-O-arabinopyranoside	putatively annotated (by GM)	0.126803	2.22045e-16	2.87051e-13
Jap	mr046	Peonidin 3-O-glucoside	standard	mr861			0.0882478	3.77121e-12	2.52095e-09
All	mr048	Cyanidin 3,5-di-O-hexoside	putatively annotated	mr051	Tricetin	putatively annotated	0.178049	2.22045e-16	2.19225e-13
Jap	mr048	Cyanidin 3,5-di-O-hexoside	putatively annotated	mr051	Tricetin	putatively annotated	0.105495	2.22045e-16	2.87051e-13
All	mr048	Cyanidin 3,5-di-O-hexoside	putatively annotated	mr222	Cyanidin 3-O-arabinopyranoside	putatively annotated (by GM)	0.285063	2.22045e-16	2.19225e-13
Ind	mr048	Cyanidin 3,5-di-O-hexoside	putatively annotated	mr222	Cyanidin 3-O-arabinopyranoside	putatively annotated (by GM)	0.0887328	9.7069e-08	2.72273e-05
Jap	mr048	Cyanidin 3,5-di-O-hexoside	putatively annotated	mr222	Cyanidin 3-O-arabinopyranoside	putatively annotated (by GM)	0.126511	2.22045e-16	2.87051e-13
All	mr048	Cyanidin 3,5-di-O-hexoside	putatively annotated	mr543	C-hexosyl-chrysoeriol O-hexoside	putatively annotated	0.128426	7.46088e-11	3.81721e-08
All	mr048	Cyanidin 3,5-di-O-hexoside	putatively annotated	mr861			0.126153	1.60636e-10	7.72447e-08
Jap	mr048	Cyanidin 3,5-di-O-hexoside	putatively annotated	mr861			0.0877219	5.05773e-12	3.27136e-09
All	mr049	Esculetin	putatively annotated	mr051	Tricetin	putatively annotated	0.193971	2.22045e-16	2.19225e-13
All	mr049	Esculetin	putatively annotated	mr404	Tricin derivative	putatively annotated	0.116094	4.06835e-09	1.49752e-06
Jap	mr049	Esculetin	putatively annotated	mr444	methylLuteolin C-hexoside	putatively annotated	0.0817384	1.26446e-10	6.09931e-08
All	mr049	Esculetin	putatively annotated	mr446	Chrysoeriol 7-O-hexoside	putatively annotated (by GM)	0.125888	1.75517e-10	8.36495e-08
All	mr049	Esculetin	putatively annotated	mr465			0.10441	1.25002e-07	3.35855e-05
Jap	mr049	Esculetin	putatively annotated	mr533	C-hexosyl-luteolin O-pentoside	putatively annotated	0.0837866	4.30729e-11	2.32709e-08
All	mr049	Esculetin	putatively annotated	mr628	Tricin O-sinapoylpentoside	putatively annotated	0.125374	2.08253e-10	9.73457e-08
All	mr049	Esculetin	putatively annotated	mr723			0.168054	2.22045e-16	2.19225e-13
Jap	mr050	Apigenin	standard	mr074	Luteolin C-feruloylhexoside	putatively annotated	0.0704165	3.0567e-08	8.09356e-06
Jap	mr050	Apigenin	standard	mr199			0.108739	2.22045e-16	2.87051e-13
Jap	mr050	Apigenin	standard	mr505	Tricin 4'-O-(syringyl alcohol)ether	putatively annotated (by GGM)	0.0693138	5.0027e-08	1.26353e-05
Jap	mr050	Apigenin	standard	mr516	Tricin O-glucoside derivative	putatively annotated	0.0757052	2.59661e-09	9.18956e-07
All	mr050	Apigenin	standard	mr695	Chrysoeriol	standard	0.2899	2.22045e-16	2.19225e-13
Ind	mr050	Apigenin	standard	mr695	Chrysoeriol	standard	0.196712	2.22045e-16	3.33249e-13
Jap	mr050	Apigenin	standard	mr695	Chrysoeriol	standard	0.071391	1.96569e-08	5.47213e-06
All	mr050	Apigenin	standard	mr700			0.127158	1.14634e-10	5.67087e-08
Jap	mr050	Apigenin	standard	mr700			0.0816027	1.35673e-10	6.50118e-08
All	mr050	Apigenin	standard	mr832			0.107171	5.74385e-08	1.66701e-05
Jap	mr050	Apigenin	standard	mr835	C-pentosyl-chrysoeriol O-hexoside	putatively annotated (by GM)	0.066077	2.03526e-07	4.23994e-05
Ind	mr050	Apigenin	standard	mr980			0.0905472	5.28045e-08	1.64156e-05
Ind	mr051	Tricetin	putatively annotated	mr062	Chrysoeriol C-hexoside	putatively annotated (by GM)	0.101566	1.01476e-09	4.8396e-07
Ind	mr051	Tricetin	putatively annotated	mr070	Cyanidin O-rutinoside	standard	0.0917119	3.55001e-08	1.16537e-05
All	mr051	Tricetin	putatively annotated	mr222	Cyanidin 3-O-arabinopyranoside	putatively annotated (by GM)	0.136217	4.85745e-12	2.9854e-09
Jap	mr051	Tricetin	putatively annotated	mr222	Cyanidin 3-O-arabinopyranoside	putatively annotated (by GM)	0.102574	6.66134e-16	8.28032e-13
Ind	mr051	Tricetin	putatively annotated	mr502	O-methylQuercetin O-hexoside	putatively annotated (by GM)	0.0918671	3.36576e-08	1.11218e-05
All	mr052	N2, N2-Dimethyguanosine	putatively annotated	mr108			0.106255	7.45156e-08	2.09857e-05
Ind	mr052	N2, N2-Dimethyguanosine	putatively annotated	mr108			0.126804	2.24265e-14	2.54244e-11
Jap	mr052	N2, N2-Dimethyguanosine	putatively annotated	mr108			0.0696611	4.28706e-08	1.09841e-05
All	mr053	Momilactone A	standard	mr055	Tricalysiamide B	putatively annotated	0.133084	1.48526e-11	8.43861e-09
Ind	mr053	Momilactone A	standard	mr055	Tricalysiamide B	putatively annotated	0.0865324	1.9994e-07	5.03306e-05
Jap	mr053	Momilactone A	standard	mr055	Tricalysiamide B	putatively annotated	0.0773438	1.16824e-09	4.52392e-07
All	mr053	Momilactone A	standard	mr106	Gibberellin A53	putatively annotated	0.104411	1.24972e-07	3.35782e-05
Ind	mr053	Momilactone A	standard	mr106	Gibberellin A53	putatively annotated	0.106545	1.47309e-10	8.52743e-08
All	mr053	Momilactone A	standard	mr340			0.105078	1.03757e-07	2.83102e-05
Jap	mr053	Momilactone A	standard	mr340			0.066523	1.68381e-07	3.5835e-05
Ind	mr053	Momilactone A	standard	mr780			0.0859025	2.45102e-07	5.97158e-05
All	mr053	Momilactone A	standard	mr915			0.110833	1.98685e-08	6.36805e-06
Jap	mr053	Momilactone A	standard	mr915			0.0869097	7.93188e-12	4.90747e-09
All	mr055	Tricalysiamide B	putatively annotated	mr096			0.204173	2.22045e-16	2.19225e-13
Ind	mr055	Tricalysiamide B	putatively annotated	mr096			0.118032	1.21503e-12	1.05351e-09
Jap	mr055	Tricalysiamide B	putatively annotated	mr096			0.114246	2.22045e-16	2.87051e-13
All	mr055	Tricalysiamide B	putatively annotated	mr340			0.148609	4.52971e-14	3.51387e-11
Ind	mr055	Tricalysiamide B	putatively annotated	mr340			0.128816	8.65974e-15	1.06539e-11
Jap	mr055	Tricalysiamide B	putatively annotated	mr376			0.0727994	1.02792e-08	3.09765e-06
All	mr055	Tricalysiamide B	putatively annotated	mr416			0.105722	8.66071e-08	2.40171e-05
All	mr055	Tricalysiamide B	putatively annotated	mr845			0.125959	1.71419e-10	8.18972e-08
Jap	mr055	Tricalysiamide B	putatively annotated	mr845			0.0669574	1.39829e-07	3.07079e-05
Jap	mr055	Tricalysiamide B	putatively annotated	mr948			0.0835765	4.81606e-11	2.57118e-08
All	mr056	Kolavic acid	putatively annotated	mr697			0.10741	5.36545e-08	1.56779e-05
Jap	mr056	Kolavic acid	putatively annotated	mr697			0.104983	2.22045e-16	2.87051e-13
All	mr056	Kolavic acid	putatively annotated	mr915			0.180777	2.22045e-16	2.19225e-13
Ind	mr056	Kolavic acid	putatively annotated	mr915			0.11669	2.1827e-12	1.8038e-09
Jap	mr056	Kolavic acid	putatively annotated	mr915			0.0749086	3.80594e-09	1.28499e-06
Ind	mr056	Kolavic acid	putatively annotated	mr923	Phytocassane C	putatively annotated	0.0908083	4.83277e-08	1.52328e-05
All	mr056	Kolavic acid	putatively annotated	mr988			0.108028	4.49412e-08	1.33632e-05
Jap	mr057	Methyl di-alpha-L-rhamnoside	putatively annotated	mr152			0.076814	1.51522e-09	5.72282e-07
Jap	mr057	Methyl di-alpha-L-rhamnoside	putatively annotated	mr311	Thiamin	standard	0.0668429	1.46866e-07	3.19887e-05
Jap	mr057	Methyl di-alpha-L-rhamnoside	putatively annotated	mr393			-0.0717089	1.69994e-08	4.81161e-06
Ind	mr057	Methyl di-alpha-L-rhamnoside	putatively annotated	mr822			0.093826	1.70539e-08	6.13373e-06
All	mr059	Apigenin 6-C-glucoside	standard	mr197			0.12393	3.35654e-10	1.50219e-07
All	mr059	Apigenin 6-C-glucoside	standard	mr231	Pelargonin O-hexosyl-O-hexoside	putatively annotated	0.151918	1.19904e-14	9.90086e-12
All	mr059	Apigenin 6-C-glucoside	standard	mr412	O-methylapigenin C-pentoside	putatively annotated (by GM)	0.210187	2.22045e-16	2.19225e-13
Ind	mr059	Apigenin 6-C-glucoside	standard	mr412	O-methylapigenin C-pentoside	putatively annotated (by GM)	0.183733	2.22045e-16	3.33249e-13
Ind	mr059	Apigenin 6-C-glucoside	standard	mr430	Luteolin 6-C-glucoside	standard	0.0948692	1.18068e-08	4.45861e-06
All	mr061	Luteolin 7-O-glucoside	standard	mr068	Apigenin 7-O-rutinoside	standard	0.227523	2.22045e-16	2.19225e-13
Jap	mr061	Luteolin 7-O-glucoside	standard	mr068	Apigenin 7-O-rutinoside	standard	0.156016	2.22045e-16	2.87051e-13
All	mr061	Luteolin 7-O-glucoside	standard	mr074	Luteolin C-feruloylhexoside	putatively annotated	0.233102	2.22045e-16	2.19225e-13
Jap	mr061	Luteolin 7-O-glucoside	standard	mr074	Luteolin C-feruloylhexoside	putatively annotated	0.130674	2.22045e-16	2.87051e-13
All	mr061	Luteolin 7-O-glucoside	standard	mr158	Chrysoeriol O-hexosyl-O-rutinoside	putatively annotated (by GM)	0.132454	1.85389e-11	1.02866e-08
Jap	mr061	Luteolin 7-O-glucoside	standard	mr158	Chrysoeriol O-hexosyl-O-rutinoside	putatively annotated (by GM)	0.0982911	9.99201e-15	1.03504e-11
Ind	mr061	Luteolin 7-O-glucoside	standard	mr181	Lysine	standard	0.101438	1.06531e-09	5.04843e-07
Ind	mr061	Luteolin 7-O-glucoside	standard	mr332	[1,2,4]triazolo[1,5-a]pyrimidine-7-carboxamide, 4,5,6,7-tetrahydro-N-(2-methoxy-5-methylphenyl)-5-oxo-	putatively annotated (by GGM)	0.0886921	9.83917e-08	2.75379e-05
Jap	mr061	Luteolin 7-O-glucoside	standard	mr422	Apigenin 7-O-glucoside	standard	0.134198	2.22045e-16	2.87051e-13
Jap	mr061	Luteolin 7-O-glucoside	standard	mr542	Chrysoeriol 7-O-rutinoside	putatively annotated (by GM)	0.0879377	4.48486e-12	2.94216e-09
All	mr061	Luteolin 7-O-glucoside	standard	mr838	Chrysoeriol O-feruloylhexosyl-O-hexoside	putatively annotated	0.18587	2.22045e-16	2.19225e-13
Jap	mr061	Luteolin 7-O-glucoside	standard	mr838	Chrysoeriol O-feruloylhexosyl-O-hexoside	putatively annotated	0.118309	2.22045e-16	2.87051e-13
Ind	mr061	Luteolin 7-O-glucoside	standard	mr896	N-Benzoyltryptamine	putatively annotated	0.120788	3.57714e-13	3.39578e-10
All	mr062	Chrysoeriol C-hexoside	putatively annotated (by GM)	mr222	Cyanidin 3-O-arabinopyranoside	putatively annotated (by GM)	-0.115907	4.3104e-09	1.57859e-06
All	mr062	Chrysoeriol C-hexoside	putatively annotated (by GM)	mr430	Luteolin 6-C-glucoside	standard	0.124323	2.95003e-10	1.33351e-07
Ind	mr062	Chrysoeriol C-hexoside	putatively annotated (by GM)	mr430	Luteolin 6-C-glucoside	standard	0.131259	2.66453e-15	3.57001e-12
All	mr062	Chrysoeriol C-hexoside	putatively annotated (by GM)	mr438	C-hexosyl-methylchrysoeriol	putatively annotated	0.235097	2.22045e-16	2.19225e-13
Ind	mr063	Delphinidin 3-O-glucoside	putatively annotated (by GM)	mr222	Cyanidin 3-O-arabinopyranoside	putatively annotated (by GM)	0.113377	9.00258e-12	6.66724e-09
All	mr063	Delphinidin 3-O-glucoside	putatively annotated (by GM)	mr232	Delphinidin O-rutinoside	putatively annotated (by GM)	0.113331	9.43988e-09	3.2205e-06
All	mr063	Delphinidin 3-O-glucoside	putatively annotated (by GM)	mr502	O-methylQuercetin O-hexoside	putatively annotated (by GM)	0.108969	3.42575e-08	1.04874e-05
All	mr063	Delphinidin 3-O-glucoside	putatively annotated (by GM)	mr503	Selgin O-hexoside	putatively annotated	0.103546	1.58821e-07	4.16633e-05
All	mr064			mr072	C-hexosyl-luteolin O-hexoside	putatively annotated	0.131442	2.64133e-11	1.44239e-08
Jap	mr064			mr072	C-hexosyl-luteolin O-hexoside	putatively annotated	0.0704105	3.06502e-08	8.11259e-06
Jap	mr064			mr444	methylLuteolin C-hexoside	putatively annotated	0.0705585	2.86732e-08	7.65684e-06
All	mr064			mr475			0.167838	2.22045e-16	2.19225e-13
Ind	mr064			mr524	Tricin 4'-O-(β-guaiacylglyceryl) ether derivative	putatively annotated (by GM)	0.0888869	9.22216e-08	2.60774e-05
Ind	mr064			mr634			0.0967005	6.13321e-09	2.44831e-06
Ind	mr065	Tricin 5-O-hexoside	putatively annotated (by GM)	mr446	Chrysoeriol 7-O-hexoside	putatively annotated (by GM)	0.087118	1.6524e-07	4.2703e-05
Ind	mr065	Tricin 5-O-hexoside	putatively annotated (by GM)	mr524	Tricin 4'-O-(β-guaiacylglyceryl) ether derivative	putatively annotated (by GM)	0.0889789	8.94376e-08	2.54085e-05
All	mr065	Tricin 5-O-hexoside	putatively annotated (by GM)	mr554	Tricin O-hexosyl-O-hexoside	putatively annotated (by GM)	0.127146	1.15095e-10	5.69185e-08
Ind	mr065	Tricin 5-O-hexoside	putatively annotated (by GM)	mr567	Tricin 4'-O-(β-guaiacylglyceryl) ether O-hexoside	putatively annotated	0.0878957	1.28043e-07	3.42113e-05
Ind	mr065	Tricin 5-O-hexoside	putatively annotated (by GM)	mr845			0.0884271	1.0743e-07	2.96242e-05
All	mr067			mr284			0.132989	1.53597e-11	8.69807e-09
Ind	mr067			mr284			0.0922094	2.99172e-08	1.00571e-05
Jap	mr067			mr453			0.0759405	2.31757e-09	8.32717e-07
All	mr067			mr477	Phellodensin F	putatively annotated	0.357264	2.22045e-16	2.19225e-13
Jap	mr067			mr477	Phellodensin F	putatively annotated	0.146638	2.22045e-16	2.87051e-13
All	mr067			mr485			0.129811	4.64409e-11	2.45631e-08
Jap	mr067			mr485			0.0804323	2.47904e-10	1.11877e-07
All	mr067			mr539			0.115788	4.47031e-09	1.63171e-06
Jap	mr067			mr539			0.0738044	6.42424e-09	2.05266e-06
All	mr067			mr547			0.128162	8.162e-11	4.14502e-08
Ind	mr067			mr547			0.0896786	7.07759e-08	2.0862e-05
All	mr068	Apigenin 7-O-rutinoside	standard	mr158	Chrysoeriol O-hexosyl-O-rutinoside	putatively annotated (by GM)	0.154992	3.55271e-15	3.07381e-12
Jap	mr068	Apigenin 7-O-rutinoside	standard	mr158	Chrysoeriol O-hexosyl-O-rutinoside	putatively annotated (by GM)	0.132228	2.22045e-16	2.87051e-13
Jap	mr068	Apigenin 7-O-rutinoside	standard	mr422	Apigenin 7-O-glucoside	standard	0.134046	2.22045e-16	2.87051e-13
Ind	mr068	Apigenin 7-O-rutinoside	standard	mr480	Limocitrin O-hexoside	putatively annotated	0.103786	4.34129e-10	2.23448e-07
All	mr068	Apigenin 7-O-rutinoside	standard	mr542	Chrysoeriol 7-O-rutinoside	putatively annotated (by GM)	0.169952	2.22045e-16	2.19225e-13
Ind	mr068	Apigenin 7-O-rutinoside	standard	mr542	Chrysoeriol 7-O-rutinoside	putatively annotated (by GM)	0.0878561	1.29721e-07	3.4573e-05
Jap	mr068	Apigenin 7-O-rutinoside	standard	mr542	Chrysoeriol 7-O-rutinoside	putatively annotated (by GM)	0.0947781	8.52651e-14	7.79645e-11
Jap	mr068	Apigenin 7-O-rutinoside	standard	mr555	Tricin O-hexosyl-O-hexoside	putatively annotated (by GM)	-0.0720676	1.44182e-08	4.17594e-06
All	mr069	C-hexosyl-apigenin O-hexoside	putatively annotated (by GM)	mr071	di-C,C-hexosyl-apigenin	putatively annotated (by GM)	0.221783	2.22045e-16	2.19225e-13
Ind	mr069	C-hexosyl-apigenin O-hexoside	putatively annotated (by GM)	mr071	di-C,C-hexosyl-apigenin	putatively annotated (by GM)	0.105658	2.09131e-10	1.17094e-07
Jap	mr069	C-hexosyl-apigenin O-hexoside	putatively annotated (by GM)	mr512	Chrysoeriol C-hexoside derivative	putatively annotated	0.0655666	2.52471e-07	5.11672e-05
All	mr069	C-hexosyl-apigenin O-hexoside	putatively annotated (by GM)	mr586	C-hexosyl-apigenin O-hexosyl-O-hexoside	putatively annotated	0.101936	2.4679e-07	6.13238e-05
All	mr070	Cyanidin O-rutinoside	standard	mr088	Peonidin O-rutinoside	putatively annotated	0.223739	2.22045e-16	2.19225e-13
Ind	mr070	Cyanidin O-rutinoside	standard	mr088	Peonidin O-rutinoside	putatively annotated	0.124871	5.55112e-14	5.88058e-11
Jap	mr070	Cyanidin O-rutinoside	standard	mr088	Peonidin O-rutinoside	putatively annotated	0.08775	4.97935e-12	3.22687e-09
All	mr070	Cyanidin O-rutinoside	standard	mr230	Diosmetinidin O-rutinoside	putatively annotated (by GM)	0.288469	2.22045e-16	2.19225e-13
Ind	mr070	Cyanidin O-rutinoside	standard	mr230	Diosmetinidin O-rutinoside	putatively annotated (by GM)	0.139742	2.22045e-16	3.33249e-13
Jap	mr070	Cyanidin O-rutinoside	standard	mr230	Diosmetinidin O-rutinoside	putatively annotated (by GM)	0.0950318	7.32747e-14	6.79444e-11
All	mr070	Cyanidin O-rutinoside	standard	mr438	C-hexosyl-methylchrysoeriol	putatively annotated	0.142224	5.29798e-13	3.71709e-10
All	mr071	di-C,C-hexosyl-apigenin	putatively annotated (by GM)	mr586	C-hexosyl-apigenin O-hexosyl-O-hexoside	putatively annotated	0.113919	7.90515e-09	2.73678e-06
All	mr072	C-hexosyl-luteolin O-hexoside	putatively annotated	mr160	Kaempferol derivative	putatively annotated (by GM)	0.106435	7.08106e-08	2.00713e-05
Ind	mr072	C-hexosyl-luteolin O-hexoside	putatively annotated	mr410			0.0898425	6.69843e-08	1.9957e-05
All	mr072	C-hexosyl-luteolin O-hexoside	putatively annotated	mr430	Luteolin 6-C-glucoside	standard	0.198415	2.22045e-16	2.19225e-13
Jap	mr072	C-hexosyl-luteolin O-hexoside	putatively annotated	mr430	Luteolin 6-C-glucoside	standard	0.0851483	2.07501e-11	1.18485e-08
All	mr072	C-hexosyl-luteolin O-hexoside	putatively annotated	mr543	C-hexosyl-chrysoeriol O-hexoside	putatively annotated	0.11604	4.13749e-09	1.52076e-06
All	mr072	C-hexosyl-luteolin O-hexoside	putatively annotated	mr586	C-hexosyl-apigenin O-hexosyl-O-hexoside	putatively annotated	0.106886	6.22946e-08	1.79239e-05
Jap	mr074	Luteolin C-feruloylhexoside	putatively annotated	mr158	Chrysoeriol O-hexosyl-O-rutinoside	putatively annotated (by GM)	0.0695053	4.59491e-08	1.17002e-05
Jap	mr074	Luteolin C-feruloylhexoside	putatively annotated	mr422	Apigenin 7-O-glucoside	standard	0.105908	2.22045e-16	2.87051e-13
Ind	mr074	Luteolin C-feruloylhexoside	putatively annotated	mr444	methylLuteolin C-hexoside	putatively annotated	0.0924731	2.7314e-08	9.29422e-06
All	mr074	Luteolin C-feruloylhexoside	putatively annotated	mr542	Chrysoeriol 7-O-rutinoside	putatively annotated (by GM)	0.117787	2.40604e-09	9.28963e-07
Jap	mr074	Luteolin C-feruloylhexoside	putatively annotated	mr542	Chrysoeriol 7-O-rutinoside	putatively annotated (by GM)	0.0920635	4.25882e-13	3.42947e-10
All	mr074	Luteolin C-feruloylhexoside	putatively annotated	mr838	Chrysoeriol O-feruloylhexosyl-O-hexoside	putatively annotated	0.107809	4.78524e-08	1.41318e-05
Jap	mr074	Luteolin C-feruloylhexoside	putatively annotated	mr838	Chrysoeriol O-feruloylhexosyl-O-hexoside	putatively annotated	0.100635	2.22045e-15	2.54478e-12
Ind	mr074	Luteolin C-feruloylhexoside	putatively annotated	mr936			0.118799	8.67306e-13	7.77636e-10
All	mr075	3’,4’,5’-Tricetin O-rutinoside	putatively annotated	mr080	C-pentosyl-apigenin O-rutinoside	putatively annotated	0.112063	1.38023e-08	4.54755e-06
All	mr075	3’,4’,5’-Tricetin O-rutinoside	putatively annotated	mr090	Tricin 4'-O-(β-guaiacylglyceryl) ether-O-rutinoside	putatively annotated	0.122432	5.4755e-10	2.38528e-07
All	mr075	3’,4’,5’-Tricetin O-rutinoside	putatively annotated	mr488	2'', 6''-O-Diacetyloninin	putatively annotated	0.103047	1.82182e-07	4.70236e-05
All	mr077	Tricin 4'-O-(syringyl alcohol)ether O-hexoside	putatively annotated (by GM)	mr078	Tricin 4'-O-(β-guaiacylglyceryl) ether O-hexoside	putatively annotated (by GM)	0.102	2.42576e-07	6.04092e-05
Jap	mr077	Tricin 4'-O-(syringyl alcohol)ether O-hexoside	putatively annotated (by GM)	mr078	Tricin 4'-O-(β-guaiacylglyceryl) ether O-hexoside	putatively annotated (by GM)	0.0913956	6.27942e-13	4.85515e-10
All	mr077	Tricin 4'-O-(syringyl alcohol)ether O-hexoside	putatively annotated (by GM)	mr079	Tricin 4'-O-(β-guaiacylglyceryl) ether O-hexoside	putatively annotated (by GM)	0.130346	3.86229e-11	2.0682e-08
Ind	mr077	Tricin 4'-O-(syringyl alcohol)ether O-hexoside	putatively annotated (by GM)	mr079	Tricin 4'-O-(β-guaiacylglyceryl) ether O-hexoside	putatively annotated (by GM)	0.0899739	6.40867e-08	1.92575e-05
Jap	mr077	Tricin 4'-O-(syringyl alcohol)ether O-hexoside	putatively annotated (by GM)	mr079	Tricin 4'-O-(β-guaiacylglyceryl) ether O-hexoside	putatively annotated (by GM)	0.104602	2.22045e-16	2.87051e-13
All	mr077	Tricin 4'-O-(syringyl alcohol)ether O-hexoside	putatively annotated (by GM)	mr504	Tricin 4'-O-(syringyl alcohol)ether	putatively annotated	0.227244	2.22045e-16	2.19225e-13
Ind	mr077	Tricin 4'-O-(syringyl alcohol)ether O-hexoside	putatively annotated (by GM)	mr504	Tricin 4'-O-(syringyl alcohol)ether	putatively annotated	0.16043	2.22045e-16	3.33249e-13
Jap	mr077	Tricin 4'-O-(syringyl alcohol)ether O-hexoside	putatively annotated (by GM)	mr504	Tricin 4'-O-(syringyl alcohol)ether	putatively annotated	0.0939113	1.43441e-13	1.26663e-10
Jap	mr077	Tricin 4'-O-(syringyl alcohol)ether O-hexoside	putatively annotated (by GM)	mr598			0.0657527	2.33437e-07	4.78146e-05
All	mr077	Tricin 4'-O-(syringyl alcohol)ether O-hexoside	putatively annotated (by GM)	mr915			0.111763	1.50878e-08	4.93156e-06
Jap	mr077	Tricin 4'-O-(syringyl alcohol)ether O-hexoside	putatively annotated (by GM)	mr915			0.0749708	3.69451e-09	1.25194e-06
All	mr078	Tricin 4'-O-(β-guaiacylglyceryl) ether O-hexoside	putatively annotated (by GM)	mr079	Tricin 4'-O-(β-guaiacylglyceryl) ether O-hexoside	putatively annotated (by GM)	0.248343	2.22045e-16	2.19225e-13
Ind	mr078	Tricin 4'-O-(β-guaiacylglyceryl) ether O-hexoside	putatively annotated (by GM)	mr079	Tricin 4'-O-(β-guaiacylglyceryl) ether O-hexoside	putatively annotated (by GM)	0.152121	2.22045e-16	3.33249e-13
Jap	mr078	Tricin 4'-O-(β-guaiacylglyceryl) ether O-hexoside	putatively annotated (by GM)	mr079	Tricin 4'-O-(β-guaiacylglyceryl) ether O-hexoside	putatively annotated (by GM)	0.160794	2.22045e-16	2.87051e-13
Ind	mr078	Tricin 4'-O-(β-guaiacylglyceryl) ether O-hexoside	putatively annotated (by GM)	mr504	Tricin 4'-O-(syringyl alcohol)ether	putatively annotated	0.0854505	2.8343e-07	6.76615e-05
All	mr078	Tricin 4'-O-(β-guaiacylglyceryl) ether O-hexoside	putatively annotated (by GM)	mr567	Tricin 4'-O-(β-guaiacylglyceryl) ether O-hexoside	putatively annotated	0.129493	5.18123e-11	2.72194e-08
Jap	mr078	Tricin 4'-O-(β-guaiacylglyceryl) ether O-hexoside	putatively annotated (by GM)	mr567	Tricin 4'-O-(β-guaiacylglyceryl) ether O-hexoside	putatively annotated	0.0792123	4.60551e-10	1.93918e-07
All	mr079	Tricin 4'-O-(β-guaiacylglyceryl) ether O-hexoside	putatively annotated (by GM)	mr504	Tricin 4'-O-(syringyl alcohol)ether	putatively annotated	0.1196	1.35888e-09	5.47943e-07
Ind	mr079	Tricin 4'-O-(β-guaiacylglyceryl) ether O-hexoside	putatively annotated (by GM)	mr504	Tricin 4'-O-(syringyl alcohol)ether	putatively annotated	0.0994489	2.24357e-09	9.81092e-07
Jap	mr079	Tricin 4'-O-(β-guaiacylglyceryl) ether O-hexoside	putatively annotated (by GM)	mr504	Tricin 4'-O-(syringyl alcohol)ether	putatively annotated	0.0735142	7.3629e-09	2.31183e-06
Jap	mr079	Tricin 4'-O-(β-guaiacylglyceryl) ether O-hexoside	putatively annotated (by GM)	mr567	Tricin 4'-O-(β-guaiacylglyceryl) ether O-hexoside	putatively annotated	0.080456	2.44922e-10	1.10662e-07
All	mr080	C-pentosyl-apigenin O-rutinoside	putatively annotated	mr090	Tricin 4'-O-(β-guaiacylglyceryl) ether-O-rutinoside	putatively annotated	0.204509	2.22045e-16	2.19225e-13
Ind	mr080	C-pentosyl-apigenin O-rutinoside	putatively annotated	mr090	Tricin 4'-O-(β-guaiacylglyceryl) ether-O-rutinoside	putatively annotated	0.0908029	4.84157e-08	1.52563e-05
Jap	mr080	C-pentosyl-apigenin O-rutinoside	putatively annotated	mr090	Tricin 4'-O-(β-guaiacylglyceryl) ether-O-rutinoside	putatively annotated	0.0794512	4.08235e-10	1.74652e-07
Ind	mr080	C-pentosyl-apigenin O-rutinoside	putatively annotated	mr751			0.0916925	3.57373e-08	1.17226e-05
All	mr081			mr853			0.159735	4.44089e-16	4.15772e-13
Ind	mr081			mr853			0.12689	2.15383e-14	2.45279e-11
All	mr081			mr856			0.32216	2.22045e-16	2.19225e-13
Ind	mr081			mr856			0.104972	2.73761e-10	1.48879e-07
Jap	mr081			mr856			0.121285	2.22045e-16	2.87051e-13
All	mr082	C-hexosyl-apigenin O-feruloylhexoside	putatively annotated (by GM)	mr595			0.121481	7.44703e-10	3.1687e-07
All	mr082	C-hexosyl-apigenin O-feruloylhexoside	putatively annotated (by GM)	mr830	C-hexosyl-luteolin O-feruloylhexoside	putatively annotated (by GM)	0.141721	6.39933e-13	4.43609e-10
Ind	mr082	C-hexosyl-apigenin O-feruloylhexoside	putatively annotated (by GM)	mr830	C-hexosyl-luteolin O-feruloylhexoside	putatively annotated (by GM)	0.0901168	6.10724e-08	1.8517e-05
Jap	mr083	N-Feruloyltyramine	putatively annotated	mr619			0.072648	1.10274e-08	3.29859e-06
Jap	mr083	N-Feruloyltyramine	putatively annotated	mr624			0.0769452	1.42094e-09	5.40296e-07
Jap	mr084			mr473			0.0680256	8.81148e-08	2.07263e-05
Ind	mr084			mr766			0.0955967	9.11513e-09	3.53266e-06
All	mr084			mr792			0.120749	9.42153e-10	3.922e-07
All	mr084			mr811			0.103903	1.43877e-07	3.81414e-05
Jap	mr086			mr106	Gibberellin A53	putatively annotated	0.0758128	2.46517e-09	8.78659e-07
All	mr086			mr906			0.108001	4.5291e-08	1.34545e-05
All	mr086			mr930			0.135785	5.6759e-12	3.43614e-09
Ind	mr086			mr930			0.0876668	1.38054e-07	3.64427e-05
Ind	mr086			mr951			0.0895093	7.4912e-08	2.18275e-05
All	mr086			mr959			0.120387	1.05775e-09	4.34956e-07
Ind	mr086			mr959			0.109535	4.42715e-11	2.85502e-08
All	mr088	Peonidin O-rutinoside	putatively annotated	mr230	Diosmetinidin O-rutinoside	putatively annotated (by GM)	0.18492	2.22045e-16	2.19225e-13
Ind	mr088	Peonidin O-rutinoside	putatively annotated	mr230	Diosmetinidin O-rutinoside	putatively annotated (by GM)	0.143471	2.22045e-16	3.33249e-13
Jap	mr088	Peonidin O-rutinoside	putatively annotated	mr230	Diosmetinidin O-rutinoside	putatively annotated (by GM)	0.0830337	6.41849e-11	3.33493e-08
All	mr088	Peonidin O-rutinoside	putatively annotated	mr438	C-hexosyl-methylchrysoeriol	putatively annotated	0.124115	3.15869e-10	1.41907e-07
Jap	mr088	Peonidin O-rutinoside	putatively annotated	mr542	Chrysoeriol 7-O-rutinoside	putatively annotated (by GM)	0.0671225	1.30255e-07	2.89394e-05
Ind	mr088	Peonidin O-rutinoside	putatively annotated	mr698	N-p-Coumaroyltryptamine	putatively annotated (by GGM)	0.0943522	1.41736e-08	5.23449e-06
Ind	mr088	Peonidin O-rutinoside	putatively annotated	mr707	N-Feruloyltryptamine	putatively annotated (by GGM)	0.111633	1.86766e-11	1.30066e-08
Ind	mr088	Peonidin O-rutinoside	putatively annotated	mr710			0.0861073	2.29436e-07	5.651e-05
Jap	mr088	Peonidin O-rutinoside	putatively annotated	mr872			0.0707272	2.6571e-08	7.16326e-06
All	mr090	Tricin 4'-O-(β-guaiacylglyceryl) ether-O-rutinoside	putatively annotated	mr475			0.125164	2.2331e-10	1.0347e-07
Jap	mr090	Tricin 4'-O-(β-guaiacylglyceryl) ether-O-rutinoside	putatively annotated	mr584	C-hexosyl-luteolin O-p-coumaroylhexoside	putatively annotated	0.0990359	6.21725e-15	6.69786e-12
All	mr091			mr229	Luteolin O-malonylhexoside	putatively annotated	0.120559	1.00115e-09	4.14155e-07
All	mr091			mr234	Selgin O-hexosyl-O-hexoside	putatively annotated	0.108148	4.34141e-08	1.29623e-05
All	mr091			mr552	Tricin O-hexoside derivative	putatively annotated	0.109187	3.21565e-08	9.90171e-06
All	mr091			mr833			0.105703	8.70687e-08	2.41312e-05
Ind	mr092			mr100			0.0869081	1.7695e-07	4.53221e-05
All	mr092			mr424			0.121864	6.58267e-10	2.82918e-07
All	mr092			mr837			0.137462	3.09219e-12	1.96751e-09
Ind	mr092			mr837			0.116993	1.91314e-12	1.59639e-09
Jap	mr092			mr897			0.0784139	6.8732e-10	2.76956e-07
Jap	mr093			mr404	Tricin derivative	putatively annotated	0.0969413	2.30926e-14	2.27541e-11
Jap	mr093			mr492	Tricin O-caffeoyl-4'-O-(coniferyl alcohol) ether	putatively annotated (by GGM)	0.0681209	8.453e-08	2.0002e-05
Jap	mr093			mr529	Tricin O-hexoside derivative	putatively annotated (by GGM)	0.0800078	3.07845e-10	1.35893e-07
All	mr093			mr766			0.103868	1.45297e-07	3.84792e-05
Jap	mr093			mr766			0.105045	2.22045e-16	2.87051e-13
All	mr093			mr842			0.147249	7.70495e-14	5.89788e-11
Ind	mr093			mr842			0.0857576	2.56805e-07	6.20657e-05
Jap	mr093			mr842			0.0989119	6.66134e-15	7.12875e-12
All	mr095			mr163			0.113727	8.37723e-09	2.88617e-06
Jap	mr095			mr587	C-hexosyl-naringenin O-hexosyl-O-hexoside	putatively annotated	0.0914868	5.95524e-13	4.6331e-10
All	mr095			mr848			0.111474	1.64405e-08	5.33513e-06
Ind	mr095			mr848			0.0971189	5.27182e-09	2.12361e-06
Jap	mr095			mr980			0.0903333	1.15796e-12	8.4557e-10
All	mr096			mr340			0.103818	1.47315e-07	3.89582e-05
Ind	mr096			mr340			0.0909309	4.63533e-08	1.47006e-05
Jap	mr096			mr551	Tricin O-rutinoside	putatively annotated	0.0757275	2.56884e-09	9.10491e-07
All	mr096			mr713			0.101862	2.51852e-07	6.24172e-05
Jap	mr096			mr713			0.0940939	1.28564e-13	1.14501e-10
Jap	mr096			mr943			0.0762238	2.02026e-09	7.37891e-07
Jap	mr096			mr945			0.0803417	2.59661e-10	1.16644e-07
Jap	mr096			mr948			0.0808644	1.98634e-10	9.14358e-08
Ind	mr097			mr104	Momilactone B	putatively annotated	0.0896553	7.13308e-08	2.09928e-05
All	mr097			mr141			0.108419	4.01531e-08	1.2095e-05
Ind	mr097			mr163			0.110949	2.47868e-11	1.67084e-08
Ind	mr097			mr180	beta-Homoisoleucine	putatively annotated (by GGM)	-0.0918813	3.3494e-08	1.1076e-05
All	mr097			mr491			0.132421	1.87561e-11	1.03927e-08
Ind	mr097			mr491			0.113804	7.51554e-12	5.62473e-09
Jap	mr097			mr491			0.0777076	9.76226e-10	3.834e-07
All	mr097			mr533	C-hexosyl-luteolin O-pentoside	putatively annotated	0.18038	2.22045e-16	2.19225e-13
Ind	mr097			mr533	C-hexosyl-luteolin O-pentoside	putatively annotated	0.208503	2.22045e-16	3.33249e-13
Ind	mr097			mr587	C-hexosyl-naringenin O-hexosyl-O-hexoside	putatively annotated	0.095337	9.99957e-09	3.84224e-06
Jap	mr097			mr683			0.071968	1.50941e-08	4.34523e-06
All	mr097			mr711	Strychnine N-Oxide	putatively annotated	0.245832	2.22045e-16	2.19225e-13
Jap	mr097			mr711	Strychnine N-Oxide	putatively annotated	0.186837	2.22045e-16	2.87051e-13
Jap	mr097			mr716	Biflorin	putatively annotated	0.0736623	6.86831e-09	2.17625e-06
Jap	mr097			mr849			0.0752101	3.29465e-09	1.13133e-06
Jap	mr097			mr967			0.0824986	8.50384e-11	4.27891e-08
All	mr100			mr102			0.114857	5.94487e-09	2.10778e-06
Jap	mr100			mr102			0.0717053	1.70276e-08	4.81839e-06
Jap	mr100			mr309			0.0746482	4.30884e-09	1.43682e-06
All	mr100			mr495	Dodecyl (dimethyl) amine oxide	putatively annotated	0.213543	2.22045e-16	2.19225e-13
Ind	mr100			mr495	Dodecyl (dimethyl) amine oxide	putatively annotated	0.183149	2.22045e-16	3.33249e-13
Jap	mr100			mr495	Dodecyl (dimethyl) amine oxide	putatively annotated	0.0796305	3.72825e-10	1.61256e-07
Jap	mr100			mr897			0.0794195	4.14826e-10	1.77113e-07
All	mr102			mr105			0.118974	1.65678e-09	6.59734e-07
Jap	mr102			mr105			0.0782905	7.30928e-10	2.92363e-07
All	mr102			mr107			0.106228	7.50741e-08	2.11225e-05
Jap	mr102			mr107			0.0771928	1.25837e-09	4.84112e-07
Jap	mr102			mr495	Dodecyl (dimethyl) amine oxide	putatively annotated	0.0681008	8.52757e-08	2.01534e-05
Ind	mr102			mr577	C-pentosyl-apigenin O-p-coumaroylhexoside	putatively annotated	0.100372	1.59049e-09	7.1686e-07
All	mr102			mr711	Strychnine N-Oxide	putatively annotated	0.101606	2.69986e-07	6.64343e-05
Ind	mr102			mr711	Strychnine N-Oxide	putatively annotated	0.0930957	2.20093e-08	7.69639e-06
Jap	mr102			mr711	Strychnine N-Oxide	putatively annotated	0.0822815	9.52747e-11	4.7208e-08
All	mr102			mr897			0.277062	2.22045e-16	2.19225e-13
Ind	mr102			mr897			0.193827	2.22045e-16	3.33249e-13
Jap	mr102			mr897			0.142619	2.22045e-16	2.87051e-13
Jap	mr102			mr943			0.0665591	1.65805e-07	3.53818e-05
All	mr103			mr339			0.109725	2.74905e-08	8.58245e-06
Ind	mr103			mr339			0.0893026	8.02779e-08	2.3163e-05
Jap	mr103			mr412	O-methylapigenin C-pentoside	putatively annotated (by GM)	0.067812	9.6692e-08	2.24607e-05
Jap	mr103			mr910			0.0807232	2.13575e-10	9.77041e-08
All	mr103			mr919			0.200128	2.22045e-16	2.19225e-13
Ind	mr103			mr919			0.140201	2.22045e-16	3.33249e-13
Jap	mr103			mr919			0.142802	2.22045e-16	2.87051e-13
Jap	mr103			mr943			0.0725848	1.13554e-08	3.38575e-06
Jap	mr103			mr945			0.0951213	6.95e-14	6.47313e-11
All	mr104	Momilactone B	putatively annotated	mr338			0.102754	1.97453e-07	5.04356e-05
All	mr104	Momilactone B	putatively annotated	mr559	Tricin 4'-O-(syringyl alcohol)ether O-hexoside	putatively annotated	0.105594	8.97606e-08	2.47942e-05
All	mr104	Momilactone B	putatively annotated	mr928			0.18136	2.22045e-16	2.19225e-13
Ind	mr104	Momilactone B	putatively annotated	mr928			0.144042	2.22045e-16	3.33249e-13
Jap	mr104	Momilactone B	putatively annotated	mr928			0.08228	9.53468e-11	4.72386e-08
All	mr105			mr107			0.326265	2.22045e-16	2.19225e-13
Ind	mr105			mr107			0.196126	2.22045e-16	3.33249e-13
Jap	mr105			mr107			0.193359	2.22045e-16	2.87051e-13
Ind	mr105			mr711	Strychnine N-Oxide	putatively annotated	0.147668	2.22045e-16	3.33249e-13
Jap	mr105			mr711	Strychnine N-Oxide	putatively annotated	0.101741	1.11022e-15	1.33886e-12
All	mr105			mr713			0.206451	2.22045e-16	2.19225e-13
Ind	mr105			mr713			0.135019	4.44089e-16	6.42479e-13
Jap	mr105			mr713			0.15399	2.22045e-16	2.87051e-13
Jap	mr106	Gibberellin A53	putatively annotated	mr697			0.0733931	7.79277e-09	2.4277e-06
Jap	mr106	Gibberellin A53	putatively annotated	mr898			0.0731848	8.59018e-09	2.64503e-06
Ind	mr106	Gibberellin A53	putatively annotated	mr948			0.100566	1.47917e-09	6.72643e-07
All	mr107			mr711	Strychnine N-Oxide	putatively annotated	0.216402	2.22045e-16	2.19225e-13
Ind	mr107			mr711	Strychnine N-Oxide	putatively annotated	0.153607	2.22045e-16	3.33249e-13
Jap	mr107			mr711	Strychnine N-Oxide	putatively annotated	0.139047	2.22045e-16	2.87051e-13
All	mr107			mr713			0.244373	2.22045e-16	2.19225e-13
Ind	mr107			mr713			0.165252	2.22045e-16	3.33249e-13
Jap	mr107			mr713			0.157925	2.22045e-16	2.87051e-13
All	mr108			mr162			0.234812	2.22045e-16	2.19225e-13
Jap	mr108			mr162			0.11896	2.22045e-16	2.87051e-13
Jap	mr108			mr677	Kynurenine	standard	0.0722614	1.3187e-08	3.86231e-06
Jap	mr109			mr289			0.0705532	2.87414e-08	7.67271e-06
All	mr110			mr437			0.112677	1.14906e-08	3.85302e-06
Ind	mr110			mr437			0.0982643	3.47249e-09	1.44841e-06
Jap	mr110			mr437			0.0770464	1.35213e-09	5.16677e-07
All	mr110			mr587	C-hexosyl-naringenin O-hexosyl-O-hexoside	putatively annotated	0.102561	2.08139e-07	5.28038e-05
Jap	mr110			mr886			0.0655014	2.59482e-07	5.23842e-05
Ind	mr110			mr976			0.112256	1.4408e-11	1.02891e-08
All	mr110			mr996			0.105459	9.32482e-08	2.56598e-05
Ind	mr110			mr996			0.105612	2.12943e-10	1.18988e-07
All	mr111			mr523	Tricin 4'-O-(β-guaiacylglyceryl) ether derivative	putatively annotated	0.286833	2.22045e-16	2.19225e-13
Ind	mr111			mr523	Tricin 4'-O-(β-guaiacylglyceryl) ether derivative	putatively annotated	0.230342	2.22045e-16	3.33249e-13
All	mr111			mr628	Tricin O-sinapoylpentoside	putatively annotated	0.227279	2.22045e-16	2.19225e-13
Ind	mr111			mr628	Tricin O-sinapoylpentoside	putatively annotated	0.212669	2.22045e-16	3.33249e-13
All	mr111			mr781	N-acetylneuraminic acid	putatively annotated	0.169123	2.22045e-16	2.19225e-13
Ind	mr111			mr781	N-acetylneuraminic acid	putatively annotated	0.194614	2.22045e-16	3.33249e-13
Ind	mr111			mr807	O-Phosphocholine	standard	0.104759	2.97522e-10	1.60274e-07
Ind	mr111			mr958	Ferulic acid O-hexoside	putatively annotated	0.0967518	6.02082e-09	2.40616e-06
All	mr112	Lysine butyrate	putatively annotated	mr134	Feruloyl putrescine O-hexoside	putatively annotated (by GGM)	0.106926	6.15903e-08	1.77434e-05
Ind	mr112	Lysine butyrate	putatively annotated	mr163			0.0978449	4.04832e-09	1.66893e-06
Jap	mr112	Lysine butyrate	putatively annotated	mr169	Betaine	standard	0.0851608	2.06097e-11	1.17732e-08
Jap	mr112	Lysine butyrate	putatively annotated	mr943			0.0829093	6.85347e-11	3.53689e-08
Ind	mr112	Lysine butyrate	putatively annotated	mr987			0.100271	1.65184e-09	7.40926e-07
Ind	mr118			mr327			0.09838	3.32818e-09	1.39446e-06
Ind	mr118			mr371	Gentiopicrin	putatively annotated	0.0938633	1.68321e-08	6.06615e-06
Ind	mr118			mr530			0.0884126	1.07948e-07	2.97419e-05
Jap	mr118			mr548			0.0672376	1.2396e-07	2.77663e-05
Jap	mr118			mr638			0.0695079	4.58961e-08	1.16879e-05
Jap	mr118			mr864			0.0719643	1.51196e-08	4.35157e-06
Jap	mr118			mr992			0.0717604	1.66028e-08	4.71582e-06
Ind	mr119			mr270			0.0898886	6.59538e-08	1.97096e-05
Ind	mr119			mr467			0.0855253	2.76703e-07	6.62466e-05
Ind	mr119			mr514			0.0931083	2.19131e-08	7.66668e-06
Jap	mr119			mr584	C-hexosyl-luteolin O-p-coumaroylhexoside	putatively annotated	0.066827	1.47868e-07	3.21692e-05
Ind	mr119			mr798	Cysteine	standard	0.090442	5.47176e-08	1.69113e-05
Ind	mr119			mr931			0.0901569	6.02528e-08	1.83133e-05
Jap	mr122	9-Hydroxy-(10E,12Z,15Z)-octadecatrienoic acid	putatively annotated	mr195			0.08686	8.15215e-12	5.03031e-09
All	mr122	9-Hydroxy-(10E,12Z,15Z)-octadecatrienoic acid	putatively annotated	mr233			0.11609	4.0743e-09	1.49952e-06
Jap	mr122	9-Hydroxy-(10E,12Z,15Z)-octadecatrienoic acid	putatively annotated	mr233			0.0667765	1.51098e-07	3.27487e-05
All	mr122	9-Hydroxy-(10E,12Z,15Z)-octadecatrienoic acid	putatively annotated	mr271			0.158892	6.66134e-16	6.18769e-13
Ind	mr122	9-Hydroxy-(10E,12Z,15Z)-octadecatrienoic acid	putatively annotated	mr271			0.171037	2.22045e-16	3.33249e-13
Jap	mr122	9-Hydroxy-(10E,12Z,15Z)-octadecatrienoic acid	putatively annotated	mr271			0.0920174	4.37428e-13	3.51222e-10
All	mr122	9-Hydroxy-(10E,12Z,15Z)-octadecatrienoic acid	putatively annotated	mr692	Punicic acid	putatively annotated	0.166202	2.22045e-16	2.19225e-13
Ind	mr122	9-Hydroxy-(10E,12Z,15Z)-octadecatrienoic acid	putatively annotated	mr692	Punicic acid	putatively annotated	0.0854085	2.8727e-07	6.84656e-05
Jap	mr122	9-Hydroxy-(10E,12Z,15Z)-octadecatrienoic acid	putatively annotated	mr692	Punicic acid	putatively annotated	0.123174	2.22045e-16	2.87051e-13
Jap	mr122	9-Hydroxy-(10E,12Z,15Z)-octadecatrienoic acid	putatively annotated	mr753			0.0665358	1.67463e-07	3.56738e-05
Ind	mr122	9-Hydroxy-(10E,12Z,15Z)-octadecatrienoic acid	putatively annotated	mr902			0.115637	3.43903e-12	2.73399e-09
Jap	mr122	9-Hydroxy-(10E,12Z,15Z)-octadecatrienoic acid	putatively annotated	mr949	Tianshic acid	putatively annotated	0.0700233	3.64686e-08	9.46927e-06
Ind	mr123			mr198			0.0892234	8.24326e-08	2.36975e-05
Ind	mr123			mr610	4, 7, 10-Trioxa-1,13-tridecanediamine	putatively annotated	0.0912511	4.15632e-08	1.33817e-05
All	mr123			mr764			0.104858	1.10336e-07	2.99596e-05
Jap	mr124			mr198			0.0872503	6.57119e-12	4.13404e-09
Ind	mr124			mr733			0.102455	7.23938e-10	3.5844e-07
Ind	mr124			mr868			0.092291	2.90873e-08	9.8159e-06
Jap	mr124			mr975			0.0674224	1.14465e-07	2.59603e-05
All	mr130			mr171	Niacinamide	standard	0.109032	3.36339e-08	1.03143e-05
Ind	mr130			mr705	N-p-Coumaroylserotonin	putatively annotated (by GGM)	0.093285	2.06045e-08	7.25957e-06
All	mr130			mr707	N-Feruloyltryptamine	putatively annotated (by GGM)	0.117268	2.82833e-09	1.07433e-06
All	mr131			mr716	Biflorin	putatively annotated	0.121823	6.66999e-10	2.86379e-07
Ind	mr131			mr716	Biflorin	putatively annotated	0.107481	1.01483e-10	6.04423e-08
All	mr134	Feruloyl putrescine O-hexoside	putatively annotated (by GGM)	mr191			0.108447	3.98312e-08	1.20085e-05
Ind	mr134	Feruloyl putrescine O-hexoside	putatively annotated (by GGM)	mr191			0.0925072	2.69939e-08	9.20016e-06
Jap	mr134	Feruloyl putrescine O-hexoside	putatively annotated (by GGM)	mr335			0.0672157	1.25136e-07	2.79869e-05
All	mr134	Feruloyl putrescine O-hexoside	putatively annotated (by GGM)	mr496	N-Feruloyl putrescine	putatively annotated	0.111624	1.5726e-08	5.12216e-06
Ind	mr134	Feruloyl putrescine O-hexoside	putatively annotated (by GGM)	mr496	N-Feruloyl putrescine	putatively annotated	0.128556	9.76996e-15	1.18859e-11
All	mr134	Feruloyl putrescine O-hexoside	putatively annotated (by GGM)	mr740	Feruloyl putrescine derivative	putatively annotated (by GGM)	0.112551	1.19293e-08	3.98549e-06
Ind	mr134	Feruloyl putrescine O-hexoside	putatively annotated (by GGM)	mr740	Feruloyl putrescine derivative	putatively annotated (by GGM)	0.089862	6.65465e-08	1.98521e-05
All	mr134	Feruloyl putrescine O-hexoside	putatively annotated (by GGM)	mr795	Feruloyl putrescine O-hexoside	putatively annotated (by GGM)	0.183076	2.22045e-16	2.19225e-13
Ind	mr134	Feruloyl putrescine O-hexoside	putatively annotated (by GGM)	mr795	Feruloyl putrescine O-hexoside	putatively annotated (by GGM)	0.117329	1.6529e-12	1.39357e-09
Jap	mr134	Feruloyl putrescine O-hexoside	putatively annotated (by GGM)	mr795	Feruloyl putrescine O-hexoside	putatively annotated (by GGM)	0.075288	3.17385e-09	1.09426e-06
All	mr136			mr241	Proline	standard	0.26277	2.22045e-16	2.19225e-13
Ind	mr136			mr241	Proline	standard	0.203084	2.22045e-16	3.33249e-13
Jap	mr136			mr241	Proline	standard	0.102159	8.88178e-16	1.08731e-12
All	mr136			mr441			0.103112	1.78982e-07	4.62996e-05
Ind	mr136			mr441			0.0975933	4.43731e-09	1.81502e-06
All	mr136			mr747			0.206588	2.22045e-16	2.19225e-13
Ind	mr136			mr747			0.178659	2.22045e-16	3.33249e-13
Jap	mr136			mr747			0.0670724	1.33094e-07	2.94621e-05
All	mr140	LPC(1-acyl 16:1)	putatively annotated	mr1001	LPC(1-acyl 16:2)	putatively annotated	0.114647	6.33815e-09	2.23053e-06
Ind	mr140	LPC(1-acyl 16:1)	putatively annotated	mr1001	LPC(1-acyl 16:2)	putatively annotated	0.129746	5.55112e-15	7.07225e-12
Ind	mr140	LPC(1-acyl 16:1)	putatively annotated	mr215	Fructose 1, 6-diphosphate	putatively annotated	0.09057	5.23965e-08	1.63091e-05
All	mr140	LPC(1-acyl 16:1)	putatively annotated	mr519			0.136436	4.48774e-12	2.778e-09
Ind	mr140	LPC(1-acyl 16:1)	putatively annotated	mr519			0.115668	3.39329e-12	2.70124e-09
Jap	mr140	LPC(1-acyl 16:1)	putatively annotated	mr519			0.0771509	1.28455e-09	4.9325e-07
Ind	mr140	LPC(1-acyl 16:1)	putatively annotated	mr992			0.0867066	1.8894e-07	4.79559e-05
Jap	mr141			mr461			0.0726135	1.12053e-08	3.34593e-06
All	mr141			mr491			0.118091	2.1874e-09	8.52107e-07
Ind	mr141			mr715			0.0961319	7.52611e-09	2.96281e-06
Ind	mr141			mr738	N-Hydroxy-L-tryptophan	putatively annotated (by GGM)	0.0885023	1.04788e-07	2.90208e-05
All	mr141			mr767			0.141491	6.97664e-13	4.8158e-10
Jap	mr141			mr767			0.130619	2.22045e-16	2.87051e-13
All	mr142			mr197			0.111899	1.449e-08	4.75374e-06
Ind	mr142			mr197			0.0913705	3.9901e-08	1.29146e-05
All	mr142			mr272	Scopoletin	putatively annotated	0.126368	1.49511e-10	7.23811e-08
Jap	mr142			mr272	Scopoletin	putatively annotated	0.111551	2.22045e-16	2.87051e-13
All	mr142			mr458			0.107969	4.57155e-08	1.35652e-05
Jap	mr142			mr458			0.0981368	1.11022e-14	1.13881e-11
Ind	mr143			mr156			0.102931	6.03233e-10	3.03484e-07
Jap	mr143			mr182			0.0834158	5.24438e-11	2.77665e-08
All	mr143			mr519			0.167489	2.22045e-16	2.19225e-13
Ind	mr143			mr519			0.109012	5.47615e-11	3.46925e-08
Jap	mr143			mr519			0.0659994	2.10329e-07	4.36472e-05
All	mr143			mr960			0.118189	2.12101e-09	8.28496e-07
All	mr145			mr465			0.104854	1.1045e-07	2.9988e-05
All	mr145			mr480	Limocitrin O-hexoside	putatively annotated	0.1604	4.44089e-16	4.15772e-13
Ind	mr145			mr480	Limocitrin O-hexoside	putatively annotated	0.100554	1.48562e-09	6.75226e-07
Jap	mr146			mr239	Choline	standard	0.10703	2.22045e-16	2.87051e-13
Jap	mr146			mr334			0.0662801	1.86726e-07	3.92759e-05
All	mr146			mr484			0.175409	2.22045e-16	2.19225e-13
Ind	mr146			mr484			0.114493	5.61062e-12	4.26832e-09
Jap	mr146			mr484			0.0901893	1.25722e-12	9.08593e-10
Jap	mr146			mr676	Nicotinoylcholine	putatively annotated (by GGM)	0.0669933	1.37691e-07	3.03147e-05
Ind	mr146			mr715			0.094353	1.41701e-08	5.23335e-06
Ind	mr146			mr727			0.135597	4.44089e-16	6.42479e-13
Jap	mr146			mr766			0.0703456	3.15587e-08	8.31931e-06
All	mr146			mr938			0.128719	6.75104e-11	3.48031e-08
Ind	mr146			mr938			0.0933876	1.98804e-08	7.03185e-06
Jap	mr152			mr332	[1,2,4]triazolo[1,5-a]pyrimidine-7-carboxamide, 4,5,6,7-tetrahydro-N-(2-methoxy-5-methylphenyl)-5-oxo-	putatively annotated (by GGM)	0.0684077	7.45731e-08	1.79587e-05
All	mr152			mr559	Tricin 4'-O-(syringyl alcohol)ether O-hexoside	putatively annotated	0.139949	1.2399e-12	8.31893e-10
All	mr152			mr826			0.105528	9.14665e-08	2.52121e-05
Jap	mr152			mr938			0.0732708	8.25171e-09	2.55328e-06
Ind	mr156			mr361			0.111146	2.28553e-11	1.55641e-08
Jap	mr156			mr563			0.0716799	1.72263e-08	4.86611e-06
All	mr156			mr824			0.138962	1.78546e-12	1.16974e-09
Jap	mr156			mr824			0.0872392	6.6116e-12	4.15722e-09
All	mr158	Chrysoeriol O-hexosyl-O-rutinoside	putatively annotated (by GM)	mr361			0.106452	7.04705e-08	1.99867e-05
Ind	mr158	Chrysoeriol O-hexosyl-O-rutinoside	putatively annotated (by GM)	mr361			0.103886	4.17556e-10	2.16061e-07
Jap	mr158	Chrysoeriol O-hexosyl-O-rutinoside	putatively annotated (by GM)	mr422	Apigenin 7-O-glucoside	standard	0.0969715	2.26485e-14	2.23359e-11
All	mr158	Chrysoeriol O-hexosyl-O-rutinoside	putatively annotated (by GM)	mr542	Chrysoeriol 7-O-rutinoside	putatively annotated (by GM)	0.155451	2.88658e-15	2.51464e-12
Ind	mr158	Chrysoeriol O-hexosyl-O-rutinoside	putatively annotated (by GM)	mr542	Chrysoeriol 7-O-rutinoside	putatively annotated (by GM)	0.124702	5.9952e-14	6.31746e-11
Jap	mr158	Chrysoeriol O-hexosyl-O-rutinoside	putatively annotated (by GM)	mr542	Chrysoeriol 7-O-rutinoside	putatively annotated (by GM)	0.078395	6.93825e-10	2.79269e-07
Ind	mr160	Kaempferol derivative	putatively annotated (by GM)	mr232	Delphinidin O-rutinoside	putatively annotated (by GM)	0.149621	2.22045e-16	3.33249e-13
All	mr162			mr458			0.125559	1.95825e-10	9.22083e-08
Ind	mr162			mr458			0.10261	6.82312e-10	3.39686e-07
Jap	mr162			mr458			0.0684206	7.41524e-08	1.78716e-05
Ind	mr162			mr462	O-methylChrysoeriol O-hexoside	putatively annotated (by GM)	0.0948125	1.20466e-08	4.5388e-06
All	mr162			mr598			0.133182	1.4347e-11	8.17822e-09
Jap	mr162			mr598			0.134085	2.22045e-16	2.87051e-13
Jap	mr162			mr680			0.0744755	4.67771e-09	1.54774e-06
Ind	mr162			mr768			0.137873	2.22045e-16	3.33249e-13
Jap	mr162			mr768			0.0884772	3.31646e-12	2.24557e-09
All	mr162			mr855			0.139794	1.31317e-12	8.7788e-10
Jap	mr162			mr855			0.0746212	4.36471e-09	1.45373e-06
All	mr163			mr531	Tricin derivative	putatively annotated	0.108516	3.90449e-08	1.17967e-05
All	mr163			mr664	N-Acetyl-DL-glutamic acid	putatively annotated	0.121293	7.9113e-10	3.34827e-07
Ind	mr163			mr765			0.103889	4.17154e-10	2.15881e-07
Jap	mr163			mr801	Adenine	standard	0.0685763	6.9261e-08	1.6849e-05
All	mr163			mr967			0.101917	2.48101e-07	6.16074e-05
Jap	mr169	Betaine	standard	mr202			0.0669216	1.41995e-07	3.11044e-05
All	mr169	Betaine	standard	mr993			0.11725	2.84415e-09	1.07972e-06
Ind	mr169	Betaine	standard	mr993			0.106989	1.23501e-10	7.24378e-08
Ind	mr171	Niacinamide	standard	mr693	Xanthosine	standard	0.100927	1.29188e-09	5.97102e-07
Ind	mr172	Homoproline	standard	mr670			0.0898798	6.61495e-08	1.97567e-05
Ind	mr172	Homoproline	standard	mr919			0.088869	9.27724e-08	2.6209e-05
Ind	mr172	Homoproline	standard	mr949	Tianshic acid	putatively annotated	0.108647	6.34794e-11	3.96348e-08
Jap	mr175	Ornithine	putatively annotated (by GGM)	mr270			0.0721059	1.41666e-08	4.11239e-06
Jap	mr175	Ornithine	putatively annotated (by GGM)	mr289			0.0695423	4.51983e-08	1.15264e-05
Jap	mr175	Ornithine	putatively annotated (by GGM)	mr345			0.128191	2.22045e-16	2.87051e-13
All	mr175	Ornithine	putatively annotated (by GGM)	mr361			0.130498	3.6648e-11	1.96863e-08
Ind	mr175	Ornithine	putatively annotated (by GGM)	mr361			0.124585	6.32827e-14	6.6421e-11
Ind	mr175	Ornithine	putatively annotated (by GGM)	mr401	Apigenin C-pentoside	putatively annotated (by GM)	0.0861579	2.25711e-07	5.57444e-05
All	mr175	Ornithine	putatively annotated (by GGM)	mr454			0.156323	1.9984e-15	1.7729e-12
Jap	mr175	Ornithine	putatively annotated (by GGM)	mr454			0.130985	2.22045e-16	2.87051e-13
All	mr175	Ornithine	putatively annotated (by GGM)	mr759			0.137402	3.16147e-12	2.00881e-09
Jap	mr175	Ornithine	putatively annotated (by GGM)	mr759			0.14625	2.22045e-16	2.87051e-13
Jap	mr175	Ornithine	putatively annotated (by GGM)	mr922			0.0808824	1.96807e-10	9.06676e-08
Jap	mr175	Ornithine	putatively annotated (by GGM)	mr993			0.0690539	5.61236e-08	1.40054e-05
All	mr176	beta-Homothreonine	putatively annotated	mr457			0.127617	9.81681e-11	4.91176e-08
Ind	mr176	beta-Homothreonine	putatively annotated	mr457			0.0866922	1.8983e-07	4.81496e-05
Jap	mr176	beta-Homothreonine	putatively annotated	mr457			0.066688	1.56925e-07	3.38008e-05
Ind	mr176	beta-Homothreonine	putatively annotated	mr699	Sinapoylcholine	putatively annotated (by GGM)	0.0928348	2.40977e-08	8.33502e-06
Ind	mr180	beta-Homoisoleucine	putatively annotated (by GGM)	mr461			0.0888278	9.40529e-08	2.6514e-05
All	mr180	beta-Homoisoleucine	putatively annotated (by GGM)	mr798	Cysteine	standard	0.125124	2.26346e-10	1.04692e-07
Jap	mr180	beta-Homoisoleucine	putatively annotated (by GGM)	mr798	Cysteine	standard	0.0826117	8.01408e-11	4.06261e-08
All	mr180	beta-Homoisoleucine	putatively annotated (by GGM)	mr800	Agmatine	standard	0.108368	4.0755e-08	1.22562e-05
Ind	mr180	beta-Homoisoleucine	putatively annotated (by GGM)	mr800	Agmatine	standard	0.104918	2.79612e-10	1.51697e-07
Ind	mr180	beta-Homoisoleucine	putatively annotated (by GGM)	mr894			0.122416	1.71418e-13	1.69924e-10
All	mr181	Lysine	standard	mr564			0.170596	2.22045e-16	2.19225e-13
Jap	mr181	Lysine	standard	mr564			0.132636	2.22045e-16	2.87051e-13
All	mr182			mr239	Choline	standard	0.110837	1.98467e-08	6.36156e-06
Jap	mr182			mr239	Choline	standard	0.109558	2.22045e-16	2.87051e-13
All	mr182			mr496	N-Feruloyl putrescine	putatively annotated	0.190746	2.22045e-16	2.19225e-13
Jap	mr182			mr496	N-Feruloyl putrescine	putatively annotated	0.157386	2.22045e-16	2.87051e-13
Ind	mr182			mr771	Carnitine	putatively annotated	0.121515	2.57794e-13	2.50412e-10
Jap	mr182			mr772			0.0680634	8.66758e-08	2.04366e-05
All	mr182			mr804	Guanine	standard	0.301599	2.22045e-16	2.19225e-13
Ind	mr182			mr804	Guanine	standard	0.217284	2.22045e-16	3.33249e-13
Jap	mr182			mr804	Guanine	standard	0.169101	2.22045e-16	2.87051e-13
Ind	mr183			mr572	Denin	putatively annotated	0.090025	6.29918e-08	1.89901e-05
All	mr186			mr289			0.117116	2.96539e-09	1.12082e-06
Ind	mr186			mr289			0.0859981	2.37668e-07	5.82033e-05
All	mr186			mr512	Chrysoeriol C-hexoside derivative	putatively annotated	0.143443	3.33955e-13	2.40621e-10
Ind	mr186			mr895			0.119827	5.4956e-13	5.08575e-10
Ind	mr191			mr299			0.0863909	2.09323e-07	5.23257e-05
Jap	mr191			mr438	C-hexosyl-methylchrysoeriol	putatively annotated	0.0751579	3.37812e-09	1.15677e-06
Jap	mr191			mr747			0.0824375	8.78053e-11	4.3997e-08
Jap	mr191			mr767			0.0886419	3.02336e-12	2.06429e-09
All	mr191			mr771	Carnitine	putatively annotated	0.203722	2.22045e-16	2.19225e-13
Ind	mr191			mr771	Carnitine	putatively annotated	0.215823	2.22045e-16	3.33249e-13
Jap	mr191			mr941			0.065251	2.88217e-07	5.72755e-05
Jap	mr194			mr473			0.0796582	3.67638e-10	1.5927e-07
All	mr194			mr669			0.132504	1.82152e-11	1.01277e-08
Ind	mr194			mr669			0.0885548	1.02977e-07	2.86041e-05
Jap	mr194			mr669			0.091527	5.81979e-13	4.53951e-10
Jap	mr194			mr732			0.0667837	1.50634e-07	3.26657e-05
Jap	mr194			mr739			0.0789506	5.2537e-10	2.17685e-07
All	mr195			mr636			0.107025	5.98823e-08	1.73037e-05
Jap	mr197			mr458			0.0865044	9.91296e-12	5.9892e-09
Ind	mr197			mr863			0.0861927	2.23191e-07	5.52242e-05
Ind	mr198			mr347			0.0872742	1.57016e-07	4.08354e-05
Jap	mr199			mr826			0.0699251	3.81071e-08	9.85827e-06
Jap	mr200	Cystathionine	putatively annotated (by GM)	mr577	C-pentosyl-apigenin O-p-coumaroylhexoside	putatively annotated	0.0889108	2.59837e-12	1.79595e-09
All	mr200	Cystathionine	putatively annotated (by GM)	mr683			0.122633	5.13033e-10	2.24464e-07
Jap	mr200	Cystathionine	putatively annotated (by GM)	mr838	Chrysoeriol O-feruloylhexosyl-O-hexoside	putatively annotated	0.0655811	2.50931e-07	5.08985e-05
Ind	mr201			mr265	Serotonin	standard	0.0862912	2.16192e-07	5.37688e-05
Ind	mr201			mr723			0.0923506	2.84951e-08	9.64259e-06
All	mr201			mr898			0.107199	5.69826e-08	1.65513e-05
Ind	mr202			mr636			0.092675	2.54711e-08	8.74843e-06
Jap	mr202			mr996			0.0838339	4.20002e-11	2.27487e-08
Jap	mr204	2'-Deoxyadenosine monohydrate	putatively annotated	mr289			0.0850229	2.22047e-11	1.26284e-08
All	mr204	2'-Deoxyadenosine monohydrate	putatively annotated	mr437			0.120549	1.00456e-09	4.15416e-07
Ind	mr204	2'-Deoxyadenosine monohydrate	putatively annotated	mr437			0.0885202	1.04167e-07	2.88781e-05
All	mr204	2'-Deoxyadenosine monohydrate	putatively annotated	mr460			-0.11172	1.52831e-08	4.98936e-06
Jap	mr204	2'-Deoxyadenosine monohydrate	putatively annotated	mr495	Dodecyl (dimethyl) amine oxide	putatively annotated	0.0684302	7.38417e-08	1.78072e-05
All	mr204	2'-Deoxyadenosine monohydrate	putatively annotated	mr557			0.102968	1.86219e-07	4.79325e-05
All	mr204	2'-Deoxyadenosine monohydrate	putatively annotated	mr579	C-pentosyl-apigenin O-caffeoylhexoside	putatively annotated	0.142363	5.02709e-13	3.53988e-10
Ind	mr204	2'-Deoxyadenosine monohydrate	putatively annotated	mr579	C-pentosyl-apigenin O-caffeoylhexoside	putatively annotated	0.110717	2.7284e-11	1.81538e-08
All	mr204	2'-Deoxyadenosine monohydrate	putatively annotated	mr898			0.209459	2.22045e-16	2.19225e-13
Ind	mr204	2'-Deoxyadenosine monohydrate	putatively annotated	mr898			0.266663	2.22045e-16	3.33249e-13
All	mr208	Saccharopine	standard (by GGM)	mr346			0.102959	1.86664e-07	4.80324e-05
Ind	mr208	Saccharopine	standard (by GGM)	mr346			0.107422	1.03892e-10	6.17195e-08
Jap	mr208	Saccharopine	standard (by GGM)	mr564			0.114078	2.22045e-16	2.87051e-13
All	mr208	Saccharopine	standard (by GGM)	mr636			0.104473	1.22831e-07	3.30536e-05
Ind	mr209	4beta-Hydroxy-11-O-(2'-pyrolylcarboxy)epilupinine	putatively annotated	mr727			0.0875489	1.43503e-07	3.77145e-05
Jap	mr209	4beta-Hydroxy-11-O-(2'-pyrolylcarboxy)epilupinine	putatively annotated	mr875			0.0707806	2.59364e-08	7.01243e-06
Jap	mr209	4beta-Hydroxy-11-O-(2'-pyrolylcarboxy)epilupinine	putatively annotated	mr954			0.0758318	2.44262e-09	8.71689e-07
All	mr209	4beta-Hydroxy-11-O-(2'-pyrolylcarboxy)epilupinine	putatively annotated	mr958	Ferulic acid O-hexoside	putatively annotated	0.137295	3.28648e-12	2.08304e-09
Ind	mr209	4beta-Hydroxy-11-O-(2'-pyrolylcarboxy)epilupinine	putatively annotated	mr958	Ferulic acid O-hexoside	putatively annotated	0.0915813	3.71251e-08	1.21235e-05
All	mr210	5'-Deoxy-5'-(methylthio)adenosine	putatively annotated	mr289			0.113007	1.04059e-08	3.52117e-06
Ind	mr210	5'-Deoxy-5'-(methylthio)adenosine	putatively annotated	mr289			0.104283	3.58014e-10	1.8886e-07
Jap	mr210	5'-Deoxy-5'-(methylthio)adenosine	putatively annotated	mr773	alpha,epsilon-Diaminopimelic acid	putatively annotated	0.0719799	1.50117e-08	4.3247e-06
Jap	mr212			mr599			0.068375	7.56503e-08	1.81809e-05
Ind	mr212			mr619			-0.0926047	2.6098e-08	8.93523e-06
Ind	mr212			mr624			-0.0919616	3.25819e-08	1.08193e-05
All	mr212			mr686			0.142295	5.15588e-13	3.62429e-10
Ind	mr212			mr686			0.098834	2.81635e-09	1.20379e-06
Jap	mr212			mr686			0.119118	2.22045e-16	2.87051e-13
Ind	mr212			mr697			0.0946268	1.28645e-08	4.80962e-06
Ind	mr212			mr715			0.0897419	6.92882e-08	2.05092e-05
Jap	mr212			mr808	Caffeic acid	standard	0.0680875	8.57708e-08	2.02537e-05
Jap	mr212			mr981	Putrescine derivative	putatively annotated	0.0671462	1.28934e-07	2.86948e-05
All	mr215	Fructose 1, 6-diphosphate	putatively annotated	mr1000			0.104278	1.29691e-07	3.47288e-05
Jap	mr215	Fructose 1, 6-diphosphate	putatively annotated	mr1000			0.0848103	2.49003e-11	1.40573e-08
All	mr215	Fructose 1, 6-diphosphate	putatively annotated	mr280			0.12708	1.17712e-10	5.81085e-08
Ind	mr215	Fructose 1, 6-diphosphate	putatively annotated	mr280			0.102178	8.04321e-10	3.94082e-07
Jap	mr215	Fructose 1, 6-diphosphate	putatively annotated	mr345			0.0822448	9.71227e-11	4.79914e-08
All	mr215	Fructose 1, 6-diphosphate	putatively annotated	mr346			0.376401	2.22045e-16	2.19225e-13
Ind	mr215	Fructose 1, 6-diphosphate	putatively annotated	mr346			0.225071	2.22045e-16	3.33249e-13
Jap	mr215	Fructose 1, 6-diphosphate	putatively annotated	mr346			0.214972	2.22045e-16	2.87051e-13
Jap	mr215	Fructose 1, 6-diphosphate	putatively annotated	mr469	Tricin 7-O-hexoside	putatively annotated	0.0818191	1.21254e-10	5.87085e-08
Jap	mr215	Fructose 1, 6-diphosphate	putatively annotated	mr534	Methylisohaenkeanoside	putatively annotated	0.0718336	1.60547e-08	4.58234e-06
Jap	mr215	Fructose 1, 6-diphosphate	putatively annotated	mr577	C-pentosyl-apigenin O-p-coumaroylhexoside	putatively annotated	-0.0738091	6.41028e-09	2.04874e-06
Jap	mr215	Fructose 1, 6-diphosphate	putatively annotated	mr704	12-Hydroxyarachidonic acid	putatively annotated	0.11069	2.22045e-16	2.87051e-13
Ind	mr215	Fructose 1, 6-diphosphate	putatively annotated	mr761			0.213874	2.22045e-16	3.33249e-13
Jap	mr215	Fructose 1, 6-diphosphate	putatively annotated	mr811			0.0705475	2.88156e-08	7.68996e-06
Jap	mr215	Fructose 1, 6-diphosphate	putatively annotated	mr876	N-Acetyltryptamine	putatively annotated (by GGM)	0.0764053	1.84963e-09	6.82631e-07
All	mr215	Fructose 1, 6-diphosphate	putatively annotated	mr981	Putrescine derivative	putatively annotated	0.115061	5.58675e-09	1.99439e-06
All	mr217			mr508			0.134708	8.34688e-12	4.95175e-09
All	mr217			mr955			0.110109	2.45751e-08	7.74915e-06
Ind	mr217			mr955			0.088845	9.35134e-08	2.63857e-05
Jap	mr217			mr955			0.0724713	1.1968e-08	3.54703e-06
Ind	mr220			mr1000			-0.0920846	3.12319e-08	1.04355e-05
Jap	mr220			mr669			-0.0742558	5.19122e-09	1.69932e-06
Ind	mr220			mr686			0.11928	7.00995e-13	6.38931e-10
Jap	mr220			mr696			-0.065975	2.12509e-07	4.40449e-05
Ind	mr220			mr733			0.086694	1.89717e-07	4.8125e-05
All	mr221	1-Decanoyl-2-hydroxy-sn-glycero-3-phosphocholine	putatively annotated	mr225	LPC(1-acyl 12:1)	putatively annotated	0.18952	2.22045e-16	2.19225e-13
Ind	mr221	1-Decanoyl-2-hydroxy-sn-glycero-3-phosphocholine	putatively annotated	mr225	LPC(1-acyl 12:1)	putatively annotated	0.105502	2.22407e-10	1.23657e-07
Jap	mr221	1-Decanoyl-2-hydroxy-sn-glycero-3-phosphocholine	putatively annotated	mr225	LPC(1-acyl 12:1)	putatively annotated	0.0701488	3.44749e-08	9.00652e-06
Ind	mr221	1-Decanoyl-2-hydroxy-sn-glycero-3-phosphocholine	putatively annotated	mr563			0.0903494	5.6459e-08	1.73574e-05
All	mr221	1-Decanoyl-2-hydroxy-sn-glycero-3-phosphocholine	putatively annotated	mr584	C-hexosyl-luteolin O-p-coumaroylhexoside	putatively annotated	0.153083	7.54952e-15	6.3723e-12
Jap	mr221	1-Decanoyl-2-hydroxy-sn-glycero-3-phosphocholine	putatively annotated	mr584	C-hexosyl-luteolin O-p-coumaroylhexoside	putatively annotated	0.0810188	1.83467e-10	8.50603e-08
Jap	mr221	1-Decanoyl-2-hydroxy-sn-glycero-3-phosphocholine	putatively annotated	mr654			0.0671066	1.31152e-07	2.91049e-05
Ind	mr221	1-Decanoyl-2-hydroxy-sn-glycero-3-phosphocholine	putatively annotated	mr703			0.134856	4.44089e-16	6.42479e-13
Ind	mr221	1-Decanoyl-2-hydroxy-sn-glycero-3-phosphocholine	putatively annotated	mr849			0.110671	2.78018e-11	1.84488e-08
Jap	mr221	1-Decanoyl-2-hydroxy-sn-glycero-3-phosphocholine	putatively annotated	mr955			0.0722531	1.32372e-08	3.87512e-06
Ind	mr221	1-Decanoyl-2-hydroxy-sn-glycero-3-phosphocholine	putatively annotated	mr986			0.0979488	3.8976e-09	1.61171e-06
Ind	mr222	Cyanidin 3-O-arabinopyranoside	putatively annotated (by GM)	mr470			0.124109	7.90479e-14	8.1456e-11
All	mr222	Cyanidin 3-O-arabinopyranoside	putatively annotated (by GM)	mr543	C-hexosyl-chrysoeriol O-hexoside	putatively annotated	0.108352	4.09425e-08	1.23063e-05
Jap	mr223			mr280			0.0768074	1.52009e-09	5.73923e-07
All	mr223			mr411	Daidzein O-hexoside	putatively annotated	0.134234	9.88543e-12	5.80388e-09
Ind	mr223			mr411	Daidzein O-hexoside	putatively annotated	0.112728	1.18288e-11	8.58971e-09
Jap	mr223			mr411	Daidzein O-hexoside	putatively annotated	0.0857772	1.47522e-11	8.57514e-09
All	mr223			mr524	Tricin 4'-O-(β-guaiacylglyceryl) ether derivative	putatively annotated (by GM)	0.112553	1.19245e-08	3.98408e-06
Jap	mr223			mr704	12-Hydroxyarachidonic acid	putatively annotated	0.0776399	1.00948e-09	3.95489e-07
All	mr225	LPC(1-acyl 12:1)	putatively annotated	mr972			0.179567	2.22045e-16	2.19225e-13
Ind	mr225	LPC(1-acyl 12:1)	putatively annotated	mr972			0.135359	4.44089e-16	6.42479e-13
Jap	mr225	LPC(1-acyl 12:1)	putatively annotated	mr972			0.0954462	5.70655e-14	5.39413e-11
All	mr225	LPC(1-acyl 12:1)	putatively annotated	mr986			0.125711	1.86207e-10	8.81806e-08
Ind	mr225	LPC(1-acyl 12:1)	putatively annotated	mr986			0.0883789	1.09161e-07	3.00167e-05
Ind	mr229	Luteolin O-malonylhexoside	putatively annotated	mr465			0.0872691	1.5728e-07	4.08956e-05
All	mr231	Pelargonin O-hexosyl-O-hexoside	putatively annotated	mr422	Apigenin 7-O-glucoside	standard	0.234924	2.22045e-16	2.19225e-13
Ind	mr231	Pelargonin O-hexosyl-O-hexoside	putatively annotated	mr462	O-methylChrysoeriol O-hexoside	putatively annotated (by GM)	0.0880431	1.2197e-07	3.28862e-05
All	mr231	Pelargonin O-hexosyl-O-hexoside	putatively annotated	mr533	C-hexosyl-luteolin O-pentoside	putatively annotated	0.0945784	1.04689e-07	5.2908e-05
Jap	mr231	Pelargonin O-hexosyl-O-hexoside	putatively annotated	mr548			0.0667107	1.5541e-07	3.35281e-05
All	mr232	Delphinidin O-rutinoside	putatively annotated (by GM)	mr503	Selgin O-hexoside	putatively annotated	0.102171	2.31506e-07	5.79872e-05
All	mr233			mr315			0.105845	8.36606e-08	2.32854e-05
Jap	mr233			mr315			0.0668493	1.46459e-07	3.19152e-05
Jap	mr233			mr401	Apigenin C-pentoside	putatively annotated (by GM)	0.0727699	1.0421e-08	3.13597e-06
Jap	mr233			mr411	Daidzein O-hexoside	putatively annotated	0.0848837	2.39355e-11	1.35483e-08
Jap	mr233			mr699	Sinapoylcholine	putatively annotated (by GGM)	0.0662231	1.91296e-07	4.01316e-05
Ind	mr233			mr985			0.0926252	2.59139e-08	8.88052e-06
All	mr234	Selgin O-hexosyl-O-hexoside	putatively annotated	mr567	Tricin 4'-O-(β-guaiacylglyceryl) ether O-hexoside	putatively annotated	0.105912	8.20929e-08	2.28939e-05
Ind	mr239	Choline	standard	mr347			0.0858775	2.47087e-07	6.0117e-05
Jap	mr239	Choline	standard	mr684			0.0667977	1.49734e-07	3.25046e-05
All	mr239	Choline	standard	mr699	Sinapoylcholine	putatively annotated (by GGM)	0.12408	3.19538e-10	1.434e-07
Ind	mr239	Choline	standard	mr699	Sinapoylcholine	putatively annotated (by GGM)	0.163458	2.22045e-16	3.33249e-13
All	mr239	Choline	standard	mr807	O-Phosphocholine	standard	0.128976	6.1851e-11	3.20886e-08
All	mr239	Choline	standard	mr887			0.106619	6.72069e-08	1.91704e-05
Ind	mr241	Proline	standard	mr246	Benzamidine	standard	0.0872366	1.58957e-07	4.12782e-05
All	mr241	Proline	standard	mr747			0.154668	3.9968e-15	3.44237e-12
Ind	mr241	Proline	standard	mr747			0.126408	2.70894e-14	3.00016e-11
All	mr242			mr457			0.171362	2.22045e-16	2.19225e-13
Ind	mr242			mr457			0.132554	1.33227e-15	1.8286e-12
All	mr242			mr759			0.132939	1.56293e-11	8.83529e-09
Ind	mr242			mr759			0.100602	1.45954e-09	6.64761e-07
All	mr243	Valine	standard	mr262	Phenylalanine	standard	0.10248	2.12819e-07	5.38343e-05
Ind	mr243	Valine	standard	mr649	Xanthine	standard	0.0863176	2.14349e-07	5.3383e-05
All	mr246	Benzamidine	standard	mr262	Phenylalanine	standard	0.160499	4.44089e-16	4.15772e-13
Ind	mr246	Benzamidine	standard	mr262	Phenylalanine	standard	0.144289	2.22045e-16	3.33249e-13
Jap	mr246	Benzamidine	standard	mr262	Phenylalanine	standard	0.0674478	1.13213e-07	2.57189e-05
Ind	mr246	Benzamidine	standard	mr309			0.0959349	8.07705e-09	3.16242e-06
All	mr246	Benzamidine	standard	mr687			0.151759	1.28786e-14	1.05883e-11
Jap	mr246	Benzamidine	standard	mr687			0.0884545	3.35887e-12	2.27156e-09
Jap	mr248	1-Amino-1-cyclopentanecarboxylic acid	putatively annotated (by GGM)	mr447			0.0656653	2.42194e-07	4.9366e-05
Ind	mr248	1-Amino-1-cyclopentanecarboxylic acid	putatively annotated (by GGM)	mr654			0.100505	1.51327e-09	6.86271e-07
All	mr248	1-Amino-1-cyclopentanecarboxylic acid	putatively annotated (by GGM)	mr758			0.283497	2.22045e-16	2.19225e-13
Ind	mr248	1-Amino-1-cyclopentanecarboxylic acid	putatively annotated (by GGM)	mr758			0.170308	2.22045e-16	3.33249e-13
Jap	mr248	1-Amino-1-cyclopentanecarboxylic acid	putatively annotated (by GGM)	mr758			0.12939	2.22045e-16	2.87051e-13
Jap	mr248	1-Amino-1-cyclopentanecarboxylic acid	putatively annotated (by GGM)	mr822			-0.0665108	1.69261e-07	3.59891e-05
All	mr250	Isoleucine	standard	mr371	Gentiopicrin	putatively annotated	0.129949	4.42944e-11	2.3507e-08
Ind	mr250	Isoleucine	standard	mr371	Gentiopicrin	putatively annotated	0.117259	1.70397e-12	1.43265e-09
All	mr250	Isoleucine	standard	mr723			0.110148	2.42947e-08	7.66811e-06
Ind	mr250	Isoleucine	standard	mr723			0.101445	1.0626e-09	5.03728e-07
Ind	mr250	Isoleucine	standard	mr728	Epicatechin O-hexoside derivative	putatively annotated	0.105983	1.84024e-10	1.04426e-07
Jap	mr254	4-Guanidinobutanoate	putatively annotated	mr410			0.0660274	2.07849e-07	4.31935e-05
Jap	mr254	4-Guanidinobutanoate	putatively annotated	mr587	C-hexosyl-naringenin O-hexosyl-O-hexoside	putatively annotated	0.0712666	2.08037e-08	5.75944e-06
Ind	mr254	4-Guanidinobutanoate	putatively annotated	mr954			0.091534	3.77317e-08	1.22976e-05
Ind	mr254	4-Guanidinobutanoate	putatively annotated	mr998			0.0869014	1.77337e-07	4.54079e-05
Ind	mr258	Vanillin	putatively annotated	mr654			0.107366	1.06275e-10	6.29758e-08
All	mr258	Vanillin	putatively annotated	mr661	Coniferyl aldehyde	putatively annotated	0.269402	2.22045e-16	2.19225e-13
Jap	mr258	Vanillin	putatively annotated	mr661	Coniferyl aldehyde	putatively annotated	0.10474	2.22045e-16	2.87051e-13
All	mr259	Histidine	standard	mr930			0.113556	8.82266e-09	3.0258e-06
All	mr261			mr347			0.150454	2.17604e-14	1.75252e-11
Ind	mr261			mr347			0.111972	1.62244e-11	1.14544e-08
Jap	mr261			mr347			0.0700676	3.57525e-08	9.30371e-06
Jap	mr261			mr929			0.0741769	5.38883e-09	1.75679e-06
All	mr262	Phenylalanine	standard	mr882	Lycoperodine	putatively annotated	0.101491	2.78517e-07	6.83132e-05
All	mr263	Arginine	standard	mr520			0.129497	5.17462e-11	2.71868e-08
Ind	mr263	Arginine	standard	mr520			0.0895088	7.49236e-08	2.18302e-05
Ind	mr263	Arginine	standard	mr930			0.0871548	1.63264e-07	4.22564e-05
All	mr265	Serotonin	standard	mr266	N-hydroxy tryptamine	putatively annotated (by GGM)	0.175408	2.22045e-16	2.19225e-13
Ind	mr265	Serotonin	standard	mr266	N-hydroxy tryptamine	putatively annotated (by GGM)	0.11479	4.94405e-12	3.81159e-09
All	mr265	Serotonin	standard	mr660			0.16964	2.22045e-16	2.19225e-13
Ind	mr265	Serotonin	standard	mr660			0.124993	5.24025e-14	5.57199e-11
Jap	mr265	Serotonin	standard	mr800	Agmatine	standard	0.0674829	1.11511e-07	2.53892e-05
All	mr265	Serotonin	standard	mr820			0.161669	2.22045e-16	2.19225e-13
Ind	mr265	Serotonin	standard	mr820			0.117901	1.28741e-12	1.10867e-09
Jap	mr265	Serotonin	standard	mr820			0.103459	4.44089e-16	5.60647e-13
All	mr266	N-hydroxy tryptamine	putatively annotated (by GGM)	mr660			0.145728	1.39e-13	1.03938e-10
Ind	mr266	N-hydroxy tryptamine	putatively annotated (by GGM)	mr660			0.126175	3.01981e-14	3.29894e-11
All	mr266	N-hydroxy tryptamine	putatively annotated (by GGM)	mr820			0.101772	2.58103e-07	6.37969e-05
Ind	mr266	N-hydroxy tryptamine	putatively annotated (by GGM)	mr820			0.0895015	7.51084e-08	2.18728e-05
Jap	mr266	N-hydroxy tryptamine	putatively annotated (by GGM)	mr820			0.0654761	2.62258e-07	5.28636e-05
Jap	mr270			mr387	Succinyladenosine	putatively annotated	0.0721076	1.41554e-08	4.10957e-06
All	mr270			mr496	N-Feruloyl putrescine	putatively annotated	0.103534	1.59341e-07	4.17844e-05
Jap	mr270			mr496	N-Feruloyl putrescine	putatively annotated	0.0717144	1.69565e-08	4.80129e-06
Jap	mr270			mr624			0.073671	6.84029e-09	2.16851e-06
Ind	mr270			mr670			0.097763	4.17117e-09	1.71532e-06
Jap	mr270			mr860			0.0916619	5.38236e-13	4.23389e-10
Jap	mr270			mr869	N-Acetyl-L-leucine	putatively annotated (by GGM)	0.073249	8.3364e-09	2.57633e-06
All	mr271			mr609	Vanillactic acid	putatively annotated	0.122877	4.73762e-10	2.08315e-07
Jap	mr271			mr609	Vanillactic acid	putatively annotated	0.0960262	4.01901e-14	3.87733e-11
Ind	mr271			mr654			0.09042	5.51271e-08	1.70166e-05
All	mr271			mr692	Punicic acid	putatively annotated	0.14684	9.03722e-14	6.87948e-11
Ind	mr271			mr692	Punicic acid	putatively annotated	0.128922	8.21565e-15	1.01533e-11
Jap	mr271			mr692	Punicic acid	putatively annotated	0.0764675	1.79441e-09	6.64758e-07
All	mr271			mr902			0.204762	2.22045e-16	2.19225e-13
Ind	mr271			mr902			0.16043	2.22045e-16	3.33249e-13
Jap	mr271			mr902			0.0884137	3.43681e-12	2.31914e-09
Ind	mr271			mr946	6-Prenylnaringenin	putatively annotated	0.0866292	1.93756e-07	4.90004e-05
Ind	mr272	Scopoletin	putatively annotated	mr983			0.0861857	2.23695e-07	5.53282e-05
All	mr279	Tryptophan	standard	mr650	3-Indoleacetonitrile	putatively annotated (by GGM)	0.263584	2.22045e-16	2.19225e-13
Ind	mr279	Tryptophan	standard	mr650	3-Indoleacetonitrile	putatively annotated (by GGM)	0.188883	2.22045e-16	3.33249e-13
Jap	mr279	Tryptophan	standard	mr650	3-Indoleacetonitrile	putatively annotated (by GGM)	0.174446	2.22045e-16	2.87051e-13
All	mr279	Tryptophan	standard	mr672	Methoxy indoleacetic acid	putatively annotated (by GGM)	0.245372	2.22045e-16	2.19225e-13
Ind	mr279	Tryptophan	standard	mr672	Methoxy indoleacetic acid	putatively annotated (by GGM)	0.189814	2.22045e-16	3.33249e-13
Jap	mr279	Tryptophan	standard	mr672	Methoxy indoleacetic acid	putatively annotated (by GGM)	0.148728	2.22045e-16	2.87051e-13
All	mr279	Tryptophan	standard	mr738	N-Hydroxy-L-tryptophan	putatively annotated (by GGM)	0.179634	2.22045e-16	2.19225e-13
Ind	mr279	Tryptophan	standard	mr738	N-Hydroxy-L-tryptophan	putatively annotated (by GGM)	0.137844	2.22045e-16	3.33249e-13
Jap	mr279	Tryptophan	standard	mr738	N-Hydroxy-L-tryptophan	putatively annotated (by GGM)	0.107914	2.22045e-16	2.87051e-13
All	mr280			mr346			0.109586	2.86322e-08	8.9043e-06
Ind	mr280			mr346			0.105415	2.30112e-10	1.27425e-07
Jap	mr280			mr906			0.0716831	1.72012e-08	4.8601e-06
All	mr281			mr330			0.120725	9.49529e-10	3.9496e-07
All	mr281			mr569			0.101845	2.52976e-07	6.26593e-05
All	mr281			mr596			0.107185	5.7219e-08	1.66129e-05
All	mr284			mr517			0.162808	2.22045e-16	2.19225e-13
Ind	mr284			mr517			0.0957155	8.73662e-09	3.39853e-06
Jap	mr284			mr517			0.082159	1.01571e-10	4.98889e-08
Jap	mr284			mr957			0.0827717	7.36788e-11	3.77222e-08
Jap	mr289			mr332	[1,2,4]triazolo[1,5-a]pyrimidine-7-carboxamide, 4,5,6,7-tetrahydro-N-(2-methoxy-5-methylphenyl)-5-oxo-	putatively annotated (by GGM)	0.0751753	3.34999e-09	1.14821e-06
All	mr289			mr415			0.318164	2.22045e-16	2.19225e-13
Ind	mr289			mr415			0.158807	2.22045e-16	3.33249e-13
Jap	mr289			mr473			-0.0815401	1.40147e-10	6.69413e-08
Ind	mr289			mr756			0.0883906	1.08739e-07	2.99212e-05
All	mr289			mr758			0.108582	3.83098e-08	1.15979e-05
Ind	mr289			mr758			0.0947033	1.2521e-08	4.69639e-06
Jap	mr289			mr894			0.0695705	4.46358e-08	1.13958e-05
Jap	mr289			mr967			0.0697736	4.07733e-08	1.04911e-05
Ind	mr294			mr305			0.0858419	2.49931e-07	6.069e-05
All	mr294			mr334			0.106281	7.39553e-08	2.08482e-05
Jap	mr294			mr334			0.0748541	3.90612e-09	1.3145e-06
All	mr294			mr359			0.144992	1.84741e-13	1.36178e-10
Ind	mr294			mr359			0.141301	2.22045e-16	3.33249e-13
Jap	mr294			mr359			0.0786006	6.26098e-10	2.54937e-07
All	mr294			mr600			0.17966	2.22045e-16	2.19225e-13
Ind	mr294			mr600			0.136628	2.22045e-16	3.33249e-13
Jap	mr294			mr743			0.0875018	5.71609e-12	3.63845e-09
Ind	mr294			mr957			0.08565	2.65851e-07	6.39465e-05
Ind	mr299			mr416			0.118053	1.20437e-12	1.04533e-09
All	mr299			mr621	Rhodomyrtone	putatively annotated	0.113203	9.8115e-09	3.33675e-06
All	mr299			mr969	Cholesterol	putatively annotated	0.118724	1.79285e-09	7.09876e-07
Jap	mr301	Cytidine	standard	mr693	Xanthosine	standard	0.0686659	6.65894e-08	1.62824e-05
Jap	mr301	Cytidine	standard	mr787			0.0757268	2.56973e-09	9.10762e-07
All	mr302			mr744			0.112842	1.09342e-08	3.68355e-06
Jap	mr305			mr463			0.0673633	1.17421e-07	2.65275e-05
All	mr305			mr600			0.120394	1.05561e-09	4.34176e-07
Ind	mr305			mr600			0.10349	4.86522e-10	2.48637e-07
All	mr305			mr667	2-(5-hydroxy-1H-indol-3-yl)acetic acid	putatively annotated	0.112382	1.25474e-08	4.17057e-06
Jap	mr305			mr667	2-(5-hydroxy-1H-indol-3-yl)acetic acid	putatively annotated	0.0744478	4.73959e-09	1.56618e-06
Jap	mr305			mr780			0.0661579	1.96665e-07	4.11311e-05
Jap	mr306	Nicotinate ribonucleoside	putatively annotated	mr335			0.0698594	3.92418e-08	1.01284e-05
Jap	mr306	Nicotinate ribonucleoside	putatively annotated	mr670			0.0657457	2.34127e-07	4.79374e-05
Jap	mr309			mr424			0.0791368	4.78407e-10	2.00355e-07
All	mr309			mr495	Dodecyl (dimethyl) amine oxide	putatively annotated	0.12033	1.07747e-09	4.42151e-07
Ind	mr309			mr495	Dodecyl (dimethyl) amine oxide	putatively annotated	0.104623	3.13644e-10	1.67891e-07
All	mr309			mr897			0.128047	8.48825e-11	4.29591e-08
Jap	mr309			mr897			0.100608	2.22045e-15	2.54478e-12
Ind	mr311	Thiamin	standard	mr356			-0.0877595	1.33911e-07	3.55015e-05
All	mr311	Thiamin	standard	mr413	O-methylnaringenin C-pentoside	putatively annotated	-0.106294	7.36963e-08	2.07845e-05
Jap	mr311	Thiamin	standard	mr528			0.0687623	6.38255e-08	1.569e-05
All	mr311	Thiamin	standard	mr684			0.10786	4.71575e-08	1.39482e-05
Ind	mr311	Thiamin	standard	mr684			0.097715	4.24482e-09	1.74302e-06
Ind	mr311	Thiamin	standard	mr814	LPC(1-acyl 18:1)	standard	-0.0857242	2.59581e-07	6.26175e-05
Jap	mr311	Thiamin	standard	mr902			0.0774294	1.12002e-09	4.35249e-07
Jap	mr315			mr345			0.0737233	6.67422e-09	2.12248e-06
Ind	mr315			mr512	Chrysoeriol C-hexoside derivative	putatively annotated	0.115857	3.12816e-12	2.50971e-09
Ind	mr315			mr559	Tricin 4'-O-(syringyl alcohol)ether O-hexoside	putatively annotated	0.126469	2.62013e-14	2.91461e-11
Ind	mr315			mr699	Sinapoylcholine	putatively annotated (by GGM)	0.0992567	2.40921e-09	1.04654e-06
Ind	mr315			mr824			0.0859241	2.43402e-07	5.93713e-05
Jap	mr315			mr869	N-Acetyl-L-leucine	putatively annotated (by GGM)	0.0796752	3.64483e-10	1.58058e-07
Jap	mr315			mr902			0.0816058	1.35454e-10	6.49171e-08
All	mr319			mr491			0.102531	2.09848e-07	5.31806e-05
All	mr319			mr893			0.115636	4.68454e-09	1.70232e-06
Ind	mr319			mr893			0.103434	4.97188e-10	2.53721e-07
All	mr319			mr900	Gamma-glutamyl Glutamine	putatively annotated (by GGM)	0.175955	2.22045e-16	2.19225e-13
Ind	mr319			mr900	Gamma-glutamyl Glutamine	putatively annotated (by GGM)	0.144107	2.22045e-16	3.33249e-13
Jap	mr319			mr900	Gamma-glutamyl Glutamine	putatively annotated (by GGM)	0.0683717	7.57598e-08	1.82035e-05
All	mr324	Linoleic acid	standard	mr902			0.11148	1.64079e-08	5.32545e-06
Jap	mr327			mr371	Gentiopicrin	putatively annotated	0.0846046	2.78137e-11	1.55864e-08
Jap	mr327			mr530			0.103158	4.44089e-16	5.60647e-13
Jap	mr327			mr563			0.0687547	6.40373e-08	1.57356e-05
Jap	mr327			mr569			0.0887562	2.83507e-12	1.94621e-09
Jap	mr327			mr708			0.0713954	1.9618e-08	5.46253e-06
Ind	mr327			mr744			0.0929963	2.2783e-08	7.93417e-06
Jap	mr327			mr841			0.0791335	4.79193e-10	2.00637e-07
Jap	mr327			mr873			0.0977472	1.39888e-14	1.40405e-11
Ind	mr327			mr972			0.115118	4.29656e-12	3.35608e-09
All	mr330			mr348			0.113661	8.54741e-09	2.93967e-06
All	mr330			mr417			0.130931	3.15437e-11	1.70834e-08
Ind	mr330			mr417			0.0918457	3.3906e-08	1.11912e-05
Jap	mr330			mr417			0.0675973	1.06124e-07	2.43362e-05
All	mr330			mr569			0.126561	1.40115e-10	6.82212e-08
Ind	mr330			mr569			0.0898963	6.57828e-08	1.96684e-05
All	mr332	[1,2,4]triazolo[1,5-a]pyrimidine-7-carboxamide, 4,5,6,7-tetrahydro-N-(2-methoxy-5-methylphenyl)-5-oxo-	putatively annotated (by GGM)	mr345			0.121185	8.19183e-10	3.45586e-07
Ind	mr332	[1,2,4]triazolo[1,5-a]pyrimidine-7-carboxamide, 4,5,6,7-tetrahydro-N-(2-methoxy-5-methylphenyl)-5-oxo-	putatively annotated (by GGM)	mr345			0.0898751	6.62542e-08	1.97819e-05
Jap	mr332	[1,2,4]triazolo[1,5-a]pyrimidine-7-carboxamide, 4,5,6,7-tetrahydro-N-(2-methoxy-5-methylphenyl)-5-oxo-	putatively annotated (by GGM)	mr345			0.126157	2.22045e-16	2.87051e-13
Jap	mr332	[1,2,4]triazolo[1,5-a]pyrimidine-7-carboxamide, 4,5,6,7-tetrahydro-N-(2-methoxy-5-methylphenyl)-5-oxo-	putatively annotated (by GGM)	mr414	(2S,3R)-2-{[{9-[(2R,3R,4S,5R)-3,4-Dihydroxy-5-(hydroxymethyl)tetrahydro-2-furanyl]-9H-purin-6-yl}(methyl)carbamoyl]amino}-3-hydroxybutanoic acid (non-preferred name)	putatively annotated	0.101251	1.55431e-15	1.82007e-12
All	mr332	[1,2,4]triazolo[1,5-a]pyrimidine-7-carboxamide, 4,5,6,7-tetrahydro-N-(2-methoxy-5-methylphenyl)-5-oxo-	putatively annotated (by GGM)	mr613			0.101877	2.5081e-07	6.21925e-05
Ind	mr332	[1,2,4]triazolo[1,5-a]pyrimidine-7-carboxamide, 4,5,6,7-tetrahydro-N-(2-methoxy-5-methylphenyl)-5-oxo-	putatively annotated (by GGM)	mr613			0.0878581	1.29639e-07	3.45554e-05
All	mr334			mr359			0.119646	1.33931e-09	5.40671e-07
Ind	mr334			mr359			0.130545	3.77476e-15	4.959e-12
All	mr334			mr743			0.102944	1.87437e-07	4.82057e-05
Jap	mr334			mr743			0.0664184	1.76054e-07	3.72602e-05
Ind	mr338			mr654			0.0881403	1.18121e-07	3.20339e-05
Ind	mr338			mr707	N-Feruloyltryptamine	putatively annotated (by GGM)	0.0946333	1.2835e-08	4.79991e-06
All	mr338			mr902			0.101378	2.87119e-07	7.01955e-05
All	mr339			mr943			0.112421	1.24032e-08	4.12756e-06
Ind	mr339			mr943			0.101099	1.21056e-09	5.64511e-07
All	mr339			mr945			0.155547	2.66453e-15	2.32951e-12
Ind	mr339			mr945			0.112464	1.32099e-11	9.50567e-09
Ind	mr340			mr905			0.100843	1.33307e-09	6.13397e-07
Jap	mr345			mr411	Daidzein O-hexoside	putatively annotated	0.0654086	2.6979e-07	5.41565e-05
Jap	mr345			mr454			0.0805378	2.34876e-10	1.06544e-07
Jap	mr345			mr467			0.0720409	1.45968e-08	4.22087e-06
All	mr345			mr980			0.130885	3.20508e-11	1.7344e-08
Ind	mr345			mr980			0.0935761	1.86134e-08	6.62904e-06
Jap	mr346			mr1000			0.0927565	2.83773e-13	2.37193e-10
Jap	mr346			mr491			0.0787261	5.87987e-10	2.40995e-07
Ind	mr346			mr613			0.0939458	1.63522e-08	5.91903e-06
Jap	mr346			mr885	Ergothioneine	putatively annotated	0.0667777	1.51022e-07	3.27352e-05
Jap	mr346			mr941			0.0684347	7.3697e-08	1.77772e-05
Jap	mr347			mr397			0.0780857	8.09339e-10	3.21827e-07
All	mr348			mr417			0.112322	1.27767e-08	4.23872e-06
Ind	mr348			mr417			0.0862097	2.21964e-07	5.497e-05
All	mr348			mr453			0.13629	4.72999e-12	2.91423e-09
Ind	mr348			mr453			0.104679	3.06935e-10	1.64733e-07
All	mr348			mr569			0.119801	1.27488e-09	5.16621e-07
Ind	mr348			mr569			0.0888484	9.34103e-08	2.63611e-05
Jap	mr348			mr569			0.0683587	7.61909e-08	1.82922e-05
Jap	mr356			mr411	Daidzein O-hexoside	putatively annotated	-0.0704069	3.07005e-08	8.12408e-06
Ind	mr356			mr587	C-hexosyl-naringenin O-hexosyl-O-hexoside	putatively annotated	0.104933	2.77903e-10	1.50875e-07
Ind	mr356			mr787			0.0898945	6.58222e-08	1.96779e-05
Jap	mr356			mr860			-0.092753	2.84439e-13	2.37696e-10
Jap	mr356			mr974			0.0654345	2.66873e-07	5.3657e-05
All	mr359			mr424			0.108898	3.49694e-08	1.06843e-05
All	mr359			mr700			0.102293	2.23945e-07	5.63168e-05
Ind	mr359			mr700			0.104409	3.40905e-10	1.80847e-07
All	mr359			mr743			0.151581	1.37668e-14	1.12697e-11
Jap	mr359			mr743			0.092472	3.35287e-13	2.76307e-10
Jap	mr361			mr395			0.0755631	2.78068e-09	9.74438e-07
Jap	mr361			mr533	C-hexosyl-luteolin O-pentoside	putatively annotated	0.065711	2.37569e-07	4.85484e-05
All	mr365	Cocamidopropyl betaine	putatively annotated	mr744			0.132832	1.62332e-11	9.14101e-09
Jap	mr371	Gentiopicrin	putatively annotated	mr530			0.0784338	6.80533e-10	2.74538e-07
All	mr375			mr460			0.138773	1.91425e-12	1.24736e-09
Ind	mr375			mr460			0.0979986	3.8272e-09	1.58487e-06
Jap	mr375			mr460			0.0731108	8.89193e-09	2.72607e-06
Ind	mr375			mr569			0.086808	1.82809e-07	4.66151e-05
All	mr375			mr596			0.125009	2.35139e-10	1.08207e-07
Ind	mr375			mr596			0.0884821	1.05492e-07	2.91821e-05
Jap	mr375			mr596			0.0838212	4.22862e-11	2.28882e-08
All	mr376			mr463			0.132569	1.78046e-11	9.9254e-09
Jap	mr376			mr463			0.0868882	8.02647e-12	4.9603e-09
All	mr376			mr526			0.108881	3.51349e-08	1.07299e-05
Jap	mr376			mr526			0.0683707	7.57899e-08	1.82097e-05
Ind	mr376			mr529	Tricin O-hexoside derivative	putatively annotated (by GGM)	0.088355	1.10028e-07	3.02124e-05
Ind	mr376			mr609	Vanillactic acid	putatively annotated	0.110913	2.51603e-11	1.6927e-08
Jap	mr376			mr826			0.0688207	6.22058e-08	1.53399e-05
All	mr376			mr896	N-Benzoyltryptamine	putatively annotated	0.103245	1.72545e-07	4.48332e-05
Jap	mr376			mr896	N-Benzoyltryptamine	putatively annotated	0.0769297	1.43181e-09	5.44007e-07
Ind	mr376			mr929			0.0956189	9.04336e-09	3.50731e-06
All	mr376			mr948			0.125673	1.88565e-10	8.91721e-08
Jap	mr376			mr948			0.11131	2.22045e-16	2.87051e-13
Jap	mr376			mr987			0.0657323	2.35454e-07	4.81733e-05
Jap	mr378			mr469	Tricin 7-O-hexoside	putatively annotated	0.0714756	1.89128e-08	5.28759e-06
Ind	mr378			mr512	Chrysoeriol C-hexoside derivative	putatively annotated	0.093076	2.21608e-08	7.74311e-06
All	mr378			mr811			0.132301	1.95595e-11	1.08011e-08
Jap	mr378			mr811			0.0978659	1.28786e-14	1.3007e-11
All	mr378			mr954			0.120415	1.04859e-09	4.31608e-07
Ind	mr378			mr954			0.165082	2.22045e-16	3.33249e-13
All	mr378			mr961			0.117081	2.9978e-09	1.13174e-06
Ind	mr378			mr961			0.0878441	1.30236e-07	3.46836e-05
Jap	mr382			mr687			0.0687154	6.5155e-08	1.59758e-05
Jap	mr387	Succinyladenosine	putatively annotated	mr416			0.0873463	6.23057e-12	3.93766e-09
Jap	mr387	Succinyladenosine	putatively annotated	mr599			0.0687853	6.31808e-08	1.55509e-05
Ind	mr387	Succinyladenosine	putatively annotated	mr771	Carnitine	putatively annotated	0.091478	3.8461e-08	1.2506e-05
Jap	mr387	Succinyladenosine	putatively annotated	mr802	1-Methylnicotinamide	putatively annotated	0.0670367	1.35151e-07	2.98447e-05
Ind	mr387	Succinyladenosine	putatively annotated	mr858			0.0876408	1.39239e-07	3.67161e-05
Ind	mr387	Succinyladenosine	putatively annotated	mr861			0.111916	1.66027e-11	1.16938e-08
Jap	mr388			mr479			0.0765505	1.72331e-09	6.41546e-07
Ind	mr388			mr522	di-C,C-pentosyl-luteolin	putatively annotated (by GM)	0.0924734	2.73107e-08	9.29326e-06
Jap	mr388			mr712	N-Feruloylserotonin	putatively annotated (by GGM)	0.080805	2.04793e-10	9.40161e-08
All	mr388			mr801	Adenine	standard	0.114355	6.92736e-09	2.4227e-06
All	mr393			mr413	O-methylnaringenin C-pentoside	putatively annotated	0.11516	5.41963e-09	1.94094e-06
Jap	mr393			mr613			0.0660099	2.09393e-07	4.3476e-05
All	mr393			mr700			0.124601	2.69096e-10	1.2258e-07
Ind	mr393			mr700			0.144916	2.22045e-16	3.33249e-13
Jap	mr393			mr730	Di-Catechin	putatively annotated (by GGM)	0.0754488	2.93793e-09	1.02098e-06
Jap	mr393			mr792			0.0731329	8.80075e-09	2.70166e-06
All	mr394			mr598			0.266645	2.22045e-16	2.19225e-13
Ind	mr394			mr598			0.212679	2.22045e-16	3.33249e-13
Jap	mr394			mr598			0.148865	2.22045e-16	2.87051e-13
All	mr394			mr621	Rhodomyrtone	putatively annotated	0.253549	2.22045e-16	2.19225e-13
Ind	mr394			mr621	Rhodomyrtone	putatively annotated	0.206331	2.22045e-16	3.33249e-13
Jap	mr394			mr621	Rhodomyrtone	putatively annotated	0.116738	2.22045e-16	2.87051e-13
All	mr394			mr768			0.216962	2.22045e-16	2.19225e-13
Ind	mr394			mr768			0.187788	2.22045e-16	3.33249e-13
Jap	mr394			mr768			0.105291	2.22045e-16	2.87051e-13
Jap	mr394			mr775			0.0706716	2.72466e-08	7.32292e-06
All	mr395			mr397			0.125223	2.18976e-10	1.01718e-07
Ind	mr395			mr397			0.12295	1.34337e-13	1.35133e-10
Jap	mr395			mr397			0.0664753	1.71838e-07	3.64627e-05
All	mr395			mr440			0.106672	6.62021e-08	1.89172e-05
Jap	mr395			mr610	4, 7, 10-Trioxa-1,13-tridecanediamine	putatively annotated	0.0677011	1.0146e-07	2.3412e-05
Jap	mr395			mr654			0.0653596	2.75399e-07	5.51125e-05
All	mr395			mr680			0.126952	1.22881e-10	6.04667e-08
Jap	mr397			mr680			0.0724222	1.22426e-08	3.61871e-06
Jap	mr397			mr687			0.0769121	1.44416e-09	5.48213e-07
Ind	mr397			mr688			0.106189	1.6967e-10	9.70299e-08
All	mr398	Leucine derivative	putatively annotated (by GGM)	mr713			0.102269	2.25437e-07	5.66474e-05
Ind	mr404	Tricin derivative	putatively annotated	mr974			0.0880884	1.20162e-07	3.24871e-05
All	mr408	Threonyl carbamoyl adenosine	putatively annotated	mr332	[1,2,4]triazolo[1,5-a]pyrimidine-7-carboxamide, 4,5,6,7-tetrahydro-N-(2-methoxy-5-methylphenyl)-5-oxo-	putatively annotated (by GGM)	-0.0801	1.658e-07	2.357e-06
All	mr408	Threonyl carbamoyl adenosine	putatively annotated	mr414	(2S,3R)-2-{[{9-[(2R,3R,4S,5R)-3,4-Dihydroxy-5-(hydroxymethyl)tetrahydro-2-furanyl]-9H-purin-6-yl}(methyl)carbamoyl]amino}-3-hydroxybutanoic acid (non-preferred name)	putatively annotated	0.0902	1.258e-09	2.567e-07
Ind	mr410			mr419			0.0964996	6.59407e-09	2.62013e-06
Ind	mr410			mr430	Luteolin 6-C-glucoside	standard	0.108687	6.24722e-11	3.90711e-08
All	mr410			mr512	Chrysoeriol C-hexoside derivative	putatively annotated	0.122577	5.22434e-10	2.28307e-07
Jap	mr410			mr512	Chrysoeriol C-hexoside derivative	putatively annotated	0.0746094	4.38929e-09	1.46116e-06
Jap	mr410			mr587	C-hexosyl-naringenin O-hexosyl-O-hexoside	putatively annotated	0.10123	1.55431e-15	1.82007e-12
Ind	mr411	Daidzein O-hexoside	putatively annotated	mr686			0.115797	3.21077e-12	2.5697e-09
All	mr411	Daidzein O-hexoside	putatively annotated	mr860			0.133132	1.46043e-11	8.31097e-09
Jap	mr411	Daidzein O-hexoside	putatively annotated	mr957			0.0682408	8.02201e-08	1.91198e-05
All	mr412	O-methylapigenin C-pentoside	putatively annotated (by GM)	mr415			0.118408	1.98006e-09	7.77941e-07
All	mr412	O-methylapigenin C-pentoside	putatively annotated (by GM)	mr522	di-C,C-pentosyl-luteolin	putatively annotated (by GM)	0.105216	9.98337e-08	2.73191e-05
All	mr412	O-methylapigenin C-pentoside	putatively annotated (by GM)	mr531	Tricin derivative	putatively annotated	0.136577	4.2637e-12	2.65086e-09
Ind	mr412	O-methylapigenin C-pentoside	putatively annotated (by GM)	mr531	Tricin derivative	putatively annotated	0.133113	1.11022e-15	1.54362e-12
Ind	mr412	O-methylapigenin C-pentoside	putatively annotated (by GM)	mr595			0.0901285	6.08323e-08	1.84575e-05
Jap	mr412	O-methylapigenin C-pentoside	putatively annotated (by GM)	mr654			0.0880961	4.10516e-12	2.71875e-09
Jap	mr412	O-methylapigenin C-pentoside	putatively annotated (by GM)	mr732			0.0811723	1.69505e-10	7.93367e-08
All	mr412	O-methylapigenin C-pentoside	putatively annotated (by GM)	mr750			0.106505	6.94121e-08	1.9723e-05
Ind	mr412	O-methylapigenin C-pentoside	putatively annotated (by GM)	mr750			0.0879952	1.23911e-07	3.33124e-05
Jap	mr412	O-methylapigenin C-pentoside	putatively annotated (by GM)	mr765			-0.0677574	9.90112e-08	2.29223e-05
Jap	mr413	O-methylnaringenin C-pentoside	putatively annotated	mr512	Chrysoeriol C-hexoside derivative	putatively annotated	0.0737459	6.60372e-09	2.10286e-06
Jap	mr413	O-methylnaringenin C-pentoside	putatively annotated	mr712	N-Feruloylserotonin	putatively annotated (by GGM)	0.0748942	3.83216e-09	1.29273e-06
All	mr413	O-methylnaringenin C-pentoside	putatively annotated	mr730	Di-Catechin	putatively annotated (by GGM)	0.114641	6.34939e-09	2.23401e-06
Ind	mr413	O-methylnaringenin C-pentoside	putatively annotated	mr730	Di-Catechin	putatively annotated (by GGM)	0.156422	2.22045e-16	3.33249e-13
All	mr414	(2S,3R)-2-{[{9-[(2R,3R,4S,5R)-3,4-Dihydroxy-5-(hydroxymethyl)tetrahydro-2-furanyl]-9H-purin-6-yl}(methyl)carbamoyl]amino}-3-hydroxybutanoic acid (non-preferred name)	putatively annotated	mr440			0.107445	5.31124e-08	1.55347e-05
Ind	mr414	(2S,3R)-2-{[{9-[(2R,3R,4S,5R)-3,4-Dihydroxy-5-(hydroxymethyl)tetrahydro-2-furanyl]-9H-purin-6-yl}(methyl)carbamoyl]amino}-3-hydroxybutanoic acid (non-preferred name)	putatively annotated	mr440			0.0870001	1.71719e-07	4.41579e-05
Ind	mr414	(2S,3R)-2-{[{9-[(2R,3R,4S,5R)-3,4-Dihydroxy-5-(hydroxymethyl)tetrahydro-2-furanyl]-9H-purin-6-yl}(methyl)carbamoyl]amino}-3-hydroxybutanoic acid (non-preferred name)	putatively annotated	mr697			0.100874	1.31788e-09	6.07405e-07
Jap	mr415			mr460			0.0752316	3.2608e-09	1.12097e-06
Jap	mr415			mr497	Oryzalexin C	putatively annotated	0.0772329	1.23379e-09	4.75501e-07
Jap	mr415			mr531	Tricin derivative	putatively annotated	0.0660267	2.07913e-07	4.32051e-05
Jap	mr415			mr938			0.0762519	1.99287e-09	7.28997e-07
All	mr416			mr725			0.241138	2.22045e-16	2.19225e-13
Ind	mr416			mr725			0.0940861	1.55658e-08	5.67508e-06
Jap	mr416			mr725			0.122753	2.22045e-16	2.87051e-13
All	mr416			mr802	1-Methylnicotinamide	putatively annotated	0.114839	5.97869e-09	2.1184e-06
Ind	mr416			mr807	O-Phosphocholine	standard	0.0919887	3.228e-08	1.07339e-05
Ind	mr416			mr992			0.0881799	1.16585e-07	3.16911e-05
All	mr417			mr569			0.141946	5.87974e-13	4.09333e-10
Ind	mr417			mr569			0.0935182	1.89939e-08	6.75058e-06
Ind	mr418			mr513			0.0940512	1.57579e-08	5.73498e-06
All	mr418			mr548			0.129922	4.47098e-11	2.3712e-08
Ind	mr418			mr548			0.0896388	7.17292e-08	2.10865e-05
Jap	mr418			mr548			0.0996397	4.44089e-15	4.91526e-12
Ind	mr418			mr677	Kynurenine	standard	0.0869865	1.72483e-07	4.43286e-05
All	mr418			mr696			-0.126641	1.36403e-10	6.65651e-08
Jap	mr418			mr696			-0.0735952	7.08823e-09	2.23684e-06
Jap	mr418			mr993			-0.0669879	1.38012e-07	3.03737e-05
Jap	mr422	Apigenin 7-O-glucoside	standard	mr542	Chrysoeriol 7-O-rutinoside	putatively annotated (by GM)	0.0795799	3.82506e-10	1.64948e-07
All	mr422	Apigenin 7-O-glucoside	standard	mr864			0.101833	2.5385e-07	6.28472e-05
All	mr423			mr820			0.161831	2.22045e-16	2.19225e-13
Ind	mr423			mr820			0.116028	2.90701e-12	2.34762e-09
Ind	mr423			mr845			0.085969	2.39908e-07	5.86607e-05
Ind	mr424			mr831			0.0943741	1.40647e-08	5.19952e-06
All	mr424			mr982			0.156265	1.9984e-15	1.7729e-12
Ind	mr424			mr982			0.116478	2.39275e-12	1.96268e-09
Jap	mr424			mr982			0.0722807	1.30698e-08	3.83231e-06
Ind	mr430	Luteolin 6-C-glucoside	standard	mr664	N-Acetyl-DL-glutamic acid	putatively annotated	0.0854881	2.80031e-07	6.69476e-05
Jap	mr434			mr528			0.114434	2.22045e-16	2.87051e-13
Jap	mr434			mr708			0.0690161	5.70691e-08	1.42149e-05
Jap	mr437			mr467			0.0660574	2.05229e-07	4.27126e-05
Jap	mr437			mr733			0.0759025	2.36063e-09	8.46195e-07
All	mr437			mr849			0.125946	1.72151e-10	8.22106e-08
All	mr438	C-hexosyl-methylchrysoeriol	putatively annotated	mr444	methylLuteolin C-hexoside	putatively annotated	0.257225	2.22045e-16	2.19225e-13
Ind	mr438	C-hexosyl-methylchrysoeriol	putatively annotated	mr444	methylLuteolin C-hexoside	putatively annotated	0.199503	2.22045e-16	3.33249e-13
Jap	mr438	C-hexosyl-methylchrysoeriol	putatively annotated	mr444	methylLuteolin C-hexoside	putatively annotated	0.162588	2.22045e-16	2.87051e-13
Jap	mr438	C-hexosyl-methylchrysoeriol	putatively annotated	mr767			0.0862366	1.14801e-11	6.83156e-09
Ind	mr440			mr783			0.102442	7.27495e-10	3.60033e-07
Ind	mr440			mr873			0.088479	1.05599e-07	2.92066e-05
Ind	mr441			mr985			0.0995723	2.14318e-09	9.40996e-07
Jap	mr444	methylLuteolin C-hexoside	putatively annotated	mr533	C-hexosyl-luteolin O-pentoside	putatively annotated	0.0984603	8.88178e-15	9.29199e-12
All	mr447			mr631			0.111983	1.4135e-08	4.64752e-06
Jap	mr447			mr631			0.0839417	3.96569e-11	2.15989e-08
All	mr447			mr930			0.109805	2.68555e-08	8.40236e-06
Jap	mr449			mr669			0.0666316	1.60757e-07	3.44867e-05
Ind	mr449			mr764			0.0894321	7.68731e-08	2.23102e-05
All	mr451			mr540			0.14262	4.5608e-13	3.23181e-10
Ind	mr451			mr540			0.108125	7.83584e-11	4.78456e-08
Jap	mr451			mr540			0.0652755	2.85278e-07	5.67822e-05
All	mr451			mr568			0.129043	6.04405e-11	3.14118e-08
Ind	mr451			mr568			0.108488	6.77085e-11	4.19813e-08
Jap	mr451			mr568			0.0680361	8.77139e-08	2.06457e-05
All	mr453			mr460			0.134983	7.56728e-12	4.51313e-09
Ind	mr453			mr460			0.0929517	2.31392e-08	8.04299e-06
Jap	mr453			mr477	Phellodensin F	putatively annotated	0.0777409	9.60283e-10	3.77583e-07
Ind	mr453			mr505	Tricin 4'-O-(syringyl alcohol)ether	putatively annotated (by GGM)	0.0879442	1.26013e-07	3.37711e-05
Jap	mr453			mr539			0.0755693	2.77235e-09	9.71952e-07
Jap	mr453			mr596			0.0729517	9.57609e-09	2.90724e-06
All	mr453			mr600			0.160826	4.44089e-16	4.15772e-13
Ind	mr453			mr600			0.114458	5.69589e-12	4.32587e-09
Jap	mr454			mr624			0.0822058	9.91189e-11	4.88328e-08
All	mr454			mr759			0.204055	2.22045e-16	2.19225e-13
Ind	mr454			mr759			0.102343	7.55443e-10	3.72499e-07
Jap	mr454			mr759			0.151222	2.22045e-16	2.87051e-13
Ind	mr454			mr976			0.106177	1.70464e-10	9.74419e-08
All	mr457			mr473			0.159869	4.44089e-16	4.15772e-13
Ind	mr457			mr473			0.140252	2.22045e-16	3.33249e-13
All	mr457			mr636			0.133973	1.0846e-11	6.32701e-09
Jap	mr457			mr725			0.0737942	6.45523e-09	2.06135e-06
Ind	mr457			mr765			0.0891938	8.32516e-08	2.38996e-05
Jap	mr458			mr616	DIMBOA glucoside	putatively annotated	0.0863088	1.10352e-11	6.59226e-09
Jap	mr458			mr677	Kynurenine	standard	0.0733848	7.82332e-09	2.43586e-06
All	mr460			mr596			0.142916	4.07674e-13	2.90786e-10
Ind	mr460			mr596			0.109073	5.3427e-11	3.39232e-08
Jap	mr460			mr596			0.0810212	1.83244e-10	8.49695e-08
Ind	mr461			mr520			0.0909796	4.5592e-08	1.44936e-05
Jap	mr461			mr699	Sinapoylcholine	putatively annotated (by GGM)	0.0928873	2.62901e-13	2.21315e-10
Ind	mr461			mr747			0.100987	1.26287e-09	5.85543e-07
Ind	mr461			mr993			0.0861487	2.26382e-07	5.58827e-05
Ind	mr462	O-methylChrysoeriol O-hexoside	putatively annotated (by GM)	mr505	Tricin 4'-O-(syringyl alcohol)ether	putatively annotated (by GGM)	0.111782	1.7558e-11	1.23022e-08
Ind	mr462	O-methylChrysoeriol O-hexoside	putatively annotated (by GM)	mr848			0.0890964	8.59998e-08	2.45739e-05
Jap	mr463			mr526			0.0884198	3.42482e-12	2.31183e-09
Jap	mr463			mr528			0.0738979	6.14762e-09	1.97461e-06
Jap	mr463			mr541			0.07313	8.81278e-09	2.70488e-06
All	mr467			mr704	12-Hydroxyarachidonic acid	putatively annotated	0.116593	3.48824e-09	1.2998e-06
Jap	mr467			mr765			0.070698	2.69235e-08	7.24669e-06
All	mr467			mr775			0.112584	1.18124e-08	3.95028e-06
Ind	mr467			mr775			0.0964702	6.66417e-09	2.64612e-06
All	mr467			mr858			0.152954	7.99361e-15	6.73219e-12
Ind	mr467			mr858			0.0894869	7.54755e-08	2.19573e-05
All	mr469	Tricin 7-O-hexoside	putatively annotated	mr555	Tricin O-hexosyl-O-hexoside	putatively annotated (by GM)	0.113919	7.9071e-09	2.7374e-06
Jap	mr469	Tricin 7-O-hexoside	putatively annotated	mr555	Tricin O-hexosyl-O-hexoside	putatively annotated (by GM)	0.0897749	1.5925e-12	1.13407e-09
Jap	mr469	Tricin 7-O-hexoside	putatively annotated	mr628	Tricin O-sinapoylpentoside	putatively annotated	0.0684729	7.24751e-08	1.75231e-05
All	mr469	Tricin 7-O-hexoside	putatively annotated	mr844	Tricin O-sinapoylhexoside	putatively annotated	0.201443	2.22045e-16	2.19225e-13
Jap	mr469	Tricin 7-O-hexoside	putatively annotated	mr844	Tricin O-sinapoylhexoside	putatively annotated	0.139036	2.22045e-16	2.87051e-13
Ind	mr470			mr1000			0.105272	2.43364e-10	1.34021e-07
All	mr470			mr649	Xanthine	standard	0.106623	6.71314e-08	1.91514e-05
Ind	mr471			mr564			0.1058	1.97781e-10	1.1141e-07
All	mr471			mr696			0.244607	2.22045e-16	2.19225e-13
Ind	mr471			mr696			0.188425	2.22045e-16	3.33249e-13
Jap	mr471			mr696			0.129218	2.22045e-16	2.87051e-13
Jap	mr471			mr699	Sinapoylcholine	putatively annotated (by GGM)	0.0708082	2.56152e-08	6.93573e-06
All	mr471			mr751			0.104212	1.32089e-07	3.53104e-05
Jap	mr471			mr751			0.0853838	1.82669e-11	1.05074e-08
Jap	mr471			mr985			0.0672994	1.20701e-07	2.71516e-05
Ind	mr473			mr673	Xanthurenic acid	putatively annotated (by GGM)	0.0883726	1.09389e-07	3.00681e-05
Jap	mr473			mr869	N-Acetyl-L-leucine	putatively annotated (by GGM)	0.0660624	2.04792e-07	4.26322e-05
All	mr473			mr993			0.126327	1.51563e-10	7.32831e-08
Ind	mr473			mr993			0.0960322	7.80013e-09	3.06236e-06
All	mr475			mr485			0.173997	2.22045e-16	2.19225e-13
All	mr477	Phellodensin F	putatively annotated	mr485			0.156901	1.55431e-15	1.39989e-12
Ind	mr477	Phellodensin F	putatively annotated	mr485			0.106746	1.36043e-10	7.9242e-08
Jap	mr477	Phellodensin F	putatively annotated	mr485			0.0839942	3.8562e-11	2.10573e-08
All	mr477	Phellodensin F	putatively annotated	mr539			0.132846	1.61555e-11	9.1018e-09
Jap	mr477	Phellodensin F	putatively annotated	mr539			0.0864433	1.02507e-11	6.16856e-09
Jap	mr477	Phellodensin F	putatively annotated	mr547			0.0654096	2.69683e-07	5.41382e-05
Jap	mr479			mr712	N-Feruloylserotonin	putatively annotated (by GGM)	0.071686	1.71782e-08	4.85459e-06
Ind	mr479			mr732			0.0910863	4.39659e-08	1.40482e-05
All	mr479			mr806	Ethyl 3,4-dihydroxybenzoate	putatively annotated	0.201545	2.22045e-16	2.19225e-13
Ind	mr479			mr806	Ethyl 3,4-dihydroxybenzoate	putatively annotated	0.118793	8.69083e-13	7.79093e-10
Jap	mr479			mr806	Ethyl 3,4-dihydroxybenzoate	putatively annotated	0.101572	1.33227e-15	1.583e-12
Jap	mr479			mr823			0.0802883	2.66839e-10	1.19533e-07
Ind	mr480	Limocitrin O-hexoside	putatively annotated	mr562	Tricin O-hexoside derivative	putatively annotated	0.0857942	2.53798e-07	6.14655e-05
All	mr484			mr692	Punicic acid	putatively annotated	0.113869	8.02719e-09	2.77554e-06
Jap	mr484			mr692	Punicic acid	putatively annotated	0.114626	2.22045e-16	2.87051e-13
Jap	mr488	2'', 6''-O-Diacetyloninin	putatively annotated	mr547			0.0879501	4.45399e-12	2.92416e-09
Ind	mr488	2'', 6''-O-Diacetyloninin	putatively annotated	mr720	Digitoxigenine	putatively annotated	0.107637	9.53153e-11	5.71436e-08
All	mr488	2'', 6''-O-Diacetyloninin	putatively annotated	mr728	Epicatechin O-hexoside derivative	putatively annotated	0.110211	2.38531e-08	7.54021e-06
Jap	mr488	2'', 6''-O-Diacetyloninin	putatively annotated	mr855			0.0675075	1.10332e-07	2.51601e-05
Ind	mr491			mr683			0.0931098	2.19011e-08	7.663e-06
All	mr491			mr711	Strychnine N-Oxide	putatively annotated	0.10275	1.97688e-07	5.04874e-05
Jap	mr491			mr767			0.0696852	4.24128e-08	1.08768e-05
All	mr492	Tricin O-caffeoyl-4'-O-(coniferyl alcohol) ether	putatively annotated (by GGM)	mr556	Tricin O-caffeoyl-4'-O-(coniferyl alcohol)ether	putatively annotated (by GGM)	0.264652	2.22045e-16	2.19225e-13
Ind	mr492	Tricin O-caffeoyl-4'-O-(coniferyl alcohol) ether	putatively annotated (by GGM)	mr556	Tricin O-caffeoyl-4'-O-(coniferyl alcohol)ether	putatively annotated (by GGM)	0.205762	2.22045e-16	3.33249e-13
Jap	mr492	Tricin O-caffeoyl-4'-O-(coniferyl alcohol) ether	putatively annotated (by GGM)	mr556	Tricin O-caffeoyl-4'-O-(coniferyl alcohol)ether	putatively annotated (by GGM)	0.116967	2.22045e-16	2.87051e-13
All	mr492	Tricin O-caffeoyl-4'-O-(coniferyl alcohol) ether	putatively annotated (by GGM)	mr852	Tricin O-caffeoyl-4'-O-(syringyl alcohol)ether	putatively annotated (by GGM)	0.15662	1.77636e-15	1.58781e-12
Ind	mr492	Tricin O-caffeoyl-4'-O-(coniferyl alcohol) ether	putatively annotated (by GGM)	mr852	Tricin O-caffeoyl-4'-O-(syringyl alcohol)ether	putatively annotated (by GGM)	0.136931	2.22045e-16	3.33249e-13
Jap	mr492	Tricin O-caffeoyl-4'-O-(coniferyl alcohol) ether	putatively annotated (by GGM)	mr852	Tricin O-caffeoyl-4'-O-(syringyl alcohol)ether	putatively annotated (by GGM)	0.0709455	2.40702e-08	6.56369e-06
All	mr495	Dodecyl (dimethyl) amine oxide	putatively annotated	mr497	Oryzalexin C	putatively annotated	0.102509	2.11121e-07	5.34611e-05
Jap	mr495	Dodecyl (dimethyl) amine oxide	putatively annotated	mr756			0.0755154	2.84526e-09	9.93646e-07
Ind	mr495	Dodecyl (dimethyl) amine oxide	putatively annotated	mr827			0.0899062	6.55633e-08	1.96155e-05
Jap	mr495	Dodecyl (dimethyl) amine oxide	putatively annotated	mr897			0.0833647	5.38829e-11	2.8455e-08
Jap	mr496	N-Feruloyl putrescine	putatively annotated	mr553	Tricin O-hexosyl-O-hexoside	putatively annotated	0.0811453	1.71885e-10	8.03201e-08
All	mr496	N-Feruloyl putrescine	putatively annotated	mr734			0.105324	9.68585e-08	2.65635e-05
Jap	mr496	N-Feruloyl putrescine	putatively annotated	mr734			0.0767402	1.57091e-09	5.91014e-07
All	mr496	N-Feruloyl putrescine	putatively annotated	mr740	Feruloyl putrescine derivative	putatively annotated (by GGM)	0.249449	2.22045e-16	2.19225e-13
Ind	mr496	N-Feruloyl putrescine	putatively annotated	mr740	Feruloyl putrescine derivative	putatively annotated (by GGM)	0.186629	2.22045e-16	3.33249e-13
Jap	mr496	N-Feruloyl putrescine	putatively annotated	mr740	Feruloyl putrescine derivative	putatively annotated (by GGM)	0.148583	2.22045e-16	2.87051e-13
All	mr496	N-Feruloyl putrescine	putatively annotated	mr795	Feruloyl putrescine O-hexoside	putatively annotated (by GGM)	0.105537	9.12314e-08	2.51546e-05
Ind	mr496	N-Feruloyl putrescine	putatively annotated	mr795	Feruloyl putrescine O-hexoside	putatively annotated (by GGM)	0.163576	2.22045e-16	3.33249e-13
Ind	mr496	N-Feruloyl putrescine	putatively annotated	mr826			0.0877321	1.35125e-07	3.577e-05
Jap	mr496	N-Feruloyl putrescine	putatively annotated	mr860			0.07226	1.31951e-08	3.86438e-06
Jap	mr496	N-Feruloyl putrescine	putatively annotated	mr904	N-Cinnamoyltryptamine	putatively annotated (by GGM)	0.0720833	1.43146e-08	4.14982e-06
All	mr497	Oryzalexin C	putatively annotated	mr704	12-Hydroxyarachidonic acid	putatively annotated	0.107787	4.8163e-08	1.42137e-05
Ind	mr497	Oryzalexin C	putatively annotated	mr872			0.0871187	1.65201e-07	4.26943e-05
All	mr502	O-methylQuercetin O-hexoside	putatively annotated (by GM)	mr503	Selgin O-hexoside	putatively annotated	0.133607	1.23483e-11	7.1319e-09
All	mr504	Tricin 4'-O-(syringyl alcohol)ether	putatively annotated	mr523	Tricin 4'-O-(β-guaiacylglyceryl) ether derivative	putatively annotated	0.112461	1.22567e-08	4.08378e-06
Ind	mr504	Tricin 4'-O-(syringyl alcohol)ether	putatively annotated	mr523	Tricin 4'-O-(β-guaiacylglyceryl) ether derivative	putatively annotated	0.10724	1.11728e-10	6.59638e-08
Jap	mr504	Tricin 4'-O-(syringyl alcohol)ether	putatively annotated	mr554	Tricin O-hexosyl-O-hexoside	putatively annotated (by GM)	0.0763396	1.90968e-09	7.01915e-07
All	mr505	Tricin 4'-O-(syringyl alcohol)ether	putatively annotated (by GGM)	mr529	Tricin O-hexoside derivative	putatively annotated (by GGM)	0.122087	6.12353e-10	2.64603e-07
Jap	mr505	Tricin 4'-O-(syringyl alcohol)ether	putatively annotated (by GGM)	mr529	Tricin O-hexoside derivative	putatively annotated (by GGM)	0.0698217	3.99081e-08	1.02865e-05
All	mr505	Tricin 4'-O-(syringyl alcohol)ether	putatively annotated (by GGM)	mr848			0.102613	2.05203e-07	5.2154e-05
All	mr507			mr528			0.119296	1.49658e-09	5.99964e-07
Ind	mr507			mr528			0.0863016	2.15466e-07	5.36169e-05
Jap	mr507			mr528			0.0700745	3.56416e-08	9.27801e-06
All	mr507			mr568			0.115595	4.74374e-09	1.72172e-06
Jap	mr507			mr568			0.0809986	1.85389e-10	8.58398e-08
All	mr507			mr570			0.124212	3.0591e-10	1.37836e-07
Jap	mr507			mr570			0.0803987	2.52207e-10	1.13627e-07
All	mr508			mr851			0.139157	1.66134e-12	1.09412e-09
Ind	mr508			mr851			0.0873127	1.55048e-07	4.03848e-05
All	mr508			mr853			0.103851	1.45998e-07	3.86458e-05
All	mr512	Chrysoeriol C-hexoside derivative	putatively annotated	mr1000			0.113661	8.54699e-09	2.93954e-06
All	mr512	Chrysoeriol C-hexoside derivative	putatively annotated	mr587	C-hexosyl-naringenin O-hexosyl-O-hexoside	putatively annotated	0.22177	2.22045e-16	2.19225e-13
Ind	mr512	Chrysoeriol C-hexoside derivative	putatively annotated	mr587	C-hexosyl-naringenin O-hexosyl-O-hexoside	putatively annotated	0.22226	2.22045e-16	3.33249e-13
Jap	mr512	Chrysoeriol C-hexoside derivative	putatively annotated	mr587	C-hexosyl-naringenin O-hexosyl-O-hexoside	putatively annotated	0.0936036	1.72085e-13	1.49506e-10
All	mr512	Chrysoeriol C-hexoside derivative	putatively annotated	mr668			0.104231	1.31401e-07	3.51437e-05
Ind	mr512	Chrysoeriol C-hexoside derivative	putatively annotated	mr668			0.166984	2.22045e-16	3.33249e-13
All	mr513			mr548			0.182455	2.22045e-16	2.19225e-13
Ind	mr513			mr548			0.117848	1.31717e-12	1.13113e-09
Jap	mr513			mr548			0.112132	2.22045e-16	2.87051e-13
All	mr514			mr517			0.130085	4.22577e-11	2.24984e-08
Jap	mr514			mr517			0.0930125	2.44249e-13	2.06933e-10
All	mr514			mr572	Denin	putatively annotated	0.168146	2.22045e-16	2.19225e-13
Ind	mr514			mr572	Denin	putatively annotated	0.0951257	1.07798e-08	4.11098e-06
Jap	mr514			mr572	Denin	putatively annotated	0.0824421	8.7597e-11	4.39064e-08
Ind	mr514			mr699	Sinapoylcholine	putatively annotated (by GGM)	0.101302	1.12161e-09	5.28182e-07
Jap	mr516	Tricin O-glucoside derivative	putatively annotated	mr832			0.0769127	1.44378e-09	5.48085e-07
All	mr517			mr983			0.107561	5.13876e-08	1.5077e-05
Jap	mr518			mr833			0.0784713	6.67914e-10	2.70027e-07
All	mr518			mr848			0.12034	1.07378e-09	4.40806e-07
Jap	mr518			mr848			0.0895449	1.81521e-12	1.28387e-09
Jap	mr519			mr599			0.0663274	1.83006e-07	3.85761e-05
All	mr519			mr996			0.110243	2.36312e-08	7.47578e-06
Ind	mr519			mr996			0.0951326	1.07535e-08	4.10197e-06
Ind	mr520			mr930			0.086119	2.28572e-07	5.63328e-05
All	mr522	di-C,C-pentosyl-luteolin	putatively annotated (by GM)	mr604	C-pentosyl-luteolin O-hexoside	putatively annotated	0.164141	2.22045e-16	2.19225e-13
Ind	mr522	di-C,C-pentosyl-luteolin	putatively annotated (by GM)	mr604	C-pentosyl-luteolin O-hexoside	putatively annotated	0.15557	2.22045e-16	3.33249e-13
Ind	mr522	di-C,C-pentosyl-luteolin	putatively annotated (by GM)	mr619			0.0975332	4.53549e-09	1.85153e-06
All	mr522	di-C,C-pentosyl-luteolin	putatively annotated (by GM)	mr806	Ethyl 3,4-dihydroxybenzoate	putatively annotated	0.115238	5.2915e-09	1.89973e-06
Ind	mr522	di-C,C-pentosyl-luteolin	putatively annotated (by GM)	mr806	Ethyl 3,4-dihydroxybenzoate	putatively annotated	0.103883	4.18133e-10	2.16319e-07
Jap	mr522	di-C,C-pentosyl-luteolin	putatively annotated (by GM)	mr826			0.0830575	6.33842e-11	3.29746e-08
All	mr522	di-C,C-pentosyl-luteolin	putatively annotated (by GM)	mr919			0.125627	1.91492e-10	9.03996e-08
Ind	mr522	di-C,C-pentosyl-luteolin	putatively annotated (by GM)	mr919			0.10849	6.76452e-11	4.19464e-08
All	mr523	Tricin 4'-O-(β-guaiacylglyceryl) ether derivative	putatively annotated	mr524	Tricin 4'-O-(β-guaiacylglyceryl) ether derivative	putatively annotated (by GM)	0.166724	2.22045e-16	2.19225e-13
Ind	mr523	Tricin 4'-O-(β-guaiacylglyceryl) ether derivative	putatively annotated	mr524	Tricin 4'-O-(β-guaiacylglyceryl) ether derivative	putatively annotated (by GM)	0.118152	1.15263e-12	1.00536e-09
Jap	mr523	Tricin 4'-O-(β-guaiacylglyceryl) ether derivative	putatively annotated	mr919			0.0836053	4.74296e-11	2.53647e-08
Jap	mr524	Tricin 4'-O-(β-guaiacylglyceryl) ether derivative	putatively annotated (by GM)	mr553	Tricin O-hexosyl-O-hexoside	putatively annotated	0.0743228	5.02897e-09	1.65178e-06
All	mr524	Tricin 4'-O-(β-guaiacylglyceryl) ether derivative	putatively annotated (by GM)	mr554	Tricin O-hexosyl-O-hexoside	putatively annotated (by GM)	0.114693	6.2507e-09	2.20339e-06
Ind	mr524	Tricin 4'-O-(β-guaiacylglyceryl) ether derivative	putatively annotated (by GM)	mr554	Tricin O-hexosyl-O-hexoside	putatively annotated (by GM)	0.117452	1.5663e-12	1.32679e-09
Jap	mr524	Tricin 4'-O-(β-guaiacylglyceryl) ether derivative	putatively annotated (by GM)	mr860			0.0704911	2.95577e-08	7.86175e-06
Jap	mr524	Tricin 4'-O-(β-guaiacylglyceryl) ether derivative	putatively annotated (by GM)	mr974			0.0731191	8.8577e-09	2.71692e-06
Jap	mr526			mr541			0.0769097	1.44588e-09	5.488e-07
Jap	mr526			mr570			0.0788301	5.58112e-10	2.29937e-07
All	mr526			mr581			0.11226	1.30133e-08	4.30879e-06
Jap	mr526			mr581			0.0874951	5.73719e-12	3.65001e-09
Jap	mr529	Tricin O-hexoside derivative	putatively annotated (by GGM)	mr556	Tricin O-caffeoyl-4'-O-(coniferyl alcohol)ether	putatively annotated (by GGM)	0.0764686	1.7935e-09	6.64462e-07
All	mr529	Tricin O-hexoside derivative	putatively annotated (by GGM)	mr852	Tricin O-caffeoyl-4'-O-(syringyl alcohol)ether	putatively annotated (by GGM)	0.116818	3.25316e-09	1.21829e-06
Ind	mr529	Tricin O-hexoside derivative	putatively annotated (by GGM)	mr852	Tricin O-caffeoyl-4'-O-(syringyl alcohol)ether	putatively annotated (by GGM)	0.087195	1.61137e-07	4.17742e-05
Jap	mr529	Tricin O-hexoside derivative	putatively annotated (by GGM)	mr852	Tricin O-caffeoyl-4'-O-(syringyl alcohol)ether	putatively annotated (by GGM)	0.0869752	7.6501e-12	4.74938e-09
All	mr529	Tricin O-hexoside derivative	putatively annotated (by GGM)	mr854	Tricin O-caffeoyl-4'-O-(3-(4-Hydroxy-3,5-dimethoxyphenyl)propanoic acid)ether	putatively annotated (by GGM)	0.179423	2.22045e-16	2.19225e-13
Ind	mr529	Tricin O-hexoside derivative	putatively annotated (by GGM)	mr854	Tricin O-caffeoyl-4'-O-(3-(4-Hydroxy-3,5-dimethoxyphenyl)propanoic acid)ether	putatively annotated (by GGM)	0.128212	1.15463e-14	1.38603e-11
All	mr530			mr708			0.137271	3.31513e-12	2.1e-09
Jap	mr530			mr708			0.0759256	2.33437e-09	8.37983e-07
Jap	mr531	Tricin derivative	putatively annotated	mr587	C-hexosyl-naringenin O-hexosyl-O-hexoside	putatively annotated	0.0998848	3.55271e-15	3.98682e-12
All	mr531	Tricin derivative	putatively annotated	mr676	Nicotinoylcholine	putatively annotated (by GGM)	0.156049	2.22045e-15	1.95525e-12
Ind	mr531	Tricin derivative	putatively annotated	mr676	Nicotinoylcholine	putatively annotated (by GGM)	0.17287	2.22045e-16	3.33249e-13
Ind	mr531	Tricin derivative	putatively annotated	mr850			0.0880777	1.20585e-07	3.25807e-05
All	mr538			mr595			0.102418	2.16462e-07	5.46503e-05
Ind	mr539			mr557			0.101856	9.09355e-10	4.39548e-07
Ind	mr539			mr575			0.0900707	6.20308e-08	1.87539e-05
Jap	mr539			mr600			0.0729705	9.49309e-09	2.88545e-06
All	mr539			mr812	β-cryptoxanthin	standard	0.117653	2.50864e-09	9.6456e-07
Ind	mr539			mr812	β-cryptoxanthin	standard	0.0985793	3.09324e-09	1.30788e-06
All	mr540			mr568			0.179337	2.22045e-16	2.19225e-13
Ind	mr540			mr568			0.133332	8.88178e-16	1.25114e-12
Jap	mr540			mr568			0.0786194	6.20259e-10	2.52813e-07
Jap	mr541			mr581			0.0742611	5.17817e-09	1.69551e-06
Jap	mr542	Chrysoeriol 7-O-rutinoside	putatively annotated (by GM)	mr838	Chrysoeriol O-feruloylhexosyl-O-hexoside	putatively annotated	0.0769236	1.43607e-09	5.45456e-07
All	mr543	C-hexosyl-chrysoeriol O-hexoside	putatively annotated	mr591	C-hexosyl-chrysoeriol O-feruloylhexoside	putatively annotated (by GM)	0.117857	2.35397e-09	9.10783e-07
Ind	mr543	C-hexosyl-chrysoeriol O-hexoside	putatively annotated	mr591	C-hexosyl-chrysoeriol O-feruloylhexoside	putatively annotated (by GM)	0.153826	2.22045e-16	3.33249e-13
Ind	mr543	C-hexosyl-chrysoeriol O-hexoside	putatively annotated	mr830	C-hexosyl-luteolin O-feruloylhexoside	putatively annotated (by GM)	0.104979	2.73029e-10	1.48526e-07
All	mr547			mr712	N-Feruloylserotonin	putatively annotated (by GGM)	0.115439	4.97621e-09	1.79745e-06
All	mr547			mr820			0.124734	2.5748e-10	1.17696e-07
Ind	mr547			mr820			0.0944875	1.35136e-08	5.02156e-06
Jap	mr547			mr855			0.076327	1.92144e-09	7.05673e-07
Jap	mr551	Tricin O-rutinoside	putatively annotated	mr727			0.081502	1.42939e-10	6.81392e-08
Ind	mr552	Tricin O-hexoside derivative	putatively annotated	mr833			0.0885292	1.03856e-07	2.88066e-05
All	mr552	Tricin O-hexoside derivative	putatively annotated	mr842			0.125761	1.83105e-10	8.68716e-08
Ind	mr552	Tricin O-hexoside derivative	putatively annotated	mr842			0.0908282	4.80009e-08	1.51451e-05
All	mr553	Tricin O-hexosyl-O-hexoside	putatively annotated	mr559	Tricin 4'-O-(syringyl alcohol)ether O-hexoside	putatively annotated	0.12756	1.00095e-10	5.00149e-08
Ind	mr553	Tricin O-hexosyl-O-hexoside	putatively annotated	mr559	Tricin 4'-O-(syringyl alcohol)ether O-hexoside	putatively annotated	0.105759	2.01013e-10	1.13036e-07
Ind	mr553	Tricin O-hexosyl-O-hexoside	putatively annotated	mr567	Tricin 4'-O-(β-guaiacylglyceryl) ether O-hexoside	putatively annotated	0.0903468	5.65095e-08	1.73703e-05
Ind	mr553	Tricin O-hexosyl-O-hexoside	putatively annotated	mr835	C-pentosyl-chrysoeriol O-hexoside	putatively annotated (by GM)	0.128171	1.17684e-14	1.41034e-11
Jap	mr553	Tricin O-hexosyl-O-hexoside	putatively annotated	mr904	N-Cinnamoyltryptamine	putatively annotated (by GGM)	0.0700161	3.65865e-08	9.49646e-06
Jap	mr554	Tricin O-hexosyl-O-hexoside	putatively annotated (by GM)	mr728	Epicatechin O-hexoside derivative	putatively annotated	0.0754613	2.92034e-09	1.01581e-06
All	mr554	Tricin O-hexosyl-O-hexoside	putatively annotated (by GM)	mr843	Selgin O-hexoside derivative	putatively annotated	0.13974	1.33982e-12	8.9452e-10
Ind	mr554	Tricin O-hexosyl-O-hexoside	putatively annotated (by GM)	mr843	Selgin O-hexoside derivative	putatively annotated	0.0940405	1.58173e-08	5.75349e-06
Jap	mr554	Tricin O-hexosyl-O-hexoside	putatively annotated (by GM)	mr904	N-Cinnamoyltryptamine	putatively annotated (by GGM)	0.0903645	1.13731e-12	8.32293e-10
Ind	mr555	Tricin O-hexosyl-O-hexoside	putatively annotated (by GM)	mr629	Tricin O-glucuronide-O-hexoside	putatively annotated	0.108189	7.63747e-11	4.67668e-08
Jap	mr555	Tricin O-hexosyl-O-hexoside	putatively annotated (by GM)	mr844	Tricin O-sinapoylhexoside	putatively annotated	0.0988032	7.10543e-15	7.55398e-12
All	mr556	Tricin O-caffeoyl-4'-O-(coniferyl alcohol)ether	putatively annotated (by GGM)	mr852	Tricin O-caffeoyl-4'-O-(syringyl alcohol)ether	putatively annotated (by GGM)	0.244702	2.22045e-16	2.19225e-13
Ind	mr556	Tricin O-caffeoyl-4'-O-(coniferyl alcohol)ether	putatively annotated (by GGM)	mr852	Tricin O-caffeoyl-4'-O-(syringyl alcohol)ether	putatively annotated (by GGM)	0.157476	2.22045e-16	3.33249e-13
Jap	mr556	Tricin O-caffeoyl-4'-O-(coniferyl alcohol)ether	putatively annotated (by GGM)	mr852	Tricin O-caffeoyl-4'-O-(syringyl alcohol)ether	putatively annotated (by GGM)	0.0979507	1.24345e-14	1.2607e-11
All	mr557			mr575			0.258266	2.22045e-16	2.19225e-13
Ind	mr557			mr575			0.178719	2.22045e-16	3.33249e-13
Jap	mr557			mr575			0.0876575	5.24247e-12	3.37556e-09
Jap	mr557			mr667	2-(5-hydroxy-1H-indol-3-yl)acetic acid	putatively annotated	0.0860188	1.29319e-11	7.59957e-09
Jap	mr557			mr744			0.0815014	1.42989e-10	6.81605e-08
Jap	mr557			mr780			0.0882679	3.72924e-12	2.49583e-09
Jap	mr557			mr812	β-cryptoxanthin	standard	0.0881008	4.0945e-12	2.71249e-09
All	mr559	Tricin 4'-O-(syringyl alcohol)ether O-hexoside	putatively annotated	mr562	Tricin O-hexoside derivative	putatively annotated	0.122141	6.01823e-10	2.60395e-07
Jap	mr559	Tricin 4'-O-(syringyl alcohol)ether O-hexoside	putatively annotated	mr694			0.0719486	1.52293e-08	4.37885e-06
All	mr559	Tricin 4'-O-(syringyl alcohol)ether O-hexoside	putatively annotated	mr905			0.115443	4.96951e-09	1.79528e-06
All	mr562	Tricin O-hexoside derivative	putatively annotated	mr567	Tricin 4'-O-(β-guaiacylglyceryl) ether O-hexoside	putatively annotated	0.109227	3.17786e-08	9.79565e-06
Jap	mr563			mr824			0.0931765	2.216e-13	1.89219e-10
Jap	mr564			mr587	C-hexosyl-naringenin O-hexosyl-O-hexoside	putatively annotated	0.0658214	2.26765e-07	4.66225e-05
All	mr564			mr696			0.156676	1.77636e-15	1.58781e-12
Ind	mr564			mr696			0.105547	2.18502e-10	1.21737e-07
Jap	mr564			mr696			0.0894734	1.89049e-12	1.33404e-09
Jap	mr564			mr700			0.110353	2.22045e-16	2.87051e-13
All	mr564			mr736	4-Coumaric acid	standard	0.118131	2.16033e-09	8.42497e-07
Ind	mr564			mr885	Ergothioneine	putatively annotated	0.0954389	9.6431e-09	3.71811e-06
All	mr564			mr986			0.119142	1.57144e-09	6.27994e-07
Jap	mr564			mr986			0.0695661	4.47228e-08	1.1416e-05
All	mr568			mr580			0.120328	1.07789e-09	4.42302e-07
All	mr569			mr596			0.107238	5.63564e-08	1.63877e-05
Ind	mr569			mr596			0.089672	7.09328e-08	2.08991e-05
All	mr570			mr581			0.127856	9.05445e-11	4.55533e-08
Jap	mr570			mr581			0.0919841	4.46088e-13	3.57397e-10
Jap	mr575			mr667	2-(5-hydroxy-1H-indol-3-yl)acetic acid	putatively annotated	0.0715642	1.81626e-08	5.09993e-06
Jap	mr575			mr780			0.0682921	7.84435e-08	1.87531e-05
All	mr575			mr812	β-cryptoxanthin	standard	0.120005	1.19502e-09	4.86552e-07
Ind	mr575			mr812	β-cryptoxanthin	standard	0.0919132	3.31289e-08	1.09735e-05
Jap	mr575			mr812	β-cryptoxanthin	standard	0.0759496	2.30745e-09	8.29542e-07
Ind	mr575			mr861			0.11817	1.14397e-12	9.98627e-10
Jap	mr577	C-pentosyl-apigenin O-p-coumaroylhexoside	putatively annotated	mr756			0.067771	9.84282e-08	2.28065e-05
Ind	mr577	C-pentosyl-apigenin O-p-coumaroylhexoside	putatively annotated	mr802	1-Methylnicotinamide	putatively annotated	0.0948706	1.1801e-08	4.45668e-06
Jap	mr577	C-pentosyl-apigenin O-p-coumaroylhexoside	putatively annotated	mr933			0.120488	2.22045e-16	2.87051e-13
All	mr579	C-pentosyl-apigenin O-caffeoylhexoside	putatively annotated	mr1000			0.140222	1.11999e-12	7.5592e-10
Ind	mr579	C-pentosyl-apigenin O-caffeoylhexoside	putatively annotated	mr1000			0.108687	6.24714e-11	3.90706e-08
Jap	mr579	C-pentosyl-apigenin O-caffeoylhexoside	putatively annotated	mr1000			0.114184	2.22045e-16	2.87051e-13
All	mr579	C-pentosyl-apigenin O-caffeoylhexoside	putatively annotated	mr631			0.101884	2.50311e-07	6.2085e-05
Jap	mr579	C-pentosyl-apigenin O-caffeoylhexoside	putatively annotated	mr753			0.0691731	5.32435e-08	1.33623e-05
All	mr579	C-pentosyl-apigenin O-caffeoylhexoside	putatively annotated	mr827			0.166352	2.22045e-16	2.19225e-13
Ind	mr579	C-pentosyl-apigenin O-caffeoylhexoside	putatively annotated	mr827			0.0895357	7.42503e-08	2.16745e-05
Jap	mr579	C-pentosyl-apigenin O-caffeoylhexoside	putatively annotated	mr827			0.0901073	1.31761e-12	9.46312e-10
Jap	mr579	C-pentosyl-apigenin O-caffeoylhexoside	putatively annotated	mr918			0.0655629	2.52857e-07	5.12345e-05
Jap	mr579	C-pentosyl-apigenin O-caffeoylhexoside	putatively annotated	mr964			0.088342	3.57758e-12	2.40456e-09
All	mr579	C-pentosyl-apigenin O-caffeoylhexoside	putatively annotated	mr987			0.128745	6.69285e-11	3.45256e-08
Ind	mr579	C-pentosyl-apigenin O-caffeoylhexoside	putatively annotated	mr987			0.100896	1.30657e-09	6.02931e-07
Ind	mr582	C-hexosyl-apigenin O-p-coumaroylhexoside	putatively annotated	mr584	C-hexosyl-luteolin O-p-coumaroylhexoside	putatively annotated	0.114404	5.82823e-12	4.41481e-09
All	mr582	C-hexosyl-apigenin O-p-coumaroylhexoside	putatively annotated	mr731	Luteolin O-rahmnosyl-O-rutinoside	putatively annotated	0.410473	2.22045e-16	2.19225e-13
Ind	mr582	C-hexosyl-apigenin O-p-coumaroylhexoside	putatively annotated	mr731	Luteolin O-rahmnosyl-O-rutinoside	putatively annotated	0.203682	2.22045e-16	3.33249e-13
Jap	mr582	C-hexosyl-apigenin O-p-coumaroylhexoside	putatively annotated	mr731	Luteolin O-rahmnosyl-O-rutinoside	putatively annotated	0.189284	2.22045e-16	2.87051e-13
Jap	mr583			mr728	Epicatechin O-hexoside derivative	putatively annotated	0.107599	2.22045e-16	2.87051e-13
Ind	mr583			mr853			0.0950671	1.10067e-08	4.18835e-06
All	mr583			mr855			0.118489	1.9301e-09	7.59879e-07
Jap	mr583			mr856			0.0673783	1.16663e-07	2.63825e-05
Ind	mr584	C-hexosyl-luteolin O-p-coumaroylhexoside	putatively annotated	mr694			0.0938529	1.6894e-08	6.08505e-06
All	mr584	C-hexosyl-luteolin O-p-coumaroylhexoside	putatively annotated	mr731	Luteolin O-rahmnosyl-O-rutinoside	putatively annotated	0.111721	1.52767e-08	4.98746e-06
Ind	mr584	C-hexosyl-luteolin O-p-coumaroylhexoside	putatively annotated	mr731	Luteolin O-rahmnosyl-O-rutinoside	putatively annotated	0.110875	2.55636e-11	1.7162e-08
Ind	mr584	C-hexosyl-luteolin O-p-coumaroylhexoside	putatively annotated	mr811			0.0865666	1.97735e-07	4.98578e-05
All	mr584	C-hexosyl-luteolin O-p-coumaroylhexoside	putatively annotated	mr830	C-hexosyl-luteolin O-feruloylhexoside	putatively annotated (by GM)	0.147858	6.08402e-14	4.68881e-11
Jap	mr584	C-hexosyl-luteolin O-p-coumaroylhexoside	putatively annotated	mr830	C-hexosyl-luteolin O-feruloylhexoside	putatively annotated (by GM)	0.0901192	1.30873e-12	9.40795e-10
All	mr584	C-hexosyl-luteolin O-p-coumaroylhexoside	putatively annotated	mr884			0.115756	4.51468e-09	1.64639e-06
Jap	mr584	C-hexosyl-luteolin O-p-coumaroylhexoside	putatively annotated	mr884			0.102513	6.66134e-16	8.28032e-13
Ind	mr587	C-hexosyl-naringenin O-hexosyl-O-hexoside	putatively annotated	mr905			0.0908824	4.71246e-08	1.49092e-05
All	mr591	C-hexosyl-chrysoeriol O-feruloylhexoside	putatively annotated (by GM)	mr830	C-hexosyl-luteolin O-feruloylhexoside	putatively annotated (by GM)	0.190293	2.22045e-16	2.19225e-13
Ind	mr591	C-hexosyl-chrysoeriol O-feruloylhexoside	putatively annotated (by GM)	mr830	C-hexosyl-luteolin O-feruloylhexoside	putatively annotated (by GM)	0.150772	2.22045e-16	3.33249e-13
Jap	mr591	C-hexosyl-chrysoeriol O-feruloylhexoside	putatively annotated (by GM)	mr904	N-Cinnamoyltryptamine	putatively annotated (by GGM)	0.0662061	1.92687e-07	4.03911e-05
All	mr595			mr829			0.135906	5.43254e-12	3.3022e-09
Ind	mr596			mr812	β-cryptoxanthin	standard	0.0887535	9.64036e-08	2.70706e-05
All	mr597			mr728	Epicatechin O-hexoside derivative	putatively annotated	0.305374	2.22045e-16	2.19225e-13
Ind	mr597			mr728	Epicatechin O-hexoside derivative	putatively annotated	0.133516	8.88178e-16	1.25114e-12
Jap	mr597			mr728	Epicatechin O-hexoside derivative	putatively annotated	0.0907681	9.02167e-13	6.76935e-10
Jap	mr597			mr904	N-Cinnamoyltryptamine	putatively annotated (by GGM)	0.0783674	7.03441e-10	2.82678e-07
All	mr598			mr621	Rhodomyrtone	putatively annotated	0.178024	2.22045e-16	2.19225e-13
Ind	mr598			mr621	Rhodomyrtone	putatively annotated	0.186106	2.22045e-16	3.33249e-13
Jap	mr598			mr638			0.0715924	1.79301e-08	5.04143e-06
Ind	mr598			mr707	N-Feruloyltryptamine	putatively annotated (by GGM)	0.0864247	2.07047e-07	5.18443e-05
All	mr598			mr768			0.368874	2.22045e-16	2.19225e-13
Ind	mr598			mr768			0.276276	2.22045e-16	3.33249e-13
Jap	mr598			mr768			0.180037	2.22045e-16	2.87051e-13
Jap	mr599			mr747			-0.0722971	1.29711e-08	3.80702e-06
Ind	mr599			mr931			0.0984628	3.22849e-09	1.35792e-06
Jap	mr599			mr981	Putrescine derivative	putatively annotated	0.0756291	2.69368e-09	9.48351e-07
All	mr600			mr812	β-cryptoxanthin	standard	0.116867	3.20333e-09	1.20136e-06
Jap	mr600			mr812	β-cryptoxanthin	standard	0.0711098	2.2341e-08	6.14098e-06
All	mr609	Vanillactic acid	putatively annotated	mr949	Tianshic acid	putatively annotated	0.14202	5.71987e-13	3.99052e-10
Ind	mr609	Vanillactic acid	putatively annotated	mr949	Tianshic acid	putatively annotated	0.10449	3.30287e-10	1.75829e-07
Jap	mr609	Vanillactic acid	putatively annotated	mr949	Tianshic acid	putatively annotated	0.0800202	3.05903e-10	1.35119e-07
Ind	mr610	4, 7, 10-Trioxa-1,13-tridecanediamine	putatively annotated	mr680			0.121632	2.44693e-13	2.38413e-10
All	mr612	Guanosine	standard	mr693	Xanthosine	standard	0.231259	2.22045e-16	2.19225e-13
Ind	mr612	Guanosine	standard	mr693	Xanthosine	standard	0.214668	2.22045e-16	3.33249e-13
Jap	mr612	Guanosine	standard	mr693	Xanthosine	standard	0.0769436	1.42208e-09	5.40685e-07
Jap	mr613			mr731	Luteolin O-rahmnosyl-O-rutinoside	putatively annotated	0.0653121	2.80936e-07	5.60505e-05
Jap	mr614			mr715			0.0655008	2.59552e-07	5.23963e-05
All	mr614			mr739			-0.106102	7.77937e-08	2.18124e-05
Ind	mr614			mr739			-0.0902941	5.75256e-08	1.76284e-05
Jap	mr614			mr758			0.0834973	5.02278e-11	2.66993e-08
Jap	mr614			mr884			0.0781557	7.81665e-10	3.11468e-07
Ind	mr616	DIMBOA glucoside	putatively annotated	mr669			0.090121	6.0987e-08	1.84958e-05
All	mr617	Vitamin B2	standard	mr686			-0.103378	1.66324e-07	4.3404e-05
Jap	mr619			mr624			0.0789575	5.23545e-10	2.17001e-07
All	mr619			mr807	O-Phosphocholine	standard	0.133063	1.49622e-11	8.49487e-09
Jap	mr619			mr807	O-Phosphocholine	standard	0.0709931	2.35565e-08	6.4388e-06
All	mr621	Rhodomyrtone	putatively annotated	mr768			0.142361	5.03153e-13	3.5428e-10
Ind	mr621	Rhodomyrtone	putatively annotated	mr768			0.150985	2.22045e-16	3.33249e-13
All	mr622			mr623			0.167097	2.22045e-16	2.19225e-13
Ind	mr622			mr623			0.113143	9.93339e-12	7.30879e-09
Jap	mr622			mr623			0.0755059	2.85837e-09	9.97532e-07
All	mr622			mr624			0.101906	2.4885e-07	6.17694e-05
All	mr622			mr723			0.106363	7.22579e-08	2.04299e-05
All	mr623			mr624			0.156079	2.22045e-15	1.95525e-12
Ind	mr623			mr624			0.108006	8.22078e-11	4.99864e-08
Jap	mr623			mr624			0.11933	2.22045e-16	2.87051e-13
All	mr623			mr699	Sinapoylcholine	putatively annotated (by GGM)	0.104245	1.30878e-07	3.50169e-05
Ind	mr623			mr733			0.102845	6.23642e-10	3.129e-07
All	mr628	Tricin O-sinapoylpentoside	putatively annotated	mr629	Tricin O-glucuronide-O-hexoside	putatively annotated	0.134541	8.8618e-12	5.23891e-09
Ind	mr628	Tricin O-sinapoylpentoside	putatively annotated	mr629	Tricin O-glucuronide-O-hexoside	putatively annotated	0.11203	1.58353e-11	1.12071e-08
All	mr628	Tricin O-sinapoylpentoside	putatively annotated	mr844	Tricin O-sinapoylhexoside	putatively annotated	0.146482	1.03917e-13	7.87102e-11
Jap	mr628	Tricin O-sinapoylpentoside	putatively annotated	mr844	Tricin O-sinapoylhexoside	putatively annotated	0.0816227	1.34273e-10	6.44053e-08
Jap	mr629	Tricin O-glucuronide-O-hexoside	putatively annotated	mr807	O-Phosphocholine	standard	0.0788316	5.57701e-10	2.29785e-07
All	mr631			mr713			0.141107	8.05578e-13	5.52504e-10
Jap	mr631			mr713			0.0814292	1.48433e-10	7.04884e-08
Jap	mr631			mr872			0.0903719	1.13243e-12	8.29143e-10
Jap	mr631			mr987			0.0724557	1.20547e-08	3.56971e-06
Jap	mr634			mr893			0.0680554	8.69806e-08	2.04981e-05
Ind	mr636			mr986			0.0944856	1.35224e-08	5.02442e-06
Jap	mr649	Xanthine	standard	mr692	Punicic acid	putatively annotated	0.0677173	1.00751e-07	2.32706e-05
Ind	mr649	Xanthine	standard	mr802	1-Methylnicotinamide	putatively annotated	0.0883213	1.11261e-07	3.049e-05
Ind	mr649	Xanthine	standard	mr882	Lycoperodine	putatively annotated	0.0937823	1.7317e-08	6.21355e-06
All	mr650	3-Indoleacetonitrile	putatively annotated (by GGM)	mr672	Methoxy indoleacetic acid	putatively annotated (by GGM)	0.252193	2.22045e-16	2.19225e-13
Ind	mr650	3-Indoleacetonitrile	putatively annotated (by GGM)	mr672	Methoxy indoleacetic acid	putatively annotated (by GGM)	0.214954	2.22045e-16	3.33249e-13
Jap	mr650	3-Indoleacetonitrile	putatively annotated (by GGM)	mr672	Methoxy indoleacetic acid	putatively annotated (by GGM)	0.144175	2.22045e-16	2.87051e-13
All	mr650	3-Indoleacetonitrile	putatively annotated (by GGM)	mr738	N-Hydroxy-L-tryptophan	putatively annotated (by GGM)	0.159917	4.44089e-16	4.15772e-13
Ind	mr650	3-Indoleacetonitrile	putatively annotated (by GGM)	mr738	N-Hydroxy-L-tryptophan	putatively annotated (by GGM)	0.110789	2.64815e-11	1.76934e-08
Jap	mr650	3-Indoleacetonitrile	putatively annotated (by GGM)	mr738	N-Hydroxy-L-tryptophan	putatively annotated (by GGM)	0.140056	2.22045e-16	2.87051e-13
Jap	mr650	3-Indoleacetonitrile	putatively annotated (by GGM)	mr947			0.0790813	4.91937e-10	2.05186e-07
Jap	mr653	Tryptamine	standard	mr773	alpha,epsilon-Diaminopimelic acid	putatively annotated	0.0654243	2.68021e-07	5.38537e-05
All	mr653	Tryptamine	standard	mr876	N-Acetyltryptamine	putatively annotated (by GGM)	0.231948	2.22045e-16	2.19225e-13
Ind	mr653	Tryptamine	standard	mr876	N-Acetyltryptamine	putatively annotated (by GGM)	0.140855	2.22045e-16	3.33249e-13
Jap	mr653	Tryptamine	standard	mr876	N-Acetyltryptamine	putatively annotated (by GGM)	0.113127	2.22045e-16	2.87051e-13
All	mr653	Tryptamine	standard	mr904	N-Cinnamoyltryptamine	putatively annotated (by GGM)	0.0912	8.8e-11	7.528e-09
Ind	mr654			mr780			0.107597	9.68883e-11	5.79891e-08
Jap	mr654			mr958	Ferulic acid O-hexoside	putatively annotated	0.0676297	1.04649e-07	2.40451e-05
Jap	mr656	Pyridoxine	standard	mr669			-0.0665238	1.68322e-07	3.58245e-05
All	mr656	Pyridoxine	standard	mr730	Di-Catechin	putatively annotated (by GGM)	0.106429	7.09284e-08	2.01005e-05
Ind	mr660			mr705	N-p-Coumaroylserotonin	putatively annotated (by GGM)	0.118724	8.96172e-13	8.01251e-10
All	mr660			mr820			0.208567	2.22045e-16	2.19225e-13
Ind	mr660			mr820			0.115856	3.12972e-12	2.51084e-09
Jap	mr660			mr820			0.0931392	2.26486e-13	1.93063e-10
Ind	mr660			mr861			0.0879031	1.27731e-07	3.41437e-05
Jap	mr661	Coniferyl aldehyde	putatively annotated	mr992			0.0678041	9.70263e-08	2.25274e-05
Ind	mr664	N-Acetyl-DL-glutamic acid	putatively annotated	mr771	Carnitine	putatively annotated	0.0885715	1.02409e-07	2.84728e-05
Jap	mr664	N-Acetyl-DL-glutamic acid	putatively annotated	mr947			0.0790683	4.9518e-10	2.06339e-07
Ind	mr664	N-Acetyl-DL-glutamic acid	putatively annotated	mr993			-0.0924703	2.73402e-08	9.30191e-06
All	mr667	2-(5-hydroxy-1H-indol-3-yl)acetic acid	putatively annotated	mr744			0.138891	1.83276e-12	1.19834e-09
Jap	mr667	2-(5-hydroxy-1H-indol-3-yl)acetic acid	putatively annotated	mr744			0.0947873	8.4821e-14	7.75984e-11
All	mr667	2-(5-hydroxy-1H-indol-3-yl)acetic acid	putatively annotated	mr780			0.117611	2.5416e-09	9.75936e-07
Jap	mr667	2-(5-hydroxy-1H-indol-3-yl)acetic acid	putatively annotated	mr780			0.101338	1.33227e-15	1.583e-12
Jap	mr667	2-(5-hydroxy-1H-indol-3-yl)acetic acid	putatively annotated	mr812	β-cryptoxanthin	standard	0.0949124	7.88258e-14	7.26182e-11
Jap	mr668			mr761			0.0979426	1.24345e-14	1.2607e-11
Jap	mr668			mr798	Cysteine	standard	0.0716729	1.72816e-08	4.87936e-06
All	mr668			mr876	N-Acetyltryptamine	putatively annotated (by GGM)	0.117095	2.98448e-09	1.12725e-06
Jap	mr668			mr876	N-Acetyltryptamine	putatively annotated (by GGM)	0.0847391	2.58731e-11	1.45679e-08
Ind	mr668			mr887			0.102148	8.13601e-10	3.98149e-07
Jap	mr669			mr670			0.068622	6.78839e-08	1.65577e-05
Ind	mr669			mr783			0.0864988	2.02132e-07	5.07993e-05
Jap	mr669			mr922			0.0936338	1.69198e-13	1.47237e-10
Jap	mr669			mr947			0.100939	1.77636e-15	2.06512e-12
All	mr669			mr965			0.106841	6.30972e-08	1.8129e-05
Ind	mr670			mr692	Punicic acid	putatively annotated	0.0990873	2.56498e-09	1.10731e-06
All	mr672	Methoxy indoleacetic acid	putatively annotated (by GGM)	mr738	N-Hydroxy-L-tryptophan	putatively annotated (by GGM)	0.181705	2.22045e-16	2.19225e-13
Ind	mr672	Methoxy indoleacetic acid	putatively annotated (by GGM)	mr738	N-Hydroxy-L-tryptophan	putatively annotated (by GGM)	0.143819	2.22045e-16	3.33249e-13
Jap	mr672	Methoxy indoleacetic acid	putatively annotated (by GGM)	mr738	N-Hydroxy-L-tryptophan	putatively annotated (by GGM)	0.137964	2.22045e-16	2.87051e-13
Jap	mr672	Methoxy indoleacetic acid	putatively annotated (by GGM)	mr771	Carnitine	putatively annotated	0.0915373	5.78426e-13	4.51487e-10
Jap	mr672	Methoxy indoleacetic acid	putatively annotated (by GGM)	mr822			-0.074911	3.80147e-09	1.28367e-06
All	mr672	Methoxy indoleacetic acid	putatively annotated (by GGM)	mr886			0.125201	2.20622e-10	1.02385e-07
Ind	mr672	Methoxy indoleacetic acid	putatively annotated (by GGM)	mr886			0.102497	7.12384e-10	3.53255e-07
Jap	mr672	Methoxy indoleacetic acid	putatively annotated (by GGM)	mr886			0.0974417	1.68754e-14	1.68333e-11
Ind	mr676	Nicotinoylcholine	putatively annotated (by GGM)	mr692	Punicic acid	putatively annotated	0.10745	1.02755e-10	6.11174e-08
All	mr676	Nicotinoylcholine	putatively annotated (by GGM)	mr699	Sinapoylcholine	putatively annotated (by GGM)	0.185854	2.22045e-16	2.19225e-13
Ind	mr676	Nicotinoylcholine	putatively annotated (by GGM)	mr699	Sinapoylcholine	putatively annotated (by GGM)	0.113888	7.25353e-12	5.43875e-09
Jap	mr676	Nicotinoylcholine	putatively annotated (by GGM)	mr699	Sinapoylcholine	putatively annotated (by GGM)	0.0951545	6.79457e-14	6.33999e-11
All	mr676	Nicotinoylcholine	putatively annotated (by GGM)	mr753			0.127837	9.11351e-11	4.58221e-08
Ind	mr676	Nicotinoylcholine	putatively annotated (by GGM)	mr753			0.114475	5.65459e-12	4.29802e-09
All	mr676	Nicotinoylcholine	putatively annotated (by GGM)	mr766			0.159731	4.44089e-16	4.15772e-13
Ind	mr676	Nicotinoylcholine	putatively annotated (by GGM)	mr766			0.0923809	2.81983e-08	9.55539e-06
Jap	mr676	Nicotinoylcholine	putatively annotated (by GGM)	mr766			0.0939302	1.41664e-13	1.25222e-10
All	mr676	Nicotinoylcholine	putatively annotated (by GGM)	mr773	alpha,epsilon-Diaminopimelic acid	putatively annotated	0.152336	1.0214e-14	8.50799e-12
Ind	mr676	Nicotinoylcholine	putatively annotated (by GGM)	mr773	alpha,epsilon-Diaminopimelic acid	putatively annotated	0.126204	2.9754e-14	3.25675e-11
All	mr676	Nicotinoylcholine	putatively annotated (by GGM)	mr860			0.107019	5.99746e-08	1.73276e-05
Ind	mr676	Nicotinoylcholine	putatively annotated (by GGM)	mr860			0.10202	8.54286e-10	4.15864e-07
Ind	mr676	Nicotinoylcholine	putatively annotated (by GGM)	mr936			0.111939	1.64484e-11	1.15963e-08
All	mr677	Kynurenine	standard	mr720	Digitoxigenine	putatively annotated	0.105012	1.05677e-07	2.87932e-05
Ind	mr677	Kynurenine	standard	mr720	Digitoxigenine	putatively annotated	0.0991305	2.52435e-09	1.09153e-06
Jap	mr677	Kynurenine	standard	mr720	Digitoxigenine	putatively annotated	0.0823793	9.05209e-11	4.51727e-08
All	mr677	Kynurenine	standard	mr725			0.145401	1.57652e-13	1.1719e-10
Ind	mr677	Kynurenine	standard	mr725			0.100215	1.68695e-09	7.54607e-07
Jap	mr677	Kynurenine	standard	mr795	Feruloyl putrescine O-hexoside	putatively annotated (by GGM)	0.0801251	2.90001e-10	1.28744e-07
Jap	mr682	Cinnamoyl choline	putatively annotated	mr929			0.0676582	1.03365e-07	2.3791e-05
Ind	mr683			mr802	1-Methylnicotinamide	putatively annotated	0.0904892	5.38516e-08	1.66876e-05
Jap	mr683			mr838	Chrysoeriol O-feruloylhexosyl-O-hexoside	putatively annotated	0.0684557	7.30232e-08	1.76372e-05
All	mr684			mr775			0.325223	2.22045e-16	2.19225e-13
Ind	mr684			mr775			0.234278	2.22045e-16	3.33249e-13
Jap	mr684			mr775			0.197508	2.22045e-16	2.87051e-13
Jap	mr686			mr844	Tricin O-sinapoylhexoside	putatively annotated	0.0692131	5.23078e-08	1.31517e-05
Ind	mr686			mr876	N-Acetyltryptamine	putatively annotated (by GGM)	0.104377	3.45183e-10	1.82859e-07
Ind	mr687			mr694			0.108932	5.65834e-11	3.57373e-08
Ind	mr687			mr814	LPC(1-acyl 18:1)	standard	0.120692	3.73479e-13	3.53278e-10
Ind	mr692	Punicic acid	putatively annotated	mr773	alpha,epsilon-Diaminopimelic acid	putatively annotated	0.0983403	3.37708e-09	1.41228e-06
All	mr692	Punicic acid	putatively annotated	mr802	1-Methylnicotinamide	putatively annotated	0.108435	3.99724e-08	1.20465e-05
Jap	mr692	Punicic acid	putatively annotated	mr836			0.081034	1.82036e-10	8.44786e-08
Jap	mr692	Punicic acid	putatively annotated	mr949	Tianshic acid	putatively annotated	0.0785539	6.40891e-10	2.603e-07
Jap	mr694			mr823			0.0841524	3.54388e-11	1.94966e-08
Ind	mr694			mr965			0.123754	9.28146e-14	9.49355e-11
All	mr695	Chrysoeriol	standard	mr700			0.142437	4.88942e-13	3.44933e-10
Ind	mr695	Chrysoeriol	standard	mr700			0.102157	8.10812e-10	3.96928e-07
Ind	mr695	Chrysoeriol	standard	mr832			0.089657	7.12902e-08	2.09833e-05
All	mr695	Chrysoeriol	standard	mr848			0.135687	5.87885e-12	3.54702e-09
Ind	mr695	Chrysoeriol	standard	mr980			0.10143	1.06838e-09	5.06102e-07
Jap	mr697			mr802	1-Methylnicotinamide	putatively annotated	0.0682055	8.14655e-08	1.9376e-05
All	mr697			mr915			0.209396	2.22045e-16	2.19225e-13
Ind	mr697			mr915			0.099226	2.43669e-09	1.05732e-06
Jap	mr697			mr915			0.123845	2.22045e-16	2.87051e-13
All	mr698	N-p-Coumaroyltryptamine	putatively annotated (by GGM)	mr707	N-Feruloyltryptamine	putatively annotated (by GGM)	0.122614	5.16164e-10	2.25745e-07
Jap	mr698	N-p-Coumaroyltryptamine	putatively annotated (by GGM)	mr707	N-Feruloyltryptamine	putatively annotated (by GGM)	0.0673562	1.17782e-07	2.65965e-05
Ind	mr699	Sinapoylcholine	putatively annotated (by GGM)	mr773	alpha,epsilon-Diaminopimelic acid	putatively annotated	0.0951911	1.0532e-08	4.02607e-06
All	mr699	Sinapoylcholine	putatively annotated (by GGM)	mr887			0.103469	1.62223e-07	4.24547e-05
Ind	mr699	Sinapoylcholine	putatively annotated (by GGM)	mr998			0.0900634	6.21835e-08	1.87915e-05
All	mr700			mr842			0.108702	3.70029e-08	1.12424e-05
All	mr700			mr979			0.114195	7.27086e-09	2.53376e-06
Ind	mr700			mr979			0.0891271	8.51249e-08	2.43599e-05
Jap	mr700			mr980			0.0672263	1.24568e-07	2.78805e-05
All	mr703			mr718			0.109574	2.87282e-08	8.93123e-06
Ind	mr703			mr718			0.0953029	1.01214e-08	3.88449e-06
Jap	mr704	12-Hydroxyarachidonic acid	putatively annotated	mr811			0.0659856	2.11561e-07	4.38722e-05
Ind	mr704	12-Hydroxyarachidonic acid	putatively annotated	mr873			0.108955	5.60569e-11	3.5436e-08
All	mr704	12-Hydroxyarachidonic acid	putatively annotated	mr876	N-Acetyltryptamine	putatively annotated (by GGM)	0.108032	4.48943e-08	1.33509e-05
Ind	mr704	12-Hydroxyarachidonic acid	putatively annotated	mr917			0.141467	2.22045e-16	3.33249e-13
All	mr704	12-Hydroxyarachidonic acid	putatively annotated	mr928			0.115602	4.73421e-09	1.7186e-06
Ind	mr704	12-Hydroxyarachidonic acid	putatively annotated	mr928			0.101911	8.90517e-10	4.31484e-07
Jap	mr704	12-Hydroxyarachidonic acid	putatively annotated	mr928			0.0851839	2.03539e-11	1.16358e-08
All	mr705	N-p-Coumaroylserotonin	putatively annotated (by GGM)	mr712	N-Feruloylserotonin	putatively annotated (by GGM)	0.244657	2.22045e-16	2.19225e-13
Ind	mr705	N-p-Coumaroylserotonin	putatively annotated (by GGM)	mr712	N-Feruloylserotonin	putatively annotated (by GGM)	0.141516	2.22045e-16	3.33249e-13
Jap	mr705	N-p-Coumaroylserotonin	putatively annotated (by GGM)	mr712	N-Feruloylserotonin	putatively annotated (by GGM)	0.11911	2.22045e-16	2.87051e-13
Ind	mr705	N-p-Coumaroylserotonin	putatively annotated (by GGM)	mr718			0.120508	4.05453e-13	3.80765e-10
All	mr707	N-Feruloyltryptamine	putatively annotated (by GGM)	mr792			0.103198	1.74807e-07	4.535e-05
All	mr708			mr791			0.108478	3.94782e-08	1.19136e-05
All	mr708			mr946	6-Prenylnaringenin	putatively annotated	0.117624	2.5313e-09	9.72384e-07
Ind	mr708			mr946	6-Prenylnaringenin	putatively annotated	0.0974853	4.61511e-09	1.88104e-06
Jap	mr708			mr946	6-Prenylnaringenin	putatively annotated	0.0703696	3.122e-08	8.24244e-06
Jap	mr708			mr990			0.0889081	2.60259e-12	1.79865e-09
All	mr710			mr902			0.111162	1.80286e-08	5.81575e-06
Jap	mr710			mr949	Tianshic acid	putatively annotated	0.0827228	7.55982e-11	3.85907e-08
All	mr711	Strychnine N-Oxide	putatively annotated	mr713			0.254684	2.22045e-16	2.19225e-13
Ind	mr711	Strychnine N-Oxide	putatively annotated	mr713			0.146205	2.22045e-16	3.33249e-13
Jap	mr711	Strychnine N-Oxide	putatively annotated	mr713			0.144752	2.22045e-16	2.87051e-13
All	mr712	N-Feruloylserotonin	putatively annotated (by GGM)	mr718			0.13317	1.44111e-11	8.21137e-09
Ind	mr712	N-Feruloylserotonin	putatively annotated (by GGM)	mr718			0.129938	4.88498e-15	6.29492e-12
Jap	mr712	N-Feruloylserotonin	putatively annotated (by GGM)	mr904	N-Cinnamoyltryptamine	putatively annotated (by GGM)	0.067438	1.13696e-07	2.58122e-05
All	mr713			mr872			0.108333	4.11696e-08	1.2367e-05
Ind	mr715			mr733			0.0895637	7.35582e-08	2.15139e-05
Jap	mr715			mr884			0.0671501	1.28718e-07	2.86548e-05
All	mr715			mr947			0.113093	1.0142e-08	3.43952e-06
Ind	mr715			mr976			0.124142	7.77156e-14	8.02067e-11
Ind	mr720	Digitoxigenine	putatively annotated	mr725			0.0973711	4.81085e-09	1.95372e-06
Jap	mr720	Digitoxigenine	putatively annotated	mr795	Feruloyl putrescine O-hexoside	putatively annotated (by GGM)	0.0668788	1.44625e-07	3.1583e-05
All	mr720	Digitoxigenine	putatively annotated	mr908	N-Salicyloylserotonin	putatively annotated (by GGM)	0.131005	3.07485e-11	1.66741e-08
Jap	mr722	trans-zeatin N-glucoside	putatively annotated	mr811			0.108293	2.22045e-16	2.87051e-13
Ind	mr725			mr1000			0.0944012	1.39311e-08	5.15654e-06
All	mr725			mr795	Feruloyl putrescine O-hexoside	putatively annotated (by GGM)	0.10533	9.66751e-08	2.65178e-05
Jap	mr725			mr795	Feruloyl putrescine O-hexoside	putatively annotated (by GGM)	0.0742127	5.29819e-09	1.73049e-06
Ind	mr727			mr824			0.0926013	2.61291e-08	8.94447e-06
All	mr727			mr933			0.161802	2.22045e-16	2.19225e-13
Ind	mr727			mr933			0.0916461	3.63097e-08	1.18884e-05
Jap	mr727			mr933			0.0838795	4.09941e-11	2.22566e-08
Jap	mr727			mr954			0.0790615	4.96873e-10	2.06939e-07
Jap	mr728	Epicatechin O-hexoside derivative	putatively annotated	mr904	N-Cinnamoyltryptamine	putatively annotated (by GGM)	0.147755	2.22045e-16	2.87051e-13
Jap	mr730	Di-Catechin	putatively annotated (by GGM)	mr792			0.0683414	7.677e-08	1.8411e-05
Jap	mr731	Luteolin O-rahmnosyl-O-rutinoside	putatively annotated	mr831			0.0677623	9.88e-08	2.28804e-05
Jap	mr733			mr767			0.0928642	2.66453e-13	2.24033e-10
Jap	mr733			mr869	N-Acetyl-L-leucine	putatively annotated (by GGM)	-0.0734038	7.75399e-09	2.41732e-06
All	mr733			mr873			0.202951	2.22045e-16	2.19225e-13
Jap	mr733			mr873			0.11943	2.22045e-16	2.87051e-13
Jap	mr733			mr886			-0.0778354	9.16386e-10	3.61497e-07
Ind	mr736	4-Coumaric acid	standard	mr771	Carnitine	putatively annotated	0.0906629	5.07726e-08	1.58828e-05
All	mr740	Feruloyl putrescine derivative	putatively annotated (by GGM)	mr795	Feruloyl putrescine O-hexoside	putatively annotated (by GGM)	0.139932	1.24767e-12	8.36786e-10
Ind	mr740	Feruloyl putrescine derivative	putatively annotated (by GGM)	mr795	Feruloyl putrescine O-hexoside	putatively annotated (by GGM)	0.130063	4.88498e-15	6.29492e-12
All	mr740	Feruloyl putrescine derivative	putatively annotated (by GGM)	mr981	Putrescine derivative	putatively annotated	0.188413	2.22045e-16	2.19225e-13
Ind	mr740	Feruloyl putrescine derivative	putatively annotated (by GGM)	mr981	Putrescine derivative	putatively annotated	0.1291	7.54952e-15	9.39385e-12
Jap	mr740	Feruloyl putrescine derivative	putatively annotated (by GGM)	mr981	Putrescine derivative	putatively annotated	0.0936373	1.68754e-13	1.46888e-10
Jap	mr743			mr791			0.0746521	4.30086e-09	1.43441e-06
All	mr743			mr841			0.110132	2.44082e-08	7.70093e-06
Ind	mr743			mr841			0.0883335	1.10813e-07	3.03894e-05
Jap	mr743			mr942			0.0844636	3.00005e-11	1.67225e-08
All	mr743			mr946	6-Prenylnaringenin	putatively annotated	0.148861	4.08562e-14	3.18454e-11
Ind	mr743			mr946	6-Prenylnaringenin	putatively annotated	0.105418	2.29873e-10	1.27308e-07
Jap	mr743			mr946	6-Prenylnaringenin	putatively annotated	0.075005	3.63463e-09	1.23408e-06
Jap	mr744			mr780			0.0911767	7.12763e-13	5.45957e-10
Jap	mr744			mr812	β-cryptoxanthin	standard	0.0831362	6.08031e-11	3.17602e-08
Ind	mr744			mr965			0.11108	2.34826e-11	1.59383e-08
Jap	mr747			mr767			0.0711429	2.20078e-08	6.05872e-06
Jap	mr747			mr775			0.0685597	6.97681e-08	1.69559e-05
Ind	mr748			mr887			0.139597	2.22045e-16	3.33249e-13
All	mr750			mr787			0.405957	2.22045e-16	2.19225e-13
Ind	mr750			mr787			0.244322	2.22045e-16	3.33249e-13
Jap	mr750			mr787			0.233522	2.22045e-16	2.87051e-13
Jap	mr751			mr822			0.0706603	2.73857e-08	7.35567e-06
All	mr751			mr860			0.199492	2.22045e-16	2.19225e-13
Ind	mr751			mr860			0.155428	2.22045e-16	3.33249e-13
Jap	mr751			mr860			0.0915499	5.74207e-13	4.48558e-10
All	mr751			mr887			0.104939	1.07861e-07	2.93411e-05
Jap	mr751			mr887			0.0759495	2.30749e-09	8.29554e-07
All	mr751			mr967			0.144033	2.66676e-13	1.93941e-10
Jap	mr751			mr967			0.103018	4.44089e-16	5.60647e-13
Jap	mr753			mr872			-0.0704003	3.07909e-08	8.1447e-06
Jap	mr756			mr943			0.0657283	2.35844e-07	4.82425e-05
Jap	mr758			mr787			0.0816151	1.348e-10	6.46339e-08
Jap	mr758			mr852	Tricin O-caffeoyl-4'-O-(syringyl alcohol)ether	putatively annotated (by GGM)	0.0750335	3.58541e-09	1.21935e-06
Jap	mr758			mr992			0.0768381	1.49746e-09	5.6629e-07
All	mr761			mr802	1-Methylnicotinamide	putatively annotated	0.222261	2.22045e-16	2.19225e-13
Jap	mr761			mr802	1-Methylnicotinamide	putatively annotated	0.112117	2.22045e-16	2.87051e-13
Jap	mr761			mr965			0.0694026	4.80946e-08	1.21941e-05
Jap	mr764			mr902			0.0779019	8.86659e-10	3.50544e-07
Ind	mr767			mr1000			0.0973269	4.88864e-09	1.98246e-06
Jap	mr767			mr886			0.0702313	3.32208e-08	8.71251e-06
Jap	mr767			mr931			0.0875883	5.44764e-12	3.49018e-09
All	mr767			mr941			0.103616	1.55776e-07	4.09517e-05
All	mr771	Carnitine	putatively annotated	mr823			0.19445	2.22045e-16	2.19225e-13
Ind	mr771	Carnitine	putatively annotated	mr823			0.176836	2.22045e-16	3.33249e-13
Ind	mr771	Carnitine	putatively annotated	mr895			0.105768	2.00301e-10	1.12678e-07
Ind	mr771	Carnitine	putatively annotated	mr959			0.0940906	1.55409e-08	5.6673e-06
Jap	mr773	alpha,epsilon-Diaminopimelic acid	putatively annotated	mr807	O-Phosphocholine	standard	0.0682908	7.84861e-08	1.87618e-05
Ind	mr773	alpha,epsilon-Diaminopimelic acid	putatively annotated	mr936			0.0897413	6.93024e-08	2.05126e-05
All	mr774			mr787			0.101417	2.84095e-07	6.95352e-05
Jap	mr774			mr787			0.0875414	5.59153e-12	3.56989e-09
Ind	mr774			mr804	Guanine	standard	0.107512	1.00209e-10	5.97647e-08
Ind	mr774			mr869	N-Acetyl-L-leucine	putatively annotated (by GGM)	0.0863939	2.09123e-07	5.22836e-05
All	mr776			mr906			0.145696	1.40776e-13	1.05198e-10
Ind	mr776			mr906			0.0938409	1.69653e-08	6.10677e-06
All	mr780			mr812	β-cryptoxanthin	standard	0.12785	9.07341e-11	4.56396e-08
Jap	mr780			mr812	β-cryptoxanthin	standard	0.0950124	7.41629e-14	6.86963e-11
All	mr780			mr990			0.103256	1.72054e-07	4.47209e-05
All	mr781	N-acetylneuraminic acid	putatively annotated	mr920			0.149389	3.33067e-14	2.62117e-11
Ind	mr781	N-acetylneuraminic acid	putatively annotated	mr920			0.101689	9.68532e-10	4.64629e-07
Jap	mr781	N-acetylneuraminic acid	putatively annotated	mr920			0.0710305	2.31604e-08	6.34212e-06
All	mr783			mr965			0.103114	1.78899e-07	4.62808e-05
All	mr789			mr857			0.117028	3.04739e-09	1.14841e-06
All	mr789			mr955			0.124515	2.76886e-10	1.25836e-07
Jap	mr789			mr955			0.0914052	6.24389e-13	4.83095e-10
All	mr789			mr998			0.206581	2.22045e-16	2.19225e-13
Ind	mr789			mr998			0.166071	2.22045e-16	3.33249e-13
Jap	mr789			mr998			0.0830658	6.31046e-11	3.28435e-08
All	mr791			mr795	Feruloyl putrescine O-hexoside	putatively annotated (by GGM)	0.104199	1.32552e-07	3.54225e-05
Jap	mr791			mr795	Feruloyl putrescine O-hexoside	putatively annotated (by GGM)	0.098126	1.11022e-14	1.13881e-11
All	mr791			mr841			0.189405	2.22045e-16	2.19225e-13
Ind	mr791			mr841			0.0903738	5.59961e-08	1.72393e-05
Jap	mr791			mr841			0.0919751	4.4853e-13	3.59134e-10
All	mr791			mr908	N-Salicyloylserotonin	putatively annotated (by GGM)	0.126024	1.67719e-10	8.03074e-08
Jap	mr791			mr908	N-Salicyloylserotonin	putatively annotated (by GGM)	0.0903544	1.14397e-12	8.36582e-10
Jap	mr791			mr910			0.0859013	1.37876e-11	8.04339e-09
All	mr791			mr942			0.129904	4.49896e-11	2.38499e-08
Jap	mr791			mr942			0.115534	2.22045e-16	2.87051e-13
Jap	mr791			mr946	6-Prenylnaringenin	putatively annotated	0.0665659	1.65324e-07	3.52969e-05
Jap	mr791			mr990			0.0810331	1.82116e-10	8.45111e-08
All	mr793			mr794	N-Caffeoylspermidine	putatively annotated	0.411324	2.22045e-16	2.19225e-13
Ind	mr793			mr794	N-Caffeoylspermidine	putatively annotated	0.251791	2.22045e-16	3.33249e-13
Jap	mr793			mr794	N-Caffeoylspermidine	putatively annotated	0.157773	2.22045e-16	2.87051e-13
Ind	mr795	Feruloyl putrescine O-hexoside	putatively annotated (by GGM)	mr801	Adenine	standard	0.110928	2.50031e-11	1.68351e-08
Ind	mr795	Feruloyl putrescine O-hexoside	putatively annotated (by GGM)	mr856			0.108572	6.54519e-11	4.07333e-08
All	mr795	Feruloyl putrescine O-hexoside	putatively annotated (by GGM)	mr908	N-Salicyloylserotonin	putatively annotated (by GGM)	0.16725	2.22045e-16	2.19225e-13
Jap	mr795	Feruloyl putrescine O-hexoside	putatively annotated (by GGM)	mr908	N-Salicyloylserotonin	putatively annotated (by GGM)	0.0940983	1.28342e-13	1.14318e-10
Jap	mr795	Feruloyl putrescine O-hexoside	putatively annotated (by GGM)	mr910			0.0966259	2.79776e-14	2.74003e-11
Jap	mr795	Feruloyl putrescine O-hexoside	putatively annotated (by GGM)	mr942			0.0884276	3.40994e-12	2.30276e-09
All	mr800	Agmatine	standard	mr897			0.102871	1.91201e-07	4.90474e-05
Jap	mr801	Adenine	standard	mr1001	LPC(1-acyl 16:2)	putatively annotated	0.0666937	1.56543e-07	3.37322e-05
All	mr802	1-Methylnicotinamide	putatively annotated	mr915			0.101997	2.42783e-07	6.04542e-05
Jap	mr802	1-Methylnicotinamide	putatively annotated	mr915			0.0903258	1.16285e-12	8.48703e-10
Jap	mr802	1-Methylnicotinamide	putatively annotated	mr972			0.0829302	6.77818e-11	3.50212e-08
Jap	mr802	1-Methylnicotinamide	putatively annotated	mr982			0.0906896	9.4369e-13	7.04938e-10
Jap	mr804	Guanine	standard	mr863			-0.0658378	2.25202e-07	4.6342e-05
Ind	mr806	Ethyl 3,4-dihydroxybenzoate	putatively annotated	mr860			0.0864513	2.05263e-07	5.1466e-05
All	mr806	Ethyl 3,4-dihydroxybenzoate	putatively annotated	mr919			0.110104	2.46108e-08	7.75946e-06
Ind	mr806	Ethyl 3,4-dihydroxybenzoate	putatively annotated	mr919			0.112709	1.19216e-11	8.65158e-09
Ind	mr808	Caffeic acid	standard	mr996			0.0858077	2.52702e-07	6.12462e-05
All	mr811			mr954			0.114798	6.05316e-09	2.14176e-06
Ind	mr811			mr954			0.0877211	1.35614e-07	3.58779e-05
Jap	mr811			mr954			0.0684784	7.22984e-08	1.74862e-05
All	mr811			mr961			0.202451	2.22045e-16	2.19225e-13
Ind	mr811			mr961			0.133881	8.88178e-16	1.25114e-12
Jap	mr811			mr961			0.113814	2.22045e-16	2.87051e-13
Jap	mr814	LPC(1-acyl 18:1)	standard	mr822			0.0673948	1.15836e-07	2.62239e-05
All	mr820			mr964			0.105985	8.04139e-08	2.24729e-05
All	mr822			mr831			0.195172	2.22045e-16	2.19225e-13
Ind	mr822			mr831			0.131461	2.44249e-15	3.28556e-12
Jap	mr822			mr831			0.108438	2.22045e-16	2.87051e-13
Jap	mr822			mr902			0.0675651	1.07617e-07	2.46295e-05
All	mr822			mr967			0.107571	5.12419e-08	1.50382e-05
Ind	mr822			mr967			0.0889551	9.01505e-08	2.55804e-05
Jap	mr822			mr985			0.0729584	9.54657e-09	2.8995e-06
All	mr824			mr863			0.120247	1.10616e-09	4.5276e-07
Ind	mr824			mr863			0.0945082	1.34149e-08	4.98952e-06
Jap	mr824			mr960			0.0674861	1.11354e-07	2.53588e-05
All	mr826			mr860			0.11963	1.34623e-09	5.43244e-07
Ind	mr826			mr860			0.0930444	2.24056e-08	7.81845e-06
Jap	mr826			mr860			0.0859827	1.31886e-11	7.73338e-09
Jap	mr826			mr948			0.071086	2.25836e-08	6.20068e-06
Jap	mr826			mr964			0.0671382	1.29379e-07	2.87773e-05
All	mr827			mr1000			0.218389	2.22045e-16	2.19225e-13
Ind	mr827			mr1000			0.146389	2.22045e-16	3.33249e-13
Jap	mr827			mr1000			0.109065	2.22045e-16	2.87051e-13
Ind	mr827			mr938			0.0858747	2.47309e-07	6.01619e-05
All	mr827			mr987			0.145049	1.80744e-13	1.33396e-10
Jap	mr827			mr987			0.066769	1.51586e-07	3.28359e-05
Jap	mr831			mr860			0.0824289	8.82019e-11	4.41693e-08
All	mr831			mr967			0.122177	5.9478e-10	2.57574e-07
Ind	mr831			mr967			0.127006	2.04281e-14	2.33958e-11
Jap	mr831			mr992			0.0793429	4.31189e-10	1.83181e-07
All	mr832			mr833			0.122619	5.15248e-10	2.2537e-07
Jap	mr832			mr848			0.0926973	2.93987e-13	2.44881e-10
Ind	mr832			mr980			0.0984194	3.28046e-09	1.377e-06
Jap	mr833			mr915			0.0903495	1.14708e-12	8.38582e-10
All	mr835	C-pentosyl-chrysoeriol O-hexoside	putatively annotated (by GM)	mr838	Chrysoeriol O-feruloylhexosyl-O-hexoside	putatively annotated	0.108489	3.93514e-08	1.18794e-05
Ind	mr835	C-pentosyl-chrysoeriol O-hexoside	putatively annotated (by GM)	mr988			0.0921533	3.05012e-08	1.02258e-05
All	mr836			mr954			0.170231	2.22045e-16	2.19225e-13
Ind	mr836			mr954			0.130669	3.55271e-15	4.68555e-12
Jap	mr836			mr954			0.086036	1.28109e-11	7.53628e-09
All	mr836			mr961			0.114831	5.99314e-09	2.12294e-06
Ind	mr836			mr961			0.126532	2.55351e-14	2.84995e-11
All	mr837			mr923	Phytocassane C	putatively annotated	0.125464	2.02126e-10	9.48223e-08
Ind	mr837			mr923	Phytocassane C	putatively annotated	0.0999961	1.83051e-09	8.14008e-07
All	mr839	Eriodictyol O-malonylhexoside	putatively annotated	mr846			0.150948	1.77636e-14	1.4423e-11
Ind	mr839	Eriodictyol O-malonylhexoside	putatively annotated	mr846			0.0931447	2.16366e-08	7.58115e-06
Jap	mr839	Eriodictyol O-malonylhexoside	putatively annotated	mr846			0.0716562	1.7414e-08	4.91104e-06
All	mr839	Eriodictyol O-malonylhexoside	putatively annotated	mr953			0.136169	4.9416e-12	3.03219e-09
Jap	mr839	Eriodictyol O-malonylhexoside	putatively annotated	mr953			0.0783117	7.23238e-10	2.89662e-07
All	mr839	Eriodictyol O-malonylhexoside	putatively annotated	mr956			0.15195	1.19904e-14	9.90086e-12
Ind	mr839	Eriodictyol O-malonylhexoside	putatively annotated	mr956			0.0878481	1.30065e-07	3.46469e-05
Jap	mr839	Eriodictyol O-malonylhexoside	putatively annotated	mr956			0.0959149	4.30767e-14	4.14121e-11
All	mr839	Eriodictyol O-malonylhexoside	putatively annotated	mr957			0.160198	4.44089e-16	4.15772e-13
Ind	mr839	Eriodictyol O-malonylhexoside	putatively annotated	mr957			0.120952	3.32179e-13	3.17179e-10
Jap	mr839	Eriodictyol O-malonylhexoside	putatively annotated	mr957			0.0794069	4.17469e-10	1.78097e-07
Jap	mr841			mr942			0.0823485	9.19957e-11	4.58073e-08
All	mr841			mr946	6-Prenylnaringenin	putatively annotated	0.136007	5.23892e-12	3.19632e-09
Ind	mr841			mr946	6-Prenylnaringenin	putatively annotated	0.087991	1.24085e-07	3.33504e-05
Jap	mr841			mr946	6-Prenylnaringenin	putatively annotated	0.0844336	3.04867e-11	1.69736e-08
Ind	mr841			mr990			0.0903247	5.69328e-08	1.7478e-05
All	mr846			mr953			0.139166	1.65645e-12	1.09113e-09
Ind	mr846			mr953			0.0989874	2.66139e-09	1.14454e-06
Jap	mr846			mr953			0.0658331	2.25648e-07	4.64222e-05
All	mr846			mr956			0.124303	2.96901e-10	1.34133e-07
Jap	mr846			mr956			0.0679173	9.23678e-08	2.15917e-05
[truncated: 123 more rows]

## Sheet: The union set of three panel
Population	Peak 1	Compound name	Identification (level)	Peak 2	Compound name	Identification (level)	P-correlationa	P-valuea	Q-valuec
All	mr001			mr086			0.158	1.11e-15	1.02e-12
Jap	mr001			mr599			0.0718	1.6e-08	4.56e-06
Jap	mr001			mr750			0.0865	1.02e-11	6.13e-09
Ind	mr001			mr864			0.0905	5.39e-08	1.67e-05
All	mr001			mr895			0.261	2.22e-16	2.19e-13
Ind	mr001			mr920			0.0972	5.2e-09	2.1e-06
All	mr001			mr959			0.252	2.22e-16	2.19e-13
All	mr001			mr964			0.123	4.3e-10	1.9e-07
Ind	mr002	Catechin	standard	mr041	Naringenin 7-O-glucoside	standard (by GGM and GM)	0.142	2.22e-16	3.33e-13
Jap	mr002	Catechin	standard	mr083	N-Feruloyltyramine	putatively annotated	0.101	1.33e-15	1.58e-12
Ind	mr002	Catechin	standard	mr413	O-methylnaringenin C-pentoside	putatively annotated	0.161	2.22e-16	3.33e-13
All	mr002	Catechin	standard	mr534	Methylisohaenkeanoside	putatively annotated	0.103	1.82e-07	4.71e-05
All	mr002	Catechin	standard	mr730	Di-Catechin	putatively annotated (by GGM)	0.333	2.22e-16	2.19e-13
All	mr002	Catechin	standard	mr792			0.125	2.05e-10	9.61e-08
All	mr002	Catechin	standard	mr964			0.113	1.12e-08	3.77e-06
Ind	mr003			mr180	beta-Homoisoleucine	putatively annotated (by GGM)	0.096	7.9e-09	3.1e-06
Ind	mr003			mr204	2'-Deoxyadenosine monohydrate	putatively annotated	0.126	2.62e-14	2.91e-11
Ind	mr003			mr215	Fructose 1, 6-diphosphate	putatively annotated	0.138	2.22e-16	3.33e-13
Jap	mr003			mr311	Thiamin	standard	0.0836	4.86e-11	2.59e-08
Ind	mr003			mr579	C-pentosyl-apigenin O-caffeoylhexoside	putatively annotated	0.117	2.08e-12	1.72e-09
Jap	mr003			mr930			-0.0795	4.01e-10	1.72e-07
Jap	mr004	di-C,C-pentosyl-apigenin	putatively annotated (by GM)	mr005	C-pentosyl-apigenin O-hexoside	putatively annotated (by GM)	0.173	2.22e-16	2.87e-13
Jap	mr004	di-C,C-pentosyl-apigenin	putatively annotated (by GM)	mr007			0.106	2.22e-16	2.87e-13
Jap	mr004	di-C,C-pentosyl-apigenin	putatively annotated (by GM)	mr031	C-pentosyl-apeignin O-feruloylhexoside	putatively annotated (by GM)	0.155	2.22e-16	2.87e-13
Ind	mr004	di-C,C-pentosyl-apigenin	putatively annotated (by GM)	mr074	Luteolin C-feruloylhexoside	putatively annotated	0.121	4.01e-13	3.77e-10
All	mr004	di-C,C-pentosyl-apigenin	putatively annotated (by GM)	mr522	di-C,C-pentosyl-luteolin	putatively annotated (by GM)	0.113	1.12e-08	3.76e-06
Jap	mr004	di-C,C-pentosyl-apigenin	putatively annotated (by GM)	mr938			0.16	2.22e-16	2.87e-13
Jap	mr005	C-pentosyl-apigenin O-hexoside	putatively annotated (by GM)	mr007			0.0841	3.7e-11	2.03e-08
All	mr005	C-pentosyl-apigenin O-hexoside	putatively annotated (by GM)	mr031	C-pentosyl-apeignin O-feruloylhexoside	putatively annotated (by GM)	0.252	2.22e-16	2.19e-13
Ind	mr005	C-pentosyl-apigenin O-hexoside	putatively annotated (by GM)	mr444	methylLuteolin C-hexoside	putatively annotated	0.0881	1.18e-07	3.2e-05
Jap	mr005	C-pentosyl-apigenin O-hexoside	putatively annotated (by GM)	mr522	di-C,C-pentosyl-luteolin	putatively annotated (by GM)	0.119	2.22e-16	2.87e-13
Jap	mr005	C-pentosyl-apigenin O-hexoside	putatively annotated (by GM)	mr938			0.13	2.22e-16	2.87e-13
Jap	mr006	Guanine derivative	putatively annotated	mr008			0.0943	1.16e-13	1.04e-10
All	mr006	Guanine derivative	putatively annotated	mr012			0.11	2.34e-08	7.4e-06
All	mr006	Guanine derivative	putatively annotated	mr040			0.103	1.98e-07	5.06e-05
All	mr006	Guanine derivative	putatively annotated	mr052	N2, N2-Dimethyguanosine	putatively annotated	0.17	2.22e-16	2.19e-13
Ind	mr006	Guanine derivative	putatively annotated	mr108			0.106	2.03e-10	1.14e-07
Ind	mr006	Guanine derivative	putatively annotated	mr376			0.0942	1.5e-08	5.5e-06
Ind	mr006	Guanine derivative	putatively annotated	mr720	Digitoxigenine	putatively annotated	0.0866	1.97e-07	4.97e-05
Jap	mr007			mr068	Apigenin 7-O-rutinoside	standard	0.0688	6.21e-08	1.53e-05
Ind	mr007			mr361			-0.0863	2.18e-07	5.41e-05
Jap	mr007			mr527	C-hexosyl-C-pentosyl-apigenin	putatively annotated (by GM)	0.0678	9.81e-08	2.27e-05
All	mr007			mr616	DIMBOA glucoside	putatively annotated	0.106	7.01e-08	1.99e-05
Jap	mr007			mr747			0.073	9.54e-09	2.9e-06
Jap	mr007			mr787			0.0681	8.53e-08	2.02e-05
Jap	mr007			mr904	N-Cinnamoyltryptamine	putatively annotated (by GGM)	0.0726	1.11e-08	3.32e-06
Jap	mr007			mr905			0.0672	1.26e-07	2.81e-05
Jap	mr007			mr938			0.19	2.22e-16	2.87e-13
Jap	mr008			mr012			0.084	3.83e-11	2.09e-08
All	mr008			mr033			0.153	9.33e-15	7.8e-12
All	mr008			mr040			0.138	2.53e-12	1.63e-09
All	mr008			mr052	N2, N2-Dimethyguanosine	putatively annotated	0.11	2.33e-08	7.38e-06
Jap	mr008			mr134	Feruloyl putrescine O-hexoside	putatively annotated (by GGM)	0.0822	9.84e-11	4.85e-08
Jap	mr008			mr387	Succinyladenosine	putatively annotated	0.0724	1.24e-08	3.65e-06
Jap	mr008			mr732			0.076	2.22e-09	8.02e-07
Jap	mr008			mr789			0.0735	7.32e-09	2.3e-06
Jap	mr009	IAA-Asp-N-Glc	putatively annotated (by GM)	mr122	9-Hydroxy-(10E,12Z,15Z)-octadecatrienoic acid	putatively annotated	0.0802	2.76e-10	1.23e-07
Ind	mr009	IAA-Asp-N-Glc	putatively annotated (by GM)	mr559	Tricin 4'-O-(syringyl alcohol)ether O-hexoside	putatively annotated	0.0884	1.1e-07	3.02e-05
Jap	mr009	IAA-Asp-N-Glc	putatively annotated (by GM)	mr664	N-Acetyl-DL-glutamic acid	putatively annotated	0.0946	9.57e-14	8.69e-11
Jap	mr009	IAA-Asp-N-Glc	putatively annotated (by GM)	mr722	trans-zeatin N-glucoside	putatively annotated	0.0993	5.33e-15	5.82e-12
Ind	mr009	IAA-Asp-N-Glc	putatively annotated (by GM)	mr753			0.0938	1.74e-08	6.25e-06
Jap	mr009	IAA-Asp-N-Glc	putatively annotated (by GM)	mr941			0.0792	4.53e-10	1.91e-07
Ind	mr009	IAA-Asp-N-Glc	putatively annotated (by GM)	mr969	Cholesterol	putatively annotated	-0.0868	1.85e-07	4.71e-05
Jap	mr009	IAA-Asp-N-Glc	putatively annotated (by GM)	mr985			0.0906	1e-12	7.43e-10
Jap	mr010			mr072	C-hexosyl-luteolin O-hexoside	putatively annotated	0.0714	1.96e-08	5.46e-06
Ind	mr010			mr838	Chrysoeriol O-feruloylhexosyl-O-hexoside	putatively annotated	-0.148	2.22e-16	3.33e-13
All	mr011	Feruloyl quinate	putatively annotated	mr517			0.167	2.22e-16	2.19e-13
All	mr012			mr033			0.162	2.22e-16	2.19e-13
Jap	mr012			mr040			0.066	2.14e-07	4.43e-05
Jap	mr012			mr052	N2, N2-Dimethyguanosine	putatively annotated	0.0794	4.2e-10	1.79e-07
Ind	mr012			mr108			0.13	6e-15	7.58e-12
Jap	mr012			mr677	Kynurenine	standard	0.066	2.11e-07	4.37e-05
Ind	mr012			mr720	Digitoxigenine	putatively annotated	0.0997	2.05e-09	9.02e-07
All	mr012			mr725			0.165	2.22e-16	2.19e-13
Jap	mr013	Trigonelline	standard	mr143			0.0728	1.04e-08	3.14e-06
Ind	mr013	Trigonelline	standard	mr289			0.128	1.47e-14	1.73e-11
Ind	mr013	Trigonelline	standard	mr415			0.1	1.53e-09	6.93e-07
Jap	mr013	Trigonelline	standard	mr624			0.0691	5.45e-08	1.36e-05
All	mr013	Trigonelline	standard	mr638			0.116	4.86e-09	1.76e-06
Jap	mr013	Trigonelline	standard	mr703			0.0688	6.18e-08	1.52e-05
Jap	mr013	Trigonelline	standard	mr751			0.0741	5.57e-09	1.81e-06
All	mr013	Trigonelline	standard	mr844	Tricin O-sinapoylhexoside	putatively annotated	0.11	2.81e-08	8.76e-06
Ind	mr014	N-p-Coumaroylputrescine	putatively annotated	mr182			0.108	7.63e-11	4.67e-08
Ind	mr014	N-p-Coumaroylputrescine	putatively annotated	mr200	Cystathionine	putatively annotated (by GM)	0.1	1.57e-09	7.08e-07
Ind	mr014	N-p-Coumaroylputrescine	putatively annotated	mr404	Tricin derivative	putatively annotated	0.1	1.62e-09	7.27e-07
Ind	mr014	N-p-Coumaroylputrescine	putatively annotated	mr430	Luteolin 6-C-glucoside	standard	0.0921	3.14e-08	1.05e-05
Jap	mr014	N-p-Coumaroylputrescine	putatively annotated	mr572	Denin	putatively annotated	0.0709	2.49e-08	6.75e-06
Jap	mr014	N-p-Coumaroylputrescine	putatively annotated	mr720	Digitoxigenine	putatively annotated	0.0713	2.06e-08	5.7e-06
Jap	mr014	N-p-Coumaroylputrescine	putatively annotated	mr820			0.0788	5.72e-10	2.35e-07
Jap	mr014	N-p-Coumaroylputrescine	putatively annotated	mr850			0.0797	3.59e-10	1.56e-07
All	mr014	N-p-Coumaroylputrescine	putatively annotated	mr896	N-Benzoyltryptamine	putatively annotated	0.119	1.89e-09	7.46e-07
Ind	mr014	N-p-Coumaroylputrescine	putatively annotated	mr903	N-Benzoylserotonin	putatively annotated (by GGM)	0.0988	2.89e-09	1.23e-06
All	mr016			mr035			0.2	2.22e-16	2.19e-13
Jap	mr016			mr103			0.0995	4.44e-15	4.92e-12
All	mr016			mr339			0.172	2.22e-16	2.19e-13
All	mr016			mr910			0.157	1.78e-15	1.59e-12
Jap	mr016			mr919			0.0748	3.96e-09	1.33e-06
Jap	mr016			mr943			0.0755	2.9e-09	1.01e-06
Jap	mr016			mr945			0.107	2.22e-16	2.87e-13
Jap	mr017	Tricin	standard	mr093			0.0926	3.16e-13	2.62e-10
All	mr017	Tricin	standard	mr516	Tricin O-glucoside derivative	putatively annotated	0.116	3.99e-09	1.47e-06
All	mr017	Tricin	standard	mr656	Pyridoxine	standard	0.134	9.6e-12	5.65e-09
All	mr017	Tricin	standard	mr695	Chrysoeriol	standard	0.107	6.38e-08	1.83e-05
All	mr017	Tricin	standard	mr700			0.125	2.32e-10	1.07e-07
Jap	mr018	Pelargonidin O-hexoside	putatively annotated (by GM)	mr036			0.0655	2.65e-07	5.33e-05
All	mr018	Pelargonidin O-hexoside	putatively annotated (by GM)	mr059	Apigenin 6-C-glucoside	standard	0.175	2.22e-16	2.19e-13
Jap	mr018	Pelargonidin O-hexoside	putatively annotated (by GM)	mr100			0.0901	1.31e-12	9.44e-10
All	mr018	Pelargonidin O-hexoside	putatively annotated (by GM)	mr231	Pelargonin O-hexosyl-O-hexoside	putatively annotated	0.296	2.22e-16	2.19e-13
All	mr018	Pelargonidin O-hexoside	putatively annotated (by GM)	mr422	Apigenin 7-O-glucoside	standard	0.347	2.22e-16	2.19e-13
All	mr018	Pelargonidin O-hexoside	putatively annotated (by GM)	mr533	C-hexosyl-luteolin O-pentoside	putatively annotated	0.164	2.22e-16	2.19e-13
Ind	mr018	Pelargonidin O-hexoside	putatively annotated (by GM)	mr617	Vitamin B2	standard	0.103	5.75e-10	2.9e-07
Ind	mr018	Pelargonidin O-hexoside	putatively annotated (by GM)	mr631			0.0892	8.26e-08	2.37e-05
Jap	mr018	Pelargonidin O-hexoside	putatively annotated (by GM)	mr638			0.0687	6.59e-08	1.61e-05
Ind	mr018	Pelargonidin O-hexoside	putatively annotated (by GM)	mr820			0.0855	2.82e-07	6.73e-05
Ind	mr018	Pelargonidin O-hexoside	putatively annotated (by GM)	mr908	N-Salicyloylserotonin	putatively annotated (by GGM)	0.0879	1.29e-07	3.43e-05
Jap	mr018	Pelargonidin O-hexoside	putatively annotated (by GM)	mr982			0.0683	7.96e-08	1.9e-05
Jap	mr019	O-methylapigenin C-hexoside	putatively annotated (by GM)	mr438	C-hexosyl-methylchrysoeriol	putatively annotated	0.238	2.22e-16	2.87e-13
All	mr019	O-methylapigenin C-hexoside	putatively annotated (by GM)	mr444	methylLuteolin C-hexoside	putatively annotated	0.212	2.22e-16	2.19e-13
Jap	mr019	O-methylapigenin C-hexoside	putatively annotated (by GM)	mr533	C-hexosyl-luteolin O-pentoside	putatively annotated	0.0666	1.64e-07	3.51e-05
All	mr019	O-methylapigenin C-hexoside	putatively annotated (by GM)	mr716	Biflorin	putatively annotated	0.109	3.54e-08	1.08e-05
Ind	mr019	O-methylapigenin C-hexoside	putatively annotated (by GM)	mr747			0.127	2.13e-14	2.43e-11
Jap	mr019	O-methylapigenin C-hexoside	putatively annotated (by GM)	mr767			0.0669	1.41e-07	3.1e-05
Jap	mr020	Cyanidin 3-O-glucoside	standard	mr041	Naringenin 7-O-glucoside	standard (by GGM and GM)	0.0744	4.87e-09	1.6e-06
Jap	mr020	Cyanidin 3-O-glucoside	standard	mr045	Diosmetinidin O-hexoside	putatively annotated	0.121	2.22e-16	2.87e-13
All	mr020	Cyanidin 3-O-glucoside	standard	mr046	Peonidin 3-O-glucoside	standard	0.239	2.22e-16	2.19e-13
All	mr020	Cyanidin 3-O-glucoside	standard	mr048	Cyanidin 3,5-di-O-hexoside	putatively annotated	0.166	2.22e-16	2.19e-13
All	mr020	Cyanidin 3-O-glucoside	standard	mr051	Tricetin	putatively annotated	0.237	2.22e-16	2.19e-13
Ind	mr020	Cyanidin 3-O-glucoside	standard	mr062	Chrysoeriol C-hexoside	putatively annotated (by GM)	0.0986	3.08e-09	1.3e-06
Ind	mr020	Cyanidin 3-O-glucoside	standard	mr070	Cyanidin O-rutinoside	standard	0.0993	2.41e-09	1.05e-06
All	mr020	Cyanidin 3-O-glucoside	standard	mr107			0.118	2.18e-09	8.5e-07
Jap	mr020	Cyanidin 3-O-glucoside	standard	mr222	Cyanidin 3-O-arabinopyranoside	putatively annotated (by GM)	0.124	2.22e-16	2.87e-13
Ind	mr020	Cyanidin 3-O-glucoside	standard	mr230	Diosmetinidin O-rutinoside	putatively annotated (by GM)	0.0859	2.46e-07	6e-05
Ind	mr020	Cyanidin 3-O-glucoside	standard	mr502	O-methylQuercetin O-hexoside	putatively annotated (by GM)	0.0906	5.26e-08	1.63e-05
All	mr021	Chrysoeriol 5-O-hexoside	putatively annotated (by GM)	mr446	Chrysoeriol 7-O-hexoside	putatively annotated (by GM)	0.136	5.19e-12	3.17e-09
All	mr022	Delphinidin O-hexoside derivative	putatively annotated	mr045	Diosmetinidin O-hexoside	putatively annotated	0.168	2.22e-16	2.19e-13
Ind	mr022	Delphinidin O-hexoside derivative	putatively annotated	mr048	Cyanidin 3,5-di-O-hexoside	putatively annotated	0.102	9.65e-10	4.63e-07
All	mr022	Delphinidin O-hexoside derivative	putatively annotated	mr063	Delphinidin 3-O-glucoside	putatively annotated (by GM)	0.114	8.81e-09	3.02e-06
Ind	mr022	Delphinidin O-hexoside derivative	putatively annotated	mr222	Cyanidin 3-O-arabinopyranoside	putatively annotated (by GM)	0.254	2.22e-16	3.33e-13
Ind	mr022	Delphinidin O-hexoside derivative	putatively annotated	mr470			0.129	9.77e-15	1.19e-11
All	mr023	Tricin 4'-O-(threo-β-4-hydroxyphenylglyceryl) ether	putatively annotated	mr024	Tricin 4'-O-(syringyl alcohol)ether	putatively annotated	0.141	8.39e-13	5.74e-10
All	mr024	Tricin 4'-O-(syringyl alcohol)ether	putatively annotated	mr095			0.129	6.01e-11	3.12e-08
Jap	mr024	Tricin 4'-O-(syringyl alcohol)ether	putatively annotated	mr559	Tricin 4'-O-(syringyl alcohol)ether O-hexoside	putatively annotated	0.0795	3.94e-10	1.69e-07
All	mr025	3’, 4’, 5’-Tricetin O-hexoside	putatively annotated (by GM)	mr029	Tricetin 5-O-hexosyl-O-hexoside	putatively annotated (by GM)	0.11	2.68e-08	8.37e-06
Jap	mr027	Tricin 4'-O-(β-guaiacylglyceryl) ether	putatively annotated	mr050	Apigenin	standard	0.081	1.81e-10	8.4e-08
All	mr027	Tricin 4'-O-(β-guaiacylglyceryl) ether	putatively annotated	mr516	Tricin O-glucoside derivative	putatively annotated	0.111	2.1e-08	6.69e-06
All	mr028	Tricin O-malonylhexoside	putatively annotated (by GM)	mr030	Tricin O-rhamnosyl-O-malonylhexoside	putatively annotated (by GM)	0.193	2.22e-16	2.19e-13
All	mr028	Tricin O-malonylhexoside	putatively annotated (by GM)	mr091			0.131	2.78e-11	1.51e-08
Jap	mr028	Tricin O-malonylhexoside	putatively annotated (by GM)	mr522	di-C,C-pentosyl-luteolin	putatively annotated (by GM)	0.105	2.22e-16	2.87e-13
All	mr028	Tricin O-malonylhexoside	putatively annotated (by GM)	mr629	Tricin O-glucuronide-O-hexoside	putatively annotated	0.128	7.73e-11	3.94e-08
All	mr029	Tricetin 5-O-hexosyl-O-hexoside	putatively annotated (by GM)	mr093			0.169	2.22e-16	2.19e-13
All	mr029	Tricetin 5-O-hexosyl-O-hexoside	putatively annotated (by GM)	mr553	Tricin O-hexosyl-O-hexoside	putatively annotated	0.212	2.22e-16	2.19e-13
Jap	mr029	Tricetin 5-O-hexosyl-O-hexoside	putatively annotated (by GM)	mr631			0.0879	4.62e-12	3.02e-09
Ind	mr029	Tricetin 5-O-hexosyl-O-hexoside	putatively annotated (by GM)	mr835	C-pentosyl-chrysoeriol O-hexoside	putatively annotated (by GM)	0.121	4.04e-13	3.79e-10
All	mr029	Tricetin 5-O-hexosyl-O-hexoside	putatively annotated (by GM)	mr842			0.177	2.22e-16	2.19e-13
Jap	mr030	Tricin O-rhamnosyl-O-malonylhexoside	putatively annotated (by GM)	mr411	Daidzein O-hexoside	putatively annotated	0.0724	1.23e-08	3.63e-06
Jap	mr030	Tricin O-rhamnosyl-O-malonylhexoside	putatively annotated (by GM)	mr440			0.0866	9.66e-12	5.86e-09
Jap	mr030	Tricin O-rhamnosyl-O-malonylhexoside	putatively annotated (by GM)	mr473			0.106	2.22e-16	2.87e-13
Jap	mr030	Tricin O-rhamnosyl-O-malonylhexoside	putatively annotated (by GM)	mr822			0.0714	1.97e-08	5.48e-06
Jap	mr030	Tricin O-rhamnosyl-O-malonylhexoside	putatively annotated (by GM)	mr985			0.067	1.39e-07	3.06e-05
All	mr031	C-pentosyl-apeignin O-feruloylhexoside	putatively annotated (by GM)	mr032	Progesterone	putatively annotated	0.102	2.66e-07	6.57e-05
Jap	mr031	C-pentosyl-apeignin O-feruloylhexoside	putatively annotated (by GM)	mr547			0.086	1.34e-11	7.84e-09
All	mr031	C-pentosyl-apeignin O-feruloylhexoside	putatively annotated (by GM)	mr621	Rhodomyrtone	putatively annotated	0.116	3.86e-09	1.43e-06
Jap	mr031	C-pentosyl-apeignin O-feruloylhexoside	putatively annotated (by GM)	mr938			0.0738	6.55e-09	2.09e-06
Jap	mr032	Progesterone	putatively annotated	mr103			0.12	2.22e-16	2.87e-13
Jap	mr032	Progesterone	putatively annotated	mr876	N-Acetyltryptamine	putatively annotated (by GGM)	0.0705	2.89e-08	7.71e-06
All	mr032	Progesterone	putatively annotated	mr919			0.137	3.51e-12	2.22e-09
All	mr032	Progesterone	putatively annotated	mr943			0.184	2.22e-16	2.19e-13
Jap	mr032	Progesterone	putatively annotated	mr945			0.159	2.22e-16	2.87e-13
Ind	mr033			mr052	N2, N2-Dimethyguanosine	putatively annotated	0.0934	1.99e-08	7.02e-06
Ind	mr033			mr108			0.0985	3.16e-09	1.33e-06
Ind	mr033			mr162			0.0913	4.1e-08	1.32e-05
Jap	mr033			mr181	Lysine	standard	0.0691	5.38e-08	1.35e-05
Jap	mr033			mr416			0.0739	6.26e-09	2.01e-06
Jap	mr033			mr720	Digitoxigenine	putatively annotated	0.0738	6.33e-09	2.03e-06
Ind	mr033			mr929			0.0907	4.98e-08	1.56e-05
Jap	mr035			mr044			0.0693	5.02e-08	1.27e-05
All	mr035			mr103			0.15	2.8e-14	2.23e-11
All	mr035			mr522	di-C,C-pentosyl-luteolin	putatively annotated (by GM)	0.149	3.91e-14	3.05e-11
All	mr035			mr910			0.114	7.32e-09	2.55e-06
All	mr036			mr262	Phenylalanine	standard	0.103	1.64e-07	4.3e-05
All	mr036			mr547			0.111	1.79e-08	5.76e-06
All	mr036			mr781	N-acetylneuraminic acid	putatively annotated	0.134	9.2e-12	5.43e-09
All	mr036			mr920			0.184	2.22e-16	2.19e-13
Jap	mr037	1-oleoylglycerol (1-monoolein)	putatively annotated	mr050	Apigenin	standard	0.114	2.22e-16	2.87e-13
All	mr037	1-oleoylglycerol (1-monoolein)	putatively annotated	mr108			0.103	2e-07	5.11e-05
Ind	mr037	1-oleoylglycerol (1-monoolein)	putatively annotated	mr237	Alanine	standard	0.105	2.97e-10	1.6e-07
Ind	mr037	1-oleoylglycerol (1-monoolein)	putatively annotated	mr261			0.102	8.56e-10	4.17e-07
Jap	mr037	1-oleoylglycerol (1-monoolein)	putatively annotated	mr338			0.0678	9.62e-08	2.24e-05
Ind	mr037	1-oleoylglycerol (1-monoolein)	putatively annotated	mr533	C-hexosyl-luteolin O-pentoside	putatively annotated	0.0857	2.6e-07	6.27e-05
Ind	mr037	1-oleoylglycerol (1-monoolein)	putatively annotated	mr716	Biflorin	putatively annotated	0.124	7.99e-14	8.23e-11
Ind	mr037	1-oleoylglycerol (1-monoolein)	putatively annotated	mr872			0.109	4.51e-11	2.9e-08
Ind	mr037	1-oleoylglycerol (1-monoolein)	putatively annotated	mr887			0.128	1.55e-14	1.83e-11
All	mr037	1-oleoylglycerol (1-monoolein)	putatively annotated	mr934			0.118	2.59e-09	9.91e-07
Ind	mr039			mr080	C-pentosyl-apigenin O-rutinoside	putatively annotated	0.0888	9.49e-08	2.67e-05
Jap	mr039			mr130			0.0665	1.73e-07	3.66e-05
Ind	mr039			mr199			0.0881	1.18e-07	3.2e-05
Jap	mr039			mr361			0.0864	1.04e-11	6.25e-09
Jap	mr039			mr395			0.0866	9.64e-12	5.84e-09
All	mr039			mr397			0.104	1.57e-07	4.12e-05
Ind	mr039			mr517			0.0873	1.56e-07	4.06e-05
Jap	mr039			mr614			0.0756	2.73e-09	9.59e-07
All	mr039			mr624			0.229	2.22e-16	2.19e-13
Jap	mr039			mr654			-0.0702	3.32e-08	8.71e-06
Ind	mr039			mr667	2-(5-hydroxy-1H-indol-3-yl)acetic acid	putatively annotated	0.0861	2.29e-07	5.64e-05
All	mr039			mr670			0.124	2.86e-10	1.3e-07
Jap	mr039			mr730	Di-Catechin	putatively annotated (by GGM)	0.125	2.22e-16	2.87e-13
Ind	mr039			mr734			0.171	2.22e-16	3.33e-13
Jap	mr039			mr738	N-Hydroxy-L-tryptophan	putatively annotated (by GGM)	0.0667	1.53e-07	3.31e-05
All	mr039			mr774			0.108	4.51e-08	1.34e-05
Ind	mr039			mr829			0.0911	4.37e-08	1.4e-05
Jap	mr039			mr838	Chrysoeriol O-feruloylhexosyl-O-hexoside	putatively annotated	0.0909	8.6e-13	6.48e-10
All	mr039			mr858			0.137	3.8e-12	2.39e-09
All	mr040			mr052	N2, N2-Dimethyguanosine	putatively annotated	0.106	8.8e-08	2.44e-05
Jap	mr040			mr134	Feruloyl putrescine O-hexoside	putatively annotated (by GGM)	0.0705	2.94e-08	7.83e-06
Jap	mr040			mr197			0.071	2.36e-08	6.46e-06
Jap	mr040			mr199			0.068	8.92e-08	2.09e-05
Ind	mr040			mr200	Cystathionine	putatively annotated (by GM)	0.111	2.28e-11	1.55e-08
Jap	mr040			mr458			0.0814	1.54e-10	7.3e-08
Ind	mr040			mr720	Digitoxigenine	putatively annotated	0.1	1.78e-09	7.95e-07
All	mr041	Naringenin 7-O-glucoside	standard (by GGM and GM)	mr051	Tricetin	putatively annotated	0.178	2.22e-16	2.19e-13
All	mr041	Naringenin 7-O-glucoside	standard (by GGM and GM)	mr231	Pelargonin O-hexosyl-O-hexoside	putatively annotated	0.382	2.22e-16	2.19e-13
Ind	mr041	Naringenin 7-O-glucoside	standard (by GGM and GM)	mr413	O-methylnaringenin C-pentoside	putatively annotated	0.104	3.74e-10	1.96e-07
All	mr041	Naringenin 7-O-glucoside	standard (by GGM and GM)	mr422	Apigenin 7-O-glucoside	standard	0.297	2.22e-16	2.19e-13
Ind	mr041	Naringenin 7-O-glucoside	standard (by GGM and GM)	mr730	Di-Catechin	putatively annotated (by GGM)	0.102	7.31e-10	3.61e-07
All	mr042	Petunidin 3-O-rutinoside	putatively annotated (by GM)	mr160	Kaempferol derivative	putatively annotated (by GM)	0.133	1.63e-11	9.17e-09
All	mr042	Petunidin 3-O-rutinoside	putatively annotated (by GM)	mr232	Delphinidin O-rutinoside	putatively annotated (by GM)	0.104	1.22e-07	3.29e-05
Ind	mr043			mr156			0.133	1.33e-15	1.83e-12
Ind	mr043			mr376			0.0942	1.47e-08	5.41e-06
All	mr043			mr484			0.116	3.87e-09	1.43e-06
All	mr043			mr563			0.184	2.22e-16	2.19e-13
Jap	mr043			mr824			0.0806	2.27e-10	1.03e-07
Ind	mr044			mr074	Luteolin C-feruloylhexoside	putatively annotated	0.0932	2.1e-08	7.38e-06
All	mr044			mr209	4beta-Hydroxy-11-O-(2'-pyrolylcarboxy)epilupinine	putatively annotated	0.12	1.18e-09	4.83e-07
Ind	mr044			mr727			0.107	1.26e-10	7.38e-08
Jap	mr044			mr930			0.0765	1.78e-09	6.6e-07
All	mr044			mr958	Ferulic acid O-hexoside	putatively annotated	0.121	8.38e-10	3.53e-07
All	mr045	Diosmetinidin O-hexoside	putatively annotated	mr046	Peonidin 3-O-glucoside	standard	0.315	2.22e-16	2.19e-13
Jap	mr045	Diosmetinidin O-hexoside	putatively annotated	mr048	Cyanidin 3,5-di-O-hexoside	putatively annotated	0.0992	5.77e-15	6.26e-12
Jap	mr045	Diosmetinidin O-hexoside	putatively annotated	mr051	Tricetin	putatively annotated	0.0867	8.74e-12	5.36e-09
Ind	mr045	Diosmetinidin O-hexoside	putatively annotated	mr063	Delphinidin 3-O-glucoside	putatively annotated (by GM)	0.0987	2.91e-09	1.24e-06
All	mr045	Diosmetinidin O-hexoside	putatively annotated	mr130			0.121	7.87e-10	3.33e-07
All	mr045	Diosmetinidin O-hexoside	putatively annotated	mr222	Cyanidin 3-O-arabinopyranoside	putatively annotated (by GM)	0.162	2.22e-16	2.19e-13
Jap	mr046	Peonidin 3-O-glucoside	standard	mr048	Cyanidin 3,5-di-O-hexoside	putatively annotated	0.147	2.22e-16	2.87e-13
Jap	mr046	Peonidin 3-O-glucoside	standard	mr051	Tricetin	putatively annotated	0.105	2.22e-16	2.87e-13
All	mr046	Peonidin 3-O-glucoside	standard	mr062	Chrysoeriol C-hexoside	putatively annotated (by GM)	0.164	2.22e-16	2.19e-13
Jap	mr046	Peonidin 3-O-glucoside	standard	mr222	Cyanidin 3-O-arabinopyranoside	putatively annotated (by GM)	0.127	2.22e-16	2.87e-13
Jap	mr046	Peonidin 3-O-glucoside	standard	mr861			0.0882	3.77e-12	2.52e-09
All	mr048	Cyanidin 3,5-di-O-hexoside	putatively annotated	mr051	Tricetin	putatively annotated	0.178	2.22e-16	2.19e-13
All	mr048	Cyanidin 3,5-di-O-hexoside	putatively annotated	mr222	Cyanidin 3-O-arabinopyranoside	putatively annotated (by GM)	0.285	2.22e-16	2.19e-13
All	mr048	Cyanidin 3,5-di-O-hexoside	putatively annotated	mr543	C-hexosyl-chrysoeriol O-hexoside	putatively annotated	0.128	7.46e-11	3.82e-08
All	mr048	Cyanidin 3,5-di-O-hexoside	putatively annotated	mr861			0.126	1.61e-10	7.72e-08
All	mr049	Esculetin	putatively annotated	mr051	Tricetin	putatively annotated	0.194	2.22e-16	2.19e-13
All	mr049	Esculetin	putatively annotated	mr404	Tricin derivative	putatively annotated	0.116	4.07e-09	1.5e-06
Jap	mr049	Esculetin	putatively annotated	mr444	methylLuteolin C-hexoside	putatively annotated	0.0817	1.26e-10	6.1e-08
All	mr049	Esculetin	putatively annotated	mr446	Chrysoeriol 7-O-hexoside	putatively annotated (by GM)	0.126	1.76e-10	8.36e-08
All	mr049	Esculetin	putatively annotated	mr465			0.104	1.25e-07	3.36e-05
Jap	mr049	Esculetin	putatively annotated	mr533	C-hexosyl-luteolin O-pentoside	putatively annotated	0.0838	4.31e-11	2.33e-08
All	mr049	Esculetin	putatively annotated	mr628	Tricin O-sinapoylpentoside	putatively annotated	0.125	2.08e-10	9.73e-08
All	mr049	Esculetin	putatively annotated	mr723			0.168	2.22e-16	2.19e-13
Jap	mr050	Apigenin	standard	mr074	Luteolin C-feruloylhexoside	putatively annotated	0.0704	3.06e-08	8.09e-06
Jap	mr050	Apigenin	standard	mr199			0.109	2.22e-16	2.87e-13
Jap	mr050	Apigenin	standard	mr505	Tricin 4'-O-(syringyl alcohol)ether	putatively annotated (by GGM)	0.0693	5e-08	1.26e-05
Jap	mr050	Apigenin	standard	mr516	Tricin O-glucoside derivative	putatively annotated	0.0757	2.6e-09	9.19e-07
All	mr050	Apigenin	standard	mr695	Chrysoeriol	standard	0.29	2.22e-16	2.19e-13
All	mr050	Apigenin	standard	mr700			0.127	1.15e-10	5.67e-08
All	mr050	Apigenin	standard	mr832			0.107	5.74e-08	1.67e-05
Jap	mr050	Apigenin	standard	mr835	C-pentosyl-chrysoeriol O-hexoside	putatively annotated (by GM)	0.0661	2.04e-07	4.24e-05
Ind	mr050	Apigenin	standard	mr980			0.0905	5.28e-08	1.64e-05
Ind	mr051	Tricetin	putatively annotated	mr062	Chrysoeriol C-hexoside	putatively annotated (by GM)	0.102	1.01e-09	4.84e-07
Ind	mr051	Tricetin	putatively annotated	mr070	Cyanidin O-rutinoside	standard	0.0917	3.55e-08	1.17e-05
All	mr051	Tricetin	putatively annotated	mr222	Cyanidin 3-O-arabinopyranoside	putatively annotated (by GM)	0.136	4.86e-12	2.99e-09
Ind	mr051	Tricetin	putatively annotated	mr502	O-methylQuercetin O-hexoside	putatively annotated (by GM)	0.0919	3.37e-08	1.11e-05
Ind	mr052	N2, N2-Dimethyguanosine	putatively annotated	mr108			0.127	2.24e-14	2.54e-11
All	mr053	Momilactone A	standard	mr055	Tricalysiamide B	putatively annotated	0.133	1.49e-11	8.44e-09
Ind	mr053	Momilactone A	standard	mr106	Gibberellin A53	putatively annotated	0.107	1.47e-10	8.53e-08
All	mr053	Momilactone A	standard	mr340			0.105	1.04e-07	2.83e-05
Ind	mr053	Momilactone A	standard	mr780			0.0859	2.45e-07	5.97e-05
All	mr053	Momilactone A	standard	mr915			0.111	1.99e-08	6.37e-06
All	mr055	Tricalysiamide B	putatively annotated	mr096			0.204	2.22e-16	2.19e-13
All	mr055	Tricalysiamide B	putatively annotated	mr340			0.149	4.53e-14	3.51e-11
Jap	mr055	Tricalysiamide B	putatively annotated	mr376			0.0728	1.03e-08	3.1e-06
All	mr055	Tricalysiamide B	putatively annotated	mr416			0.106	8.66e-08	2.4e-05
All	mr055	Tricalysiamide B	putatively annotated	mr845			0.126	1.71e-10	8.19e-08
Jap	mr055	Tricalysiamide B	putatively annotated	mr948			0.0836	4.82e-11	2.57e-08
All	mr056	Kolavic acid	putatively annotated	mr697			0.107	5.37e-08	1.57e-05
All	mr056	Kolavic acid	putatively annotated	mr915			0.181	2.22e-16	2.19e-13
Ind	mr056	Kolavic acid	putatively annotated	mr923	Phytocassane C	putatively annotated	0.0908	4.83e-08	1.52e-05
All	mr056	Kolavic acid	putatively annotated	mr988			0.108	4.49e-08	1.34e-05
Jap	mr057	Methyl di-alpha-L-rhamnoside	putatively annotated	mr152			0.0768	1.52e-09	5.72e-07
Jap	mr057	Methyl di-alpha-L-rhamnoside	putatively annotated	mr311	Thiamin	standard	0.0668	1.47e-07	3.2e-05
Jap	mr057	Methyl di-alpha-L-rhamnoside	putatively annotated	mr393			-0.0717	1.7e-08	4.81e-06
Ind	mr057	Methyl di-alpha-L-rhamnoside	putatively annotated	mr822			0.0938	1.71e-08	6.13e-06
All	mr059	Apigenin 6-C-glucoside	standard	mr197			0.124	3.36e-10	1.5e-07
All	mr059	Apigenin 6-C-glucoside	standard	mr231	Pelargonin O-hexosyl-O-hexoside	putatively annotated	0.152	1.2e-14	9.9e-12
All	mr059	Apigenin 6-C-glucoside	standard	mr412	O-methylapigenin C-pentoside	putatively annotated (by GM)	0.21	2.22e-16	2.19e-13
Ind	mr059	Apigenin 6-C-glucoside	standard	mr430	Luteolin 6-C-glucoside	standard	0.0949	1.18e-08	4.46e-06
All	mr061	Luteolin 7-O-glucoside	standard	mr068	Apigenin 7-O-rutinoside	standard	0.228	2.22e-16	2.19e-13
All	mr061	Luteolin 7-O-glucoside	standard	mr074	Luteolin C-feruloylhexoside	putatively annotated	0.233	2.22e-16	2.19e-13
All	mr061	Luteolin 7-O-glucoside	standard	mr158	Chrysoeriol O-hexosyl-O-rutinoside	putatively annotated (by GM)	0.132	1.85e-11	1.03e-08
Ind	mr061	Luteolin 7-O-glucoside	standard	mr181	Lysine	standard	0.101	1.07e-09	5.05e-07
Ind	mr061	Luteolin 7-O-glucoside	standard	mr332	[1,2,4]triazolo[1,5-a]pyrimidine-7-carboxamide, 4,5,6,7-tetrahydro-N-(2-methoxy-5-methylphenyl)-5-oxo-	putatively annotated (by GGM)	0.0887	9.84e-08	2.75e-05
Jap	mr061	Luteolin 7-O-glucoside	standard	mr422	Apigenin 7-O-glucoside	standard	0.134	2.22e-16	2.87e-13
Jap	mr061	Luteolin 7-O-glucoside	standard	mr542	Chrysoeriol 7-O-rutinoside	putatively annotated (by GM)	0.0879	4.48e-12	2.94e-09
All	mr061	Luteolin 7-O-glucoside	standard	mr838	Chrysoeriol O-feruloylhexosyl-O-hexoside	putatively annotated	0.186	2.22e-16	2.19e-13
Ind	mr061	Luteolin 7-O-glucoside	standard	mr896	N-Benzoyltryptamine	putatively annotated	0.121	3.58e-13	3.4e-10
All	mr062	Chrysoeriol C-hexoside	putatively annotated (by GM)	mr222	Cyanidin 3-O-arabinopyranoside	putatively annotated (by GM)	-0.116	4.31e-09	1.58e-06
Ind	mr062	Chrysoeriol C-hexoside	putatively annotated (by GM)	mr430	Luteolin 6-C-glucoside	standard	0.131	2.66e-15	3.57e-12
All	mr062	Chrysoeriol C-hexoside	putatively annotated (by GM)	mr438	C-hexosyl-methylchrysoeriol	putatively annotated	0.235	2.22e-16	2.19e-13
Ind	mr063	Delphinidin 3-O-glucoside	putatively annotated (by GM)	mr222	Cyanidin 3-O-arabinopyranoside	putatively annotated (by GM)	0.113	9e-12	6.67e-09
All	mr063	Delphinidin 3-O-glucoside	putatively annotated (by GM)	mr232	Delphinidin O-rutinoside	putatively annotated (by GM)	0.113	9.44e-09	3.22e-06
All	mr063	Delphinidin 3-O-glucoside	putatively annotated (by GM)	mr502	O-methylQuercetin O-hexoside	putatively annotated (by GM)	0.109	3.43e-08	1.05e-05
All	mr063	Delphinidin 3-O-glucoside	putatively annotated (by GM)	mr503	Selgin O-hexoside	putatively annotated	0.104	1.59e-07	4.17e-05
All	mr064			mr072	C-hexosyl-luteolin O-hexoside	putatively annotated	0.131	2.64e-11	1.44e-08
Jap	mr064			mr444	methylLuteolin C-hexoside	putatively annotated	0.0706	2.87e-08	7.66e-06
All	mr064			mr475			0.168	2.22e-16	2.19e-13
Ind	mr064			mr524	Tricin 4'-O-(β-guaiacylglyceryl) ether derivative	putatively annotated (by GM)	0.0889	9.22e-08	2.61e-05
Ind	mr064			mr634			0.0967	6.13e-09	2.45e-06
Ind	mr065	Tricin 5-O-hexoside	putatively annotated (by GM)	mr446	Chrysoeriol 7-O-hexoside	putatively annotated (by GM)	0.0871	1.65e-07	4.27e-05
Ind	mr065	Tricin 5-O-hexoside	putatively annotated (by GM)	mr524	Tricin 4'-O-(β-guaiacylglyceryl) ether derivative	putatively annotated (by GM)	0.089	8.94e-08	2.54e-05
All	mr065	Tricin 5-O-hexoside	putatively annotated (by GM)	mr554	Tricin O-hexosyl-O-hexoside	putatively annotated (by GM)	0.127	1.15e-10	5.69e-08
Ind	mr065	Tricin 5-O-hexoside	putatively annotated (by GM)	mr567	Tricin 4'-O-(β-guaiacylglyceryl) ether O-hexoside	putatively annotated	0.0879	1.28e-07	3.42e-05
Ind	mr065	Tricin 5-O-hexoside	putatively annotated (by GM)	mr845			0.0884	1.07e-07	2.96e-05
All	mr067			mr284			0.133	1.54e-11	8.7e-09
Jap	mr067			mr453			0.0759	2.32e-09	8.33e-07
All	mr067			mr477	Phellodensin F	putatively annotated	0.357	2.22e-16	2.19e-13
All	mr067			mr485			0.13	4.64e-11	2.46e-08
All	mr067			mr539			0.116	4.47e-09	1.63e-06
All	mr067			mr547			0.128	8.16e-11	4.15e-08
All	mr068	Apigenin 7-O-rutinoside	standard	mr158	Chrysoeriol O-hexosyl-O-rutinoside	putatively annotated (by GM)	0.155	3.55e-15	3.07e-12
Jap	mr068	Apigenin 7-O-rutinoside	standard	mr422	Apigenin 7-O-glucoside	standard	0.134	2.22e-16	2.87e-13
Ind	mr068	Apigenin 7-O-rutinoside	standard	mr480	Limocitrin O-hexoside	putatively annotated	0.104	4.34e-10	2.23e-07
All	mr068	Apigenin 7-O-rutinoside	standard	mr542	Chrysoeriol 7-O-rutinoside	putatively annotated (by GM)	0.17	2.22e-16	2.19e-13
Jap	mr068	Apigenin 7-O-rutinoside	standard	mr555	Tricin O-hexosyl-O-hexoside	putatively annotated (by GM)	-0.0721	1.44e-08	4.18e-06
All	mr069	C-hexosyl-apigenin O-hexoside	putatively annotated (by GM)	mr071	di-C,C-hexosyl-apigenin	putatively annotated (by GM)	0.222	2.22e-16	2.19e-13
Jap	mr069	C-hexosyl-apigenin O-hexoside	putatively annotated (by GM)	mr512	Chrysoeriol C-hexoside derivative	putatively annotated	0.0656	2.52e-07	5.12e-05
All	mr069	C-hexosyl-apigenin O-hexoside	putatively annotated (by GM)	mr586	C-hexosyl-apigenin O-hexosyl-O-hexoside	putatively annotated	0.102	2.47e-07	6.13e-05
All	mr070	Cyanidin O-rutinoside	standard	mr088	Peonidin O-rutinoside	putatively annotated	0.224	2.22e-16	2.19e-13
All	mr070	Cyanidin O-rutinoside	standard	mr230	Diosmetinidin O-rutinoside	putatively annotated (by GM)	0.288	2.22e-16	2.19e-13
All	mr070	Cyanidin O-rutinoside	standard	mr438	C-hexosyl-methylchrysoeriol	putatively annotated	0.142	5.3e-13	3.72e-10
All	mr071	di-C,C-hexosyl-apigenin	putatively annotated (by GM)	mr586	C-hexosyl-apigenin O-hexosyl-O-hexoside	putatively annotated	0.114	7.91e-09	2.74e-06
All	mr072	C-hexosyl-luteolin O-hexoside	putatively annotated	mr160	Kaempferol derivative	putatively annotated (by GM)	0.106	7.08e-08	2.01e-05
Ind	mr072	C-hexosyl-luteolin O-hexoside	putatively annotated	mr410			0.0898	6.7e-08	2e-05
All	mr072	C-hexosyl-luteolin O-hexoside	putatively annotated	mr430	Luteolin 6-C-glucoside	standard	0.198	2.22e-16	2.19e-13
All	mr072	C-hexosyl-luteolin O-hexoside	putatively annotated	mr543	C-hexosyl-chrysoeriol O-hexoside	putatively annotated	0.116	4.14e-09	1.52e-06
All	mr072	C-hexosyl-luteolin O-hexoside	putatively annotated	mr586	C-hexosyl-apigenin O-hexosyl-O-hexoside	putatively annotated	0.107	6.23e-08	1.79e-05
Jap	mr074	Luteolin C-feruloylhexoside	putatively annotated	mr158	Chrysoeriol O-hexosyl-O-rutinoside	putatively annotated (by GM)	0.0695	4.59e-08	1.17e-05
Jap	mr074	Luteolin C-feruloylhexoside	putatively annotated	mr422	Apigenin 7-O-glucoside	standard	0.106	2.22e-16	2.87e-13
Ind	mr074	Luteolin C-feruloylhexoside	putatively annotated	mr444	methylLuteolin C-hexoside	putatively annotated	0.0925	2.73e-08	9.29e-06
All	mr074	Luteolin C-feruloylhexoside	putatively annotated	mr542	Chrysoeriol 7-O-rutinoside	putatively annotated (by GM)	0.118	2.41e-09	9.29e-07
All	mr074	Luteolin C-feruloylhexoside	putatively annotated	mr838	Chrysoeriol O-feruloylhexosyl-O-hexoside	putatively annotated	0.108	4.79e-08	1.41e-05
Ind	mr074	Luteolin C-feruloylhexoside	putatively annotated	mr936			0.119	8.67e-13	7.78e-10
All	mr075	3’,4’,5’-Tricetin O-rutinoside	putatively annotated	mr080	C-pentosyl-apigenin O-rutinoside	putatively annotated	0.112	1.38e-08	4.55e-06
All	mr075	3’,4’,5’-Tricetin O-rutinoside	putatively annotated	mr090	Tricin 4'-O-(β-guaiacylglyceryl) ether-O-rutinoside	putatively annotated	0.122	5.48e-10	2.39e-07
All	mr075	3’,4’,5’-Tricetin O-rutinoside	putatively annotated	mr488	2'', 6''-O-Diacetyloninin	putatively annotated	0.103	1.82e-07	4.7e-05
All	mr077	Tricin 4'-O-(syringyl alcohol)ether O-hexoside	putatively annotated (by GM)	mr078	Tricin 4'-O-(β-guaiacylglyceryl) ether O-hexoside	putatively annotated (by GM)	0.102	2.43e-07	6.04e-05
All	mr077	Tricin 4'-O-(syringyl alcohol)ether O-hexoside	putatively annotated (by GM)	mr079	Tricin 4'-O-(β-guaiacylglyceryl) ether O-hexoside	putatively annotated (by GM)	0.13	3.86e-11	2.07e-08
All	mr077	Tricin 4'-O-(syringyl alcohol)ether O-hexoside	putatively annotated (by GM)	mr504	Tricin 4'-O-(syringyl alcohol)ether	putatively annotated	0.227	2.22e-16	2.19e-13
Jap	mr077	Tricin 4'-O-(syringyl alcohol)ether O-hexoside	putatively annotated (by GM)	mr598			0.0658	2.33e-07	4.78e-05
All	mr077	Tricin 4'-O-(syringyl alcohol)ether O-hexoside	putatively annotated (by GM)	mr915			0.112	1.51e-08	4.93e-06
All	mr078	Tricin 4'-O-(β-guaiacylglyceryl) ether O-hexoside	putatively annotated (by GM)	mr079	Tricin 4'-O-(β-guaiacylglyceryl) ether O-hexoside	putatively annotated (by GM)	0.248	2.22e-16	2.19e-13
Ind	mr078	Tricin 4'-O-(β-guaiacylglyceryl) ether O-hexoside	putatively annotated (by GM)	mr504	Tricin 4'-O-(syringyl alcohol)ether	putatively annotated	0.0855	2.83e-07	6.77e-05
All	mr078	Tricin 4'-O-(β-guaiacylglyceryl) ether O-hexoside	putatively annotated (by GM)	mr567	Tricin 4'-O-(β-guaiacylglyceryl) ether O-hexoside	putatively annotated	0.129	5.18e-11	2.72e-08
All	mr079	Tricin 4'-O-(β-guaiacylglyceryl) ether O-hexoside	putatively annotated (by GM)	mr504	Tricin 4'-O-(syringyl alcohol)ether	putatively annotated	0.12	1.36e-09	5.48e-07
Jap	mr079	Tricin 4'-O-(β-guaiacylglyceryl) ether O-hexoside	putatively annotated (by GM)	mr567	Tricin 4'-O-(β-guaiacylglyceryl) ether O-hexoside	putatively annotated	0.0805	2.45e-10	1.11e-07
All	mr080	C-pentosyl-apigenin O-rutinoside	putatively annotated	mr090	Tricin 4'-O-(β-guaiacylglyceryl) ether-O-rutinoside	putatively annotated	0.205	2.22e-16	2.19e-13
Ind	mr080	C-pentosyl-apigenin O-rutinoside	putatively annotated	mr751			0.0917	3.57e-08	1.17e-05
All	mr081			mr853			0.16	4.44e-16	4.16e-13
All	mr081			mr856			0.322	2.22e-16	2.19e-13
All	mr082	C-hexosyl-apigenin O-feruloylhexoside	putatively annotated (by GM)	mr595			0.121	7.45e-10	3.17e-07
All	mr082	C-hexosyl-apigenin O-feruloylhexoside	putatively annotated (by GM)	mr830	C-hexosyl-luteolin O-feruloylhexoside	putatively annotated (by GM)	0.142	6.4e-13	4.44e-10
Jap	mr083	N-Feruloyltyramine	putatively annotated	mr619			0.0726	1.1e-08	3.3e-06
Jap	mr083	N-Feruloyltyramine	putatively annotated	mr624			0.0769	1.42e-09	5.4e-07
Jap	mr084			mr473			0.068	8.81e-08	2.07e-05
Ind	mr084			mr766			0.0956	9.12e-09	3.53e-06
All	mr084			mr792			0.121	9.42e-10	3.92e-07
All	mr084			mr811			0.104	1.44e-07	3.81e-05
Jap	mr086			mr106	Gibberellin A53	putatively annotated	0.0758	2.47e-09	8.79e-07
All	mr086			mr906			0.108	4.53e-08	1.35e-05
All	mr086			mr930			0.136	5.68e-12	3.44e-09
Ind	mr086			mr951			0.0895	7.49e-08	2.18e-05
All	mr086			mr959			0.12	1.06e-09	4.35e-07
All	mr088	Peonidin O-rutinoside	putatively annotated	mr230	Diosmetinidin O-rutinoside	putatively annotated (by GM)	0.185	2.22e-16	2.19e-13
All	mr088	Peonidin O-rutinoside	putatively annotated	mr438	C-hexosyl-methylchrysoeriol	putatively annotated	0.124	3.16e-10	1.42e-07
Jap	mr088	Peonidin O-rutinoside	putatively annotated	mr542	Chrysoeriol 7-O-rutinoside	putatively annotated (by GM)	0.0671	1.3e-07	2.89e-05
Ind	mr088	Peonidin O-rutinoside	putatively annotated	mr698	N-p-Coumaroyltryptamine	putatively annotated (by GGM)	0.0944	1.42e-08	5.23e-06
Ind	mr088	Peonidin O-rutinoside	putatively annotated	mr707	N-Feruloyltryptamine	putatively annotated (by GGM)	0.112	1.87e-11	1.3e-08
Ind	mr088	Peonidin O-rutinoside	putatively annotated	mr710			0.0861	2.29e-07	5.65e-05
Jap	mr088	Peonidin O-rutinoside	putatively annotated	mr872			0.0707	2.66e-08	7.16e-06
All	mr090	Tricin 4'-O-(β-guaiacylglyceryl) ether-O-rutinoside	putatively annotated	mr475			0.125	2.23e-10	1.03e-07
Jap	mr090	Tricin 4'-O-(β-guaiacylglyceryl) ether-O-rutinoside	putatively annotated	mr584	C-hexosyl-luteolin O-p-coumaroylhexoside	putatively annotated	0.099	6.22e-15	6.7e-12
All	mr091			mr229	Luteolin O-malonylhexoside	putatively annotated	0.121	1e-09	4.14e-07
All	mr091			mr234	Selgin O-hexosyl-O-hexoside	putatively annotated	0.108	4.34e-08	1.3e-05
All	mr091			mr552	Tricin O-hexoside derivative	putatively annotated	0.109	3.22e-08	9.9e-06
All	mr091			mr833			0.106	8.71e-08	2.41e-05
Ind	mr092			mr100			0.0869	1.77e-07	4.53e-05
All	mr092			mr424			0.122	6.58e-10	2.83e-07
All	mr092			mr837			0.137	3.09e-12	1.97e-09
Jap	mr092			mr897			0.0784	6.87e-10	2.77e-07
Jap	mr093			mr404	Tricin derivative	putatively annotated	0.0969	2.31e-14	2.28e-11
Jap	mr093			mr492	Tricin O-caffeoyl-4'-O-(coniferyl alcohol) ether	putatively annotated (by GGM)	0.0681	8.45e-08	2e-05
Jap	mr093			mr529	Tricin O-hexoside derivative	putatively annotated (by GGM)	0.08	3.08e-10	1.36e-07
Jap	mr093			mr766			0.105	2.22e-16	2.87e-13
All	mr093			mr842			0.147	7.7e-14	5.9e-11
All	mr095			mr163			0.114	8.38e-09	2.89e-06
Jap	mr095			mr587	C-hexosyl-naringenin O-hexosyl-O-hexoside	putatively annotated	0.0915	5.96e-13	4.63e-10
All	mr095			mr848			0.111	1.64e-08	5.34e-06
Jap	mr095			mr980			0.0903	1.16e-12	8.46e-10
All	mr096			mr340			0.104	1.47e-07	3.9e-05
Jap	mr096			mr551	Tricin O-rutinoside	putatively annotated	0.0757	2.57e-09	9.1e-07
All	mr096			mr713			0.102	2.52e-07	6.24e-05
Jap	mr096			mr943			0.0762	2.02e-09	7.38e-07
Jap	mr096			mr945			0.0803	2.6e-10	1.17e-07
Jap	mr096			mr948			0.0809	1.99e-10	9.14e-08
Ind	mr097			mr104	Momilactone B	putatively annotated	0.0897	7.13e-08	2.1e-05
All	mr097			mr141			0.108	4.02e-08	1.21e-05
Ind	mr097			mr163			0.111	2.48e-11	1.67e-08
Ind	mr097			mr180	beta-Homoisoleucine	putatively annotated (by GGM)	-0.0919	3.35e-08	1.11e-05
All	mr097			mr491			0.132	1.88e-11	1.04e-08
Ind	mr097			mr533	C-hexosyl-luteolin O-pentoside	putatively annotated	0.209	2.22e-16	3.33e-13
Ind	mr097			mr587	C-hexosyl-naringenin O-hexosyl-O-hexoside	putatively annotated	0.0953	1e-08	3.84e-06
Jap	mr097			mr683			0.072	1.51e-08	4.35e-06
All	mr097			mr711	Strychnine N-Oxide	putatively annotated	0.246	2.22e-16	2.19e-13
Jap	mr097			mr716	Biflorin	putatively annotated	0.0737	6.87e-09	2.18e-06
Jap	mr097			mr849			0.0752	3.29e-09	1.13e-06
Jap	mr097			mr967			0.0825	8.5e-11	4.28e-08
All	mr100			mr102			0.115	5.94e-09	2.11e-06
Jap	mr100			mr309			0.0746	4.31e-09	1.44e-06
All	mr100			mr495	Dodecyl (dimethyl) amine oxide	putatively annotated	0.214	2.22e-16	2.19e-13
Jap	mr100			mr897			0.0794	4.15e-10	1.77e-07
All	mr102			mr105			0.119	1.66e-09	6.6e-07
All	mr102			mr107			0.106	7.51e-08	2.11e-05
Jap	mr102			mr495	Dodecyl (dimethyl) amine oxide	putatively annotated	0.0681	8.53e-08	2.02e-05
Ind	mr102			mr577	C-pentosyl-apigenin O-p-coumaroylhexoside	putatively annotated	0.1	1.59e-09	7.17e-07
All	mr102			mr711	Strychnine N-Oxide	putatively annotated	0.102	2.7e-07	6.64e-05
All	mr102			mr897			0.277	2.22e-16	2.19e-13
Jap	mr102			mr943			0.0666	1.66e-07	3.54e-05
All	mr103			mr339			0.11	2.75e-08	8.58e-06
Jap	mr103			mr412	O-methylapigenin C-pentoside	putatively annotated (by GM)	0.0678	9.67e-08	2.25e-05
Jap	mr103			mr910			0.0807	2.14e-10	9.77e-08
All	mr103			mr919			0.2	2.22e-16	2.19e-13
Jap	mr103			mr943			0.0726	1.14e-08	3.39e-06
Jap	mr103			mr945			0.0951	6.95e-14	6.47e-11
All	mr104	Momilactone B	putatively annotated	mr338			0.103	1.97e-07	5.04e-05
All	mr104	Momilactone B	putatively annotated	mr559	Tricin 4'-O-(syringyl alcohol)ether O-hexoside	putatively annotated	0.106	8.98e-08	2.48e-05
All	mr104	Momilactone B	putatively annotated	mr928			0.181	2.22e-16	2.19e-13
All	mr105			mr107			0.326	2.22e-16	2.19e-13
Ind	mr105			mr711	Strychnine N-Oxide	putatively annotated	0.148	2.22e-16	3.33e-13
All	mr105			mr713			0.206	2.22e-16	2.19e-13
Jap	mr106	Gibberellin A53	putatively annotated	mr697			0.0734	7.79e-09	2.43e-06
Jap	mr106	Gibberellin A53	putatively annotated	mr898			0.0732	8.59e-09	2.65e-06
Ind	mr106	Gibberellin A53	putatively annotated	mr948			0.101	1.48e-09	6.73e-07
All	mr107			mr711	Strychnine N-Oxide	putatively annotated	0.216	2.22e-16	2.19e-13
All	mr107			mr713			0.244	2.22e-16	2.19e-13
All	mr108			mr162			0.235	2.22e-16	2.19e-13
Jap	mr108			mr677	Kynurenine	standard	0.0723	1.32e-08	3.86e-06
Jap	mr109			mr289			0.0706	2.87e-08	7.67e-06
All	mr110			mr437			0.113	1.15e-08	3.85e-06
All	mr110			mr587	C-hexosyl-naringenin O-hexosyl-O-hexoside	putatively annotated	0.103	2.08e-07	5.28e-05
Jap	mr110			mr886			0.0655	2.59e-07	5.24e-05
Ind	mr110			mr976			0.112	1.44e-11	1.03e-08
Ind	mr110			mr996			0.106	2.13e-10	1.19e-07
All	mr111			mr523	Tricin 4'-O-(β-guaiacylglyceryl) ether derivative	putatively annotated	0.287	2.22e-16	2.19e-13
All	mr111			mr628	Tricin O-sinapoylpentoside	putatively annotated	0.227	2.22e-16	2.19e-13
Ind	mr111			mr781	N-acetylneuraminic acid	putatively annotated	0.195	2.22e-16	3.33e-13
Ind	mr111			mr807	O-Phosphocholine	standard	0.105	2.98e-10	1.6e-07
Ind	mr111			mr958	Ferulic acid O-hexoside	putatively annotated	0.0968	6.02e-09	2.41e-06
All	mr112	Lysine butyrate	putatively annotated	mr134	Feruloyl putrescine O-hexoside	putatively annotated (by GGM)	0.107	6.16e-08	1.77e-05
Ind	mr112	Lysine butyrate	putatively annotated	mr163			0.0978	4.05e-09	1.67e-06
Jap	mr112	Lysine butyrate	putatively annotated	mr169	Betaine	standard	0.0852	2.06e-11	1.18e-08
Jap	mr112	Lysine butyrate	putatively annotated	mr943			0.0829	6.85e-11	3.54e-08
Ind	mr112	Lysine butyrate	putatively annotated	mr987			0.1	1.65e-09	7.41e-07
Ind	mr118			mr327			0.0984	3.33e-09	1.39e-06
Ind	mr118			mr371	Gentiopicrin	putatively annotated	0.0939	1.68e-08	6.07e-06
Ind	mr118			mr530			0.0884	1.08e-07	2.97e-05
Jap	mr118			mr548			0.0672	1.24e-07	2.78e-05
Jap	mr118			mr638			0.0695	4.59e-08	1.17e-05
Jap	mr118			mr864			0.072	1.51e-08	4.35e-06
Jap	mr118			mr992			0.0718	1.66e-08	4.72e-06
Ind	mr119			mr270			0.0899	6.6e-08	1.97e-05
Ind	mr119			mr467			0.0855	2.77e-07	6.62e-05
Ind	mr119			mr514			0.0931	2.19e-08	7.67e-06
Jap	mr119			mr584	C-hexosyl-luteolin O-p-coumaroylhexoside	putatively annotated	0.0668	1.48e-07	3.22e-05
Ind	mr119			mr798	Cysteine	standard	0.0904	5.47e-08	1.69e-05
Ind	mr119			mr931			0.0902	6.03e-08	1.83e-05
Jap	mr122	9-Hydroxy-(10E,12Z,15Z)-octadecatrienoic acid	putatively annotated	mr195			0.0869	8.15e-12	5.03e-09
All	mr122	9-Hydroxy-(10E,12Z,15Z)-octadecatrienoic acid	putatively annotated	mr233			0.116	4.07e-09	1.5e-06
Ind	mr122	9-Hydroxy-(10E,12Z,15Z)-octadecatrienoic acid	putatively annotated	mr271			0.171	2.22e-16	3.33e-13
All	mr122	9-Hydroxy-(10E,12Z,15Z)-octadecatrienoic acid	putatively annotated	mr692	Punicic acid	putatively annotated	0.166	2.22e-16	2.19e-13
Jap	mr122	9-Hydroxy-(10E,12Z,15Z)-octadecatrienoic acid	putatively annotated	mr753			0.0665	1.67e-07	3.57e-05
Ind	mr122	9-Hydroxy-(10E,12Z,15Z)-octadecatrienoic acid	putatively annotated	mr902			0.116	3.44e-12	2.73e-09
Jap	mr122	9-Hydroxy-(10E,12Z,15Z)-octadecatrienoic acid	putatively annotated	mr949	Tianshic acid	putatively annotated	0.07	3.65e-08	9.47e-06
Ind	mr123			mr198			0.0892	8.24e-08	2.37e-05
Ind	mr123			mr610	4, 7, 10-Trioxa-1,13-tridecanediamine	putatively annotated	0.0913	4.16e-08	1.34e-05
All	mr123			mr764			0.105	1.1e-07	3e-05
Jap	mr124			mr198			0.0873	6.57e-12	4.13e-09
Ind	mr124			mr733			0.102	7.24e-10	3.58e-07
Ind	mr124			mr868			0.0923	2.91e-08	9.82e-06
Jap	mr124			mr975			0.0674	1.14e-07	2.6e-05
All	mr130			mr171	Niacinamide	standard	0.109	3.36e-08	1.03e-05
Ind	mr130			mr705	N-p-Coumaroylserotonin	putatively annotated (by GGM)	0.0933	2.06e-08	7.26e-06
All	mr130			mr707	N-Feruloyltryptamine	putatively annotated (by GGM)	0.117	2.83e-09	1.07e-06
All	mr131			mr716	Biflorin	putatively annotated	0.122	6.67e-10	2.86e-07
All	mr134	Feruloyl putrescine O-hexoside	putatively annotated (by GGM)	mr191			0.108	3.98e-08	1.2e-05
Jap	mr134	Feruloyl putrescine O-hexoside	putatively annotated (by GGM)	mr335			0.0672	1.25e-07	2.8e-05
Ind	mr134	Feruloyl putrescine O-hexoside	putatively annotated (by GGM)	mr496	N-Feruloyl putrescine	putatively annotated	0.129	9.77e-15	1.19e-11
All	mr134	Feruloyl putrescine O-hexoside	putatively annotated (by GGM)	mr740	Feruloyl putrescine derivative	putatively annotated (by GGM)	0.113	1.19e-08	3.99e-06
All	mr134	Feruloyl putrescine O-hexoside	putatively annotated (by GGM)	mr795	Feruloyl putrescine O-hexoside	putatively annotated (by GGM)	0.183	2.22e-16	2.19e-13
All	mr136			mr241	Proline	standard	0.263	2.22e-16	2.19e-13
All	mr136			mr441			0.103	1.79e-07	4.63e-05
All	mr136			mr747			0.207	2.22e-16	2.19e-13
Ind	mr140	LPC(1-acyl 16:1)	putatively annotated	mr1001	LPC(1-acyl 16:2)	putatively annotated	0.13	5.55e-15	7.07e-12
Ind	mr140	LPC(1-acyl 16:1)	putatively annotated	mr215	Fructose 1, 6-diphosphate	putatively annotated	0.0906	5.24e-08	1.63e-05
All	mr140	LPC(1-acyl 16:1)	putatively annotated	mr519			0.136	4.49e-12	2.78e-09
Ind	mr140	LPC(1-acyl 16:1)	putatively annotated	mr992			0.0867	1.89e-07	4.8e-05
Jap	mr141			mr461			0.0726	1.12e-08	3.35e-06
All	mr141			mr491			0.118	2.19e-09	8.52e-07
Ind	mr141			mr715			0.0961	7.53e-09	2.96e-06
Ind	mr141			mr738	N-Hydroxy-L-tryptophan	putatively annotated (by GGM)	0.0885	1.05e-07	2.9e-05
All	mr141			mr767			0.141	6.98e-13	4.82e-10
All	mr142			mr197			0.112	1.45e-08	4.75e-06
All	mr142			mr272	Scopoletin	putatively annotated	0.126	1.5e-10	7.24e-08
All	mr142			mr458			0.108	4.57e-08	1.36e-05
Ind	mr143			mr156			0.103	6.03e-10	3.03e-07
Jap	mr143			mr182			0.0834	5.24e-11	2.78e-08
All	mr143			mr519			0.167	2.22e-16	2.19e-13
All	mr143			mr960			0.118	2.12e-09	8.28e-07
All	mr145			mr465			0.105	1.1e-07	3e-05
All	mr145			mr480	Limocitrin O-hexoside	putatively annotated	0.16	4.44e-16	4.16e-13
Jap	mr146			mr239	Choline	standard	0.107	2.22e-16	2.87e-13
Jap	mr146			mr334			0.0663	1.87e-07	3.93e-05
All	mr146			mr484			0.175	2.22e-16	2.19e-13
Jap	mr146			mr676	Nicotinoylcholine	putatively annotated (by GGM)	0.067	1.38e-07	3.03e-05
Ind	mr146			mr715			0.0944	1.42e-08	5.23e-06
Ind	mr146			mr727			0.136	4.44e-16	6.42e-13
Jap	mr146			mr766			0.0703	3.16e-08	8.32e-06
All	mr146			mr938			0.129	6.75e-11	3.48e-08
Jap	mr152			mr332	[1,2,4]triazolo[1,5-a]pyrimidine-7-carboxamide, 4,5,6,7-tetrahydro-N-(2-methoxy-5-methylphenyl)-5-oxo-	putatively annotated (by GGM)	0.0684	7.46e-08	1.8e-05
All	mr152			mr559	Tricin 4'-O-(syringyl alcohol)ether O-hexoside	putatively annotated	0.14	1.24e-12	8.32e-10
All	mr152			mr826			0.106	9.15e-08	2.52e-05
Jap	mr152			mr938			0.0733	8.25e-09	2.55e-06
Ind	mr156			mr361			0.111	2.29e-11	1.56e-08
Jap	mr156			mr563			0.0717	1.72e-08	4.87e-06
All	mr156			mr824			0.139	1.79e-12	1.17e-09
All	mr158	Chrysoeriol O-hexosyl-O-rutinoside	putatively annotated (by GM)	mr361			0.106	7.05e-08	2e-05
Jap	mr158	Chrysoeriol O-hexosyl-O-rutinoside	putatively annotated (by GM)	mr422	Apigenin 7-O-glucoside	standard	0.097	2.26e-14	2.23e-11
All	mr158	Chrysoeriol O-hexosyl-O-rutinoside	putatively annotated (by GM)	mr542	Chrysoeriol 7-O-rutinoside	putatively annotated (by GM)	0.155	2.89e-15	2.51e-12
Ind	mr160	Kaempferol derivative	putatively annotated (by GM)	mr232	Delphinidin O-rutinoside	putatively annotated (by GM)	0.15	2.22e-16	3.33e-13
All	mr162			mr458			0.126	1.96e-10	9.22e-08
Ind	mr162			mr462	O-methylChrysoeriol O-hexoside	putatively annotated (by GM)	0.0948	1.2e-08	4.54e-06
Jap	mr162			mr598			0.134	2.22e-16	2.87e-13
Jap	mr162			mr680			0.0745	4.68e-09	1.55e-06
Ind	mr162			mr768			0.138	2.22e-16	3.33e-13
All	mr162			mr855			0.14	1.31e-12	8.78e-10
All	mr163			mr531	Tricin derivative	putatively annotated	0.109	3.9e-08	1.18e-05
All	mr163			mr664	N-Acetyl-DL-glutamic acid	putatively annotated	0.121	7.91e-10	3.35e-07
Ind	mr163			mr765			0.104	4.17e-10	2.16e-07
Jap	mr163			mr801	Adenine	standard	0.0686	6.93e-08	1.68e-05
All	mr163			mr967			0.102	2.48e-07	6.16e-05
Jap	mr169	Betaine	standard	mr202			0.0669	1.42e-07	3.11e-05
All	mr169	Betaine	standard	mr993			0.117	2.84e-09	1.08e-06
Ind	mr171	Niacinamide	standard	mr693	Xanthosine	standard	0.101	1.29e-09	5.97e-07
Ind	mr172	Homoproline	standard	mr670			0.0899	6.61e-08	1.98e-05
Ind	mr172	Homoproline	standard	mr919			0.0889	9.28e-08	2.62e-05
Ind	mr172	Homoproline	standard	mr949	Tianshic acid	putatively annotated	0.109	6.35e-11	3.96e-08
Jap	mr175	Ornithine	putatively annotated (by GGM)	mr270			0.0721	1.42e-08	4.11e-06
Jap	mr175	Ornithine	putatively annotated (by GGM)	mr289			0.0695	4.52e-08	1.15e-05
Jap	mr175	Ornithine	putatively annotated (by GGM)	mr345			0.128	2.22e-16	2.87e-13
All	mr175	Ornithine	putatively annotated (by GGM)	mr361			0.13	3.66e-11	1.97e-08
Ind	mr175	Ornithine	putatively annotated (by GGM)	mr401	Apigenin C-pentoside	putatively annotated (by GM)	0.0862	2.26e-07	5.57e-05
All	mr175	Ornithine	putatively annotated (by GGM)	mr454			0.156	2e-15	1.77e-12
Jap	mr175	Ornithine	putatively annotated (by GGM)	mr759			0.146	2.22e-16	2.87e-13
Jap	mr175	Ornithine	putatively annotated (by GGM)	mr922			0.0809	1.97e-10	9.07e-08
Jap	mr175	Ornithine	putatively annotated (by GGM)	mr993			0.0691	5.61e-08	1.4e-05
All	mr176	beta-Homothreonine	putatively annotated	mr457			0.128	9.82e-11	4.91e-08
Ind	mr176	beta-Homothreonine	putatively annotated	mr699	Sinapoylcholine	putatively annotated (by GGM)	0.0928	2.41e-08	8.34e-06
Ind	mr180	beta-Homoisoleucine	putatively annotated (by GGM)	mr461			0.0888	9.41e-08	2.65e-05
All	mr180	beta-Homoisoleucine	putatively annotated (by GGM)	mr798	Cysteine	standard	0.125	2.26e-10	1.05e-07
All	mr180	beta-Homoisoleucine	putatively annotated (by GGM)	mr800	Agmatine	standard	0.108	4.08e-08	1.23e-05
Ind	mr180	beta-Homoisoleucine	putatively annotated (by GGM)	mr894			0.122	1.71e-13	1.7e-10
All	mr181	Lysine	standard	mr564			0.171	2.22e-16	2.19e-13
All	mr182			mr239	Choline	standard	0.111	1.98e-08	6.36e-06
All	mr182			mr496	N-Feruloyl putrescine	putatively annotated	0.191	2.22e-16	2.19e-13
Ind	mr182			mr771	Carnitine	putatively annotated	0.122	2.58e-13	2.5e-10
Jap	mr182			mr772			0.0681	8.67e-08	2.04e-05
All	mr182			mr804	Guanine	standard	0.302	2.22e-16	2.19e-13
Ind	mr183			mr572	Denin	putatively annotated	0.09	6.3e-08	1.9e-05
All	mr186			mr289			0.117	2.97e-09	1.12e-06
All	mr186			mr512	Chrysoeriol C-hexoside derivative	putatively annotated	0.143	3.34e-13	2.41e-10
Ind	mr186			mr895			0.12	5.5e-13	5.09e-10
Ind	mr191			mr299			0.0864	2.09e-07	5.23e-05
Jap	mr191			mr438	C-hexosyl-methylchrysoeriol	putatively annotated	0.0752	3.38e-09	1.16e-06
Jap	mr191			mr747			0.0824	8.78e-11	4.4e-08
Jap	mr191			mr767			0.0886	3.02e-12	2.06e-09
Ind	mr191			mr771	Carnitine	putatively annotated	0.216	2.22e-16	3.33e-13
Jap	mr191			mr941			0.0653	2.88e-07	5.73e-05
Jap	mr194			mr473			0.0797	3.68e-10	1.59e-07
All	mr194			mr669			0.133	1.82e-11	1.01e-08
Jap	mr194			mr732			0.0668	1.51e-07	3.27e-05
Jap	mr194			mr739			0.079	5.25e-10	2.18e-07
All	mr195			mr636			0.107	5.99e-08	1.73e-05
Jap	mr197			mr458			0.0865	9.91e-12	5.99e-09
Ind	mr197			mr863			0.0862	2.23e-07	5.52e-05
Ind	mr198			mr347			0.0873	1.57e-07	4.08e-05
Jap	mr199			mr826			0.0699	3.81e-08	9.86e-06
Jap	mr200	Cystathionine	putatively annotated (by GM)	mr577	C-pentosyl-apigenin O-p-coumaroylhexoside	putatively annotated	0.0889	2.6e-12	1.8e-09
All	mr200	Cystathionine	putatively annotated (by GM)	mr683			0.123	5.13e-10	2.24e-07
Jap	mr200	Cystathionine	putatively annotated (by GM)	mr838	Chrysoeriol O-feruloylhexosyl-O-hexoside	putatively annotated	0.0656	2.51e-07	5.09e-05
Ind	mr201			mr265	Serotonin	standard	0.0863	2.16e-07	5.38e-05
Ind	mr201			mr723			0.0924	2.85e-08	9.64e-06
All	mr201			mr898			0.107	5.7e-08	1.66e-05
Ind	mr202			mr636			0.0927	2.55e-08	8.75e-06
Jap	mr202			mr996			0.0838	4.2e-11	2.27e-08
Jap	mr204	2'-Deoxyadenosine monohydrate	putatively annotated	mr289			0.085	2.22e-11	1.26e-08
All	mr204	2'-Deoxyadenosine monohydrate	putatively annotated	mr437			0.121	1e-09	4.15e-07
All	mr204	2'-Deoxyadenosine monohydrate	putatively annotated	mr460			-0.112	1.53e-08	4.99e-06
Jap	mr204	2'-Deoxyadenosine monohydrate	putatively annotated	mr495	Dodecyl (dimethyl) amine oxide	putatively annotated	0.0684	7.38e-08	1.78e-05
All	mr204	2'-Deoxyadenosine monohydrate	putatively annotated	mr557			0.103	1.86e-07	4.79e-05
All	mr204	2'-Deoxyadenosine monohydrate	putatively annotated	mr579	C-pentosyl-apigenin O-caffeoylhexoside	putatively annotated	0.142	5.03e-13	3.54e-10
Ind	mr204	2'-Deoxyadenosine monohydrate	putatively annotated	mr898			0.267	2.22e-16	3.33e-13
Ind	mr208	Saccharopine	standard (by GGM)	mr346			0.107	1.04e-10	6.17e-08
Jap	mr208	Saccharopine	standard (by GGM)	mr564			0.114	2.22e-16	2.87e-13
All	mr208	Saccharopine	standard (by GGM)	mr636			0.104	1.23e-07	3.31e-05
Ind	mr209	4beta-Hydroxy-11-O-(2'-pyrolylcarboxy)epilupinine	putatively annotated	mr727			0.0875	1.44e-07	3.77e-05
Jap	mr209	4beta-Hydroxy-11-O-(2'-pyrolylcarboxy)epilupinine	putatively annotated	mr875			0.0708	2.59e-08	7.01e-06
Jap	mr209	4beta-Hydroxy-11-O-(2'-pyrolylcarboxy)epilupinine	putatively annotated	mr954			0.0758	2.44e-09	8.72e-07
All	mr209	4beta-Hydroxy-11-O-(2'-pyrolylcarboxy)epilupinine	putatively annotated	mr958	Ferulic acid O-hexoside	putatively annotated	0.137	3.29e-12	2.08e-09
All	mr210	5'-Deoxy-5'-(methylthio)adenosine	putatively annotated	mr289			0.113	1.04e-08	3.52e-06
Jap	mr210	5'-Deoxy-5'-(methylthio)adenosine	putatively annotated	mr773	alpha,epsilon-Diaminopimelic acid	putatively annotated	0.072	1.5e-08	4.32e-06
Jap	mr212			mr599			0.0684	7.57e-08	1.82e-05
Ind	mr212			mr619			-0.0926	2.61e-08	8.94e-06
Ind	mr212			mr624			-0.092	3.26e-08	1.08e-05
All	mr212			mr686			0.142	5.16e-13	3.62e-10
Ind	mr212			mr697			0.0946	1.29e-08	4.81e-06
Ind	mr212			mr715			0.0897	6.93e-08	2.05e-05
Jap	mr212			mr808	Caffeic acid	standard	0.0681	8.58e-08	2.03e-05
Jap	mr212			mr981	Putrescine derivative	putatively annotated	0.0671	1.29e-07	2.87e-05
All	mr215	Fructose 1, 6-diphosphate	putatively annotated	mr1000			0.104	1.3e-07	3.47e-05
All	mr215	Fructose 1, 6-diphosphate	putatively annotated	mr280			0.127	1.18e-10	5.81e-08
Jap	mr215	Fructose 1, 6-diphosphate	putatively annotated	mr345			0.0822	9.71e-11	4.8e-08
All	mr215	Fructose 1, 6-diphosphate	putatively annotated	mr346			0.376	2.22e-16	2.19e-13
Jap	mr215	Fructose 1, 6-diphosphate	putatively annotated	mr469	Tricin 7-O-hexoside	putatively annotated	0.0818	1.21e-10	5.87e-08
Jap	mr215	Fructose 1, 6-diphosphate	putatively annotated	mr534	Methylisohaenkeanoside	putatively annotated	0.0718	1.61e-08	4.58e-06
Jap	mr215	Fructose 1, 6-diphosphate	putatively annotated	mr577	C-pentosyl-apigenin O-p-coumaroylhexoside	putatively annotated	-0.0738	6.41e-09	2.05e-06
Jap	mr215	Fructose 1, 6-diphosphate	putatively annotated	mr704	12-Hydroxyarachidonic acid	putatively annotated	0.111	2.22e-16	2.87e-13
Ind	mr215	Fructose 1, 6-diphosphate	putatively annotated	mr761			0.214	2.22e-16	3.33e-13
Jap	mr215	Fructose 1, 6-diphosphate	putatively annotated	mr811			0.0705	2.88e-08	7.69e-06
Jap	mr215	Fructose 1, 6-diphosphate	putatively annotated	mr876	N-Acetyltryptamine	putatively annotated (by GGM)	0.0764	1.85e-09	6.83e-07
All	mr215	Fructose 1, 6-diphosphate	putatively annotated	mr981	Putrescine derivative	putatively annotated	0.115	5.59e-09	1.99e-06
All	mr217			mr508			0.135	8.35e-12	4.95e-09
All	mr217			mr955			0.11	2.46e-08	7.75e-06
Ind	mr220			mr1000			-0.0921	3.12e-08	1.04e-05
Jap	mr220			mr669			-0.0743	5.19e-09	1.7e-06
Ind	mr220			mr686			0.119	7.01e-13	6.39e-10
Jap	mr220			mr696			-0.066	2.13e-07	4.4e-05
Ind	mr220			mr733			0.0867	1.9e-07	4.81e-05
All	mr221	1-Decanoyl-2-hydroxy-sn-glycero-3-phosphocholine	putatively annotated	mr225	LPC(1-acyl 12:1)	putatively annotated	0.19	2.22e-16	2.19e-13
Ind	mr221	1-Decanoyl-2-hydroxy-sn-glycero-3-phosphocholine	putatively annotated	mr563			0.0903	5.65e-08	1.74e-05
All	mr221	1-Decanoyl-2-hydroxy-sn-glycero-3-phosphocholine	putatively annotated	mr584	C-hexosyl-luteolin O-p-coumaroylhexoside	putatively annotated	0.153	7.55e-15	6.37e-12
Jap	mr221	1-Decanoyl-2-hydroxy-sn-glycero-3-phosphocholine	putatively annotated	mr654			0.0671	1.31e-07	2.91e-05
Ind	mr221	1-Decanoyl-2-hydroxy-sn-glycero-3-phosphocholine	putatively annotated	mr703			0.135	4.44e-16	6.42e-13
Ind	mr221	1-Decanoyl-2-hydroxy-sn-glycero-3-phosphocholine	putatively annotated	mr849			0.111	2.78e-11	1.84e-08
Jap	mr221	1-Decanoyl-2-hydroxy-sn-glycero-3-phosphocholine	putatively annotated	mr955			0.0723	1.32e-08	3.88e-06
Ind	mr221	1-Decanoyl-2-hydroxy-sn-glycero-3-phosphocholine	putatively annotated	mr986			0.0979	3.9e-09	1.61e-06
Ind	mr222	Cyanidin 3-O-arabinopyranoside	putatively annotated (by GM)	mr470			0.124	7.9e-14	8.15e-11
All	mr222	Cyanidin 3-O-arabinopyranoside	putatively annotated (by GM)	mr543	C-hexosyl-chrysoeriol O-hexoside	putatively annotated	0.108	4.09e-08	1.23e-05
Jap	mr223			mr280			0.0768	1.52e-09	5.74e-07
All	mr223			mr411	Daidzein O-hexoside	putatively annotated	0.134	9.89e-12	5.8e-09
All	mr223			mr524	Tricin 4'-O-(β-guaiacylglyceryl) ether derivative	putatively annotated (by GM)	0.113	1.19e-08	3.98e-06
Jap	mr223			mr704	12-Hydroxyarachidonic acid	putatively annotated	0.0776	1.01e-09	3.95e-07
All	mr225	LPC(1-acyl 12:1)	putatively annotated	mr972			0.18	2.22e-16	2.19e-13
All	mr225	LPC(1-acyl 12:1)	putatively annotated	mr986			0.126	1.86e-10	8.82e-08
Ind	mr229	Luteolin O-malonylhexoside	putatively annotated	mr465			0.0873	1.57e-07	4.09e-05
All	mr231	Pelargonin O-hexosyl-O-hexoside	putatively annotated	mr422	Apigenin 7-O-glucoside	standard	0.235	2.22e-16	2.19e-13
Ind	mr231	Pelargonin O-hexosyl-O-hexoside	putatively annotated	mr462	O-methylChrysoeriol O-hexoside	putatively annotated (by GM)	0.088	1.22e-07	3.29e-05
All	mr231	Pelargonin O-hexosyl-O-hexoside	putatively annotated	mr533	C-hexosyl-luteolin O-pentoside	putatively annotated	0.0945784	1.04689e-07	5.2908e-05
Jap	mr231	Pelargonin O-hexosyl-O-hexoside	putatively annotated	mr548			0.0667	1.55e-07	3.35e-05
All	mr232	Delphinidin O-rutinoside	putatively annotated (by GM)	mr503	Selgin O-hexoside	putatively annotated	0.102	2.32e-07	5.8e-05
All	mr233			mr315			0.106	8.37e-08	2.33e-05
Jap	mr233			mr401	Apigenin C-pentoside	putatively annotated (by GM)	0.0728	1.04e-08	3.14e-06
Jap	mr233			mr411	Daidzein O-hexoside	putatively annotated	0.0849	2.39e-11	1.35e-08
Jap	mr233			mr699	Sinapoylcholine	putatively annotated (by GGM)	0.0662	1.91e-07	4.01e-05
Ind	mr233			mr985			0.0926	2.59e-08	8.88e-06
All	mr234	Selgin O-hexosyl-O-hexoside	putatively annotated	mr567	Tricin 4'-O-(β-guaiacylglyceryl) ether O-hexoside	putatively annotated	0.106	8.21e-08	2.29e-05
Ind	mr239	Choline	standard	mr347			0.0859	2.47e-07	6.01e-05
Jap	mr239	Choline	standard	mr684			0.0668	1.5e-07	3.25e-05
Ind	mr239	Choline	standard	mr699	Sinapoylcholine	putatively annotated (by GGM)	0.163	2.22e-16	3.33e-13
All	mr239	Choline	standard	mr807	O-Phosphocholine	standard	0.129	6.19e-11	3.21e-08
All	mr239	Choline	standard	mr887			0.107	6.72e-08	1.92e-05
Ind	mr241	Proline	standard	mr246	Benzamidine	standard	0.0872	1.59e-07	4.13e-05
All	mr241	Proline	standard	mr747			0.155	4e-15	3.44e-12
All	mr242			mr457			0.171	2.22e-16	2.19e-13
All	mr242			mr759			0.133	1.56e-11	8.84e-09
All	mr243	Valine	standard	mr262	Phenylalanine	standard	0.102	2.13e-07	5.38e-05
Ind	mr243	Valine	standard	mr649	Xanthine	standard	0.0863	2.14e-07	5.34e-05
All	mr246	Benzamidine	standard	mr262	Phenylalanine	standard	0.16	4.44e-16	4.16e-13
Ind	mr246	Benzamidine	standard	mr309			0.0959	8.08e-09	3.16e-06
All	mr246	Benzamidine	standard	mr687			0.152	1.29e-14	1.06e-11
Jap	mr248	1-Amino-1-cyclopentanecarboxylic acid	putatively annotated (by GGM)	mr447			0.0657	2.42e-07	4.94e-05
Ind	mr248	1-Amino-1-cyclopentanecarboxylic acid	putatively annotated (by GGM)	mr654			0.101	1.51e-09	6.86e-07
All	mr248	1-Amino-1-cyclopentanecarboxylic acid	putatively annotated (by GGM)	mr758			0.283	2.22e-16	2.19e-13
Jap	mr248	1-Amino-1-cyclopentanecarboxylic acid	putatively annotated (by GGM)	mr822			-0.0665	1.69e-07	3.6e-05
All	mr250	Isoleucine	standard	mr371	Gentiopicrin	putatively annotated	0.13	4.43e-11	2.35e-08
All	mr250	Isoleucine	standard	mr723			0.11	2.43e-08	7.67e-06
Ind	mr250	Isoleucine	standard	mr728	Epicatechin O-hexoside derivative	putatively annotated	0.106	1.84e-10	1.04e-07
Jap	mr254	4-Guanidinobutanoate	putatively annotated	mr410			0.066	2.08e-07	4.32e-05
Jap	mr254	4-Guanidinobutanoate	putatively annotated	mr587	C-hexosyl-naringenin O-hexosyl-O-hexoside	putatively annotated	0.0713	2.08e-08	5.76e-06
Ind	mr254	4-Guanidinobutanoate	putatively annotated	mr954			0.0915	3.77e-08	1.23e-05
Ind	mr254	4-Guanidinobutanoate	putatively annotated	mr998			0.0869	1.77e-07	4.54e-05
Ind	mr258	Vanillin	putatively annotated	mr654			0.107	1.06e-10	6.3e-08
All	mr258	Vanillin	putatively annotated	mr661	Coniferyl aldehyde	putatively annotated	0.269	2.22e-16	2.19e-13
All	mr259	Histidine	standard	mr930			0.114	8.82e-09	3.03e-06
All	mr261			mr347			0.15	2.18e-14	1.75e-11
Jap	mr261			mr929			0.0742	5.39e-09	1.76e-06
All	mr262	Phenylalanine	standard	mr882	Lycoperodine	putatively annotated	0.101	2.79e-07	6.83e-05
All	mr263	Arginine	standard	mr520			0.129	5.17e-11	2.72e-08
Ind	mr263	Arginine	standard	mr930			0.0872	1.63e-07	4.23e-05
All	mr265	Serotonin	standard	mr266	N-hydroxy tryptamine	putatively annotated (by GGM)	0.175	2.22e-16	2.19e-13
All	mr265	Serotonin	standard	mr660			0.17	2.22e-16	2.19e-13
Jap	mr265	Serotonin	standard	mr800	Agmatine	standard	0.0675	1.12e-07	2.54e-05
All	mr265	Serotonin	standard	mr820			0.162	2.22e-16	2.19e-13
All	mr266	N-hydroxy tryptamine	putatively annotated (by GGM)	mr660			0.146	1.39e-13	1.04e-10
All	mr266	N-hydroxy tryptamine	putatively annotated (by GGM)	mr820			0.102	2.58e-07	6.38e-05
Jap	mr270			mr387	Succinyladenosine	putatively annotated	0.0721	1.42e-08	4.11e-06
All	mr270			mr496	N-Feruloyl putrescine	putatively annotated	0.104	1.59e-07	4.18e-05
Jap	mr270			mr624			0.0737	6.84e-09	2.17e-06
Ind	mr270			mr670			0.0978	4.17e-09	1.72e-06
Jap	mr270			mr860			0.0917	5.38e-13	4.23e-10
Jap	mr270			mr869	N-Acetyl-L-leucine	putatively annotated (by GGM)	0.0732	8.34e-09	2.58e-06
All	mr271			mr609	Vanillactic acid	putatively annotated	0.123	4.74e-10	2.08e-07
Ind	mr271			mr654			0.0904	5.51e-08	1.7e-05
All	mr271			mr692	Punicic acid	putatively annotated	0.147	9.04e-14	6.88e-11
All	mr271			mr902			0.205	2.22e-16	2.19e-13
Ind	mr271			mr946	6-Prenylnaringenin	putatively annotated	0.0866	1.94e-07	4.9e-05
Ind	mr272	Scopoletin	putatively annotated	mr983			0.0862	2.24e-07	5.53e-05
All	mr279	Tryptophan	standard	mr650	3-Indoleacetonitrile	putatively annotated (by GGM)	0.264	2.22e-16	2.19e-13
All	mr279	Tryptophan	standard	mr672	Methoxy indoleacetic acid	putatively annotated (by GGM)	0.245	2.22e-16	2.19e-13
All	mr279	Tryptophan	standard	mr738	N-Hydroxy-L-tryptophan	putatively annotated (by GGM)	0.18	2.22e-16	2.19e-13
All	mr280			mr346			0.11	2.86e-08	8.9e-06
Jap	mr280			mr906			0.0717	1.72e-08	4.86e-06
All	mr281			mr330			0.121	9.5e-10	3.95e-07
All	mr281			mr569			0.102	2.53e-07	6.27e-05
All	mr281			mr596			0.107	5.72e-08	1.66e-05
All	mr284			mr517			0.163	2.22e-16	2.19e-13
Jap	mr284			mr957			0.0828	7.37e-11	3.77e-08
Jap	mr289			mr332	[1,2,4]triazolo[1,5-a]pyrimidine-7-carboxamide, 4,5,6,7-tetrahydro-N-(2-methoxy-5-methylphenyl)-5-oxo-	putatively annotated (by GGM)	0.0752	3.35e-09	1.15e-06
All	mr289			mr415			0.318	2.22e-16	2.19e-13
Jap	mr289			mr473			-0.0815	1.4e-10	6.69e-08
Ind	mr289			mr756			0.0884	1.09e-07	2.99e-05
All	mr289			mr758			0.109	3.83e-08	1.16e-05
Jap	mr289			mr894			0.0696	4.46e-08	1.14e-05
Jap	mr289			mr967			0.0698	4.08e-08	1.05e-05
Ind	mr294			mr305			0.0858	2.5e-07	6.07e-05
All	mr294			mr334			0.106	7.4e-08	2.08e-05
All	mr294			mr359			0.145	1.85e-13	1.36e-10
All	mr294			mr600			0.18	2.22e-16	2.19e-13
Jap	mr294			mr743			0.0875	5.72e-12	3.64e-09
Ind	mr294			mr957			0.0856	2.66e-07	6.39e-05
Ind	mr299			mr416			0.118	1.2e-12	1.05e-09
All	mr299			mr621	Rhodomyrtone	putatively annotated	0.113	9.81e-09	3.34e-06
All	mr299			mr969	Cholesterol	putatively annotated	0.119	1.79e-09	7.1e-07
Jap	mr301	Cytidine	standard	mr693	Xanthosine	standard	0.0687	6.66e-08	1.63e-05
Jap	mr301	Cytidine	standard	mr787			0.0757	2.57e-09	9.11e-07
All	mr302			mr744			0.113	1.09e-08	3.68e-06
Jap	mr305			mr463			0.0674	1.17e-07	2.65e-05
All	mr305			mr600			0.12	1.06e-09	4.34e-07
All	mr305			mr667	2-(5-hydroxy-1H-indol-3-yl)acetic acid	putatively annotated	0.112	1.25e-08	4.17e-06
Jap	mr305			mr780			0.0662	1.97e-07	4.11e-05
Jap	mr306	Nicotinate ribonucleoside	putatively annotated	mr335			0.0699	3.92e-08	1.01e-05
Jap	mr306	Nicotinate ribonucleoside	putatively annotated	mr670			0.0657	2.34e-07	4.79e-05
Jap	mr309			mr424			0.0791	4.78e-10	2e-07
All	mr309			mr495	Dodecyl (dimethyl) amine oxide	putatively annotated	0.12	1.08e-09	4.42e-07
All	mr309			mr897			0.128	8.49e-11	4.3e-08
Ind	mr311	Thiamin	standard	mr356			-0.0878	1.34e-07	3.55e-05
All	mr311	Thiamin	standard	mr413	O-methylnaringenin C-pentoside	putatively annotated	-0.106	7.37e-08	2.08e-05
Jap	mr311	Thiamin	standard	mr528			0.0688	6.38e-08	1.57e-05
All	mr311	Thiamin	standard	mr684			0.108	4.72e-08	1.39e-05
Ind	mr311	Thiamin	standard	mr814	LPC(1-acyl 18:1)	standard	-0.0857	2.6e-07	6.26e-05
Jap	mr311	Thiamin	standard	mr902			0.0774	1.12e-09	4.35e-07
Jap	mr315			mr345			0.0737	6.67e-09	2.12e-06
Ind	mr315			mr512	Chrysoeriol C-hexoside derivative	putatively annotated	0.116	3.13e-12	2.51e-09
Ind	mr315			mr559	Tricin 4'-O-(syringyl alcohol)ether O-hexoside	putatively annotated	0.126	2.62e-14	2.91e-11
Ind	mr315			mr699	Sinapoylcholine	putatively annotated (by GGM)	0.0993	2.41e-09	1.05e-06
Ind	mr315			mr824			0.0859	2.43e-07	5.94e-05
Jap	mr315			mr869	N-Acetyl-L-leucine	putatively annotated (by GGM)	0.0797	3.64e-10	1.58e-07
Jap	mr315			mr902			0.0816	1.35e-10	6.49e-08
All	mr319			mr491			0.103	2.1e-07	5.32e-05
All	mr319			mr893			0.116	4.68e-09	1.7e-06
All	mr319			mr900	Gamma-glutamyl Glutamine	putatively annotated (by GGM)	0.176	2.22e-16	2.19e-13
All	mr324	Linoleic acid	standard	mr902			0.111	1.64e-08	5.33e-06
Jap	mr327			mr371	Gentiopicrin	putatively annotated	0.0846	2.78e-11	1.56e-08
Jap	mr327			mr530			0.103	4.44e-16	5.61e-13
Jap	mr327			mr563			0.0688	6.4e-08	1.57e-05
Jap	mr327			mr569			0.0888	2.84e-12	1.95e-09
Jap	mr327			mr708			0.0714	1.96e-08	5.46e-06
Ind	mr327			mr744			0.093	2.28e-08	7.93e-06
Jap	mr327			mr841			0.0791	4.79e-10	2.01e-07
Jap	mr327			mr873			0.0977	1.4e-14	1.4e-11
Ind	mr327			mr972			0.115	4.3e-12	3.36e-09
All	mr330			mr348			0.114	8.55e-09	2.94e-06
All	mr330			mr417			0.131	3.15e-11	1.71e-08
All	mr330			mr569			0.127	1.4e-10	6.82e-08
Jap	mr332	[1,2,4]triazolo[1,5-a]pyrimidine-7-carboxamide, 4,5,6,7-tetrahydro-N-(2-methoxy-5-methylphenyl)-5-oxo-	putatively annotated (by GGM)	mr345			0.126	2.22e-16	2.87e-13
Jap	mr332	[1,2,4]triazolo[1,5-a]pyrimidine-7-carboxamide, 4,5,6,7-tetrahydro-N-(2-methoxy-5-methylphenyl)-5-oxo-	putatively annotated (by GGM)	mr414	(2S,3R)-2-{[{9-[(2R,3R,4S,5R)-3,4-Dihydroxy-5-(hydroxymethyl)tetrahydro-2-furanyl]-9H-purin-6-yl}(methyl)carbamoyl]amino}-3-hydroxybutanoic acid (non-preferred name)	putatively annotated	-0.101	1.55e-15	1.82e-12
All	mr332	[1,2,4]triazolo[1,5-a]pyrimidine-7-carboxamide, 4,5,6,7-tetrahydro-N-(2-methoxy-5-methylphenyl)-5-oxo-	putatively annotated (by GGM)	mr613			0.102	2.51e-07	6.22e-05
Ind	mr334			mr359			0.131	3.77e-15	4.96e-12
All	mr334			mr743			0.103	1.87e-07	4.82e-05
Ind	mr338			mr654			0.0881	1.18e-07	3.2e-05
Ind	mr338			mr707	N-Feruloyltryptamine	putatively annotated (by GGM)	0.0946	1.28e-08	4.8e-06
All	mr338			mr902			0.101	2.87e-07	7.02e-05
All	mr339			mr943			0.112	1.24e-08	4.13e-06
All	mr339			mr945			0.156	2.66e-15	2.33e-12
Ind	mr340			mr905			0.101	1.33e-09	6.13e-07
Jap	mr345			mr411	Daidzein O-hexoside	putatively annotated	0.0654	2.7e-07	5.42e-05
Jap	mr345			mr454			0.0805	2.35e-10	1.07e-07
Jap	mr345			mr467			0.072	1.46e-08	4.22e-06
All	mr345			mr980			0.131	3.21e-11	1.73e-08
Jap	mr346			mr1000			0.0928	2.84e-13	2.37e-10
Jap	mr346			mr491			0.0787	5.88e-10	2.41e-07
Ind	mr346			mr613			0.0939	1.64e-08	5.92e-06
Jap	mr346			mr885	Ergothioneine	putatively annotated	0.0668	1.51e-07	3.27e-05
Jap	mr346			mr941			0.0684	7.37e-08	1.78e-05
Jap	mr347			mr397			0.0781	8.09e-10	3.22e-07
All	mr348			mr417			0.112	1.28e-08	4.24e-06
All	mr348			mr453			0.136	4.73e-12	2.91e-09
All	mr348			mr569			0.12	1.27e-09	5.17e-07
Jap	mr356			mr411	Daidzein O-hexoside	putatively annotated	-0.0704	3.07e-08	8.12e-06
Ind	mr356			mr587	C-hexosyl-naringenin O-hexosyl-O-hexoside	putatively annotated	0.105	2.78e-10	1.51e-07
Ind	mr356			mr787			0.0899	6.58e-08	1.97e-05
Jap	mr356			mr860			-0.0928	2.84e-13	2.38e-10
Jap	mr356			mr974			0.0654	2.67e-07	5.37e-05
All	mr359			mr424			0.109	3.5e-08	1.07e-05
Ind	mr359			mr700			0.104	3.41e-10	1.81e-07
All	mr359			mr743			0.152	1.38e-14	1.13e-11
Jap	mr361			mr395			0.0756	2.78e-09	9.74e-07
Jap	mr361			mr533	C-hexosyl-luteolin O-pentoside	putatively annotated	0.0657	2.38e-07	4.85e-05
All	mr365	Cocamidopropyl betaine	putatively annotated	mr744			0.133	1.62e-11	9.14e-09
Jap	mr371	Gentiopicrin	putatively annotated	mr530			0.0784	6.81e-10	2.75e-07
All	mr375			mr460			0.139	1.91e-12	1.25e-09
Ind	mr375			mr569			0.0868	1.83e-07	4.66e-05
All	mr375			mr596			0.125	2.35e-10	1.08e-07
All	mr376			mr463			0.133	1.78e-11	9.93e-09
All	mr376			mr526			0.109	3.51e-08	1.07e-05
Ind	mr376			mr529	Tricin O-hexoside derivative	putatively annotated (by GGM)	0.0884	1.1e-07	3.02e-05
Ind	mr376			mr609	Vanillactic acid	putatively annotated	0.111	2.52e-11	1.69e-08
Jap	mr376			mr826			0.0688	6.22e-08	1.53e-05
All	mr376			mr896	N-Benzoyltryptamine	putatively annotated	0.103	1.73e-07	4.48e-05
Ind	mr376			mr929			0.0956	9.04e-09	3.51e-06
All	mr376			mr948			0.126	1.89e-10	8.92e-08
Jap	mr376			mr987			0.0657	2.35e-07	4.82e-05
Jap	mr378			mr469	Tricin 7-O-hexoside	putatively annotated	0.0715	1.89e-08	5.29e-06
Ind	mr378			mr512	Chrysoeriol C-hexoside derivative	putatively annotated	0.0931	2.22e-08	7.74e-06
All	mr378			mr811			0.132	1.96e-11	1.08e-08
Ind	mr378			mr954			0.165	2.22e-16	3.33e-13
All	mr378			mr961			0.117	3e-09	1.13e-06
Jap	mr382			mr687			0.0687	6.52e-08	1.6e-05
Jap	mr387	Succinyladenosine	putatively annotated	mr416			0.0873	6.23e-12	3.94e-09
Jap	mr387	Succinyladenosine	putatively annotated	mr599			0.0688	6.32e-08	1.56e-05
Ind	mr387	Succinyladenosine	putatively annotated	mr771	Carnitine	putatively annotated	0.0915	3.85e-08	1.25e-05
Jap	mr387	Succinyladenosine	putatively annotated	mr802	1-Methylnicotinamide	putatively annotated	0.067	1.35e-07	2.98e-05
Ind	mr387	Succinyladenosine	putatively annotated	mr858			0.0876	1.39e-07	3.67e-05
Ind	mr387	Succinyladenosine	putatively annotated	mr861			0.112	1.66e-11	1.17e-08
Jap	mr388			mr479			0.0766	1.72e-09	6.42e-07
Ind	mr388			mr522	di-C,C-pentosyl-luteolin	putatively annotated (by GM)	0.0925	2.73e-08	9.29e-06
Jap	mr388			mr712	N-Feruloylserotonin	putatively annotated (by GGM)	0.0808	2.05e-10	9.4e-08
All	mr388			mr801	Adenine	standard	0.114	6.93e-09	2.42e-06
All	mr393			mr413	O-methylnaringenin C-pentoside	putatively annotated	0.115	5.42e-09	1.94e-06
Jap	mr393			mr613			0.066	2.09e-07	4.35e-05
Ind	mr393			mr700			0.145	2.22e-16	3.33e-13
Jap	mr393			mr730	Di-Catechin	putatively annotated (by GGM)	0.0754	2.94e-09	1.02e-06
Jap	mr393			mr792			0.0731	8.8e-09	2.7e-06
All	mr394			mr598			0.267	2.22e-16	2.19e-13
All	mr394			mr621	Rhodomyrtone	putatively annotated	0.254	2.22e-16	2.19e-13
All	mr394			mr768			0.217	2.22e-16	2.19e-13
Jap	mr394			mr775			0.0707	2.72e-08	7.32e-06
All	mr395			mr397			0.125	2.19e-10	1.02e-07
All	mr395			mr440			0.107	6.62e-08	1.89e-05
Jap	mr395			mr610	4, 7, 10-Trioxa-1,13-tridecanediamine	putatively annotated	0.0677	1.01e-07	2.34e-05
Jap	mr395			mr654			0.0654	2.75e-07	5.51e-05
All	mr395			mr680			0.127	1.23e-10	6.05e-08
Jap	mr397			mr680			0.0724	1.22e-08	3.62e-06
Jap	mr397			mr687			0.0769	1.44e-09	5.48e-07
Ind	mr397			mr688			0.106	1.7e-10	9.7e-08
All	mr398	Leucine derivative	putatively annotated (by GGM)	mr713			0.102	2.25e-07	5.66e-05
Ind	mr404	Tricin derivative	putatively annotated	mr974			0.0881	1.2e-07	3.25e-05
All	mr408	Threonyl carbamoyl adenosine	putatively annotated	mr332	[1,2,4]triazolo[1,5-a]pyrimidine-7-carboxamide, 4,5,6,7-tetrahydro-N-(2-methoxy-5-methylphenyl)-5-oxo-	putatively annotated (by GGM)	-0.0801	1.658e-07	2.357e-06
All	mr408	Threonyl carbamoyl adenosine	putatively annotated	mr414	(2S,3R)-2-{[{9-[(2R,3R,4S,5R)-3,4-Dihydroxy-5-(hydroxymethyl)tetrahydro-2-furanyl]-9H-purin-6-yl}(methyl)carbamoyl]amino}-3-hydroxybutanoic acid (non-preferred name)	putatively annotated	0.0902	1.258e-09	2.567e-07
Ind	mr410			mr419			0.0965	6.59e-09	2.62e-06
Ind	mr410			mr430	Luteolin 6-C-glucoside	standard	0.109	6.25e-11	3.91e-08
All	mr410			mr512	Chrysoeriol C-hexoside derivative	putatively annotated	0.123	5.22e-10	2.28e-07
Jap	mr410			mr587	C-hexosyl-naringenin O-hexosyl-O-hexoside	putatively annotated	0.101	1.55e-15	1.82e-12
Ind	mr411	Daidzein O-hexoside	putatively annotated	mr686			0.116	3.21e-12	2.57e-09
All	mr411	Daidzein O-hexoside	putatively annotated	mr860			0.133	1.46e-11	8.31e-09
Jap	mr411	Daidzein O-hexoside	putatively annotated	mr957			0.0682	8.02e-08	1.91e-05
All	mr412	O-methylapigenin C-pentoside	putatively annotated (by GM)	mr415			0.118	1.98e-09	7.78e-07
All	mr412	O-methylapigenin C-pentoside	putatively annotated (by GM)	mr522	di-C,C-pentosyl-luteolin	putatively annotated (by GM)	0.105	9.98e-08	2.73e-05
All	mr412	O-methylapigenin C-pentoside	putatively annotated (by GM)	mr531	Tricin derivative	putatively annotated	0.137	4.26e-12	2.65e-09
Ind	mr412	O-methylapigenin C-pentoside	putatively annotated (by GM)	mr595			0.0901	6.08e-08	1.85e-05
Jap	mr412	O-methylapigenin C-pentoside	putatively annotated (by GM)	mr654			0.0881	4.11e-12	2.72e-09
Jap	mr412	O-methylapigenin C-pentoside	putatively annotated (by GM)	mr732			0.0812	1.7e-10	7.93e-08
All	mr412	O-methylapigenin C-pentoside	putatively annotated (by GM)	mr750			0.107	6.94e-08	1.97e-05
Jap	mr412	O-methylapigenin C-pentoside	putatively annotated (by GM)	mr765			-0.0678	9.9e-08	2.29e-05
Jap	mr413	O-methylnaringenin C-pentoside	putatively annotated	mr512	Chrysoeriol C-hexoside derivative	putatively annotated	0.0737	6.6e-09	2.1e-06
Jap	mr413	O-methylnaringenin C-pentoside	putatively annotated	mr712	N-Feruloylserotonin	putatively annotated (by GGM)	0.0749	3.83e-09	1.29e-06
Ind	mr413	O-methylnaringenin C-pentoside	putatively annotated	mr730	Di-Catechin	putatively annotated (by GGM)	0.156	2.22e-16	3.33e-13
All	mr414	(2S,3R)-2-{[{9-[(2R,3R,4S,5R)-3,4-Dihydroxy-5-(hydroxymethyl)tetrahydro-2-furanyl]-9H-purin-6-yl}(methyl)carbamoyl]amino}-3-hydroxybutanoic acid (non-preferred name)	putatively annotated	mr440			0.107	5.31e-08	1.55e-05
Ind	mr414	(2S,3R)-2-{[{9-[(2R,3R,4S,5R)-3,4-Dihydroxy-5-(hydroxymethyl)tetrahydro-2-furanyl]-9H-purin-6-yl}(methyl)carbamoyl]amino}-3-hydroxybutanoic acid (non-preferred name)	putatively annotated	mr697			0.101	1.32e-09	6.07e-07
Jap	mr415			mr460			0.0752	3.26e-09	1.12e-06
Jap	mr415			mr497	Oryzalexin C	putatively annotated	0.0772	1.23e-09	4.76e-07
Jap	mr415			mr531	Tricin derivative	putatively annotated	0.066	2.08e-07	4.32e-05
Jap	mr415			mr938			0.0763	1.99e-09	7.29e-07
All	mr416			mr725			0.241	2.22e-16	2.19e-13
All	mr416			mr802	1-Methylnicotinamide	putatively annotated	0.115	5.98e-09	2.12e-06
Ind	mr416			mr807	O-Phosphocholine	standard	0.092	3.23e-08	1.07e-05
Ind	mr416			mr992			0.0882	1.17e-07	3.17e-05
All	mr417			mr569			0.142	5.88e-13	4.09e-10
Ind	mr418			mr513			0.0941	1.58e-08	5.73e-06
All	mr418			mr548			0.13	4.47e-11	2.37e-08
Ind	mr418			mr677	Kynurenine	standard	0.087	1.72e-07	4.43e-05
Jap	mr418			mr696			-0.0736	7.09e-09	2.24e-06
Jap	mr418			mr993			-0.067	1.38e-07	3.04e-05
Jap	mr422	Apigenin 7-O-glucoside	standard	mr542	Chrysoeriol 7-O-rutinoside	putatively annotated (by GM)	0.0796	3.83e-10	1.65e-07
All	mr422	Apigenin 7-O-glucoside	standard	mr864			0.102	2.54e-07	6.28e-05
All	mr423			mr820			0.162	2.22e-16	2.19e-13
Ind	mr423			mr845			0.086	2.4e-07	5.87e-05
Ind	mr424			mr831			0.0944	1.41e-08	5.2e-06
All	mr424			mr982			0.156	2e-15	1.77e-12
Ind	mr430	Luteolin 6-C-glucoside	standard	mr664	N-Acetyl-DL-glutamic acid	putatively annotated	0.0855	2.8e-07	6.69e-05
Jap	mr434			mr528			0.114	2.22e-16	2.87e-13
Jap	mr434			mr708			0.069	5.71e-08	1.42e-05
Jap	mr437			mr467			0.0661	2.05e-07	4.27e-05
Jap	mr437			mr733			0.0759	2.36e-09	8.46e-07
All	mr437			mr849			0.126	1.72e-10	8.22e-08
All	mr438	C-hexosyl-methylchrysoeriol	putatively annotated	mr444	methylLuteolin C-hexoside	putatively annotated	0.257	2.22e-16	2.19e-13
Jap	mr438	C-hexosyl-methylchrysoeriol	putatively annotated	mr767			0.0862	1.15e-11	6.83e-09
Ind	mr440			mr783			0.102	7.27e-10	3.6e-07
Ind	mr440			mr873			0.0885	1.06e-07	2.92e-05
Ind	mr441			mr985			0.0996	2.14e-09	9.41e-07
Jap	mr444	methylLuteolin C-hexoside	putatively annotated	mr533	C-hexosyl-luteolin O-pentoside	putatively annotated	0.0985	8.88e-15	9.29e-12
All	mr447			mr631			0.112	1.41e-08	4.65e-06
All	mr447			mr930			0.11	2.69e-08	8.4e-06
Jap	mr449			mr669			0.0666	1.61e-07	3.45e-05
Ind	mr449			mr764			0.0894	7.69e-08	2.23e-05
All	mr451			mr540			0.143	4.56e-13	3.23e-10
All	mr451			mr568			0.129	6.04e-11	3.14e-08
All	mr453			mr460			0.135	7.57e-12	4.51e-09
Jap	mr453			mr477	Phellodensin F	putatively annotated	0.0777	9.6e-10	3.78e-07
Ind	mr453			mr505	Tricin 4'-O-(syringyl alcohol)ether	putatively annotated (by GGM)	0.0879	1.26e-07	3.38e-05
Jap	mr453			mr539			0.0756	2.77e-09	9.72e-07
Jap	mr453			mr596			0.073	9.58e-09	2.91e-06
All	mr453			mr600			0.161	4.44e-16	4.16e-13
Jap	mr454			mr624			0.0822	9.91e-11	4.88e-08
All	mr454			mr759			0.204	2.22e-16	2.19e-13
Ind	mr454			mr976			0.106	1.7e-10	9.74e-08
All	mr457			mr473			0.16	4.44e-16	4.16e-13
All	mr457			mr636			0.134	1.08e-11	6.33e-09
Jap	mr457			mr725			0.0738	6.46e-09	2.06e-06
Ind	mr457			mr765			0.0892	8.33e-08	2.39e-05
Jap	mr458			mr616	DIMBOA glucoside	putatively annotated	0.0863	1.1e-11	6.59e-09
Jap	mr458			mr677	Kynurenine	standard	0.0734	7.82e-09	2.44e-06
All	mr460			mr596			0.143	4.08e-13	2.91e-10
Ind	mr461			mr520			0.091	4.56e-08	1.45e-05
Jap	mr461			mr699	Sinapoylcholine	putatively annotated (by GGM)	0.0929	2.63e-13	2.21e-10
Ind	mr461			mr747			0.101	1.26e-09	5.86e-07
Ind	mr461			mr993			0.0861	2.26e-07	5.59e-05
Ind	mr462	O-methylChrysoeriol O-hexoside	putatively annotated (by GM)	mr505	Tricin 4'-O-(syringyl alcohol)ether	putatively annotated (by GGM)	0.112	1.76e-11	1.23e-08
Ind	mr462	O-methylChrysoeriol O-hexoside	putatively annotated (by GM)	mr848			0.0891	8.6e-08	2.46e-05
Jap	mr463			mr526			0.0884	3.42e-12	2.31e-09
Jap	mr463			mr528			0.0739	6.15e-09	1.97e-06
Jap	mr463			mr541			0.0731	8.81e-09	2.7e-06
All	mr467			mr704	12-Hydroxyarachidonic acid	putatively annotated	0.117	3.49e-09	1.3e-06
Jap	mr467			mr765			0.0707	2.69e-08	7.25e-06
All	mr467			mr775			0.113	1.18e-08	3.95e-06
All	mr467			mr858			0.153	7.99e-15	6.73e-12
All	mr469	Tricin 7-O-hexoside	putatively annotated	mr555	Tricin O-hexosyl-O-hexoside	putatively annotated (by GM)	0.114	7.91e-09	2.74e-06
Jap	mr469	Tricin 7-O-hexoside	putatively annotated	mr628	Tricin O-sinapoylpentoside	putatively annotated	0.0685	7.25e-08	1.75e-05
All	mr469	Tricin 7-O-hexoside	putatively annotated	mr844	Tricin O-sinapoylhexoside	putatively annotated	0.201	2.22e-16	2.19e-13
Ind	mr470			mr1000			0.105	2.43e-10	1.34e-07
All	mr470			mr649	Xanthine	standard	0.107	6.71e-08	1.92e-05
Ind	mr471			mr564			0.106	1.98e-10	1.11e-07
All	mr471			mr696			0.245	2.22e-16	2.19e-13
Jap	mr471			mr699	Sinapoylcholine	putatively annotated (by GGM)	0.0708	2.56e-08	6.94e-06
All	mr471			mr751			0.104	1.32e-07	3.53e-05
Jap	mr471			mr985			0.0673	1.21e-07	2.72e-05
Ind	mr473			mr673	Xanthurenic acid	putatively annotated (by GGM)	0.0884	1.09e-07	3.01e-05
Jap	mr473			mr869	N-Acetyl-L-leucine	putatively annotated (by GGM)	0.0661	2.05e-07	4.26e-05
All	mr473			mr993			0.126	1.52e-10	7.33e-08
All	mr475			mr485			0.174	2.22e-16	2.19e-13
All	mr477	Phellodensin F	putatively annotated	mr485			0.157	1.55e-15	1.4e-12
All	mr477	Phellodensin F	putatively annotated	mr539			0.133	1.62e-11	9.1e-09
Jap	mr477	Phellodensin F	putatively annotated	mr547			0.0654	2.7e-07	5.41e-05
Jap	mr479			mr712	N-Feruloylserotonin	putatively annotated (by GGM)	0.0717	1.72e-08	4.85e-06
Ind	mr479			mr732			0.0911	4.4e-08	1.4e-05
All	mr479			mr806	Ethyl 3,4-dihydroxybenzoate	putatively annotated	0.202	2.22e-16	2.19e-13
Jap	mr479			mr823			0.0803	2.67e-10	1.2e-07
Ind	mr480	Limocitrin O-hexoside	putatively annotated	mr562	Tricin O-hexoside derivative	putatively annotated	0.0858	2.54e-07	6.15e-05
Jap	mr484			mr692	Punicic acid	putatively annotated	0.115	2.22e-16	2.87e-13
Jap	mr488	2'', 6''-O-Diacetyloninin	putatively annotated	mr547			0.088	4.45e-12	2.92e-09
Ind	mr488	2'', 6''-O-Diacetyloninin	putatively annotated	mr720	Digitoxigenine	putatively annotated	0.108	9.53e-11	5.71e-08
All	mr488	2'', 6''-O-Diacetyloninin	putatively annotated	mr728	Epicatechin O-hexoside derivative	putatively annotated	0.11	2.39e-08	7.54e-06
Jap	mr488	2'', 6''-O-Diacetyloninin	putatively annotated	mr855			0.0675	1.1e-07	2.52e-05
Ind	mr491			mr683			0.0931	2.19e-08	7.66e-06
All	mr491			mr711	Strychnine N-Oxide	putatively annotated	0.103	1.98e-07	5.05e-05
Jap	mr491			mr767			0.0697	4.24e-08	1.09e-05
All	mr492	Tricin O-caffeoyl-4'-O-(coniferyl alcohol) ether	putatively annotated (by GGM)	mr556	Tricin O-caffeoyl-4'-O-(coniferyl alcohol)ether	putatively annotated (by GGM)	0.265	2.22e-16	2.19e-13
All	mr492	Tricin O-caffeoyl-4'-O-(coniferyl alcohol) ether	putatively annotated (by GGM)	mr852	Tricin O-caffeoyl-4'-O-(syringyl alcohol)ether	putatively annotated (by GGM)	0.157	1.78e-15	1.59e-12
All	mr495	Dodecyl (dimethyl) amine oxide	putatively annotated	mr497	Oryzalexin C	putatively annotated	0.103	2.11e-07	5.35e-05
Jap	mr495	Dodecyl (dimethyl) amine oxide	putatively annotated	mr756			0.0755	2.85e-09	9.94e-07
Ind	mr495	Dodecyl (dimethyl) amine oxide	putatively annotated	mr827			0.0899	6.56e-08	1.96e-05
Jap	mr495	Dodecyl (dimethyl) amine oxide	putatively annotated	mr897			0.0834	5.39e-11	2.85e-08
Jap	mr496	N-Feruloyl putrescine	putatively annotated	mr553	Tricin O-hexosyl-O-hexoside	putatively annotated	0.0811	1.72e-10	8.03e-08
All	mr496	N-Feruloyl putrescine	putatively annotated	mr734			0.105	9.69e-08	2.66e-05
All	mr496	N-Feruloyl putrescine	putatively annotated	mr740	Feruloyl putrescine derivative	putatively annotated (by GGM)	0.249	2.22e-16	2.19e-13
Ind	mr496	N-Feruloyl putrescine	putatively annotated	mr795	Feruloyl putrescine O-hexoside	putatively annotated (by GGM)	0.164	2.22e-16	3.33e-13
Ind	mr496	N-Feruloyl putrescine	putatively annotated	mr826			0.0877	1.35e-07	3.58e-05
Jap	mr496	N-Feruloyl putrescine	putatively annotated	mr860			0.0723	1.32e-08	3.86e-06
Jap	mr496	N-Feruloyl putrescine	putatively annotated	mr904	N-Cinnamoyltryptamine	putatively annotated (by GGM)	0.0721	1.43e-08	4.15e-06
All	mr497	Oryzalexin C	putatively annotated	mr704	12-Hydroxyarachidonic acid	putatively annotated	0.108	4.82e-08	1.42e-05
Ind	mr497	Oryzalexin C	putatively annotated	mr872			0.0871	1.65e-07	4.27e-05
All	mr502	O-methylQuercetin O-hexoside	putatively annotated (by GM)	mr503	Selgin O-hexoside	putatively annotated	0.134	1.23e-11	7.13e-09
All	mr504	Tricin 4'-O-(syringyl alcohol)ether	putatively annotated	mr523	Tricin 4'-O-(β-guaiacylglyceryl) ether derivative	putatively annotated	0.112	1.23e-08	4.08e-06
Jap	mr504	Tricin 4'-O-(syringyl alcohol)ether	putatively annotated	mr554	Tricin O-hexosyl-O-hexoside	putatively annotated (by GM)	0.0763	1.91e-09	7.02e-07
All	mr505	Tricin 4'-O-(syringyl alcohol)ether	putatively annotated (by GGM)	mr529	Tricin O-hexoside derivative	putatively annotated (by GGM)	0.122	6.12e-10	2.65e-07
All	mr505	Tricin 4'-O-(syringyl alcohol)ether	putatively annotated (by GGM)	mr848			0.103	2.05e-07	5.22e-05
All	mr507			mr528			0.119	1.5e-09	6e-07
All	mr507			mr568			0.116	4.74e-09	1.72e-06
All	mr507			mr570			0.124	3.06e-10	1.38e-07
All	mr508			mr851			0.139	1.66e-12	1.09e-09
All	mr508			mr853			0.104	1.46e-07	3.86e-05
All	mr512	Chrysoeriol C-hexoside derivative	putatively annotated	mr1000			0.114	8.55e-09	2.94e-06
Ind	mr512	Chrysoeriol C-hexoside derivative	putatively annotated	mr587	C-hexosyl-naringenin O-hexosyl-O-hexoside	putatively annotated	0.222	2.22e-16	3.33e-13
Ind	mr512	Chrysoeriol C-hexoside derivative	putatively annotated	mr668			0.167	2.22e-16	3.33e-13
All	mr513			mr548			0.182	2.22e-16	2.19e-13
All	mr514			mr517			0.13	4.23e-11	2.25e-08
All	mr514			mr572	Denin	putatively annotated	0.168	2.22e-16	2.19e-13
Ind	mr514			mr699	Sinapoylcholine	putatively annotated (by GGM)	0.101	1.12e-09	5.28e-07
Jap	mr516	Tricin O-glucoside derivative	putatively annotated	mr832			0.0769	1.44e-09	5.48e-07
All	mr517			mr983			0.108	5.14e-08	1.51e-05
Jap	mr518			mr833			0.0785	6.68e-10	2.7e-07
All	mr518			mr848			0.12	1.07e-09	4.41e-07
Jap	mr519			mr599			0.0663	1.83e-07	3.86e-05
All	mr519			mr996			0.11	2.36e-08	7.48e-06
Ind	mr520			mr930			0.0861	2.29e-07	5.63e-05
All	mr522	di-C,C-pentosyl-luteolin	putatively annotated (by GM)	mr604	C-pentosyl-luteolin O-hexoside	putatively annotated	0.164	2.22e-16	2.19e-13
Ind	mr522	di-C,C-pentosyl-luteolin	putatively annotated (by GM)	mr619			0.0975	4.54e-09	1.85e-06
All	mr522	di-C,C-pentosyl-luteolin	putatively annotated (by GM)	mr806	Ethyl 3,4-dihydroxybenzoate	putatively annotated	0.115	5.29e-09	1.9e-06
Jap	mr522	di-C,C-pentosyl-luteolin	putatively annotated (by GM)	mr826			0.0831	6.34e-11	3.3e-08
All	mr522	di-C,C-pentosyl-luteolin	putatively annotated (by GM)	mr919			0.126	1.91e-10	9.04e-08
All	mr523	Tricin 4'-O-(β-guaiacylglyceryl) ether derivative	putatively annotated	mr524	Tricin 4'-O-(β-guaiacylglyceryl) ether derivative	putatively annotated (by GM)	0.167	2.22e-16	2.19e-13
Jap	mr523	Tricin 4'-O-(β-guaiacylglyceryl) ether derivative	putatively annotated	mr919			0.0836	4.74e-11	2.54e-08
Jap	mr524	Tricin 4'-O-(β-guaiacylglyceryl) ether derivative	putatively annotated (by GM)	mr553	Tricin O-hexosyl-O-hexoside	putatively annotated	0.0743	5.03e-09	1.65e-06
Ind	mr524	Tricin 4'-O-(β-guaiacylglyceryl) ether derivative	putatively annotated (by GM)	mr554	Tricin O-hexosyl-O-hexoside	putatively annotated (by GM)	0.117	1.57e-12	1.33e-09
Jap	mr524	Tricin 4'-O-(β-guaiacylglyceryl) ether derivative	putatively annotated (by GM)	mr860			0.0705	2.96e-08	7.86e-06
Jap	mr524	Tricin 4'-O-(β-guaiacylglyceryl) ether derivative	putatively annotated (by GM)	mr974			0.0731	8.86e-09	2.72e-06
Jap	mr526			mr541			0.0769	1.45e-09	5.49e-07
Jap	mr526			mr570			0.0788	5.58e-10	2.3e-07
All	mr526			mr581			0.112	1.3e-08	4.31e-06
Jap	mr529	Tricin O-hexoside derivative	putatively annotated (by GGM)	mr556	Tricin O-caffeoyl-4'-O-(coniferyl alcohol)ether	putatively annotated (by GGM)	0.0765	1.79e-09	6.64e-07
All	mr529	Tricin O-hexoside derivative	putatively annotated (by GGM)	mr852	Tricin O-caffeoyl-4'-O-(syringyl alcohol)ether	putatively annotated (by GGM)	0.117	3.25e-09	1.22e-06
All	mr529	Tricin O-hexoside derivative	putatively annotated (by GGM)	mr854	Tricin O-caffeoyl-4'-O-(3-(4-Hydroxy-3,5-dimethoxyphenyl)propanoic acid)ether	putatively annotated (by GGM)	0.179	2.22e-16	2.19e-13
All	mr530			mr708			0.137	3.32e-12	2.1e-09
Jap	mr531	Tricin derivative	putatively annotated	mr587	C-hexosyl-naringenin O-hexosyl-O-hexoside	putatively annotated	0.0999	3.55e-15	3.99e-12
Ind	mr531	Tricin derivative	putatively annotated	mr676	Nicotinoylcholine	putatively annotated (by GGM)	0.173	2.22e-16	3.33e-13
Ind	mr531	Tricin derivative	putatively annotated	mr850			0.0881	1.21e-07	3.26e-05
All	mr538			mr595			0.102	2.16e-07	5.47e-05
Ind	mr539			mr557			0.102	9.09e-10	4.4e-07
Ind	mr539			mr575			0.0901	6.2e-08	1.88e-05
Jap	mr539			mr600			0.073	9.49e-09	2.89e-06
All	mr539			mr812	β-cryptoxanthin	standard	0.118	2.51e-09	9.65e-07
All	mr540			mr568			0.179	2.22e-16	2.19e-13
Jap	mr541			mr581			0.0743	5.18e-09	1.7e-06
Jap	mr542	Chrysoeriol 7-O-rutinoside	putatively annotated (by GM)	mr838	Chrysoeriol O-feruloylhexosyl-O-hexoside	putatively annotated	0.0769	1.44e-09	5.45e-07
Ind	mr543	C-hexosyl-chrysoeriol O-hexoside	putatively annotated	mr591	C-hexosyl-chrysoeriol O-feruloylhexoside	putatively annotated (by GM)	0.154	2.22e-16	3.33e-13
Ind	mr543	C-hexosyl-chrysoeriol O-hexoside	putatively annotated	mr830	C-hexosyl-luteolin O-feruloylhexoside	putatively annotated (by GM)	0.105	2.73e-10	1.49e-07
All	mr547			mr712	N-Feruloylserotonin	putatively annotated (by GGM)	0.115	4.98e-09	1.8e-06
All	mr547			mr820			0.125	2.57e-10	1.18e-07
Jap	mr547			mr855			0.0763	1.92e-09	7.06e-07
Jap	mr551	Tricin O-rutinoside	putatively annotated	mr727			0.0815	1.43e-10	6.81e-08
Ind	mr552	Tricin O-hexoside derivative	putatively annotated	mr833			0.0885	1.04e-07	2.88e-05
All	mr552	Tricin O-hexoside derivative	putatively annotated	mr842			0.126	1.83e-10	8.69e-08
All	mr553	Tricin O-hexosyl-O-hexoside	putatively annotated	mr559	Tricin 4'-O-(syringyl alcohol)ether O-hexoside	putatively annotated	0.128	1e-10	5e-08
Ind	mr553	Tricin O-hexosyl-O-hexoside	putatively annotated	mr567	Tricin 4'-O-(β-guaiacylglyceryl) ether O-hexoside	putatively annotated	0.0903	5.65e-08	1.74e-05
Ind	mr553	Tricin O-hexosyl-O-hexoside	putatively annotated	mr835	C-pentosyl-chrysoeriol O-hexoside	putatively annotated (by GM)	0.128	1.18e-14	1.41e-11
Jap	mr553	Tricin O-hexosyl-O-hexoside	putatively annotated	mr904	N-Cinnamoyltryptamine	putatively annotated (by GGM)	0.07	3.66e-08	9.5e-06
Jap	mr554	Tricin O-hexosyl-O-hexoside	putatively annotated (by GM)	mr728	Epicatechin O-hexoside derivative	putatively annotated	0.0755	2.92e-09	1.02e-06
All	mr554	Tricin O-hexosyl-O-hexoside	putatively annotated (by GM)	mr843	Selgin O-hexoside derivative	putatively annotated	0.14	1.34e-12	8.95e-10
Jap	mr554	Tricin O-hexosyl-O-hexoside	putatively annotated (by GM)	mr904	N-Cinnamoyltryptamine	putatively annotated (by GGM)	0.0904	1.14e-12	8.32e-10
Ind	mr555	Tricin O-hexosyl-O-hexoside	putatively annotated (by GM)	mr629	Tricin O-glucuronide-O-hexoside	putatively annotated	0.108	7.64e-11	4.68e-08
Jap	mr555	Tricin O-hexosyl-O-hexoside	putatively annotated (by GM)	mr844	Tricin O-sinapoylhexoside	putatively annotated	0.0988	7.11e-15	7.55e-12
All	mr556	Tricin O-caffeoyl-4'-O-(coniferyl alcohol)ether	putatively annotated (by GGM)	mr852	Tricin O-caffeoyl-4'-O-(syringyl alcohol)ether	putatively annotated (by GGM)	0.245	2.22e-16	2.19e-13
All	mr557			mr575			0.258	2.22e-16	2.19e-13
Jap	mr557			mr667	2-(5-hydroxy-1H-indol-3-yl)acetic acid	putatively annotated	0.086	1.29e-11	7.6e-09
Jap	mr557			mr744			0.0815	1.43e-10	6.82e-08
Jap	mr557			mr780			0.0883	3.73e-12	2.5e-09
Jap	mr557			mr812	β-cryptoxanthin	standard	0.0881	4.09e-12	2.71e-09
All	mr559	Tricin 4'-O-(syringyl alcohol)ether O-hexoside	putatively annotated	mr562	Tricin O-hexoside derivative	putatively annotated	0.122	6.02e-10	2.6e-07
Jap	mr559	Tricin 4'-O-(syringyl alcohol)ether O-hexoside	putatively annotated	mr694			0.0719	1.52e-08	4.38e-06
All	mr559	Tricin 4'-O-(syringyl alcohol)ether O-hexoside	putatively annotated	mr905			0.115	4.97e-09	1.8e-06
All	mr562	Tricin O-hexoside derivative	putatively annotated	mr567	Tricin 4'-O-(β-guaiacylglyceryl) ether O-hexoside	putatively annotated	0.109	3.18e-08	9.8e-06
Jap	mr563			mr824			0.0932	2.22e-13	1.89e-10
Jap	mr564			mr587	C-hexosyl-naringenin O-hexosyl-O-hexoside	putatively annotated	0.0658	2.27e-07	4.66e-05
All	mr564			mr696			0.157	1.78e-15	1.59e-12
Jap	mr564			mr700			0.11	2.22e-16	2.87e-13
All	mr564			mr736	4-Coumaric acid	standard	0.118	2.16e-09	8.42e-07
Ind	mr564			mr885	Ergothioneine	putatively annotated	0.0954	9.64e-09	3.72e-06
All	mr564			mr986			0.119	1.57e-09	6.28e-07
All	mr568			mr580			0.12	1.08e-09	4.42e-07
All	mr569			mr596			0.107	5.64e-08	1.64e-05
All	mr570			mr581			0.128	9.05e-11	4.56e-08
Jap	mr575			mr667	2-(5-hydroxy-1H-indol-3-yl)acetic acid	putatively annotated	0.0716	1.82e-08	5.1e-06
Jap	mr575			mr780			0.0683	7.84e-08	1.88e-05
All	mr575			mr812	β-cryptoxanthin	standard	0.12	1.2e-09	4.87e-07
Ind	mr575			mr861			0.118	1.14e-12	9.99e-10
Jap	mr577	C-pentosyl-apigenin O-p-coumaroylhexoside	putatively annotated	mr756			0.0678	9.84e-08	2.28e-05
Ind	mr577	C-pentosyl-apigenin O-p-coumaroylhexoside	putatively annotated	mr802	1-Methylnicotinamide	putatively annotated	0.0949	1.18e-08	4.46e-06
Jap	mr577	C-pentosyl-apigenin O-p-coumaroylhexoside	putatively annotated	mr933			0.12	2.22e-16	2.87e-13
All	mr579	C-pentosyl-apigenin O-caffeoylhexoside	putatively annotated	mr1000			0.14	1.12e-12	7.56e-10
All	mr579	C-pentosyl-apigenin O-caffeoylhexoside	putatively annotated	mr631			0.102	2.5e-07	6.21e-05
Jap	mr579	C-pentosyl-apigenin O-caffeoylhexoside	putatively annotated	mr753			0.0692	5.32e-08	1.34e-05
All	mr579	C-pentosyl-apigenin O-caffeoylhexoside	putatively annotated	mr827			0.166	2.22e-16	2.19e-13
Jap	mr579	C-pentosyl-apigenin O-caffeoylhexoside	putatively annotated	mr918			0.0656	2.53e-07	5.12e-05
Jap	mr579	C-pentosyl-apigenin O-caffeoylhexoside	putatively annotated	mr964			0.0883	3.58e-12	2.4e-09
All	mr579	C-pentosyl-apigenin O-caffeoylhexoside	putatively annotated	mr987			0.129	6.69e-11	3.45e-08
Ind	mr582	C-hexosyl-apigenin O-p-coumaroylhexoside	putatively annotated	mr584	C-hexosyl-luteolin O-p-coumaroylhexoside	putatively annotated	0.114	5.83e-12	4.41e-09
All	mr582	C-hexosyl-apigenin O-p-coumaroylhexoside	putatively annotated	mr731	Luteolin O-rahmnosyl-O-rutinoside	putatively annotated	0.41	2.22e-16	2.19e-13
Jap	mr583			mr728	Epicatechin O-hexoside derivative	putatively annotated	0.108	2.22e-16	2.87e-13
Ind	mr583			mr853			0.0951	1.1e-08	4.19e-06
All	mr583			mr855			0.118	1.93e-09	7.6e-07
Jap	mr583			mr856			0.0674	1.17e-07	2.64e-05
Ind	mr584	C-hexosyl-luteolin O-p-coumaroylhexoside	putatively annotated	mr694			0.0939	1.69e-08	6.09e-06
All	mr584	C-hexosyl-luteolin O-p-coumaroylhexoside	putatively annotated	mr731	Luteolin O-rahmnosyl-O-rutinoside	putatively annotated	0.112	1.53e-08	4.99e-06
Ind	mr584	C-hexosyl-luteolin O-p-coumaroylhexoside	putatively annotated	mr811			0.0866	1.98e-07	4.99e-05
All	mr584	C-hexosyl-luteolin O-p-coumaroylhexoside	putatively annotated	mr830	C-hexosyl-luteolin O-feruloylhexoside	putatively annotated (by GM)	0.148	6.08e-14	4.69e-11
All	mr584	C-hexosyl-luteolin O-p-coumaroylhexoside	putatively annotated	mr884			0.116	4.51e-09	1.65e-06
Ind	mr587	C-hexosyl-naringenin O-hexosyl-O-hexoside	putatively annotated	mr905			0.0909	4.71e-08	1.49e-05
All	mr591	C-hexosyl-chrysoeriol O-feruloylhexoside	putatively annotated (by GM)	mr830	C-hexosyl-luteolin O-feruloylhexoside	putatively annotated (by GM)	0.19	2.22e-16	2.19e-13
Jap	mr591	C-hexosyl-chrysoeriol O-feruloylhexoside	putatively annotated (by GM)	mr904	N-Cinnamoyltryptamine	putatively annotated (by GGM)	0.0662	1.93e-07	4.04e-05
All	mr595			mr829			0.136	5.43e-12	3.3e-09
Ind	mr596			mr812	β-cryptoxanthin	standard	0.0888	9.64e-08	2.71e-05
All	mr597			mr728	Epicatechin O-hexoside derivative	putatively annotated	0.305	2.22e-16	2.19e-13
Jap	mr597			mr904	N-Cinnamoyltryptamine	putatively annotated (by GGM)	0.0784	7.03e-10	2.83e-07
Ind	mr598			mr621	Rhodomyrtone	putatively annotated	0.186	2.22e-16	3.33e-13
Jap	mr598			mr638			0.0716	1.79e-08	5.04e-06
Ind	mr598			mr707	N-Feruloyltryptamine	putatively annotated (by GGM)	0.0864	2.07e-07	5.18e-05
All	mr598			mr768			0.369	2.22e-16	2.19e-13
Jap	mr599			mr747			-0.0723	1.3e-08	3.81e-06
Ind	mr599			mr931			0.0985	3.23e-09	1.36e-06
Jap	mr599			mr981	Putrescine derivative	putatively annotated	0.0756	2.69e-09	9.48e-07
All	mr600			mr812	β-cryptoxanthin	standard	0.117	3.2e-09	1.2e-06
All	mr609	Vanillactic acid	putatively annotated	mr949	Tianshic acid	putatively annotated	0.142	5.72e-13	3.99e-10
Ind	mr610	4, 7, 10-Trioxa-1,13-tridecanediamine	putatively annotated	mr680			0.122	2.45e-13	2.38e-10
All	mr612	Guanosine	standard	mr693	Xanthosine	standard	0.231	2.22e-16	2.19e-13
Jap	mr613			mr731	Luteolin O-rahmnosyl-O-rutinoside	putatively annotated	0.0653	2.81e-07	5.61e-05
Jap	mr614			mr715			0.0655	2.6e-07	5.24e-05
Ind	mr614			mr739			-0.0903	5.75e-08	1.76e-05
Jap	mr614			mr758			0.0835	5.02e-11	2.67e-08
Jap	mr614			mr884			0.0782	7.82e-10	3.11e-07
Ind	mr616	DIMBOA glucoside	putatively annotated	mr669			0.0901	6.1e-08	1.85e-05
All	mr617	Vitamin B2	standard	mr686			-0.103	1.66e-07	4.34e-05
Jap	mr619			mr624			0.079	5.24e-10	2.17e-07
All	mr619			mr807	O-Phosphocholine	standard	0.133	1.5e-11	8.49e-09
Ind	mr621	Rhodomyrtone	putatively annotated	mr768			0.151	2.22e-16	3.33e-13
All	mr622			mr623			0.167	2.22e-16	2.19e-13
All	mr622			mr624			0.102	2.49e-07	6.18e-05
All	mr622			mr723			0.106	7.23e-08	2.04e-05
All	mr623			mr624			0.156	2.22e-15	1.96e-12
All	mr623			mr699	Sinapoylcholine	putatively annotated (by GGM)	0.104	1.31e-07	3.5e-05
Ind	mr623			mr733			0.103	6.24e-10	3.13e-07
All	mr628	Tricin O-sinapoylpentoside	putatively annotated	mr629	Tricin O-glucuronide-O-hexoside	putatively annotated	0.135	8.86e-12	5.24e-09
All	mr628	Tricin O-sinapoylpentoside	putatively annotated	mr844	Tricin O-sinapoylhexoside	putatively annotated	0.146	1.04e-13	7.87e-11
Jap	mr629	Tricin O-glucuronide-O-hexoside	putatively annotated	mr807	O-Phosphocholine	standard	0.0788	5.58e-10	2.3e-07
All	mr631			mr713			0.141	8.06e-13	5.53e-10
Jap	mr631			mr872			0.0904	1.13e-12	8.29e-10
Jap	mr631			mr987			0.0725	1.21e-08	3.57e-06
Jap	mr634			mr893			0.0681	8.7e-08	2.05e-05
Ind	mr636			mr986			0.0945	1.35e-08	5.02e-06
Jap	mr649	Xanthine	standard	mr692	Punicic acid	putatively annotated	0.0677	1.01e-07	2.33e-05
Ind	mr649	Xanthine	standard	mr802	1-Methylnicotinamide	putatively annotated	0.0883	1.11e-07	3.05e-05
Ind	mr649	Xanthine	standard	mr882	Lycoperodine	putatively annotated	0.0938	1.73e-08	6.21e-06
All	mr650	3-Indoleacetonitrile	putatively annotated (by GGM)	mr672	Methoxy indoleacetic acid	putatively annotated (by GGM)	0.252	2.22e-16	2.19e-13
All	mr650	3-Indoleacetonitrile	putatively annotated (by GGM)	mr738	N-Hydroxy-L-tryptophan	putatively annotated (by GGM)	0.16	4.44e-16	4.16e-13
Jap	mr650	3-Indoleacetonitrile	putatively annotated (by GGM)	mr947			0.0791	4.92e-10	2.05e-07
Jap	mr653	Tryptamine	standard	mr773	alpha,epsilon-Diaminopimelic acid	putatively annotated	0.0654	2.68e-07	5.39e-05
All	mr653	Tryptamine	standard	mr876	N-Acetyltryptamine	putatively annotated (by GGM)	0.232	2.22e-16	2.19e-13
All	mr653	Tryptamine	standard	mr904	N-Cinnamoyltryptamine	putatively annotated (by GGM)	0.0912	8.8e-11	7.528e-09
Ind	mr654			mr780			0.108	9.69e-11	5.8e-08
Jap	mr654			mr958	Ferulic acid O-hexoside	putatively annotated	0.0676	1.05e-07	2.4e-05
Jap	mr656	Pyridoxine	standard	mr669			-0.0665	1.68e-07	3.58e-05
All	mr656	Pyridoxine	standard	mr730	Di-Catechin	putatively annotated (by GGM)	0.106	7.09e-08	2.01e-05
Ind	mr660			mr705	N-p-Coumaroylserotonin	putatively annotated (by GGM)	0.119	8.96e-13	8.01e-10
All	mr660			mr820			0.209	2.22e-16	2.19e-13
Ind	mr660			mr861			0.0879	1.28e-07	3.41e-05
Jap	mr661	Coniferyl aldehyde	putatively annotated	mr992			0.0678	9.7e-08	2.25e-05
Ind	mr664	N-Acetyl-DL-glutamic acid	putatively annotated	mr771	Carnitine	putatively annotated	0.0886	1.02e-07	2.85e-05
Jap	mr664	N-Acetyl-DL-glutamic acid	putatively annotated	mr947			0.0791	4.95e-10	2.06e-07
Ind	mr664	N-Acetyl-DL-glutamic acid	putatively annotated	mr993			-0.0925	2.73e-08	9.3e-06
All	mr667	2-(5-hydroxy-1H-indol-3-yl)acetic acid	putatively annotated	mr744			0.139	1.83e-12	1.2e-09
All	mr667	2-(5-hydroxy-1H-indol-3-yl)acetic acid	putatively annotated	mr780			0.118	2.54e-09	9.76e-07
Jap	mr667	2-(5-hydroxy-1H-indol-3-yl)acetic acid	putatively annotated	mr812	β-cryptoxanthin	standard	0.0949	7.88e-14	7.26e-11
Jap	mr668			mr761			0.0979	1.24e-14	1.26e-11
Jap	mr668			mr798	Cysteine	standard	0.0717	1.73e-08	4.88e-06
All	mr668			mr876	N-Acetyltryptamine	putatively annotated (by GGM)	0.117	2.98e-09	1.13e-06
Ind	mr668			mr887			0.102	8.14e-10	3.98e-07
Jap	mr669			mr670			0.0686	6.79e-08	1.66e-05
Ind	mr669			mr783			0.0865	2.02e-07	5.08e-05
Jap	mr669			mr922			0.0936	1.69e-13	1.47e-10
Jap	mr669			mr947			0.101	1.78e-15	2.07e-12
All	mr669			mr965			0.107	6.31e-08	1.81e-05
Ind	mr670			mr692	Punicic acid	putatively annotated	0.0991	2.56e-09	1.11e-06
All	mr672	Methoxy indoleacetic acid	putatively annotated (by GGM)	mr738	N-Hydroxy-L-tryptophan	putatively annotated (by GGM)	0.182	2.22e-16	2.19e-13
Jap	mr672	Methoxy indoleacetic acid	putatively annotated (by GGM)	mr771	Carnitine	putatively annotated	0.0915	5.78e-13	4.51e-10
Jap	mr672	Methoxy indoleacetic acid	putatively annotated (by GGM)	mr822			-0.0749	3.8e-09	1.28e-06
All	mr672	Methoxy indoleacetic acid	putatively annotated (by GGM)	mr886			0.125	2.21e-10	1.02e-07
Ind	mr676	Nicotinoylcholine	putatively annotated (by GGM)	mr692	Punicic acid	putatively annotated	0.107	1.03e-10	6.11e-08
All	mr676	Nicotinoylcholine	putatively annotated (by GGM)	mr699	Sinapoylcholine	putatively annotated (by GGM)	0.186	2.22e-16	2.19e-13
All	mr676	Nicotinoylcholine	putatively annotated (by GGM)	mr753			0.128	9.11e-11	4.58e-08
All	mr676	Nicotinoylcholine	putatively annotated (by GGM)	mr766			0.16	4.44e-16	4.16e-13
All	mr676	Nicotinoylcholine	putatively annotated (by GGM)	mr773	alpha,epsilon-Diaminopimelic acid	putatively annotated	0.152	1.02e-14	8.51e-12
All	mr676	Nicotinoylcholine	putatively annotated (by GGM)	mr860			0.107	6e-08	1.73e-05
Ind	mr676	Nicotinoylcholine	putatively annotated (by GGM)	mr936			0.112	1.64e-11	1.16e-08
All	mr677	Kynurenine	standard	mr720	Digitoxigenine	putatively annotated	0.105	1.06e-07	2.88e-05
All	mr677	Kynurenine	standard	mr725			0.145	1.58e-13	1.17e-10
Jap	mr677	Kynurenine	standard	mr795	Feruloyl putrescine O-hexoside	putatively annotated (by GGM)	0.0801	2.9e-10	1.29e-07
Jap	mr682	Cinnamoyl choline	putatively annotated	mr929			0.0677	1.03e-07	2.38e-05
Ind	mr683			mr802	1-Methylnicotinamide	putatively annotated	0.0905	5.39e-08	1.67e-05
Jap	mr683			mr838	Chrysoeriol O-feruloylhexosyl-O-hexoside	putatively annotated	0.0685	7.3e-08	1.76e-05
All	mr684			mr775			0.325	2.22e-16	2.19e-13
Jap	mr686			mr844	Tricin O-sinapoylhexoside	putatively annotated	0.0692	5.23e-08	1.32e-05
Ind	mr686			mr876	N-Acetyltryptamine	putatively annotated (by GGM)	0.104	3.45e-10	1.83e-07
Ind	mr687			mr694			0.109	5.66e-11	3.57e-08
Ind	mr687			mr814	LPC(1-acyl 18:1)	standard	0.121	3.73e-13	3.53e-10
Ind	mr692	Punicic acid	putatively annotated	mr773	alpha,epsilon-Diaminopimelic acid	putatively annotated	0.0983	3.38e-09	1.41e-06
All	mr692	Punicic acid	putatively annotated	mr802	1-Methylnicotinamide	putatively annotated	0.108	4e-08	1.2e-05
Jap	mr692	Punicic acid	putatively annotated	mr836			0.081	1.82e-10	8.45e-08
Jap	mr692	Punicic acid	putatively annotated	mr949	Tianshic acid	putatively annotated	0.0786	6.41e-10	2.6e-07
Jap	mr694			mr823			0.0842	3.54e-11	1.95e-08
Ind	mr694			mr965			0.124	9.28e-14	9.49e-11
All	mr695	Chrysoeriol	standard	mr700			0.142	4.89e-13	3.45e-10
Ind	mr695	Chrysoeriol	standard	mr832			0.0897	7.13e-08	2.1e-05
All	mr695	Chrysoeriol	standard	mr848			0.136	5.88e-12	3.55e-09
Ind	mr695	Chrysoeriol	standard	mr980			0.101	1.07e-09	5.06e-07
Jap	mr697			mr802	1-Methylnicotinamide	putatively annotated	0.0682	8.15e-08	1.94e-05
All	mr697			mr915			0.209	2.22e-16	2.19e-13
All	mr698	N-p-Coumaroyltryptamine	putatively annotated (by GGM)	mr707	N-Feruloyltryptamine	putatively annotated (by GGM)	0.123	5.16e-10	2.26e-07
Ind	mr699	Sinapoylcholine	putatively annotated (by GGM)	mr773	alpha,epsilon-Diaminopimelic acid	putatively annotated	0.0952	1.05e-08	4.03e-06
All	mr699	Sinapoylcholine	putatively annotated (by GGM)	mr887			0.103	1.62e-07	4.25e-05
Ind	mr699	Sinapoylcholine	putatively annotated (by GGM)	mr998			0.0901	6.22e-08	1.88e-05
All	mr700			mr842			0.109	3.7e-08	1.12e-05
All	mr700			mr979			0.114	7.27e-09	2.53e-06
Jap	mr700			mr980			0.0672	1.25e-07	2.79e-05
All	mr703			mr718			0.11	2.87e-08	8.93e-06
Jap	mr704	12-Hydroxyarachidonic acid	putatively annotated	mr811			0.066	2.12e-07	4.39e-05
Ind	mr704	12-Hydroxyarachidonic acid	putatively annotated	mr873			0.109	5.61e-11	3.54e-08
All	mr704	12-Hydroxyarachidonic acid	putatively annotated	mr876	N-Acetyltryptamine	putatively annotated (by GGM)	0.108	4.49e-08	1.34e-05
Ind	mr704	12-Hydroxyarachidonic acid	putatively annotated	mr917			0.141	2.22e-16	3.33e-13
All	mr704	12-Hydroxyarachidonic acid	putatively annotated	mr928			0.116	4.73e-09	1.72e-06
All	mr705	N-p-Coumaroylserotonin	putatively annotated (by GGM)	mr712	N-Feruloylserotonin	putatively annotated (by GGM)	0.245	2.22e-16	2.19e-13
Ind	mr705	N-p-Coumaroylserotonin	putatively annotated (by GGM)	mr718			0.121	4.05e-13	3.81e-10
All	mr707	N-Feruloyltryptamine	putatively annotated (by GGM)	mr792			0.103	1.75e-07	4.53e-05
All	mr708			mr791			0.108	3.95e-08	1.19e-05
All	mr708			mr946	6-Prenylnaringenin	putatively annotated	0.118	2.53e-09	9.72e-07
Jap	mr708			mr990			0.0889	2.6e-12	1.8e-09
All	mr710			mr902			0.111	1.8e-08	5.82e-06
Jap	mr710			mr949	Tianshic acid	putatively annotated	0.0827	7.56e-11	3.86e-08
All	mr711	Strychnine N-Oxide	putatively annotated	mr713			0.255	2.22e-16	2.19e-13
All	mr712	N-Feruloylserotonin	putatively annotated (by GGM)	mr718			0.133	1.44e-11	8.21e-09
Jap	mr712	N-Feruloylserotonin	putatively annotated (by GGM)	mr904	N-Cinnamoyltryptamine	putatively annotated (by GGM)	0.0674	1.14e-07	2.58e-05
All	mr713			mr872			0.108	4.12e-08	1.24e-05
Ind	mr715			mr733			0.0896	7.36e-08	2.15e-05
Jap	mr715			mr884			0.0672	1.29e-07	2.87e-05
All	mr715			mr947			0.113	1.01e-08	3.44e-06
Ind	mr715			mr976			0.124	7.77e-14	8.02e-11
Ind	mr720	Digitoxigenine	putatively annotated	mr725			0.0974	4.81e-09	1.95e-06
Jap	mr720	Digitoxigenine	putatively annotated	mr795	Feruloyl putrescine O-hexoside	putatively annotated (by GGM)	0.0669	1.45e-07	3.16e-05
All	mr720	Digitoxigenine	putatively annotated	mr908	N-Salicyloylserotonin	putatively annotated (by GGM)	0.131	3.07e-11	1.67e-08
Jap	mr722	trans-zeatin N-glucoside	putatively annotated	mr811			0.108	2.22e-16	2.87e-13
Ind	mr725			mr1000			0.0944	1.39e-08	5.16e-06
All	mr725			mr795	Feruloyl putrescine O-hexoside	putatively annotated (by GGM)	0.105	9.67e-08	2.65e-05
Ind	mr727			mr824			0.0926	2.61e-08	8.94e-06
All	mr727			mr933			0.162	2.22e-16	2.19e-13
Jap	mr727			mr954			0.0791	4.97e-10	2.07e-07
Jap	mr728	Epicatechin O-hexoside derivative	putatively annotated	mr904	N-Cinnamoyltryptamine	putatively annotated (by GGM)	0.148	2.22e-16	2.87e-13
Jap	mr730	Di-Catechin	putatively annotated (by GGM)	mr792			0.0683	7.68e-08	1.84e-05
Jap	mr731	Luteolin O-rahmnosyl-O-rutinoside	putatively annotated	mr831			0.0678	9.88e-08	2.29e-05
Jap	mr733			mr767			0.0929	2.66e-13	2.24e-10
Jap	mr733			mr869	N-Acetyl-L-leucine	putatively annotated (by GGM)	-0.0734	7.75e-09	2.42e-06
All	mr733			mr873			0.203	2.22e-16	2.19e-13
Jap	mr733			mr886			-0.0778	9.16e-10	3.61e-07
Ind	mr736	4-Coumaric acid	standard	mr771	Carnitine	putatively annotated	0.0907	5.08e-08	1.59e-05
All	mr740	Feruloyl putrescine derivative	putatively annotated (by GGM)	mr795	Feruloyl putrescine O-hexoside	putatively annotated (by GGM)	0.14	1.25e-12	8.37e-10
All	mr740	Feruloyl putrescine derivative	putatively annotated (by GGM)	mr981	Putrescine derivative	putatively annotated	0.188	2.22e-16	2.19e-13
Jap	mr743			mr791			0.0747	4.3e-09	1.43e-06
All	mr743			mr841			0.11	2.44e-08	7.7e-06
Jap	mr743			mr942			0.0845	3e-11	1.67e-08
All	mr743			mr946	6-Prenylnaringenin	putatively annotated	0.149	4.09e-14	3.18e-11
Jap	mr744			mr780			0.0912	7.13e-13	5.46e-10
Jap	mr744			mr812	β-cryptoxanthin	standard	0.0831	6.08e-11	3.18e-08
Ind	mr744			mr965			0.111	2.35e-11	1.59e-08
Jap	mr747			mr767			0.0711	2.2e-08	6.06e-06
Jap	mr747			mr775			0.0686	6.98e-08	1.7e-05
Ind	mr748			mr887			0.14	2.22e-16	3.33e-13
All	mr750			mr787			0.406	2.22e-16	2.19e-13
Jap	mr751			mr822			0.0707	2.74e-08	7.36e-06
All	mr751			mr860			0.199	2.22e-16	2.19e-13
All	mr751			mr887			0.105	1.08e-07	2.93e-05
All	mr751			mr967			0.144	2.67e-13	1.94e-10
Jap	mr753			mr872			-0.0704	3.08e-08	8.14e-06
Jap	mr756			mr943			0.0657	2.36e-07	4.82e-05
Jap	mr758			mr787			0.0816	1.35e-10	6.46e-08
Jap	mr758			mr852	Tricin O-caffeoyl-4'-O-(syringyl alcohol)ether	putatively annotated (by GGM)	0.075	3.59e-09	1.22e-06
Jap	mr758			mr992			0.0768	1.5e-09	5.66e-07
All	mr761			mr802	1-Methylnicotinamide	putatively annotated	0.222	2.22e-16	2.19e-13
Jap	mr761			mr965			0.0694	4.81e-08	1.22e-05
Jap	mr764			mr902			0.0779	8.87e-10	3.51e-07
Ind	mr767			mr1000			0.0973	4.89e-09	1.98e-06
Jap	mr767			mr886			0.0702	3.32e-08	8.71e-06
Jap	mr767			mr931			0.0876	5.45e-12	3.49e-09
All	mr767			mr941			0.104	1.56e-07	4.1e-05
All	mr771	Carnitine	putatively annotated	mr823			0.194	2.22e-16	2.19e-13
Ind	mr771	Carnitine	putatively annotated	mr895			0.106	2e-10	1.13e-07
Ind	mr771	Carnitine	putatively annotated	mr959			0.0941	1.55e-08	5.67e-06
Jap	mr773	alpha,epsilon-Diaminopimelic acid	putatively annotated	mr807	O-Phosphocholine	standard	0.0683	7.85e-08	1.88e-05
Ind	mr773	alpha,epsilon-Diaminopimelic acid	putatively annotated	mr936			0.0897	6.93e-08	2.05e-05
All	mr774			mr787			0.101	2.84e-07	6.95e-05
Ind	mr774			mr804	Guanine	standard	0.108	1e-10	5.98e-08
Ind	mr774			mr869	N-Acetyl-L-leucine	putatively annotated (by GGM)	0.0864	2.09e-07	5.23e-05
All	mr776			mr906			0.146	1.41e-13	1.05e-10
All	mr780			mr812	β-cryptoxanthin	standard	0.128	9.07e-11	4.56e-08
All	mr780			mr990			0.103	1.72e-07	4.47e-05
All	mr781	N-acetylneuraminic acid	putatively annotated	mr920			0.149	3.33e-14	2.62e-11
All	mr783			mr965			0.103	1.79e-07	4.63e-05
All	mr789			mr857			0.117	3.05e-09	1.15e-06
All	mr789			mr955			0.125	2.77e-10	1.26e-07
All	mr789			mr998			0.207	2.22e-16	2.19e-13
All	mr791			mr795	Feruloyl putrescine O-hexoside	putatively annotated (by GGM)	0.104	1.33e-07	3.54e-05
All	mr791			mr841			0.189	2.22e-16	2.19e-13
All	mr791			mr908	N-Salicyloylserotonin	putatively annotated (by GGM)	0.126	1.68e-10	8.03e-08
Jap	mr791			mr910			0.0859	1.38e-11	8.04e-09
All	mr791			mr942			0.13	4.5e-11	2.38e-08
Jap	mr791			mr946	6-Prenylnaringenin	putatively annotated	0.0666	1.65e-07	3.53e-05
Jap	mr791			mr990			0.081	1.82e-10	8.45e-08
All	mr793			mr794	N-Caffeoylspermidine	putatively annotated	0.411	2.22e-16	2.19e-13
Ind	mr795	Feruloyl putrescine O-hexoside	putatively annotated (by GGM)	mr801	Adenine	standard	0.111	2.5e-11	1.68e-08
Ind	mr795	Feruloyl putrescine O-hexoside	putatively annotated (by GGM)	mr856			0.109	6.55e-11	4.07e-08
All	mr795	Feruloyl putrescine O-hexoside	putatively annotated (by GGM)	mr908	N-Salicyloylserotonin	putatively annotated (by GGM)	0.167	2.22e-16	2.19e-13
Jap	mr795	Feruloyl putrescine O-hexoside	putatively annotated (by GGM)	mr910			0.0966	2.8e-14	2.74e-11
Jap	mr795	Feruloyl putrescine O-hexoside	putatively annotated (by GGM)	mr942			0.0884	3.41e-12	2.3e-09
All	mr800	Agmatine	standard	mr897			0.103	1.91e-07	4.9e-05
Jap	mr801	Adenine	standard	mr1001	LPC(1-acyl 16:2)	putatively annotated	0.0667	1.57e-07	3.37e-05
All	mr802	1-Methylnicotinamide	putatively annotated	mr915			0.102	2.43e-07	6.05e-05
Jap	mr802	1-Methylnicotinamide	putatively annotated	mr972			0.0829	6.78e-11	3.5e-08
Jap	mr802	1-Methylnicotinamide	putatively annotated	mr982			0.0907	9.44e-13	7.05e-10
Jap	mr804	Guanine	standard	mr863			-0.0658	2.25e-07	4.63e-05
Ind	mr806	Ethyl 3,4-dihydroxybenzoate	putatively annotated	mr860			0.0865	2.05e-07	5.15e-05
Ind	mr806	Ethyl 3,4-dihydroxybenzoate	putatively annotated	mr919			0.113	1.19e-11	8.65e-09
Ind	mr808	Caffeic acid	standard	mr996			0.0858	2.53e-07	6.12e-05
All	mr811			mr954			0.115	6.05e-09	2.14e-06
All	mr811			mr961			0.202	2.22e-16	2.19e-13
Jap	mr814	LPC(1-acyl 18:1)	standard	mr822			0.0674	1.16e-07	2.62e-05
All	mr820			mr964			0.106	8.04e-08	2.25e-05
All	mr822			mr831			0.195	2.22e-16	2.19e-13
Jap	mr822			mr902			0.0676	1.08e-07	2.46e-05
All	mr822			mr967			0.108	5.12e-08	1.5e-05
Jap	mr822			mr985			0.073	9.55e-09	2.9e-06
All	mr824			mr863			0.12	1.11e-09	4.53e-07
Jap	mr824			mr960			0.0675	1.11e-07	2.54e-05
All	mr826			mr860			0.12	1.35e-09	5.43e-07
Jap	mr826			mr948			0.0711	2.26e-08	6.2e-06
Jap	mr826			mr964			0.0671	1.29e-07	2.88e-05
All	mr827			mr1000			0.218	2.22e-16	2.19e-13
Ind	mr827			mr938			0.0859	2.47e-07	6.02e-05
All	mr827			mr987			0.145	1.81e-13	1.33e-10
Jap	mr831			mr860			0.0824	8.82e-11	4.42e-08
Ind	mr831			mr967			0.127	2.04e-14	2.34e-11
Jap	mr831			mr992			0.0793	4.31e-10	1.83e-07
All	mr832			mr833			0.123	5.15e-10	2.25e-07
Jap	mr832			mr848			0.0927	2.94e-13	2.45e-10
Ind	mr832			mr980			0.0984	3.28e-09	1.38e-06
Jap	mr833			mr915			0.0903	1.15e-12	8.39e-10
All	mr835	C-pentosyl-chrysoeriol O-hexoside	putatively annotated (by GM)	mr838	Chrysoeriol O-feruloylhexosyl-O-hexoside	putatively annotated	0.108	3.94e-08	1.19e-05
Ind	mr835	C-pentosyl-chrysoeriol O-hexoside	putatively annotated (by GM)	mr988			0.0922	3.05e-08	1.02e-05
All	mr836			mr954			0.17	2.22e-16	2.19e-13
Ind	mr836			mr961			0.127	2.55e-14	2.85e-11
All	mr837			mr923	Phytocassane C	putatively annotated	0.125	2.02e-10	9.48e-08
All	mr839	Eriodictyol O-malonylhexoside	putatively annotated	mr846			0.151	1.78e-14	1.44e-11
All	mr839	Eriodictyol O-malonylhexoside	putatively annotated	mr953			0.136	4.94e-12	3.03e-09
All	mr839	Eriodictyol O-malonylhexoside	putatively annotated	mr956			0.152	1.2e-14	9.9e-12
All	mr839	Eriodictyol O-malonylhexoside	putatively annotated	mr957			0.16	4.44e-16	4.16e-13
Jap	mr841			mr942			0.0823	9.2e-11	4.58e-08
All	mr841			mr946	6-Prenylnaringenin	putatively annotated	0.136	5.24e-12	3.2e-09
Ind	mr841			mr990			0.0903	5.69e-08	1.75e-05
All	mr846			mr953			0.139	1.66e-12	1.09e-09
All	mr846			mr956			0.124	2.97e-10	1.34e-07
Ind	mr847			mr936			0.0959	8.18e-09	3.2e-06
All	mr847			mr982			0.187	2.22e-16	2.19e-13
Jap	mr849			mr863			0.0671	1.33e-07	2.94e-05
Jap	mr849			mr930			0.0981	1.11e-14	1.14e-11
Jap	mr849			mr969	Cholesterol	putatively annotated	0.0749	3.91e-09	1.32e-06
All	mr850			mr855			0.104	1.36e-07	3.63e-05
Ind	mr850			mr856			0.0971	5.32e-09	2.14e-06
Jap	mr851			mr855			0.0749	3.84e-09	1.3e-06
All	mr851			mr955			0.144	2.37e-13	1.73e-10
All	mr852	Tricin O-caffeoyl-4'-O-(syringyl alcohol)ether	putatively annotated (by GGM)	mr854	Tricin O-caffeoyl-4'-O-(3-(4-Hydroxy-3,5-dimethoxyphenyl)propanoic acid)ether	putatively annotated (by GGM)	0.137	3.24e-12	2.06e-09
All	mr853			mr855			0.123	5.16e-10	2.26e-07
All	mr853			mr856			0.114	8.23e-09	2.84e-06
All	mr853			mr857			0.132	2.46e-11	1.35e-08
Ind	mr854	Tricin O-caffeoyl-4'-O-(3-(4-Hydroxy-3,5-dimethoxyphenyl)propanoic acid)ether	putatively annotated (by GGM)	mr861			0.0928	2.48e-08	8.54e-06
Jap	mr858			mr941			0.0687	6.63e-08	1.62e-05
All	mr858			mr981	Putrescine derivative	putatively annotated	0.117	3.09e-09	1.16e-06
Ind	mr858			mr986			0.102	9.06e-10	4.38e-07
All	mr860			mr964			0.192	2.22e-16	2.19e-13
Jap	mr860			mr993			0.0679	9.13e-08	2.14e-05
All	mr861			mr923	Phytocassane C	putatively annotated	0.133	1.73e-11	9.65e-09
Ind	mr861			mr927	Phytocassane E	putatively annotated	0.145	2.22e-16	3.33e-13
Ind	mr864			mr920			0.115	4.71e-12	3.65e-09
All	mr869	N-Acetyl-L-leucine	putatively annotated (by GGM)	mr875			0.136	4.83e-12	2.97e-09
Ind	mr873			mr919			0.0866	1.97e-07	4.97e-05
Jap	mr873			mr969	Cholesterol	putatively annotated	0.0683	7.82e-08	1.87e-05
Ind	mr876	N-Acetyltryptamine	putatively annotated (by GGM)	mr896	N-Benzoyltryptamine	putatively annotated	0.153	2.22e-16	3.33e-13
Ind	mr876	N-Acetyltryptamine	putatively annotated (by GGM)	mr903	N-Benzoylserotonin	putatively annotated (by GGM)	0.113	1.14e-11	8.32e-09
All	mr885	Ergothioneine	putatively annotated	mr894			0.161	4.44e-16	4.16e-13
Jap	mr886			mr947			0.0767	1.62e-09	6.09e-07
All	mr887			mr894			0.134	1.17e-11	6.8e-09
Jap	mr893			mr980			0.0672	1.27e-07	2.83e-05
Jap	mr895			mr936			0.0692	5.35e-08	1.34e-05
All	mr895			mr959			0.372	2.22e-16	2.19e-13
All	mr896	N-Benzoyltryptamine	putatively annotated	mr903	N-Benzoylserotonin	putatively annotated (by GGM)	0.317	2.22e-16	2.19e-13
All	mr896	N-Benzoyltryptamine	putatively annotated	mr904	N-Cinnamoyltryptamine	putatively annotated (by GGM)	0.085599	5.36e-10	2.53679e-07
All	mr896	N-Benzoyltryptamine	putatively annotated	mr908	N-Salicyloylserotonin	putatively annotated (by GGM)	0.123	4.54e-10	2e-07
All	mr903	N-Benzoylserotonin	putatively annotated (by GGM)	mr908	N-Salicyloylserotonin	putatively annotated (by GGM)	0.164	2.22e-16	2.19e-13
All	mr906			mr930			0.101	2.87e-07	7.01e-05
Jap	mr908	N-Salicyloylserotonin	putatively annotated (by GGM)	mr910			0.0801	2.86e-10	1.27e-07
Jap	mr908	N-Salicyloylserotonin	putatively annotated (by GGM)	mr942			0.0733	7.96e-09	2.47e-06
Jap	mr908	N-Salicyloylserotonin	putatively annotated (by GGM)	mr990			0.0719	1.59e-08	4.53e-06
All	mr910			mr919			0.11	2.7e-08	8.45e-06
Jap	mr910			mr942			0.0707	2.74e-08	7.35e-06
All	mr910			mr943			0.15	2.64e-14	2.11e-11
Ind	mr910			mr945			0.102	9.75e-10	4.67e-07
All	mr915			mr927	Phytocassane E	putatively annotated	0.103	1.95e-07	5e-05
Ind	mr917			mr928			0.0903	5.74e-08	1.76e-05
All	mr917			mr941			0.241	2.22e-16	2.19e-13
Jap	mr918			mr964			0.0793	4.43e-10	1.87e-07
Ind	mr919			mr945			0.123	1.42e-13	1.43e-10
All	mr919			mr948			0.11	2.66e-08	8.33e-06
All	mr922			mr947			0.14	1.01e-12	6.88e-10
All	mr923	Phytocassane C	putatively annotated	mr926	Phytocassane D	standard	0.176	2.22e-16	2.19e-13
All	mr926	Phytocassane D	standard	mr927	Phytocassane E	putatively annotated	0.146	1.28e-13	9.63e-11
All	mr933			mr936			-0.113	1.04e-08	3.51e-06
All	mr933			mr958	Ferulic acid O-hexoside	putatively annotated	0.108	4.31e-08	1.29e-05
Jap	mr933			mr993			0.0735	7.52e-09	2.35e-06
All	mr942			mr946	6-Prenylnaringenin	putatively annotated	0.122	5.56e-10	2.42e-07
Jap	mr943			mr945			0.116	2.22e-16	2.87e-13
Jap	mr947			mr965			0.0731	9.04e-09	2.77e-06
Jap	mr948			mr969	Cholesterol	putatively annotated	0.0741	5.5e-09	1.79e-06
All	mr953			mr956			0.147	8.73e-14	6.65e-11
Ind	mr954			mr961			0.151	2.22e-16	3.33e-13
Ind	mr955			mr998			0.18	2.22e-16	3.33e-13
All	mr964			mr992			0.194	2.22e-16	2.19e-13
Ind	mr965			mr983			0.104	4.33e-10	2.23e-07
All	mr967			mr993			0.121	8.24e-10	3.47e-07
All	mr972			mr986			0.112	1.35e-08	4.45e-06
All	mr974			mr980			0.128	7.5e-11	3.84e-08
All	mr976			mr986			0.15	3.18e-14	2.51e-11
All	mr986			mr996			0.115	6.31e-09	2.22e-06
Jap	mr987			mr1000			0.0683	7.79e-08	1.86e-05
aPartial correlation for assessing the significance of edges in the GGM.
bTwo-sided p-value for the test of non-zero correlation.
cTail area-based test for estimating the proportion of false discovery rate (FDR).
