# Supplementary material for: Comparative and parallel genome-wide association studies for metabolic and agronomic traits in cereals
Source: Nat Commun. 2016 Oct 4;7:12767. doi: 10.1038/ncomms12767 (PMC5059443; doi:10.1038/ncomms12767)
Supplement: Supplementary Data 16 — 420 loci in rice for co-detected metabolites in both species. [file ncomms12767-s17.xlsx]

## Sheet: Supplementary Data 16
Supplementary Data 16. A total of 420 loci in rice grain for the codetected metabolites in both species.
Peak number	Panel	Chromsome	Position (bp)	P-value	Phno_Var	MAF
mr003	jap	1	22661721	2.14e-07	0.2	0.05128
mr003	all	1	30053414	1.54e-08	0.01	0.1143
mr003	all	1	39590207	1.77e-09	0	0.1096
mr003	all	2	15855100	6.47e-08	0.04	0.3201
mr003	all	2	30056613	3.5e-07	0.05	0.358
mr003	all	3	17720055	4.12e-34	0.06	0.3485
mr003	ind	3	18260057	3.94e-07	0.04	0.07797
mr003	ind	3	19163278	1.35e-14	0.06	0.05424
mr003	all	3	19950957	9.76e-23	0.06	0.3586
mr003	ind	3	20633959	3.27e-08	0.03	0.09524
mr003	all	3	21367791	1.85e-56	0.06	0.3472
mr003	ind	3	21787307	3.33e-08	0.04	0.05102
mr003	ind	3	22094676	1.27e-07	0.04	0.08136
mr003	all	3	22418443	5.67e-33	0.06	0.3497
mr003	all	3	23944555	8.9e-19	0.06	0.3422
mr003	all	5	75152	1.51e-07	0.05	0.3371
mr003	all	5	1613285	2.46e-09	0.05	0.3233
mr003	all	5	22545814	3.79e-14	0.06	0.3251
mr003	jap	9	798073	4.55e-08	0.24	0.05128
mr003	jap	9	5707097	5.21e-07	0.184743	0.05769
mr003	jap	9	13655142	2.34e-06	0.187843	0.05128
mr003	all	10	4544385	3.61e-08	0.01	0.08523
mr003	jap	10	9816248	4.91e-07	0.190359	0.0641
mr003	jap	10	10186036	2.06e-08	0.15	0.1282
mr003	all	12	11801761	1.3e-08	0	0.08795
mr003	all	12	12858077	1.07e-06	0	0.104
mr003	all	12	14170345	1.1e-06	0	0.09848
mr004	jap	2	34056391	2.39e-08	0.21	0.05128
mr004	all	4	20375014	2.55e-07	0.06	0.3875
mr004	jap	4	25075687	8.99e-07	0.177749	0.05128
mr004	all	6	8731980	3.69e-09	0.09	0.4242
mr004	all	6	10137843	1.17e-20	0.01	0.08696
mr004	all	6	10470673	4.86e-63	0.13	0.4991
mr004	ind	6	10816214	2.54e-20	0.04	0.261
mr004	all	6	11486998	4.95e-17	0.08	0.389
mr004	ind	6	11909479	8.52e-14	0.04	0.4592
mr004	all	6	12526177	8.14e-10	0.07	0.3081
mr004	ind	6	12995929	2.43e-08	0.03	0.4864
mr004	all	6	13808146	3.87e-09	0	0.0794
mr004	ind	6	14109510	6.32e-07	0.02	0.3333
mr004	all	6	15109500	2.95e-08	0	0.07266
mr004	ind	6	15711225	4.46e-07	0.02	0.05614
mr004	all	6	16573006	6.86e-08	0.08	0.4783
mr004	all	6	18987044	1.34e-11	0	0.05104
mr004	jap	7	1490635	1.22e-07	0.17	0.05128
mr004	all	9	20308784	2.63e-07	0	0.05114
mr013	all	1	94797	1.93e-07	0	0.05104
mr013	all	1	1131463	1.11e-08	0	0.05609
mr013	all	1	2429595	3.72e-08	0	0.0794
mr013	all	1	3711009	4.2e-09	0	0.05104
mr013	all	1	6964811	2.98e-07	0	0.2306
mr013	all	1	11176366	4.03e-08	0.01	0.229
mr013	all	1	11926584	6.32e-09	0.01	0.1021
mr013	all	1	15522475	3.54e-10	0	0.04934
mr013	jap	1	18681897	1.93e-08	0.03	0.09677
mr013	all	1	23977670	6.49e-08	0	0.1153
mr013	all	1	24658357	5.07e-09	0.02	0.3112
mr013	jap	1	25053721	1.11e-06	0.197888	0.08667
mr013	all	1	31793097	1.48e-10	0	0.05482
mr013	all	1	36060459	2.17e-08	0	0.04924
mr013	all	1	42961267	7.42e-09	0	0.04915
mr013	all	2	3151186	1.73e-07	0	0.0794
mr013	jap	2	5391173	1.45e-10	0.03	0.05128
mr013	jap	2	6427310	1.95e-10	0.02	0.05128
mr013	all	2	21440387	4.82e-07	0.01	0.3176
mr013	all	2	23631393	7.68e-09	0.02	0.3062
mr013	all	2	29052114	1.84e-08	0	0.06427
mr013	all	2	33462170	5.81e-10	0	0.07372
mr013	all	2	35265920	2.78e-32	0.03	0.2557
mr013	jap	2	35568673	6.97e-10	0.04	0.05769
mr013	jap	3	970289	1.72e-11	0.03	0.05769
mr013	all	3	5324806	5.6e-17	0.01	0.0586
mr013	all	3	9399136	4.96e-13	0.01	0.04915
mr013	all	3	14960412	1.86e-07	0.01	0.2595
mr013	all	3	25202729	5.54e-10	0	0.08507
mr013	all	3	27037683	1.18e-13	0	0.05973
mr013	all	3	27765205	4.39e-07	0.01	0.3422
mr013	all	3	28107458	1.78e-11	0	0.0775
mr013	all	3	30018045	3.19e-10	0	0.06667
mr013	all	3	31931902	4.53e-09	0	0.07183
mr013	all	4	2910807	1.63e-10	0	0.06298
mr013	jap	4	8233227	9.65e-07	0.000226098	0.2949
mr013	all	4	8649451	8.22e-11	0	0.09263
mr013	all	4	9875769	8.22e-11	0	0.09263
mr013	all	4	11106188	5.04e-15	0	0.06744
mr013	all	4	14157081	7.69e-07	0	0.06641
mr013	all	4	33293792	1.47e-07	0	0.1059
mr013	all	4	33618102	2.03e-08	0.02	0.3119
mr013	all	5	19838453	5.14e-09	0	0.07985
mr013	all	5	21618203	2.9e-16	0.02	0.3269
mr013	all	5	23643145	2.59e-16	0.01	0.06996
mr013	jap	6	14712754	3.63e-09	0.03	0.05128
mr013	all	6	16171409	1.82e-11	0.01	0.05682
mr013	all	6	18092857	2.24e-10	0.01	0.05703
mr013	all	6	19575297	3.12e-10	0.01	0.05104
mr013	all	6	22527921	8.71e-11	0.01	0.05104
mr013	all	6	23085637	4.61e-07	0.01	0.06818
mr013	all	6	23948075	1.1e-08	0.01	0.05482
mr013	all	6	28502895	3.7e-18	0	0.06274
mr013	all	6	30779905	1.63e-16	0.01	0.05482
mr013	all	7	7274514	8.93e-11	0	0.06616
mr013	all	7	20050819	5.94e-08	0	0.04915
mr013	jap	7	20881114	4.55e-07	0.000850268	0.1026
mr013	jap	7	25210636	1.65e-09	0.04	0.109
mr013	all	8	3026297	1.68e-10	0	0.06049
mr013	all	8	4451576	7.88e-23	0	0.05905
mr013	jap	8	5054262	3.02e-10	0.0233877	0.07051
mr013	all	8	9023996	4.93e-09	0	0.04915
mr013	all	8	9396941	8.02e-10	0	0.04915
mr013	all	8	9847922	3.67e-08	0.01	0.05725
mr013	all	8	12881114	9.75e-11	0.01	0.09298
mr013	all	8	13729368	1.62e-08	0	0.08696
mr013	all	8	14963701	3.24e-08	0	0.1002
mr013	jap	8	18748107	4.96e-07	0.255908	0.0719
mr013	all	8	19102467	4.17e-08	0.02	0.3542
mr013	all	8	21606764	1.1e-09	0.02	0.2743
mr013	jap	8	25785858	1.71e-06	0.00364732	0.05769
mr013	all	8	26391453	1.79e-09	0	0.07211
mr013	all	9	1539502	5.2e-10	0.02	0.3027
mr013	all	9	18731874	1.49e-13	0	0.06049
mr013	all	9	19594909	4.17e-08	0	0.05293
mr013	all	9	21517398	1.23e-13	0.01	0.05293
mr013	all	9	22164733	7.94e-09	0.02	0.31
mr013	all	10	858190	5.36e-08	0.01	0.0631
mr013	all	10	4000142	8.04e-08	0	0.07561
mr013	all	10	6737892	5.38e-21	0.01	0.05303
mr013	all	10	7323008	4.83e-08	0	0.05293
mr013	all	10	7847447	9.04e-07	0	0.1569
mr013	all	10	10639581	2.7e-09	0.01	0.0819
mr013	all	10	11827373	3.1e-10	0.02	0.2741
mr013	all	10	13624422	2.08e-07	0.01	0.3214
mr013	all	10	18172279	4.26e-07	0.01	0.3371
mr013	all	10	20038988	2.76e-08	0.02	0.2457
mr013	all	11	5540169	6.95e-11	0	0.06061
mr013	all	11	8195361	8.19e-07	0.01	0.2968
mr013	all	11	8655603	9.84e-18	0.01	0.05104
mr013	all	11	9226285	5.98e-10	0.01	0.05104
mr013	all	11	11874904	1.69e-11	0	0.09298
mr013	all	11	12730081	7.07e-09	0.01	0.3176
mr013	all	11	14340515	2.49e-14	0	0.05114
mr013	all	11	21907510	6.86e-10	0.01	0.05104
mr013	jap	11	23600725	2.26e-09	0.02	0.05128
mr013	jap	11	24879704	3.16e-07	0.02	0.1046
mr013	all	11	27024975	1.32e-07	0.01	0.121
mr013	all	12	2776538	9.95e-12	0	0.0794
mr013	all	12	4453669	4.2e-08	0.02	0.2803
mr013	all	12	14619361	2.08e-13	0	0.04789
mr013	all	12	15335850	3.96e-11	0	0.2401
mr013	all	12	25908861	8.57e-09	0	0.05104
mr025	all	7	19048913	1.61e-11	0.33	0.2476
mr050	jap	5	7266131	7.6e-09	0.14	0.1355
mr050	all	5	14255444	1.04e-06	0.09	0.08507
mr050	all	9	6820916	2.66e-16	0	0.4575
mr050	ind	9	7332787	2.17e-08	0.1	0.1775
mr050	ind	9	8094369	4.72e-08	0.06	0.1058
mr050	all	12	407663	2.61e-07	0.02	0.1796
mr051	ind	1	13378643	1.32e-06	0.1	0.05102
mr051	all	2	20154439	7.02e-08	0.09	0.05104
mr051	all	4	4287606	1.25e-08	0.06	0.06831
mr051	ind	4	23889599	2.04e-07	0.1	0.0678
mr051	ind	4	24719189	1.82e-09	0.13	0.06102
mr051	ind	4	28156238	1.02e-09	0.14	0.0678
mr051	all	10	5386447	1.8e-10	0.18	0.1985
mr051	ind	11	3239884	2.72e-08	0.14	0.05763
mr051	all	11	21156423	6.09e-09	0	0.2505
mr059	ind	11	16986726	1.77e-07	0.08	0.08814
mr067	all	1	25627313	5.56e-09	0.11	0.225
mr067	all	2	16640858	1.87e-07	0.17	0.2495
mr067	ind	2	17723160	1.84e-07	0.1	0.0756
mr067	ind	8	10176800	2.11e-08	0.07	0.07359
mr067	all	12	9387039	7.97e-08	0.19	0.2903
mr067	ind	12	10317098	2.94e-08	0.13	0.06441
mr071	all	2	22668490	2.08e-10	0.11	0.05104
mr071	all	3	12359782	6.16e-07	0	0.05492
mr071	ind	4	31592014	9.63e-10	0.17	0.09184
mr075	ind	5	24795285	5.59e-11	0.21	0.1259
mr078	all	5	17185596	1.12e-06	0	0.06616
mr078	ind	8	25327692	1.37e-07	0.13	0.139
mr078	all	12	21504205	3.87e-07	0.07	0.08507
mr111	jap	1	1879727	1.45e-08	0.18	0.05769
mr111	jap	1	42108191	8.54e-07	0.177067	0.05128
mr111	all	11	13671358	4.76e-07	0.13	0.07372
mr140	jap	2	11381668	1.24e-06	0.261337	0.07843
mr140	all	4	5415048	4.86e-09	0.04	0.1061
mr141	jap	1	33688211	4.9e-07	0.154365	0.3889
mr141	jap	4	28806135	1.96e-06	0.140138	0.3613
mr141	jap	6	4223668	2.99e-06	0.151815	0.5
mr141	ind	7	18358406	6.22e-07	0.1	0.4542
mr141	jap	8	22761637	1.36e-06	0.143183	0.2821
mr141	jap	8	24410733	1.78e-06	0.166631	0.2162
mr142	jap	7	10103995	2.52e-07	0.17	0.0641
mr142	all	10	2949456	3.5e-07	0.11	0.1695
mr142	all	12	3632692	4.73e-08	0.09	0.172
mr1425	Ind_All	8	2256337	3.9e-06	0.073	0.061
mr152	ind	1	571950	2.75e-09	0.1	0.1897
mr152	all	1	28614912	5.79e-08	0.02	0.1096
mr152	jap	1	38494898	1.03e-10	0.3	0.07051
mr152	all	1	40890101	5.4e-07	0.01	0.2647
mr152	all	2	1032599	3.6e-07	0.02	0.09263
mr152	all	2	7377190	5.38e-09	0.03	0.05293
mr152	all	2	9198796	2.31e-07	0	0.296
mr152	all	2	24071081	4.1e-07	0.02	0.1198
mr152	all	3	10611729	1.04e-07	0.01	0.1761
mr152	all	3	13769909	1.55e-09	0	0.3157
mr152	jap	3	17277595	8.21e-08	0.26	0.06667
mr152	all	4	19733910	1.03e-06	0.02	0.0928
mr152	all	5	822948	4.59e-10	0.02	0.05671
mr152	all	5	17932337	2.4e-07	0.02	0.06994
mr152	all	6	20102610	1.68e-08	0.02	0.05482
mr152	all	6	21616118	2.33e-09	0.03	0.04924
mr152	all	6	29212610	7.24e-09	0.02	0.06049
mr152	all	6	29648853	2.85e-10	0.02	0.2011
mr152	all	7	11048754	4.28e-11	0.02	0.2685
mr152	all	7	12597911	1.18e-08	0.02	0.2429
mr152	all	7	13899807	7e-09	0.02	0.2148
mr152	all	7	22563129	2.52e-07	0.02	0.06049
mr152	all	8	20637084	3.71e-07	0.03	0.06238
mr152	all	9	159813	1.1e-07	0.01	0.3138
mr152	all	9	17261021	6.49e-08	0	0.3365
mr152	all	10	2256266	7.63e-08	0.01	0.1115
mr152	all	10	3379323	2.45e-07	0.02	0.06667
mr152	all	11	4408283	8.39e-07	0.01	0.214
mr152	all	11	10025276	3.88e-09	0.02	0.06616
mr152	all	11	24307849	5.59e-08	0.02	0.05482
mr173	All	3	10134633	5.06e-07	0.1	0.2382
mr200	All	2	18519625	1.46e-07	0.24	0.36
mr209	ind	5	27527134	1.2e-07	0.12	0.3027
mr215	all	4	14792923	5.58e-09	0.09	0.06805
mr215	all	4	16217189	5.92e-07	0.08	0.06286
mr215	all	8	7418935	1.63e-08	0.06	0.09677
mr215	ind	8	7856855	8.46e-08	0.09	0.05763
mr215	ind	8	8250327	1.17e-08	0.1	0.05763
mr232	all	1	19786891	8.11e-09	0	0.06679
mr232	all	2	2628346	3.29e-07	0	0.08129
mr232	all	2	24683197	2.23e-09	0.04	0.1638
mr232	all	3	4342572	2.63e-07	0.04	0.08097
mr232	all	3	4868512	1.55e-07	0.04	0.206
mr232	all	3	5705397	5.7e-11	0.04	0.1531
mr232	all	3	16237302	2.53e-09	0.04	0.1096
mr232	all	3	16551460	8.7e-07	0.01	0.06641
mr232	all	4	16049	5.53e-08	0.01	0.1426
mr232	all	4	1093763	6.38e-09	0	0.07372
mr232	all	4	1758014	1.54e-11	0.04	0.05293
mr232	all	4	2439013	3.72e-10	0	0.09452
mr232	all	4	3612830	3.71e-08	0	0.1096
mr232	all	4	12368763	3.03e-07	0.01	0.3025
mr232	all	4	13423856	1.22e-08	0	0.167
mr232	all	4	25403362	3.33e-07	0	0.1285
mr232	all	5	29322205	9.54e-07	0.03	0.2287
mr232	all	6	5340620	2.9e-18	0	0.1153
mr232	all	6	27540142	8.7e-09	0	0.1269
mr232	all	7	2681974	1.63e-08	0	0.05671
mr232	all	7	6473069	1.94e-08	0.01	0.2557
mr232	all	7	20406753	2.51e-09	0.04	0.1103
mr232	all	10	290458	1.54e-07	0.01	0.09091
mr232	all	11	15246347	3.54e-10	0.04	0.09351
mr232	all	11	15798727	7.37e-13	0.05	0.09848
mr232	all	12	23933123	1.28e-07	0	0.08429
mr239	all	3	3807469	4.07e-08	0.08	0.06616
mr239	all	4	32650808	8.57e-07	0.06	0.07183
mr239	all	5	3353583	9.65e-08	0.08	0.06994
mr239	all	6	1778127	7.55e-18	0.11	0.1158
mr239	all	9	10823842	1.76e-08	0	0.214
mr239	all	12	7707925	8.63e-08	0.08	0.09641
mr239	all	12	17488519	3.6e-08	0	0.1493
mr246	ind	11	21545648	9.99e-08	0.1	0.432
mr248	ind	5	16002466	4.51e-07	0.14	0.06441
mr248	jap	12	20312162	7.71e-07	0.149726	0.1242
mr263	ind	7	9286372	3.26e-07	0.06	0.05442
mr272	all	10	20374269	1.56e-07	0.05	0.08349
mr272	all	12	20876112	1.16e-07	0.14	0.1645
mr299	all	2	2242183	7.87e-08	0	0.1399
mr299	all	2	25270499	5.67e-08	0.01	0.104
mr311	all	1	3295150	6.22e-09	0.03	0.1701
mr311	all	1	5586441	1.08e-08	0.05	0.1098
mr311	all	6	23491477	1.24e-07	0.04	0.1352
mr324	all	1	37556298	9.7e-09	0.11	0.4986
mr324	all	4	3215172	2.85e-07	0.08	0.1061
mr324	all	5	25340482	2.87e-15	0.27	0.484
mr324	all	5	26361077	1.57e-07	0.08	0.4856
mr324	all	8	22285489	3.8e-07	0.18	0.4428
mr324	ind	11	6926206	5.67e-07	0.08	0.2398
mr324	ind	11	11019575	1.1e-10	0.18	0.2881
mr346	ind	8	5449179	1.99e-09	0.15	0.05882
mr346	all	8	6309846	3.11e-09	0.09	0.06994
mr393	ind	7	6084691	4.62e-13	0.25	0.1051
mr393	jap	9	10181451	8.28e-07	0.165451	0.07692
mr393	all	9	19251425	8.09e-08	0.09	0.1985
mr401	all	5	2033350	4.09e-09	0.06	0.2798
mr401	all	6	24771298	3.8e-07	0.02	0.3939
mr401	all	7	29318050	1.44e-08	0.17	0.08507
mr408	All	1	34401486	1.14e-09	0.31	0.3435
mr414	all	1	36883367	3.9e-07	0.14	0.3365
mr422	jap	1	30669939	5.05e-16	0.2	0.3654
mr422	all	1	31268944	1.65e-07	0	0.06994
mr422	all	1	32743280	5.99e-07	0.01	0.05293
mr422	all	3	34415071	2.52e-13	0.01	0.08092
mr422	all	3	35752799	1.96e-07	0.01	0.05671
mr422	all	3	36179715	2.23e-08	0.08	0.05671
mr422	all	4	34959685	1.2e-15	0.02	0.07386
mr422	all	5	4281940	1.55e-10	0.02	0.07197
mr422	all	5	4623953	5.91e-09	0	0.07372
mr422	all	5	20210327	3.26e-07	0	0.08318
mr422	all	6	5771927	1.8e-08	0	0.08885
mr422	all	7	23128753	4e-07	0.01	0.0586
mr422	all	8	3578310	9.43e-08	0.01	0.06641
mr422	all	8	19859744	6.46e-12	0.01	0.06061
mr422	ind	9	7645314	1e-09	0.11	0.08844
mr422	ind	9	9835206	4.21e-07	0.1	0.3254
mr422	all	11	6500735	8.52e-12	0.01	0.07183
mr422	all	12	19085187	1.48e-08	0.06	0.06805
mr437	all	5	28113274	5e-08	0.06	0.05143
mr437	all	7	24621124	1.71e-07	0.04	0.1399
mr437	all	8	6783229	1.67e-07	0.06	0.2362
mr438	jap	4	6219474	2.56e-17	0.28	0.05161
mr438	jap	4	6690866	2.21e-07	0.12	0.05769
mr438	jap	7	977673	3.85e-09	0.15	0.0641
mr438	jap	9	12194796	2.13e-07	0.12	0.08387
mr438	jap	9	12863928	4.45e-12	0.2	0.05769
mr438	jap	9	16638392	1.1e-06	0.145529	0.05806
mr441	jap	4	18068708	7.76e-08	0.18	0.1176
mr441	jap	8	15902413	2.1e-06	0.138448	0.1346
mr441	jap	8	17503296	5.91e-08	0.18	0.0641
mr454	all	1	32129483	2.64e-08	0	0.08129
mr454	all	3	10303964	1.41e-07	0.14	0.2936
mr454	ind	7	23816450	6.35e-08	0.25	0.3627
mr454	all	10	16258687	2.76e-07	0.1	0.2462
mr467	all	1	33362589	2.95e-07	0.06	0.2363
mr473	all	4	17303854	5.23e-07	0.09	0.178
mr496	all	7	409545	2.19e-07	0.16	0.2457
mr519	all	2	10069767	7.05e-09	0	0.1096
mr519	all	7	14983168	1.7e-07	0.18	0.3068
mr519	jap	9	9083204	2.03e-07	0.23	0.07051
mr520	all	8	168738	4.21e-08	0.12	0.0943
mr520	all	8	1255710	6.3e-07	0.09	0.3148
mr527	jap	3	11650953	2.72e-06	0.441738	0.3077
mr530	ind	1	14229099	3.81e-07	0.11	0.1588
mr530	all	7	6930379	7.91e-07	0.05	0.2419
mr530	ind	11	26455899	1.25e-06	0.08	0.1627
mr531	all	4	30329225	6.52e-08	0.07	0.121
mr531	all	7	27786637	1.5e-08	0.08	0.1932
mr542	all	12	19936049	4.14e-08	0.17	0.0586
mr577	ind	4	7411611	1.35e-07	0.1	0.3333
mr577	ind	4	9215447	1.87e-07	0.1	0.4594
mr612	ind	3	14522877	5.26e-08	0.11	0.05498
mr612	jap	5	18900862	4.94e-07	0.184642	0.09804
mr616	all	4	34259345	7.06e-08	0.19	0.4489
mr636	jap	11	28247320	7.52e-08	0.17	0.4808
mr667	all	11	18548256	1.28e-06	0.01	0.09298
mr687	all	3	1648936	4.65e-07	0.05	0.1853
mr687	jap	7	28967278	9.96e-07	0.14659	0.07051
mr687	jap	8	18169915	6.61e-07	0.151041	0.1474
mr695	ind	11	17387019	1.66e-06	0.07	0.5
mr698	ind	10	12171661	1.15e-07	0.13	0.3596
mr705	all	12	23390940	4.7e-07	0.08	0.1078
mr707	ind	9	21158431	5.59e-07	0.09	0.3492
mr712	all	11	27624722	1.01e-07	0.06	0.2776
mr718	all	4	7019604	6.19e-07	0.02	0.112
mr718	jap	10	21859906	8.63e-07	0.148148	0.1026
mr727	all	1	19410015	2.84e-07	0.01	0.0983
mr727	all	2	29597163	3.74e-07	0.32	0.2689
mr727	all	7	15745591	4.62e-07	0.29	0.2023
mr732	ind	6	26091401	1.46e-07	0.12	0.411
mr733	all	6	20664884	2.43e-08	0.11	0.2892
mr739	jap	1	18270028	1.91e-08	0.19	0.1667
mr744	jap	4	32142093	3.78e-07	0.16	0.2308
mr744	all	8	17027047	2.56e-07	0.04	0.1989
mr748	ind	5	16714808	1.54e-07	0.06	0.1153
mr753	all	10	15786137	1.54e-08	0.05	0.2155
mr753	all	11	5890879	8.19e-08	0.04	0.3118
mr766	all	1	40575714	4.08e-10	0.05	0.1815
mr766	all	4	19093750	5.6e-07	0.04	0.1531
mr766	all	10	13262440	9.65e-07	0.05	0.07372
mr767	all	2	34414677	1.36e-07	0.14	0.3157
mr767	all	3	23017691	1.8e-07	0.02	0.08129
mr767	jap	4	5005870	8.63e-08	0.19	0.05128
mr767	all	4	15710671	5.15e-07	0.13	0.08129
mr767	all	12	13421681	1.22e-07	0.15	0.317
mr771	all	2	7974486	9.98e-07	0	0.1267
mr771	all	2	14821556	3.4e-07	0.12	0.3289
mr773	jap	4	30631823	8.4e-07	0.149774	0.3013
mr774	all	11	19235009	2.64e-07	0.04	0.2098
mr778	jap	2	27192857	1.48e-06	0.106586	0.07051
mr778	all	2	31925839	5.1e-13	0.24	0.4644
mr778	all	11	22575343	4.73e-08	0.08	0.05293
mr789	all	1	23115343	7.91e-08	0.07	0.05671
mr789	all	2	3658950	7.11e-07	0.03	0.2199
mr789	all	2	8295791	4.2e-08	0.01	0.2344
mr789	all	3	544052	3.61e-07	0.08	0.1474
mr789	all	3	11974662	1.43e-08	0.02	0.1913
mr789	all	3	13225195	9.24e-09	0.02	0.189
mr789	all	3	15531345	1.56e-08	0.03	0.07183
mr789	all	3	28805751	5.9e-07	0.03	0.06805
mr789	all	3	30731516	3.83e-09	0.09	0.0775
mr789	all	3	32442794	5.3e-09	0.02	0.08129
mr789	all	3	33093386	1.74e-07	0.08	0.07183
mr789	all	4	26023164	1.07e-06	0.02	0.3276
mr789	all	10	20802569	6.44e-07	0.03	0.1326
mr793	jap	2	11044775	1.12e-07	0.17	0.05769
mr793	jap	9	4236248	1.38e-06	0.143027	0.1218
mr793	jap	12	15790822	1.18e-07	0.17	0.06494
mr808	All	6	3184971	3.21e-06	0.13579	0.2023
mr814	all	2	32954833	9.2e-09	0.1	0.05482
mr814	all	3	25821558	5.87e-08	0.1	0.05293
mr814	all	4	5734459	3.83e-09	0.09	0.09641
mr814	all	5	466702	4.2e-07	0.1	0.05426
mr814	all	5	3730623	1.2e-06	0.06	0.1947
mr814	all	5	5289524	3.86e-08	0.1	0.09074
mr835	all	5	24353028	1.16e-27	0.44	0.3864
mr835	ind	5	25679804	1.26e-09	0.21	0.07458
mr835	jap	7	26807124	1.57e-07	0.2	0.4551
mr835	ind	11	224407	1.6e-06	0.16	0.2007
mr855	ind	3	24459791	1.96e-08	0.15	0.1831
mr855	ind	4	473209	6.49e-07	0.06	0.04746
mr855	all	4	22190848	1.85e-08	0.08	0.05693
mr855	all	6	25241065	9e-07	0.09	0.06471
mr918	all	11	4828690	7.25e-08	0.07	0.1739
mr920	all	2	18624751	6.14e-07	0.08	0.0775
mr920	all	10	14472321	8.18e-07	0.07	0.1115
mr920	all	11	3681518	6.25e-07	0.04	0.2713
