# Supplementary material for: Comparative and parallel genome-wide association studies for metabolic and agronomic traits in cereals
Source: Nat Commun. 2016 Oct 4;7:12767. doi: 10.1038/ncomms12767 (PMC5059443; doi:10.1038/ncomms12767)
Supplement: Supplementary Data 17 — 292 loci in maize for co-detected metabolites in both species. [file ncomms12767-s18.xlsx]

## Sheet: Supplementary Data 17
Supplementary Data 17. A total of 292 loci in maize kernel for the codetected metabolites in both species.
Peak number of maize	Peak number of Rice	Compound	Identification	Class	Lead SNP	Chromsome	Position (bp)a	MAFb	P-valuec	Allele	N	R2 (%)d	Candidate Genee	Annotation
n0803	mr920				PZE-101003785	1	3665549	0.06	1.82e-07	A/G	339	8.44	GRMZM2G088482	Cyclin-like F-box
n1041	mr215	Fructose 1, 6-diphosphate	putatively annotated	Saccharides	chr1.S_4025556	1	4025556	0.08	1.12e-08	T/C	335	10.21	GRMZM2G387837	Armadillo-type fold
n0324	mr414	(2S,3R)-2-{[{9-[(2R,3R,4S,5R)-3,4-Dihydroxy-5-(hydroxymethyl)tetrahydro-2-furanyl]-9H-purin-6-yl}(methyl)carbamoyl]amino}-3-hydroxybutanoic acid (non-preferred name)	putatively annotated	Nucleic acid derivative	chr1.S_7342127	1	7342127	0.06	1.45e-06	T/C	339	7.22	GRMZM2G096020	AMP-binding, conserved site
mc35153	mr263	Arginine	standard	Amino acid	chr1.S_8617598	1	8617598	0.16	6.26e-07	T/G	339	7.3	GRMZM2G171181	Ribosomal protein L14b/L23e
n0739	mr112	Lysine butyrate	putatively annotated	Amino acid derivative	chr1.S_9298959	1	9298959	0.08	1.67e-06	T/C	335	7.1	GRMZM5G823004
n1320	mr636				chr1.S_17745762	1	17745762	0.16	4.36e-07	A/C	339	7.9	GRMZM2G113401
n1586	mr152				chr1.S_19100210	1	19100210	0.09	3.01e-07	T/C	335	8.1	GRMZM2G006631	Basic helix-loop-helix dimerisation region bHLH
n0803	mr920				chr1.S_19640006	1	19640006	0.07	1.38e-06	C/G	339	7.13	GRMZM2G464393	Leucine-rich repeat
n0016	mr248	1-Amino-1-cyclopentanecarboxylic acid	putatively annotated (by GGM)	Amino acid derivative	PZE-101037191	1	24507957	0.17	2.91e-07	A/G	339	8.3	GRMZM2G139852
n0324	mr414	(2S,3R)-2-{[{9-[(2R,3R,4S,5R)-3,4-Dihydroxy-5-(hydroxymethyl)tetrahydro-2-furanyl]-9H-purin-6-yl}(methyl)carbamoyl]amino}-3-hydroxybutanoic acid (non-preferred name)	putatively annotated	Nucleic acid derivative	chr1.S_25884991	1	25884991	0.07	3.65e-10	A/T	339	12.41	GRMZM2G094444	Mitochondrial carrier domain
n1316	mr299				chr1.S_38549154	1	38549154	0.1	2.82e-07	A/G	335	8.27	GRMZM2G012566
n1201	mr004	di-C,C-pentosyl-apigenin	putatively annotated (by GM)	Flavonoid	SYN2616	1	43137243	0.13	1.47e-07	A/G	339	8.51	GRMZM2G084799	P1,MYB R2R3type
n1111	mr059	Apigenin 6-C-glucoside	standard	Flavonoid	chr1.S_47178165	1	47178165	0.13	1.93e-07	A/G	339	8.08	GRMZM2G084799	P1,MYB R2R3type
n1555	mr071	di-C,C-hexosyl-apigenin	putatively annotated (by GM)	Flavonoid	PUT-163a-71430056-3265	1	47506391	0.4	3.84e-14	A/C	335	19.48	GRMZM2G084799	P1,MYB R2R3type
n1240	mr542	Chrysoeriol 7-O-rutinoside	putatively annotated (by GM)	Flavonoid	PZE-101064865	1	47907182	0.31	3.51e-14	A/C	339	19.11	GRMZM2G084799	P1,MYB R2R3type
n1109	mr422	Apigenin 7-O-glucoside	standard	Flavonoid	chr1.S_56220879	1	56220879	0.4	1.54e-06	C/G	335	6.96	GRMZM2G062391	Basic-leucine zipper (bZIP) transcription factor
n0973	mr050	Apigenin	standard	Flavonoid	chr1.S_61019885	1	61019885	0.08	4.03e-07	A/G	339	7.72	GRMZM5G885628	AP complex subunit beta
n0906	mr265	Serotonin	standard	Amino acid derivative	chr1.S_70577329	1	70577329	0.33	1.5e-06	A/G	339	7.11	GRMZM2G071688
n1229	mr835	C-pentosyl-chrysoeriol O-hexoside	putatively annotated (by GM)	Flavonoid	chr1.S_79738649	1	79738649	0.1	1.74e-06	A/T	339	6.88	GRMZM2G084799	P1,MYB R2R3type
n0248	mr748				chr1.S_80502769	1	80502769	0.1	1.5e-06	T/G	339	7.09	GRMZM2G060257	F-box domain, cyclin-like
n0248	mr748				chr1.S_88849408	1	88849408	0.06	1.43e-06	A/G	339	7.11	GRMZM2G037255	Plant lipid transfer protein/seed storage/trypsin-alpha amylase inhibitor
n1004	mr918				chr1.S_173228668	1	173228668	0.12	3.1e-07	A/G	339	8.11	GRMZM2G003509
n1532	mr142				chr1.S_175899467	1	175899467	0.38	1.02e-06	T/C	335	7.35	GRMZM2G014709	Peptidase C12, ubiquitin carboxyl-terminal hydrolase 1
n1188	mr789				chr1.S_189084811	1	189084811	0.08	7.43e-07	A/G	335	7.59	GRMZM2G055992
n0967	mr311	Thiamin	standard	Vitamin	chr1.S_191579937	1	191579937	0.06	1.45e-06	T/G	339	7.01	GRMZM2G337191	Antifreeze protein, type I
n0691	mr272	Scopoletin	putatively annotated	Polyphenol	chr1.S_195755721	1	195755721	0.22	1.65e-06	T/C	339	7.08	GRMZM2G020631	NADP-dependent oxidoreductase domain
n0957	mr687				chr1.S_217451428	1	217451428	0.34	7.86e-09	C/G	339	10.01	GRMZM5G844703
n1250	mr548				chr1.S_235710044	1	235710044	0.11	3.26e-07	A/C	335	8.13	GRMZM2G416110	Short-chain dehydrogenase/reductase SDR
n0897	mr013	Trigonelline	standard	Alkaloid	chr1.S_250440790	1	250440790	0.14	8.93e-07	C/G	339	7.37	GRMZM2G070323	Kelch repeat type 2
n0707	mr281				SYN20293	1	251039286	0.07	8.92e-07	A/G	335	7.83	GRMZM2G127546	Antifreeze protein, type I
mc46046	mr209	4beta-Hydroxy-11-O-(2'-pyrolylcarboxy)epilupinine	putatively annotated	Alkaloid	chr1.S_262314098	1	262314098	0.45	4.27e-08	A/G	339	9.2	GRMZM2G080725	Tetratricopeptide-like helical
n0804	mr781	N-acetylneuraminic acid	putatively annotated	Others	chr1.S_263204689	1	263204689	0.42	1.4e-06	C/G	335	7.26	GRMZM2G397836	Cystathionine beta-synthase, core
n1532	mr142				chr1.S_268335434	1	268335434	0.23	9.08e-07	T/C	339	7.25	GRMZM2G127559	Nucleotide-binding, alpha-beta plait
n1138	mr787				chr1.S_269358690	1	269358690	0.15	4.88e-07	C/G	339	7.8	GRMZM5G867390	Major facilitator superfamily domain, general substrate transporter
n1379	mr793				SYN8073	1	272350328	0.1	8.97e-07	A/G	339	7.3	GRMZM2G178261	Glutamine-Leucine-Glutamine, QLQ
n0775	mr778				chr1.S_275627788	1	275627788	0.1	4.62e-07	A/G	335	6.92	GRMZM2G128564	Chloramphenicol acetyltransferase-like domain
n0712	mr774				chr1.S_283971304	1	283971304	0.13	5.35e-07	T/C	335	7.86	GRMZM5G811069	methyltransferases
n0401	mr438	C-hexosyl-methylchrysoeriol	putatively annotated	Flavonoid	PZA00243.25	1	296891802	0.06	9.49e-07	A/G	339	6.98	GRMZM2G704150
n0267	mr750				chr1.S_298499927	1	298499927	0.3	1.42e-06	A/G	339	7.15	GRMZM2G031786
n0324	mr414	(2S,3R)-2-{[{9-[(2R,3R,4S,5R)-3,4-Dihydroxy-5-(hydroxymethyl)tetrahydro-2-furanyl]-9H-purin-6-yl}(methyl)carbamoyl]amino}-3-hydroxybutanoic acid (non-preferred name)	putatively annotated	Nucleic acid derivative	chr2.S_4665499	2	4665499	0.06	6.94e-07	C/G	335	7.67	GRMZM2G086573	AP2/ERF domain
n0324	mr414	(2S,3R)-2-{[{9-[(2R,3R,4S,5R)-3,4-Dihydroxy-5-(hydroxymethyl)tetrahydro-2-furanyl]-9H-purin-6-yl}(methyl)carbamoyl]amino}-3-hydroxybutanoic acid (non-preferred name)	putatively annotated	Nucleic acid derivative	chr2.S_6177436	2	6177436	0.06	1.55e-10	T/C	339	12.98	GRMZM2G072850	ABC transporter, transmembrane domain, type 1
n1138	mr787				chr2.S_6915471	2	6915471	0.15	1.39e-06	T/G	335	7.23	GRMZM2G106578	Diacylglycerol kinase, catalytic region
n0130	mr496	N-Feruloyl putrescine	putatively annotated	Polyamine	chr2.S_7291432	2	7291432	0.31	1.41e-06	C/G	339	7.16	GRMZM2G042055	Malectin-like carbohydrate-binding domain
n0173	mr324	Linoleic?acid	standard	Fatty acid	chr2.S_7631402	2	7631402	0.07	1.45e-07	A/C	339	8.41	GRMZM2G132554
n0212	mr744				chr2.S_15995751	2	15995751	0.2	1.01e-06	C/G	335	7.06	GRMZM2G114276	Leucine-rich repeat
n1138	mr787				chr2.S_24257802	2	24257802	0.11	5.86e-07	T/G	335	7.76	GRMZM5G839763	F-box domain, cyclin-like
n1099	mr408	Threonyl carbamoyl adenosine	putatively annotated	Nucleic acid derivative	chr2.S_25930927	2	25930927	0.09	8.48e-09	T/G	335	10.47	GRMZM2G376731	Armadillo-like helical
n1099	mr408	Threonyl carbamoyl adenosine	putatively annotated	Nucleic acid derivative	chr2.S_27892143	2	27892143	0.06	1.65e-08	T/C	339	9.96	GRMZM2G178681	Pentatricopeptide repeat
n1565	mr232	Delphinidin O-rutinoside	putatively annotated (by GM)	Anthocyanin	SYN15886	2	32492518	0.2	2.89e-07	A/C	335	8.8	GRMZM2G154397	S-adenosylmethionine decarboxylase, conserved site
n0731	mr495	Dodecyl (dimethyl) amine oxide	putatively annotated	Others	chr2.S_33499920	2	33499920	0.18	2.59e-07	C/G	335	8.24	GRMZM2G051898	Galactose-binding like
n0229	mr747				chr2.S_44386878	2	44386878	0.22	1.05e-07	T/C	339	8.72	GRMZM2G015610	Protein phosphatase 2C-related
n0267	mr750				chr2.S_49015457	2	49015457	0.05	1.09e-06	A/G	339	7.31	GRMZM2G305311
n0672	mr771	Carnitine	putatively annotated	Others	chr2.S_55484234	2	55484234	0.07	1.07e-06	A/C	339	7.18	GRMZM5G800014	VAMP protein SEC22
n1250	mr548				chr2.S_60875530	2	60875530	0.11	3.8e-07	T/G	339	7.93	GRMZM2G068590	Zinc finger, RING-type
n0803	mr920				chr2.S_61492116	2	61492116	0.19	6.96e-07	A/T	339	7.55	GRMZM2G134668
n0803	mr920				chr2.S_80587388	2	80587388	0.06	1.63e-08	A/G	339	9.89	GRMZM2G022107
n0491	mr519				PZE-102092962	2	103818275	0.24	8.25e-07	A/G	339	8.45	GRMZM2G397970
n0108	mr886				chr2.S_144678635	2	144678635	0.29	5.94e-07	A/C	335	7.72	GRMZM2G119117
n1534	mr141				chr2.S_146199457	2	146199457	0.12	1.21e-07	A/C	335	8.41	GRMZM2G537291	2-isopropylmalate synthase LeuA, allosteric (dimerisation) domain
n0348-1	mr727				chr2.S_149514490	2	149514490	0.34	1.64e-11	T/C	339	14.43	GRMZM2G079127	Multi antimicrobial extrusion protein MatE
n1565	mr232	Delphinidin O-rutinoside	putatively annotated (by GM)	Anthocyanin	chr2.S_169541251	2	169541251	0.47	4.1e-07	A/C	335	8.01	GRMZM2G025924	SRA-YDG;histone-lysine N-methyltransferase
n1490	mr241	Proline	standard	Amino acid	chr2.S_180826733	2	180826733	0.21	2.24e-07	C/G	335	8.37	GRMZM2G359521
n0808	mr346				PZE-102148690	2	195541452	0.09	8.88e-09	A/G	339	10.86	GRMZM2G046313	Gamma-aminobutyric-acid A receptor, alpha 4 subunit
n1201	mr004	di-C,C-pentosyl-apigenin	putatively annotated (by GM)	Flavonoid	SYN11846	2	197382609	0.05	5.85e-08	A/G	339	9.88	GRMZM2G114650	Antifreeze protein, type I
n1041	mr215	Fructose 1, 6-diphosphate	putatively annotated	Saccharides	chr2.S_199173358	2	199173358	0.06	3.25e-09	C/G	339	10.87	GRMZM2G114322	Barwin-related endoglucanase
n0324	mr414	(2S,3R)-2-{[{9-[(2R,3R,4S,5R)-3,4-Dihydroxy-5-(hydroxymethyl)tetrahydro-2-furanyl]-9H-purin-6-yl}(methyl)carbamoyl]amino}-3-hydroxybutanoic acid (non-preferred name)	putatively annotated	Nucleic acid derivative	chr2.S_205930616	2	205930616	0.07	9.51e-07	A/G	339	7.48	GRMZM2G099425	Phosphorylase kinase, gamma catalytic subunit
n1041	mr215	Fructose 1, 6-diphosphate	putatively annotated	Saccharides	chr2.S_207223896	2	207223896	0.06	1.41e-10	T/C	335	13.05	GRMZM5G807835	5-formyltetrahydrofolate cyclo-ligase
n0324	mr414	(2S,3R)-2-{[{9-[(2R,3R,4S,5R)-3,4-Dihydroxy-5-(hydroxymethyl)tetrahydro-2-furanyl]-9H-purin-6-yl}(methyl)carbamoyl]amino}-3-hydroxybutanoic acid (non-preferred name)	putatively annotated	Nucleic acid derivative	chr2.S_211849778	2	211849778	0.06	2.39e-07	A/G	339	8.34	GRMZM2G436928
n1027	mr017	Tricin	standard	Flavonoid	chr2.S_215914700	2	215914700	0.06	1.33e-06	A/G	339	7.17	GRMZM2G077632	GTP-binding protein GTP1/OBG, C-terminal
n0108	mr886				chr2.S_216607745	2	216607745	0.07	1.74e-07	T/C	335	8.48	GRMZM2G010783	Hypoxia induced protein, domain
n0248	mr748				chr2.S_224988279	2	224988279	0.05	1.54e-06	A/G	339	7.07	GRMZM2G066546
n2012	mr616	DIMBOA glucoside	putatively annotated	Terpenoid	chr2.S_229132043	2	229132043	0.06	5.15e-07	A/G	339	7.79	GRMZM2G041549	Zinc finger, RING-CH-type
n0324	mr414	(2S,3R)-2-{[{9-[(2R,3R,4S,5R)-3,4-Dihydroxy-5-(hydroxymethyl)tetrahydro-2-furanyl]-9H-purin-6-yl}(methyl)carbamoyl]amino}-3-hydroxybutanoic acid (non-preferred name)	putatively annotated	Nucleic acid derivative	chr2.S_230358645	2	230358645	0.05	1.92e-16	A/G	335	22.52	GRMZM2G134559	2OG-Fe(II) oxygenase
mc46318	mr656	Pyridoxine	standard	Vitamin	chr2.S_231117794	2	231117794	0.37	8.21e-07	T/C	339	7.44	GRMZM2G180172
n0492	mr520				chr2.S_232472906	2	232472906	0.33	6.23e-07	C/G	335	7.75	GRMZM2G444560	ATPase, AAA-type, conserved site
n0192	mr210	5'-Deoxy-5'-(methylthio)adenosine	putatively annotated	Nucleic acid derivative	chr2.S_233425056	2	233425056	0.17	1.07e-06	T/G	335	7.37	GRMZM2G322641
n0148	mr739				chr3.S_1691408	3	1691408	0.05	1.91e-07	A/G	339	8.14	GRMZM2G308619	Tyrosine protein kinase
n0511	mr527	C-hexosyl-C-pentosyl-apigenin	putatively annotated (by GM)	Flavonoid	chr3.S_2142553	3	2142553	0.48	1.45e-06	T/G	339	6.98	GRMZM2G170013	Glucose/ribitol dehydrogenase
n0897	mr013	Trigonelline	standard	Alkaloid	chr3.S_5318040	3	5318040	0.05	6.46e-08	T/G	335	9.15	GRMZM2G018217
n0544	mr765				chr3.S_13465208	3	13465208	0.05	8.06e-07	A/G	335	7.6	GRMZM2G459861
n1201	mr004	di-C,C-pentosyl-apigenin	putatively annotated (by GM)	Flavonoid	chr3.S_17002096	3	17002096	0.12	9.04e-08	C/G	339	8.78	GRMZM2G156816	Transferase
n0075	mr111				chr3.S_19755727	3	19755727	0.38	2.36e-07	A/C	339	8.24	GRMZM2G320521	Peptidase aspartic
n0248	mr748				chr3.S_27395065	3	27395065	0.05	5.51e-07	A/C	339	7.7	GRMZM2G089365	Fructose-bisphosphate aldolase, class-I
n0324	mr414	(2S,3R)-2-{[{9-[(2R,3R,4S,5R)-3,4-Dihydroxy-5-(hydroxymethyl)tetrahydro-2-furanyl]-9H-purin-6-yl}(methyl)carbamoyl]amino}-3-hydroxybutanoic acid (non-preferred name)	putatively annotated	Nucleic acid derivative	chr3.S_31805053	3	31805053	0.05	1.37e-06	A/G	339	7.19	GRMZM2G062650	Galactokinase/homoserine kinase
n0108	mr886				chr3.S_45433992	3	45433992	0.06	5.43e-07	T/G	335	7.77	GRMZM2G162453	Peptidase S8, subtilisin-related
n1165	mr467				chr3.S_50604063	3	50604063	0.25	1.7e-06	A/G	335	6.95	GRMZM2G170099	Zinc finger, PHD-type
n0108	mr886				PZE-103050856	3	56015637	0.1	9.55e-07	A/G	335	7.69	GRMZM2G119864	Pectin lyase fold
n0108	mr886				chr3.S_63390347	3	63390347	0.05	9.8e-08	A/G	335	8.84	GRMZM5G850580
n0739	mr112	Lysine butyrate	putatively annotated	Amino acid derivative	chr3.S_100285574	3	100285574	0.28	2.64e-17	A/G	339	23.9	GRMZM2G409893	Protein kinase-like domain
n0739	mr112	Lysine butyrate	putatively annotated	Amino acid derivative	PZE-103062891	3	100846349	0.23	1.64e-06	C/G	335	7.99	GRMZM2G566087
n1041	mr215	Fructose 1, 6-diphosphate	putatively annotated	Saccharides	chr3.S_129050928	3	129050928	0.05	1.67e-06	A/G	335	7.07	GRMZM2G138077
n1379	mr793				chr3.S_134613956	3	134613956	0.05	1.68e-06	A/G	339	6.89	GRMZM2G175761	Zinc finger, LIM-type
n0324	mr414	(2S,3R)-2-{[{9-[(2R,3R,4S,5R)-3,4-Dihydroxy-5-(hydroxymethyl)tetrahydro-2-furanyl]-9H-purin-6-yl}(methyl)carbamoyl]amino}-3-hydroxybutanoic acid (non-preferred name)	putatively annotated	Nucleic acid derivative	chr3.S_149246349	3	149246349	0.07	1.59e-06	T/C	339	7.16	GRMZM5G833593	Essential protein Yae1, N-terminal
n0731	mr495	Dodecyl (dimethyl) amine oxide	putatively annotated	Others	chr3.S_149552542	3	149552542	0.07	7.71e-08	C/G	335	9	GRMZM2G106945	EF-Hand 1, calcium-binding site
n0849	mr393				chr3.S_154650287	3	154650287	0.09	1.22e-06	A/G	339	7.18	GRMZM2G126371	Epoxide hydrolase-like
n0612	mr767				chr3.S_160013724	3	160013724	0.08	6.84e-07	A/G	339	7.63	GRMZM2G158496	Exostosin-like
n1599	mr156				chr3.S_167073284	3	167073284	0.41	5.43e-07	C/G	339	8.61	GRMZM2G137174	Acyl transferase/acyl hydrolase/lysophospholipase
n1111	mr059	Apigenin 6-C-glucoside	standard	Flavonoid	chr3.S_173280856	3	173280856	0.08	4.73e-07	C/G	339	7.55	GRMZM2G153200	Glycoside hydrolase, superfamily
n1188	mr789				PUT-163a-60339572-2381	3	176678561	0.18	8.1e-08	A/T	335	9.57	GRMZM2G023748	Ribosomal protein L1
n0248	mr748				chr3.S_178554046	3	178554046	0.09	1.15e-06	C/G	339	7.25	GRMZM2G125522	Myb-like DNA-binding region, SHAQKYF class
n1379	mr793				chr3.S_179740522	3	179740522	0.08	1.7e-06	C/G	339	6.88	GRMZM2G119322
n0015	mr733				chr3.S_186785972	3	186785972	0.06	1.41e-06	T/C	339	7.16	GRMZM2G460866	Histidine triad-like motif
n1041	mr215	Fructose 1, 6-diphosphate	putatively annotated	Saccharides	chr3.S_187477058	3	187477058	0.1	1.2e-06	T/G	335	7.28	GRMZM2G073003	Cyclin, A/B/D/E
n1087	mr398	Leucine derivative	putatively annotated (by GGM)	Amino acid derivative	chr3.S_198912567	3	198912567	0.17	1.1e-06	A/G	339	7.09	GRMZM2G156016	vascular plant one zinc finger protein
n1533	mr025	3’, 4’, 5’-Tricetin O-hexoside	putatively annotated (by GM)	Flavonoid	chr3.S_199835175	3	199835175	0.19	7.95e-08	T/C	335	8.44	GRMZM2G122072	UDP-glucuronosyl/UDP-glucosyltransferase
n1533	mr025	3’, 4’, 5’-Tricetin O-hexoside	putatively annotated (by GM)	Flavonoid	chr3.S_200219661	3	200219661	0.35	7.12e-08	A/G	339	8.52	GRMZM2G122072	UDP-glucuronosyl/UDP-glucosyltransferase
n0173	mr324	Linoleic?acid	standard	Fatty acid	chr3.S_201294634	3	201294634	0.07	7.85e-08	A/C	335	9.09	GRMZM2G079727
n1003	mr052	N2, N2-Dimethyguanosine	putatively annotated	Nucleic acid	PZE-103147456	3	201685610	0.36	4.47e-08	A/G	339	9.31	GRMZM2G159724	Malic oxidoreductase
n0491	mr519				chr3.S_205769680	3	205769680	0.16	1.42e-06	A/G	339	7.94	GRMZM2G406763
n0710	mr609	Vanillactic acid	putatively annotated	Others	chr3.S_210050563	3	210050563	0.07	1.6e-06	A/T	339	7.07	GRMZM2G069018	Drought induced 19/ RING finger protein 114
n1263	mr078	Tricin 4'-O-(β-guaiacylglyceryl) ether O-hexoside	putatively annotated (by GM)	Flavonoid	chr3.S_215786480	3	215786480	0.12	1.16e-06	A/G	339	7.16	GRMZM5G888620	UDP-glucuronosyl/UDP-glucosyltransferase
n0324	mr414	(2S,3R)-2-{[{9-[(2R,3R,4S,5R)-3,4-Dihydroxy-5-(hydroxymethyl)tetrahydro-2-furanyl]-9H-purin-6-yl}(methyl)carbamoyl]amino}-3-hydroxybutanoic acid (non-preferred name)	putatively annotated	Nucleic acid derivative	chr3.S_216418275	3	216418275	0.05	1.47e-13	A/T	339	17.81	GRMZM2G429899	ADP-glucose pyrophosphorylase, conserved site
n0895	mr801	Adenine	standard	Nucleic acid derivative	chr3.S_222480409	3	222480409	0.06	1.61e-06	A/G	335	6.84	GRMZM2G135120
n0248	mr748				chr3.S_225587461	3	225587461	0.06	1.35e-06	A/G	339	7.15	GRMZM2G422205	Zinc finger, CCCH-type
n0324	mr414	(2S,3R)-2-{[{9-[(2R,3R,4S,5R)-3,4-Dihydroxy-5-(hydroxymethyl)tetrahydro-2-furanyl]-9H-purin-6-yl}(methyl)carbamoyl]amino}-3-hydroxybutanoic acid (non-preferred name)	putatively annotated	Nucleic acid derivative	chr3.S_227417681	3	227417681	0.05	3.95e-13	T/G	339	16.98	GRMZM2G066101	AAA+ ATPase domain
mc49681	mr454				chr3.S_229421406	3	229421406	0.2	1.27e-08	C/G	339	10.06	GRMZM2G093175	Asparagine synthase, glutamine-hydrolyzing
n1270	mr579	C-pentosyl-apigenin O-caffeoylhexoside	putatively annotated	Flavonoid	chr4.S_136934	4	136934	0.18	3.93e-07	T/C	335	7.78	GRMZM2G000586	Short-chain dehydrogenase/reductase, conserved site
n1250	mr548				chr4.S_2753799	4	2753799	0.1	7.61e-07	T/C	335	7.61	GRMZM2G126453	ATPase, AAA-type, core
n1268	mr577	C-pentosyl-apigenin O-p-coumaroylhexoside	putatively annotated	Flavonoid	chr4.S_3210771	4	3210771	0.48	3.28e-07	C/G	339	7.74	GRMZM2G085054	UDP-glucuronosyl/UDP-glucosyltransferase
n1490	mr241	Proline	standard	Amino acid	chr4.S_5109820	4	5109820	0.07	6.02e-07	T/C	339	7.66	GRMZM2G044585
n0803	mr920				chr4.S_5465815	4	5465815	0.05	2.77e-07	A/G	339	8.12	GRMZM2G574887
n0324	mr414	(2S,3R)-2-{[{9-[(2R,3R,4S,5R)-3,4-Dihydroxy-5-(hydroxymethyl)tetrahydro-2-furanyl]-9H-purin-6-yl}(methyl)carbamoyl]amino}-3-hydroxybutanoic acid (non-preferred name)	putatively annotated	Nucleic acid derivative	chr4.S_12636372	4	12636372	0.08	2.85e-07	T/C	335	8.22	GRMZM2G099687
n0803	mr920				chr4.S_21221817	4	21221817	0.05	3.53e-07	A/G	339	7.97	GRMZM2G003970
n1379	mr793				chr4.S_28121215	4	28121215	0.07	3.83e-07	A/C	339	7.78	GRMZM2G020801	Aconitase/3-isopropylmalate dehydratase large subunit, alpha/beta/alpha
mc46632	mr140	LPC(1-acyl 16:1)	putatively annotated	Fatty acid	chr4.S_79840041	4	79840041	0.09	1.64e-06	C/G	339	7.59	GRMZM2G067277
n0324	mr414	(2S,3R)-2-{[{9-[(2R,3R,4S,5R)-3,4-Dihydroxy-5-(hydroxymethyl)tetrahydro-2-furanyl]-9H-purin-6-yl}(methyl)carbamoyl]amino}-3-hydroxybutanoic acid (non-preferred name)	putatively annotated	Nucleic acid derivative	PZE-104054722	4	89110997	0.05	8.49e-08	A/C	339	8.93	GRMZM2G370924
n0324	mr414	(2S,3R)-2-{[{9-[(2R,3R,4S,5R)-3,4-Dihydroxy-5-(hydroxymethyl)tetrahydro-2-furanyl]-9H-purin-6-yl}(methyl)carbamoyl]amino}-3-hydroxybutanoic acid (non-preferred name)	putatively annotated	Nucleic acid derivative	PZE-104056866	4	96634530	0.12	5.08e-07	A/G	339	8.13	AC205154.3_FG001
n0324	mr414	(2S,3R)-2-{[{9-[(2R,3R,4S,5R)-3,4-Dihydroxy-5-(hydroxymethyl)tetrahydro-2-furanyl]-9H-purin-6-yl}(methyl)carbamoyl]amino}-3-hydroxybutanoic acid (non-preferred name)	putatively annotated	Nucleic acid derivative	chr4.S_136068095	4	136068095	0.14	1.36e-06	A/T	339	7.2	GRMZM2G366392	S-adenosylmethionine decarboxylase, conserved site
n0707	mr281				chr4.S_153398312	4	153398312	0.1	1.15e-06	T/C	339	7.41	GRMZM2G135893	Glutathione peroxidase
n0803	mr920				chr4.S_169963066	4	169963066	0.06	1.26e-08	C/G	339	10.05	GRMZM2G082007	O-methyltransferase, family 2
n0191	mr330				chr4.S_175731405	4	175731405	0.07	9.45e-07	A/G	339	7.45	GRMZM2G181354
n1379	mr793				chr4.S_180247025	4	180247025	0.1	1.58e-06	A/T	339	6.92	GRMZM2G448883	Phosphate-induced protein 1 conserved region
n1135	mr437				chr4.S_186663079	4	186663079	0.35	1.5e-06	A/T	335	6.96	GRMZM2G095326	Armadillo-type fold
n1229	mr835	C-pentosyl-chrysoeriol O-hexoside	putatively annotated (by GM)	Flavonoid	chr4.S_187886738	4	187886738	0.08	1.61e-08	A/G	335	9.95	GRMZM2G119175	Pyruvate kinase, barrel
n0895	mr801	Adenine	standard	Nucleic acid derivative	chr4.S_190008667	4	190008667	0.27	7.92e-08	T/G	335	8.65	GRMZM2G152591
n1342	mr612	Guanosine	standard	Nucleic acid	chr4.S_209808647	4	209808647	0.12	1.79e-07	A/G	339	8.15	GRMZM2G106363	F-box domain, cyclin-like
n0473	mr814	LPC(1-acyl 18:1)	standard	Fatty acid	chr4.S_215240677	4	215240677	0.13	2.86e-07	A/C	335	8.21	GRMZM2G094123	Aminoacyl-tRNA synthetase, class II
n0712	mr774				chr4.S_216320564	4	216320564	0.32	1.06e-06	A/C	339	7.36	GRMZM2G477205	Zinc finger, RING-CH-type
n0005	mr732				chr4.S_222808529	4	222808529	0.41	7.24e-07	T/C	339	7.42	GRMZM2G123790
n1268	mr577	C-pentosyl-apigenin O-p-coumaroylhexoside	putatively annotated	Flavonoid	chr4.S_224236331	4	224236331	0.09	1.77e-06	T/G	335	6.88	GRMZM2G016923
n1202	mr067				chr4.S_237380980	4	237380980	0.3	1.47e-06	A/C	339	7.06	GRMZM2G153797
n0324	mr414	(2S,3R)-2-{[{9-[(2R,3R,4S,5R)-3,4-Dihydroxy-5-(hydroxymethyl)tetrahydro-2-furanyl]-9H-purin-6-yl}(methyl)carbamoyl]amino}-3-hydroxybutanoic acid (non-preferred name)	putatively annotated	Nucleic acid derivative	chr4.S_238471929	4	238471929	0.05	1.19e-11	T/C	339	14.8	GRMZM2G133937
n1041	mr215	Fructose 1, 6-diphosphate	putatively annotated	Saccharides	chr4.S_239214747	4	239214747	0.07	8.77e-07	A/G	335	7.47	GRMZM2G461804	Pentatricopeptide repeat (PPR) superfamily protein
n0324	mr414	(2S,3R)-2-{[{9-[(2R,3R,4S,5R)-3,4-Dihydroxy-5-(hydroxymethyl)tetrahydro-2-furanyl]-9H-purin-6-yl}(methyl)carbamoyl]amino}-3-hydroxybutanoic acid (non-preferred name)	putatively annotated	Nucleic acid derivative	chr4.S_240611121	4	240611121	0.06	6.23e-12	A/G	339	15.11	GRMZM2G167103	Drug/metabolite transporter
n1487	mr003				chr5.S_1678341	5	1678341	0.27	4.28e-07	T/G	339	7.9	GRMZM2G004092
n1487	mr003				chr5.S_2185021	5	2185021	0.06	7.43e-10	T/C	335	12.05	GRMZM2G085320	MaoC-like dehydratase
n0803	mr920				chr5.S_8452224	5	8452224	0.1	9.57e-08	A/T	335	8.96	GRMZM2G065896	CCT domain
n0248	mr748				chr5.S_9974695	5	9974695	0.07	4.78e-07	A/C	339	7.8	GRMZM2G045955
n0763	mr776				chr5.S_14058167	5	14058167	0.17	9.12e-07	A/C	339	7.36	GRMZM2G166082	Small GTPase superfamily, ARF type
n0513	mr530				chr5.S_18348410	5	18348410	0.08	2.88e-08	A/G	335	9.63	GRMZM2G067306	Ribosomal protein L25/Gln-tRNA synthetase, anti-codon-binding domain
n1488	mr985				chr5.S_19676969	5	19676969	0.25	2.96e-13	A/G	339	17.05	GRMZM2G124863	Formiminotransferas, N- and C-terminal subdomains
n0710	mr609	Vanillactic acid	putatively annotated	Others	PUT-163a-60347270-2575	5	30750461	0.3	1.46e-06	A/G	335	7.68	GRMZM2G324540	Pre-mRNA-splicing factor 19
n0230	mr707	N-Feruloyltryptamine	putatively annotated (by GGM)	Amino acid derivative	chr5.S_31182682	5	31182682	0.06	9.6e-07	T/G	339	7.33	GRMZM2G102639	Paraneoplastic encephalomyelitis antigen
n0148	mr739				PZE-105052218	5	47090351	0.48	1.08e-08	A/C	339	11.63	GRMZM2G486794
n0701	mr669				chr5.S_59726379	5	59726379	0.14	2e-08	A/G	339	9.78	GRMZM2G102447	mRNA splicing factor SYF2
n0957	mr687				chr5.S_74919075	5	74919075	0.08	1.59e-06	C/G	339	6.81	GRMZM2G444748	Basic-leucine zipper domain
n2012	mr616	DIMBOA glucoside	putatively annotated	Terpenoid	chr5.S_81861118	5	81861118	0.11	3.44e-07	A/G	335	8.11	GRMZM5G897067	Cystathionine beta-synthase (CBS) family protein
n1320	mr636				chr5.S_83744805	5	83744805	0.17	1.07e-06	A/T	339	7.34	GRMZM2G050080	Auxin responsive SAUR protein
n0148	mr739				chr5.S_91831813	5	91831813	0.12	1.54e-06	A/C	339	6.89	GRMZM2G059363	YbaB-like DNA-binding protein
n0612	mr767				PZE-105093606	5	135641677	0.42	9.03e-07	A/G	339	8.02	GRMZM2G069596	Aminotransferase, class IV
n1379	mr793				chr5.S_157145778	5	157145778	0.06	5.37e-07	A/G	339	7.57	GRMZM2G105391	Acetate and butyrate kinase
n0148	mr739				chr5.S_162654481	5	162654481	0.06	6.44e-07	A/G	339	7.41	GRMZM2G089676	Nucleotide-binding, alpha-beta plait
n1379	mr793				chr5.S_169818436	5	169818436	0.06	1.49e-08	T/C	339	9.77	AC233850.1_FG002	pectinesterase inhibitor domain containing protein
n0668	mr259	Histidine	standard	Amino acid	chr5.S_174620815	5	174620815	0.12	1.44e-06	T/G	335	7.25	GRMZM2G436328	copper ion transmembrane transporters
n1372	mr051	Tricetin	putatively annotated	Flavonoid	chr5.S_175649953	5	175649953	0.07	1.5e-06	C/G	335	6.96	GRMZM2G176358	Histone H3
n0151	mr208	Saccharopine	standard (by GGM)	Amino acid derivative	chr5.S_188935901	5	188935901	0.26	9.23e-07	A/T	339	7.38	GRMZM2G170061	DNA/RNA helicase, DEAD/DEAH box type, N-terminal
n1041	mr215	Fructose 1, 6-diphosphate	putatively annotated	Saccharides	chr5.S_190241006	5	190241006	0.08	2.03e-07	T/C	339	8.13	GRMZM2G169580	Homeodomain-like
n1201	mr004	di-C,C-pentosyl-apigenin	putatively annotated (by GM)	Flavonoid	chr5.S_193306688	5	193306688	0.14	1.07e-06	T/C	339	7.26	GRMZM2G062151	Cytochrome P450 CYP86A35
n0803	mr920				chr5.S_194833711	5	194833711	0.05	1.49e-06	C/G	339	7.09	GRMZM2G171852	Zinc finger, Dof-type
n1268	mr577	C-pentosyl-apigenin O-p-coumaroylhexoside	putatively annotated	Flavonoid	chr5.S_200438104	5	200438104	0.07	1.52e-06	A/T	339	6.84	GRMZM2G325019	LAGLIDADG DNA endonuclease
n0513	mr530				chr5.S_200875835	5	200875835	0.08	1.25e-06	A/C	335	7.27	GRMZM2G046244	cation cation antiporter
n1379	mr793				chr5.S_203934217	5	203934217	0.05	1.95e-09	A/G	339	11.04	GRMZM2G150172	LORELEI-LIKE-GPI-ANCHORED PROTEIN 1
n0324	mr414	(2S,3R)-2-{[{9-[(2R,3R,4S,5R)-3,4-Dihydroxy-5-(hydroxymethyl)tetrahydro-2-furanyl]-9H-purin-6-yl}(methyl)carbamoyl]amino}-3-hydroxybutanoic acid (non-preferred name)	putatively annotated	Nucleic acid derivative	chr5.S_205155798	5	205155798	0.13	4.91e-08	T/C	339	9.26	GRMZM2G090609	Caleosin
n1041	mr215	Fructose 1, 6-diphosphate	putatively annotated	Saccharides	chr5.S_209899666	5	209899666	0.09	2.29e-08	A/G	335	9.75	GRMZM2G103055	Glycoside hydrolase, superfamily
n0921	mr280				PZE-105171775	5	212172916	0.11	1.46e-06	A/C	335	7.89	GRMZM2G124377	Alkaline-phosphatase-like, core domain
n0513	mr530				chr5.S_213259951	5	213259951	0.06	1.56e-06	A/C	335	7.14	GRMZM2G018573	WD40 repeat-like
n0675	mr772				chr5.S_214171122	5	214171122	0.09	1.35e-06	A/G	339	6.61	GRMZM2G083745	Ribosomal RNA methyltransferase FtsJ domain
n0324	mr414	(2S,3R)-2-{[{9-[(2R,3R,4S,5R)-3,4-Dihydroxy-5-(hydroxymethyl)tetrahydro-2-furanyl]-9H-purin-6-yl}(methyl)carbamoyl]amino}-3-hydroxybutanoic acid (non-preferred name)	putatively annotated	Nucleic acid derivative	chr5.S_215234874	5	215234874	0.06	2.08e-07	T/C	339	8.43	GRMZM2G144146
n0324	mr414	(2S,3R)-2-{[{9-[(2R,3R,4S,5R)-3,4-Dihydroxy-5-(hydroxymethyl)tetrahydro-2-furanyl]-9H-purin-6-yl}(methyl)carbamoyl]amino}-3-hydroxybutanoic acid (non-preferred name)	putatively annotated	Nucleic acid derivative	chr5.S_215558239	5	215558239	0.06	1.59e-06	A/C	335	7.16	GRMZM2G017869
n0497	mr855				chr5.S_217006014	5	217006014	0.33	1.62e-06	A/G	335	7.15	GRMZM2G048497	Homoserine kinase
n0897	mr013	Trigonelline	standard	Alkaloid	PZE-106003742	6	4611822	0.12	2.94e-07	A/C	339	8.07	GRMZM2G033348	Vacuolar protein sorting-associated protein
n1216	mr531	Tricin derivative	putatively annotated	Flavonoid	chr6.S_6271565	6	6271565	0.17	6.29e-07	A/G	339	7.54	GRMZM2G134134	2Fe-2S ferredoxin, iron-sulphur binding site
n0755	mr306	Nicotinate ribonucleoside	putatively annotated	Others	SYN26179	6	21942050	0.38	1.43e-06	A/C	339	7.45	GRMZM2G005622
n2012	mr616	DIMBOA glucoside	putatively annotated	Terpenoid	chr6.S_33250514	6	33250514	0.15	8.5e-07	T/G	339	7.48	GRMZM5G886561	NUDIX hydrolase domain
n0803	mr920				chr6.S_55256832	6	55256832	0.07	1.73e-06	A/G	339	6.99	GRMZM2G122306	Nucleic acid-binding, OB-fold-like
n2012	mr616	DIMBOA glucoside	putatively annotated	Terpenoid	chr6.S_73909307	6	73909307	0.05	7.85e-12	C/G	339	14.94	GRMZM2G362298	Chloramphenicol acetyltransferase-like domain
n0907	mr808	Caffeic acid	standard	Polyphenol	SYNGENTA0813	6	79194582	0.31	2.13e-09	A/G	339	11.82	GRMZM2G127948	O-methyltransferase, family 3
n0976	mr315				chr6.S_104865691	6	104865691	0.17	3.65e-07	C/G	335	7.72	GRMZM2G169089	Membrane bound O-acyl transferase, MBOAT
n1004	mr918				chr6.S_105955066	6	105955066	0.13	2.16e-08	C/G	339	9.78	GRMZM2G041258
n1138	mr787				chr6.S_107737396	6	107737396	0.32	1.26e-07	A/C	335	8.72	GRMZM5G856338	2Fe-2S ferredoxin-type domain
n0192	mr210	5'-Deoxy-5'-(methylthio)adenosine	putatively annotated	Nucleic acid derivative	PZE-106057058	6	110820107	0.5	1.46e-06	A/G	335	7.51	GRMZM2G161244
n0267	mr750				chr6.S_116474595	6	116474595	0.26	9.3e-07	A/C	335	7.5	GRMZM2G156910	FY-rich, C-terminal
n1201	mr004	di-C,C-pentosyl-apigenin	putatively annotated (by GM)	Flavonoid	chr6.S_120019528	6	120019528	0.44	9.33e-10	C/G	335	11.74	GRMZM2G383404	UDP-glucuronosyl/UDP-glucosyltransferase
n0967	mr311	Thiamin	standard	Vitamin	chr6.S_125156568	6	125156568	0.08	8.31e-07	A/G	339	7.35	GRMZM2G450233	Haem peroxidase, plant/fungal/bacterial
n0324	mr414	(2S,3R)-2-{[{9-[(2R,3R,4S,5R)-3,4-Dihydroxy-5-(hydroxymethyl)tetrahydro-2-furanyl]-9H-purin-6-yl}(methyl)carbamoyl]amino}-3-hydroxybutanoic acid (non-preferred name)	putatively annotated	Nucleic acid derivative	chr6.S_131426494	6	131426494	0.09	8.32e-07	A/G	335	7.56	GRMZM2G126594	Ribosomal protein L22/L17, eukaryotic/archaeal
n0803	mr920				chr6.S_138586766	6	138586766	0.14	1.58e-06	A/G	335	7.2	GRMZM2G340444	Zinc finger, RING/FYVE/PHD-type
n0710	mr609	Vanillactic acid	putatively annotated	Others	chr6.S_142311757	6	142311757	0.1	2.08e-07	T/C	339	8.33	GRMZM2G137535	Glycoside hydrolase, catalytic domain
n0324	mr414	(2S,3R)-2-{[{9-[(2R,3R,4S,5R)-3,4-Dihydroxy-5-(hydroxymethyl)tetrahydro-2-furanyl]-9H-purin-6-yl}(methyl)carbamoyl]amino}-3-hydroxybutanoic acid (non-preferred name)	putatively annotated	Nucleic acid derivative	chr6.S_164584388	6	164584388	0.07	4.28e-08	A/C	335	9.42	GRMZM2G020814	Zinc finger, RING-type
n0565	mr766				chr6.S_165627000	6	165627000	0.23	1.27e-07	C/G	339	8.61	GRMZM2G154687	triacylglycerol Lipase, class 3
n0565	mr766				SYN38620	6	165944788	0.44	6.5e-08	A/G	335	9.15	GRMZM2G062738
n0248	mr748				chr7.S_955778	7	955778	0.06	1.36e-06	T/G	339	7.15	GRMZM2G020281	Antifreeze protein, type I
n0130	mr496	N-Feruloyl putrescine	putatively annotated	Polyamine	chr7.S_1285082	7	1285082	0.17	1.77e-06	C/G	339	7.02	GRMZM2G120652	Vitamin B6 biosynthesis protein
n1565	mr232	Delphinidin O-rutinoside	putatively annotated (by GM)	Anthocyanin	chr7.S_1985822	7	1985822	0.32	6.1e-07	A/G	335	7.77	GRMZM2G019746	AMP-dependent synthetase and ligase
n1080	mr388				chr7.S_7954766	7	7954766	0.08	1.52e-06	A/C	339	7.09	GRMZM2G021149	Molluscan rhodopsin C-terminal tail
n0544	mr765				chr7.S_8465590	7	8465590	0.12	1.81e-07	C/G	335	8.54	GRMZM2G312910	Tetratricopeptide region
n1503	mr457				chr7.S_10367143	7	10367143	0.05	1.07e-08	T/G	339	10.19	GRMZM2G018074	ABC transporter-like
n0324	mr414	(2S,3R)-2-{[{9-[(2R,3R,4S,5R)-3,4-Dihydroxy-5-(hydroxymethyl)tetrahydro-2-furanyl]-9H-purin-6-yl}(methyl)carbamoyl]amino}-3-hydroxybutanoic acid (non-preferred name)	putatively annotated	Nucleic acid derivative	chr7.S_10971007	7	10971007	0.05	1.42e-08	C/G	335	10.13	GRMZM2G115357	AUX/IAA protein
n0544	mr765				chr7.S_13401248	7	13401248	0.06	2.67e-07	T/G	339	8.15	GRMZM2G117369	FAD-linked oxidase-like, C-terminal
n0019	mr176	beta-Homothreonine	putatively annotated	Amino acid	chr7.S_13844789	7	13844789	0.07	4.9e-08	A/C	339	9.23	GRMZM2G001898	Aldehyde dehydrogenase, conserved site
n0248	mr748				chr7.S_18426786	7	18426786	0.14	6.27e-07	C/G	339	7.62	GRMZM2G432642	Serine/threonine protein kinase
n0065	mr667	2-(5-hydroxy-1H-indol-3-yl)acetic acid	putatively annotated	Others	chr7.S_24406589	7	24406589	0.11	1.37e-07	T/C	339	8.59	GRMZM2G057296	Glycoside hydrolase, family 28
n1534	mr141				chr7.S_35080070	7	35080070	0.16	1.18e-06	A/G	339	7.11	GRMZM2G032944	Methyltransferase family protein
n1490	mr241	Proline	standard	Amino acid	chr7.S_43573201	7	43573201	0.06	1.31e-06	A/G	339	7.18	GRMZM5G817551	ubiquinone biosynthesis protein ubiB
n0612	mr767				PZE-107038687	7	74885006	0.47	1.66e-06	A/G	339	7.27	GRMZM2G152611
n0324	mr414	(2S,3R)-2-{[{9-[(2R,3R,4S,5R)-3,4-Dihydroxy-5-(hydroxymethyl)tetrahydro-2-furanyl]-9H-purin-6-yl}(methyl)carbamoyl]amino}-3-hydroxybutanoic acid (non-preferred name)	putatively annotated	Nucleic acid derivative	chr7.S_120547109	7	120547109	0.05	8.31e-17	A/G	335	23.13	GRMZM2G446625
n0248	mr748				chr7.S_125119167	7	125119167	0.05	1.5e-08	A/G	339	9.95	GRMZM2G009166	Tyrosine protein kinase
n0324	mr414	(2S,3R)-2-{[{9-[(2R,3R,4S,5R)-3,4-Dihydroxy-5-(hydroxymethyl)tetrahydro-2-furanyl]-9H-purin-6-yl}(methyl)carbamoyl]amino}-3-hydroxybutanoic acid (non-preferred name)	putatively annotated	Nucleic acid derivative	chr7.S_137825583	7	137825583	0.05	3.22e-08	A/G	339	9.53	GRMZM2G012891	Antifreeze protein, type I
n0544	mr765				SYN3189	7	138378988	0.21	9.78e-07	A/G	335	7.64	GRMZM2G108133	Glycoside hydrolase, family 1
n1041	mr215	Fructose 1, 6-diphosphate	putatively annotated	Saccharides	chr7.S_158961881	7	158961881	0.1	7.03e-08	T/G	339	8.93	GRMZM2G380656
n0248	mr748				chr7.S_161257250	7	161257250	0.31	3.4e-08	T/C	339	9.44	GRMZM2G114688	RNA recognition motif, RNP-1
n1201	mr004	di-C,C-pentosyl-apigenin	putatively annotated (by GM)	Flavonoid	chr7.S_162316917	7	162316917	0.09	7.16e-10	A/G	339	11.83	GRMZM2G076981	Glucose/ribitol dehydrogenase
n1041	mr215	Fructose 1, 6-diphosphate	putatively annotated	Saccharides	chr7.S_165987894	7	165987894	0.11	1.27e-06	A/T	339	7.03	GRMZM2G371721	Chaperone DnaJ-domain superfamily protein
n1041	mr215	Fructose 1, 6-diphosphate	putatively annotated	Saccharides	PZB00605.3	7	171703882	0.26	5.33e-07	A/G	335	8.39	GRMZM2G136803	Glycoside hydrolase, superfamily
n1316	mr299				chr7.S_172663447	7	172663447	0.38	6.3e-07	T/C	335	7.77	GRMZM2G174204	Ribosomal protein S8e/ribosomal biogenesis NSA2
n0324	mr414	(2S,3R)-2-{[{9-[(2R,3R,4S,5R)-3,4-Dihydroxy-5-(hydroxymethyl)tetrahydro-2-furanyl]-9H-purin-6-yl}(methyl)carbamoyl]amino}-3-hydroxybutanoic acid (non-preferred name)	putatively annotated	Nucleic acid derivative	SYN4558	7	173225622	0.05	2.57e-08	A/C	339	10.42	GRMZM2G381386	Zinc finger, RING-type
n0897	mr013	Trigonelline	standard	Alkaloid	chr7.S_174534668	7	174534668	0.1	1.26e-06	A/G	335	7.29	GRMZM2G113016	Protein phosphatase 2C-related
n1041	mr215	Fructose 1, 6-diphosphate	putatively annotated	Saccharides	chr8.S_1453890	8	1453890	0.07	3.65e-07	T/C	339	7.78	GRMZM2G378906	Clathrin/coatomer adaptor, adaptin-like, N-terminal
n1041	mr215	Fructose 1, 6-diphosphate	putatively annotated	Saccharides	chr8.S_3485823	8	3485823	0.11	6.67e-07	C/G	335	7.64	GRMZM2G029243	Glycoside hydrolase, family 31
n0907	mr808	Caffeic acid	standard	Polyphenol	chr8.S_3794711	8	3794711	0.07	1.15e-06	A/T	339	7.3	GRMZM5G892035
n1316	mr299				chr8.S_6290993	8	6290993	0.48	9.22e-07	T/G	339	7.42	GRMZM2G058276	T-complex protein 1, beta subunit
n0016	mr248	1-Amino-1-cyclopentanecarboxylic acid	putatively annotated (by GGM)	Amino acid derivative	chr8.S_8102359	8	8102359	0.09	3.81e-07	A/G	339	7.94	GRMZM2G035341	Zinc finger, RING-type
n0108	mr886				chr8.S_21445094	8	21445094	0.06	3.99e-07	A/C	335	7.97	GRMZM2G174570	Membrane associated eicosanoid/glutathione metabolism-like domain
n0907	mr808	Caffeic acid	standard	Polyphenol	chr8.S_21874537	8	21874537	0.1	2.08e-07	A/G	339	8.36	GRMZM2G033283	Density-regulated protein DRP1
n1041	mr215	Fructose 1, 6-diphosphate	putatively annotated	Saccharides	chr8.S_24340417	8	24340417	0.07	4.44e-07	A/G	339	7.66	GRMZM2G164709
n0491	mr519				chr8.S_72978058	8	72978058	0.31	9.8e-07	T/C	339	7.14	GRMZM2G023872	GRAS transcription factor
n0567	mr841				chr8.S_75071345	8	75071345	0.11	5.77e-07	A/G	335	7.81	GRMZM2G013115	DNA topoisomerase, type IIA, subunit B
n1201	mr004	di-C,C-pentosyl-apigenin	putatively annotated (by GM)	Flavonoid	chr8.S_110246450	8	110246450	0.08	1.14e-08	A/T	339	10.07	GRMZM2G449681	DNA-binding WRKY
n0229	mr747				chr8.S_111625183	8	111625183	0.25	7.14e-07	T/G	335	7.66	GRMZM2G416308	Tyrosine protein kinase
n2012	mr616	DIMBOA glucoside	putatively annotated	Terpenoid	chr8.S_113873210	8	113873210	0.13	5.68e-07	A/C	335	7.79	GRMZM2G139574	Superoxide dismutase, copper/zinc, binding site
n0567	mr841				chr8.S_116022345	8	116022345	0.08	3.24e-07	C/G	335	8.17	GRMZM2G174370	Tetratricopeptide repeat (TPR)-like superfamily protein
n0919	mr279	Tryptophan	standard	Amino acid	chr8.S_118693678	8	118693678	0.08	9.7e-07	A/C	335	7.45	GRMZM2G065593
n1144	mr021	Chrysoeriol 5-O-hexoside	putatively annotated (by GM)	Flavonoid	chr8.S_122127420	8	122127420	0.47	1.48e-06	T/G	335	6.96	GRMZM2G386851
n0229	mr747				chr8.S_125226446	8	125226446	0.46	8.22e-07	T/G	335	7.57	AC205471.4_FG007
n0151	mr208	Saccharopine	standard (by GGM)	Amino acid derivative	chr8.S_141221356	8	141221356	0.07	9.4e-07	T/C	339	7.37	GRMZM2G028190
n0720	mr738	N-Hydroxy-L-tryptophan	putatively annotated (by GGM)	Amino acid derivative	chr8.S_145801270	8	145801270	0.46	3.47e-07	T/C	335	8.14	GRMZM2G162347	NLI interacting factor
n1201	mr004	di-C,C-pentosyl-apigenin	putatively annotated (by GM)	Flavonoid	chr8.S_153863111	8	153863111	0.08	7.28e-07	A/G	339	7.49	GRMZM2G059590
n0565	mr766				chr8.S_160240317	8	160240317	0.39	1.29e-06	A/G	339	7.18	GRMZM2G054380
n1320	mr636				chr8.S_163654698	8	163654698	0.09	1.34e-06	A/G	339	7.21	GRMZM2G333861	AMP-binding, conserved site
n0001	mr239	Choline	standard	Vitamin	chr8.S_165595550	8	165595550	0.05	1.06e-07	A/G	339	8.74	GRMZM2G128248	Chaperone DnaJ, C-terminal
n0108	mr886				chr8.S_169137554	8	169137554	0.16	1.29e-06	A/T	335	7.24	GRMZM2G370048	NAD-dependent epimerase/dehydratase
n1141	mr441				chr8.S_169789925	8	169789925	0.07	7.92e-07	A/G	335	7.53	GRMZM2G099045	SUF system FeS cluster assembly, SufB
n1109	mr422	Apigenin 7-O-glucoside	standard	Flavonoid	chr8.S_171513566	8	171513566	0.45	1.36e-06	T/C	339	6.98	GRMZM2G176028	Zinc finger, RING-CH-type
n1372	mr051	Tricetin	putatively annotated	Flavonoid	chr8.S_173069929	8	173069929	0.27	2.6e-07	T/C	339	7.74	GRMZM2G424857	Acetamidase/Formamidase
n1501	mr458				chr8.S_174220965	8	174220965	0.13	9.92e-07	T/C	335	7.41	GRMZM5G874163	Auxin response factor
n0324	mr414	(2S,3R)-2-{[{9-[(2R,3R,4S,5R)-3,4-Dihydroxy-5-(hydroxymethyl)tetrahydro-2-furanyl]-9H-purin-6-yl}(methyl)carbamoyl]amino}-3-hydroxybutanoic acid (non-preferred name)	putatively annotated	Nucleic acid derivative	chr9.S_7309557	9	7309557	0.05	1.71e-06	T/C	335	7.11	GRMZM2G000236	NADH:flavin oxidoreductase/NADH oxidase, N-terminal
n1316	mr299				chr9.S_12103654	9	12103654	0.35	7.87e-07	C/G	335	7.63	GRMZM2G467169
n1144	mr021	Chrysoeriol 5-O-hexoside	putatively annotated (by GM)	Flavonoid	chr9.S_14000150	9	14000150	0.08	9.64e-09	T/C	339	9.78	GRMZM2G072550
n1490	mr241	Proline	standard	Amino acid	chr9.S_18900476	9	18900476	0.08	1.62e-06	T/C	339	6.96	GRMZM2G102521
n0173	mr324	Linoleic?acid	standard	Fatty acid	chr9.S_32342143	9	32342143	0.05	1.04e-06	T/C	335	7.46	GRMZM2G057983	Aluminum-activated malate transporter
n1135	mr437				PZE-109052839	9	91257792	0.17	1.62e-06	A/G	335	7.25	GRMZM2G076526	AAA+ ATPase domain
n1263	mr078	Tricin 4'-O-(β-guaiacylglyceryl) ether O-hexoside	putatively annotated (by GM)	Flavonoid	chr9.S_95995393	9	95995393	0.14	5.65e-08	T/C	339	9.01	GRMZM2G145104	Zinc finger, RING-CH-type
n0324	mr414	(2S,3R)-2-{[{9-[(2R,3R,4S,5R)-3,4-Dihydroxy-5-(hydroxymethyl)tetrahydro-2-furanyl]-9H-purin-6-yl}(methyl)carbamoyl]amino}-3-hydroxybutanoic acid (non-preferred name)	putatively annotated	Nucleic acid derivative	SYN32149	9	102933250	0.06	1.9e-09	A/G	335	11.53	GRMZM2G452896	Peptidase S28
n0248	mr748				chr9.S_123240826	9	123240826	0.06	4.7e-08	A/T	339	9.23	GRMZM2G109326	Glycosyl-phosphatidyl inositol-anchored, plant
n1250	mr548				chr9.S_124643318	9	124643318	0.05	8.93e-07	A/T	335	7.51	GRMZM2G124409	Treacher Collins Syndrome, treacle-like
n1090	mr401	Apigenin C-pentoside	putatively annotated (by GM)	Flavonoid	chr9.S_129006746	9	129006746	0.08	7.38e-07	A/G	339	6.95	GRMZM2G110233
n1581	mr075	3’,4’,5’-Tricetin O-rutinoside	putatively annotated	Flavonoid	chr9.S_144520932	9	144520932	0.08	1.1e-06	A/T	339	7.17	GRMZM2G177982	Erythronate-4-phosphate dehydrogenase family protein
n0324	mr414	(2S,3R)-2-{[{9-[(2R,3R,4S,5R)-3,4-Dihydroxy-5-(hydroxymethyl)tetrahydro-2-furanyl]-9H-purin-6-yl}(methyl)carbamoyl]amino}-3-hydroxybutanoic acid (non-preferred name)	putatively annotated	Nucleic acid derivative	chr9.S_147579879	9	147579879	0.09	1.97e-07	C/G	335	8.46	GRMZM2G049398	Ribosomal protein/NADH dehydrogenase domain
n0280	mr753				chr9.S_148202215	9	148202215	0.12	1.25e-06	A/C	339	7.25	GRMZM2G181540
n0803	mr920				chr9.S_151282901	9	151282901	0.05	4.57e-07	C/G	339	7.81	GRMZM2G479529
n0324	mr414	(2S,3R)-2-{[{9-[(2R,3R,4S,5R)-3,4-Dihydroxy-5-(hydroxymethyl)tetrahydro-2-furanyl]-9H-purin-6-yl}(methyl)carbamoyl]amino}-3-hydroxybutanoic acid (non-preferred name)	putatively annotated	Nucleic acid derivative	chr9.S_151733656	9	151733656	0.14	3.88e-07	A/T	339	7.97	GRMZM2G126682	Methyltransferase type 11
n1041	mr215	Fructose 1, 6-diphosphate	putatively annotated	Saccharides	chr9.S_152065260	9	152065260	0.05	1.2e-06	A/G	339	7.19	GRMZM2G057514	Cytochrome P450, conserved site
n0710	mr609	Vanillactic acid	putatively annotated	Others	chr9.S_152525347	9	152525347	0.07	1.65e-08	A/G	339	9.4	AC149475.2_FG005	Zinc finger (C2H2 type) family protein / transcription factor jumonji (jmj) family protein
n1177	mr473				chr9.S_152826517	9	152826517	0.07	5.18e-07	A/C	339	7.79	GRMZM2G342807
n1111	mr059	Apigenin 6-C-glucoside	standard	Flavonoid	chr9.S_154385306	9	154385306	0.06	6.2e-07	T/C	335	7.39	GRMZM2G393471	Zinc finger, PHD-type
n0324	mr414	(2S,3R)-2-{[{9-[(2R,3R,4S,5R)-3,4-Dihydroxy-5-(hydroxymethyl)tetrahydro-2-furanyl]-9H-purin-6-yl}(methyl)carbamoyl]amino}-3-hydroxybutanoic acid (non-preferred name)	putatively annotated	Nucleic acid derivative	chr10.S_3278291	10	3278291	0.06	2.84e-12	A/C	335	15.77	GRMZM5G873586	Protein kinase-like domain
n1141	mr441				chr10.S_9531279	10	9531279	0.07	7.16e-07	T/G	339	7.45	GRMZM2G324131	Zinc finger, GATA-type
n0324	mr414	(2S,3R)-2-{[{9-[(2R,3R,4S,5R)-3,4-Dihydroxy-5-(hydroxymethyl)tetrahydro-2-furanyl]-9H-purin-6-yl}(methyl)carbamoyl]amino}-3-hydroxybutanoic acid (non-preferred name)	putatively annotated	Nucleic acid derivative	chr10.S_10289340	10	10289340	0.12	1.53e-07	T/G	339	8.62	GRMZM2G093895	Transcription factor, TCP
n1534	mr141				chr10.S_13160962	10	13160962	0.15	1.59e-06	A/T	335	6.86	GRMZM2G303655	Peptidase C19 domain
n1109	mr422	Apigenin 7-O-glucoside	standard	Flavonoid	chr10.S_14302583	10	14302583	0.08	1.33e-07	A/C	335	8.45	GRMZM2G106622	GRAM
n0895	mr801	Adenine	standard	Nucleic acid derivative	chr10.S_39132215	10	39132215	0.05	2.63e-08	A/G	335	9.32	AC194467.3_FG006	NB-ARC domain-containing disease resistance protein
n0324	mr414	(2S,3R)-2-{[{9-[(2R,3R,4S,5R)-3,4-Dihydroxy-5-(hydroxymethyl)tetrahydro-2-furanyl]-9H-purin-6-yl}(methyl)carbamoyl]amino}-3-hydroxybutanoic acid (non-preferred name)	putatively annotated	Nucleic acid derivative	chr10.S_69430253	10	69430253	0.1	5.93e-08	A/G	335	9.22	GRMZM2G145870	Ribulose-phosphate binding barrel
n0701	mr669				PZE-110043433	10	82839422	0.43	1.16e-17	A/C	335	26.51	GRMZM2G021388	Aromatic-L-amino-acid decarboxylase
n0267	mr750				chr10.S_90479917	10	90479917	0.4	1.79e-06	A/G	339	7.02	GRMZM2G166665	Lipopolysaccharide-modifying protein
n0229	mr747				PZE-110050205	10	94702999	0.49	8.29e-08	C/G	339	10.08	GRMZM2G176718
n0919	mr279	Tryptophan	standard	Amino acid	chr10.S_132030556	10	132030556	0.12	1.51e-06	C/G	339	7.06	GRMZM2G164743	Major facilitator superfamily domain
n0173	mr324	Linoleic?acid	standard	Fatty acid	chr10.S_140223663	10	140223663	0.07	9.15e-08	T/C	339	8.69	GRMZM2G104989	RNA-binding (RRM/RBD/RNP motifs) family protein
n1216	mr531	Tricin derivative	putatively annotated	Flavonoid	chr10.S_141620359	10	141620359	0.29	6.44e-08	T/G	335	9.05	GRMZM2G156145	ABC transporter, ABCB2
n0473	mr814	LPC(1-acyl 18:1)	standard	Fatty acid	chr10.S_141940737	10	141940737	0.1	7.45e-07	T/C	339	7.55	GRMZM2G031586	Antifreeze protein, type I
n0324	mr414	(2S,3R)-2-{[{9-[(2R,3R,4S,5R)-3,4-Dihydroxy-5-(hydroxymethyl)tetrahydro-2-furanyl]-9H-purin-6-yl}(methyl)carbamoyl]amino}-3-hydroxybutanoic acid (non-preferred name)	putatively annotated	Nucleic acid derivative	chr10.S_144846065	10	144846065	0.07	2.52e-08	A/G	339	9.77	GRMZM2G114325	Antifreeze protein, type I
n0065	mr667	2-(5-hydroxy-1H-indol-3-yl)acetic acid	putatively annotated	Others	chr10.S_147933974	10	147933974	0.25	3.71e-07	A/G	335	8.05	GRMZM2G069389
n0173	mr324	Linoleic?acid	standard	Fatty acid	chr10.S_148546988	10	148546988	0.06	1.14e-06	A/G	335	7.4	GRMZM2G011743	Peptidase T2, asparaginase 2
n2012	mr616	DIMBOA glucoside	putatively annotated	Terpenoid	chr10.S_148919358	10	148919358	0.15	1.11e-06	T/G	339	7.31	GRMZM2G177224	Cell division protein FtsZ
aPosition in base pairs for the lead SNP according to version 5b.60 of the maize reference sequence.
bMinor allele frequency of the lead SNP.
cP value of the corresponding metabolic trait calculated by MLM (N=335~339).
dThe phenotypic vairance explained by the correspoding locus.
eA plausible biological candidate gene in the locus or the nearest annotated gene to the lead SNP.
