# Supplementary material for: Comparative and parallel genome-wide association studies for metabolic and agronomic traits in cereals
Source: Nat Commun. 2016 Oct 4;7:12767. doi: 10.1038/ncomms12767 (PMC5059443; doi:10.1038/ncomms12767)
Supplement: Supplementary Data 18 — 42 loci for 23 metabolites (or metabolites with similar structure) were detected simultaneously in both species. [file ncomms12767-s19.xlsx]

## Sheet: Supplementary Data 18
Supplementary Data 18. A total of 42 loci for 23 metabolites or metabolites for similar structure were detected simultaneously in both species.
Peak mumber in rice	Panel	Chromsome	Position (bp)	P-value	Phno_Var	MAF	Compound in rice	Identification	Class	Peak number in maize	Lead SNP	Chromsome	Position (bp)	Allele	MAF	P-value	N	R2 (%)	Compound in maize	Identification	Classe	Rice chromosome	Rice starta	Rice endb	Maize chromosome	Maize startc	Maize endd	scoree
mr111	jap	1	1879727	1.45e-08	0.18	0.06	unknown	unknown	unknown	n0075	chr3.S_19755727	3	19755727	A/C	0.38	2.36e-07	339	8.24	unknown	unknown	unknown	1	2052466	2061021	3	19945224	19969199	4966
mr232	all	1	3029590	4.85e-07	0.00729698	0.38	Delphinidin O-rutinoside	putatively annotated (by GM)	Anthocyanin	n1201	chr3.S_17002096	3	17002096	C/G	0.12	9.04e-08	339	8.78	di-C,C-pentosyl-apigenin	putatively annotated (by GM)	Flavonoid	1	2790438	2803949	3	17182151	17262827	7035
mr695	ind	1	23644140	3.13e-07	0.1	0.08	Chrysoeriol	standard	Flavonoid	n1263	chr3.S_215786480	3	215786480	A/G	0.12	1.16e-06	339	7.16	Tricin 4'-O-(β-guaiacylglyceryl) ether O-hexoside	putatively annotated (by GM)	Flavonoid	1	23462634	23492626	3	215771378	215787493	1878
mr265	all	1	24645952	9.37e-07	0.07	0.09	Serotonin	standard	Amino acid derivative	n0720	chr8.S_145801270	8	145801270	T/C	0.46	3.47e-07	335	8.14	N-Hydroxy-L-tryptophan	putatively annotated (by GGM)	Amino acid derivative	1	24936404	25011156	8	145214472	145529516	19396
mr422	jap	1	30669939	5.05e-16	0.2	0.37	Apigenin 7-O-glucoside	standard	Flavonoid	n1533	chr3.S_199835175	3	199835175	T/C	0.19	7.95e-08	335	8.44	3’, 4’, 5’-Tricetin O-hexoside	putatively annotated (by GM)	Flavonoid	1	30785160	30818399	3	199856996	199984298	5906
mr422	jap	1	30669939	5.05e-16	0.2	0.37	Apigenin 7-O-glucoside	standard	Flavonoid	n0401	chr3.S_200426834	3	200426834	A/C	0.08	8.69e-08	339	8.13	C-hexosyl-methylchrysoeriol	putatively annotated	Flavonoid	1	30654369	30655784	3	200191683	200193107	1432
mr422	all	1	32743280	5.99e-07	0.01	0.06	Apigenin 7-O-glucoside	standard	Flavonoid	n1144	chr8.S_122127420	8	122127420	T/G	0.47	1.48e-06	335	6.96	Chrysoeriol 5-O-hexoside	putatively annotated (by GM)	Flavonoid	1	32597376	32600636	8	122147193	122151430	1823
mr766	all	1	40575714	4.08e-10	0.05	0.18	unknown	unknown	unknown	n0565	chr8.S_160240317	8	160240317	A/G	0.39	1.29e-06	339	7.18	unknown	unknown	unknown	1	40797137	40819690	8	159948261	159955704	2158
mr793	all	2	31925839	1.09e-06	0.08	0.46	unknown	unknown	unknown	n1379	chr4.S_180247025	4	180247025	A/T	0.1	1.58e-06	339	6.92	unknown	unknown	unknown	2	31781036	31786782	4	180429878	180434762	2858
mr078	all	3	925498	1.19e-06	0	0.1554	Tricin 4'-O-(β-guaiacylglyceryl) ether O-hexoside	putatively annotated (by GM)	Flavonoid	n1201	SYN11846	2	197382609	A/G	0.05	5.85e-08	339	9.88	di-C,C-pentosyl-apigenin	putatively annotated (by GM)	Flavonoid	3	666412	672984	2	197588621	197595369	7122
mr401	all	3	1156916	4.39e-08	0.08	0.09	Apigenin C-pentoside	putatively annotated (by GM)	Flavonoid	n1111	chr9.S_154385306	9	154385306	T/C	0.06	6.2e-07	335	7.39	Apigenin 6-C-glucoside	standard	Flavonoid	3	934836	938087	9	154300490	154307319	2533
mr542	all	3	10460421	4.18e-07	0.01	0.41	Chrysoeriol 7-O-rutinoside	putatively annotated (by GM)	Flavonoid	n1555	PUT-163a-71430056-3265	1	47506391	A/C	0.4	3.84e-14	335	19.48	di-C,C-hexosyl-apigenin	putatively annotated (by GM)	Flavonoid	3	10612880	10618261	1	47593242	47599277	4894
mr071	all	3	12359782	6.16e-07	0	0.06	di-C,C-hexosyl-apigenin	putatively annotated (by GM)	Flavonoid	n1109	chr1.S_56220879	1	56220879	C/G	0.4	1.54e-06	335	6.96	Apigenin 7-O-glucoside	standard	Flavonoid	3	12497616	12531123	1	56289203	56561373	9127
mr003	ind	3	18260057	3.94e-07	0.04	0.08	unknown	unknown	unknown	n1487	chr5.S_2185021	5	2185021	T/C	0.06	7.43e-10	335	12.05	unknown	unknown	unknown	3	18395872	18400379	5	2140932	2144420	3340
mr003	ind	3	21787307	3.33e-08	0.04	0.05	unknown	unknown	unknown	n1487	chr5.S_19676905	5	19676905	C/G	0.45	1.6e-07	335	8.59	unknown	unknown	unknown	3	21633554	21671840	5	19440310	19462265	9631
mr013	all	3	25202729	5.54e-10	0	0.09	Trigonelline	standard	Alkaloid	n0897	chr1.S_250440790	1	250440790	C/G	0.14	8.93e-07	339	7.37	Trigonelline	standard	Alkaloid	3	25067297	25121284	1	250185675	250321386	10562
mr013	all	3	27765205	4.39e-07	0.01	0.35	Trigonelline	standard	Alkaloid	mc46046	chr1.S_262314098	1	262314098	A/G	0.45	4.27e-08	339	9.2	4beta-Hydroxy-11-O-(2'-pyrolylcarboxy)epilupinine	putatively annotated	Alkaloid	3	27661932	27674706	1	262501985	262510992	5445
mr422	all	3	34415071	2.52e-13	0.01	0.09	Apigenin 7-O-glucoside	standard	Flavonoid	n1270	chr4.S_3210771	4	3210771	C/G	0.48	6.71e-07	339	7.32	C-pentosyl-apigenin O-caffeoylhexoside	putatively annotated	Flavonoid	3	34629893	34631176	4	3210574	3211908	1379
mr051	ind	4	24719189	1.82e-09	0.13	0.05	Tricetin	putatively annotated	Flavonoid	n1565	SYN15886	2	32492518	A/C	0.2	2.89e-07	335	8.8	Delphinidin O-rutinoside	putatively annotated (by GM)	Anthocyanin	4	24712625	24732932	2	32492310	32519577	6199
mr422	all	4	34959685	1.2e-15	0.02	0.08	Apigenin 7-O-glucoside	standard	Flavonoid	n1027	chr10.S_148931648	10	148931648	A/C	0.2	1.5e-06	339	7.08	Tricin	standard	Flavonoid	4	34826223	34826894	10	148833213	148833890	678
mr239	all	5	3353583	9.65e-08	0.08	0.07	Choline	standard	Vitamin	n0967	chr6.S_125156568	6	125156568	A/G	0.08	8.31e-07	339	7.35	Thiamin	standard	Vitamin	5	3644236	3647974	6	125155331	125157768	1459
mr835	all	5	24353028	1.16e-27	0.44	0.39	C-pentosyl-chrysoeriol O-hexoside	putatively annotated (by GM)	Flavonoid	n1144	chr8.S_122127420	8	122127420	T/G	0.47	1.48e-06	335	6.96	Chrysoeriol 5-O-hexoside	putatively annotated (by GM)	Flavonoid	5	24607273	24619859	8	121883452	121897433	5127
mr835	all	5	24353028	1.16e-27	0.44	0.39	C-pentosyl-chrysoeriol O-hexoside	putatively annotated (by GM)	Flavonoid	n1109	chr8.S_171513566	8	171513566	T/C	0.45	1.36e-06	339	6.98	Apigenin 7-O-glucoside	standard	Flavonoid	5	24113306	24119612	8	171275246	171302559	4177
mr075	ind	5	24795285	5.59e-11	0.21	0.13	3’,4’,5’-Tricetin O-rutinoside	putatively annotated	Flavonoid	n1144	chr8.S_122127420	8	122127420	T/G	0.47	1.48e-06	335	6.96	Chrysoeriol 5-O-hexoside	putatively annotated (by GM)	Flavonoid	5	24676596	24705298	8	122031193	122042364	5094
mr835	all	5	25423893	2.31e-09	0.33	0.38	C-pentosyl-chrysoeriol O-hexoside	putatively annotated (by GM)	Flavonoid	n1144	chr8.S_122127420	8	122127420	T/G	0.47	1.48e-06	335	6.96	Chrysoeriol 5-O-hexoside	putatively annotated (by GM)	Flavonoid	5	25158016	25163676	8	122238633	122244900	5369
mr835	all	5	25423893	2.31e-09	0.33	0.38	C-pentosyl-chrysoeriol O-hexoside	putatively annotated (by GM)	Flavonoid	n1372	chr8.S_173069929	8	173069929	T/C	0.27	2.6e-07	339	7.74	Tricetin	putatively annotated	Flavonoid	5	25251094	25253307	8	172775606	172778962	1894
mr835	ind	5	25679804	1.26e-09	0.21	0.08	C-pentosyl-chrysoeriol O-hexoside	putatively annotated (by GM)	Flavonoid	n1027	chr2.S_215914700	2	215914700	A/G	0.06	1.33e-06	339	7.17	Tricin	standard	Flavonoid	5	25516630	25560664	2	215736208	215766212	7779
mr808	All	6	3184971	3.21e-06	0.13579	0.2023	Caffeic acid	standard	Polyphenol	n0907	SYNGENTA0813	6	79194582	A/G	0.307471	2.13e-09	339	11.8172	Caffeic acid	standard	Polyphenol	6	3263242	3314286	6	78831986	79195271	3660
mr004	all	6	10470673	4.86e-63	0.13	0.49	di-C,C-pentosyl-apigenin	putatively annotated (by GM)	Flavonoid	n1201	chr6.S_120019581	6	120019581	T/C	0.44	2.16e-09	339	11.13	di-C,C-pentosyl-apigenin	putatively annotated (by GM)	Flavonoid	6	10658710	10689008	6	120019455	120057165	5801
mr004	ind	6	10816214	2.54e-20	0.04	0.27	di-C,C-pentosyl-apigenin	putatively annotated (by GM)	Flavonoid	n1201	chr6.S_120019581	6	120019581	T/C	0.44	2.16e-09	339	11.13	di-C,C-pentosyl-apigenin	putatively annotated (by GM)	Flavonoid	6	10658710	10689008	6	120019455	120057165	5801
mr004	all	6	11126785	4.57e-10	0	0.05	di-C,C-pentosyl-apigenin	putatively annotated (by GM)	Flavonoid	n1201	chr6.S_120019581	6	120019581	T/C	0.44	2.16e-09	339	11.13	di-C,C-pentosyl-apigenin	putatively annotated (by GM)	Flavonoid	6	11023631	11033033	6	120273585	120281698	5743
mr004	all	6	14783844	6.38e-08	0.08	0.4251	di-C,C-pentosyl-apigenin	putatively annotated (by GM)	Flavonoid	n1581	chr7.S_10366501	7	10366501	T/C	0.21	8.9e-07	339	7.29	3’,4’,5’-Tricetin O-rutinoside	putatively annotated	Flavonoid	6	14640848	14673191	7	10630491	10652573	1953
mr496	all	7	409545	2.19e-07	0.16	0.24	N-Feruloyl putrescine	putatively annotated	Polyamine	n0130	chr7.S_1285082	7	1285082	C/G	0.17	1.77e-06	339	7.02	N-Feruloyl putrescine	putatively annotated	Polyamine	7	690920	691472	7	1441386	1441950	568
mr438	jap	7	977673	3.85e-09	0.152819	0.07	C-hexosyl-methylchrysoeriol	putatively annotated	Flavonoid	n1565	chr7.S_1985822	7	1985822	A/G	0.32	6.1e-07	335	7.77	Delphinidin O-rutinoside	putatively annotated (by GM)	Anthocyanin	7	796573	802953	7	2134393	2140428	6125
mr531	all	7	27786637	1.5e-08	0.0808601	0.19	Tricin derivative	putatively annotated	Flavonoid	n1111	chr9.S_129006746	9	129006746	A/G	0.08	9.73e-07	339	7.12	Apigenin 6-C-glucoside	standard	Flavonoid	7	27925162	27928640	9	129008698	129011329	2471
mr013	jap	7	29449852	7.26e-08	0.02	0.07	Trigonelline	standard	Alkaloid	n0897	chr7.S_174534668	7	174534668	A/G	0.1	1.26e-06	335	7.29	Trigonelline	standard	Alkaloid	7	29435096	29474320	7	174582533	174718544	8208
mr1425	Ind_All	8	2256337	3.9e-06	0.073	0.061	L-Tryptamine	standard	Amino acid	n0671	PZE-110043443	10	82850420	A/C	0.31	1.52e-17	339	26.56	L-Tryptamine	A	Amino acid	8	2209179	2225175	10	83095147	83126816	2329
mr793	all	8	5326089	2.45e-07	0.01	0.1	unknown	unknown	unknown	n1379	chr4.S_28121215	4	28121215	A/C	0.07	3.83e-07	339	7.78	unknown	unknown	unknown	8	5364208	5387669	4	27982511	28028086	5585
mr422	all	11	14353342	5.36e-08	0.06	0.05	Apigenin 7-O-glucoside	standard	Flavonoid	n1268	chr4.S_3210771	4	3210771	C/G	0.48	6.71e-07	339	7.32	C-pentosyl-apigenin O-p-coumaroylhexoside	putatively annotated	Flavonoid	11	15033379	15034750	4	187770977	187772338	1398
mr232	all	11	15246347	3.54e-10	0.04	0.1	Delphinidin O-rutinoside	putatively annotated (by GM)	Anthocyanin	n1229	chr4.S_187886738	4	187886738	A/G	0.08	1.61e-08	335	9.95	C-pentosyl-chrysoeriol O-hexoside	putatively annotated (by GM)	Flavonoid	11	15278771	15284308	4	187756493	187772335	1553
mr422	ind	11	28311042	1.73e-07	0.09	0.07	Apigenin 7-O-glucoside	standard	Flavonoid	n1270	chr4.S_136934	4	136934	T/C	0.18	3.93e-07	335	7.78	C-pentosyl-apigenin O-caffeoylhexoside	putatively annotated	Flavonoid	11	28442721	28443613	4	30499	31628	1164
mr695	ind	12	17669375	2.63e-07	0.12	0.07	Chrysoeriol	standard	Flavonoid	n1109	chr10.S_14302583	10	14302583	A/C	0.08	1.33e-07	335	8.45	Apigenin 7-O-glucoside	standard	Flavonoid	12	17442058	17460690	10	14302294	14323162	1482
aThe start site of rice homologous regions.
bThe end site of rice homologous regions.
cThe start site of maize homologous regions.
dThe end site of maize homologous regions.
eMatching score of the VISTA alignments.
