# Supplementary material for: Comparative and parallel genome-wide association studies for metabolic and agronomic traits in cereals
Source: Nat Commun. 2016 Oct 4;7:12767. doi: 10.1038/ncomms12767 (PMC5059443; doi:10.1038/ncomms12767)
Supplement: Supplementary Data 19 — Candidate gene list from the comparative mGWAS. [file ncomms12767-s20.xlsx]

## Sheet: Supplementary Data 19
Supplementary Data 19. The candidate genes list from the comparative mGWAS between rice and maize.
Rice peak number	Panel	Chromsome	Position (bp)	Lead SNP	P-value	Phno_Var	MAF	Distance of rice	LOC of rice	LD decay of this candidate gene in rice (Kb)	Annotation	Validation information	Compound in rice	Identification	Class	Maize peak number	Lead SNP	Chromsome	Position (bp)	Allele	MAF	P-value	N	R2 (%)	Compound in maize	Identification	Class	Distance in maizea	LOC of maize	LD decay of this candidate gene in maize (Kb)	Scoreb	E-valuec	AT_gened	AT_Discriptione
mr004	all	6	10607096	sf0610607096	4.86e-63	0.8	0.49	-18	LOC_Os06g18670	50	anthocyanidin 3-O-glucosyltransferase, putative, expressed	homologous to UGT88A1 (32% identities); highly expressed in hull and endosperm	di-C,C-pentosyl-apigenin	putatively annotated (by GM)	Flavonoid	n1201	chr6.S_120019528	6	120019528	C/G	0.44	9.33e-10	335	11.74	di-C,C-pentosyl-apigenin	putatively annotated (by GM)	Flavonoid	0	GRMZM2G383404	3	2397	0	AT4G15280.1	UDP-glucosyl transferase 71B5
mr004	all	6	10607096	sf0610607096	4.86e-63	0.8	0.49	51	LOC_Os06g18790	50	anthocyanidin 3-O-glucosyltransferase, putative, expressed	homologous to UGT88A1 (34% identities)	di-C,C-pentosyl-apigenin	putatively annotated (by GM)	Flavonoid	n1201	chr6.S_120019581	6	120019581	T/C	0.44	2.16e-09	339	11.13	di-C,C-pentosyl-apigenin	putatively annotated (by GM)	Flavonoid	0	GRMZM2G383404	3	5801	1e-155	AT4G15280.1	UDP-glucosyl transferase 71B5
mr422	all	11	14353342	sf1114353342	5.36e-08	0.06	0.05	-300	LOC_Os11g25454	250	cytokinin-N-glucosyltransferase 1, putative, expressed	homologous to UGT76E12 (36% identities); highly expressed in endosperm	Apigenin 7-O-glucoside	standard	Flavonoid	n1268	chr4.S_3210771	4	3210771	C/G	0.48	6.71e-07	339	7.32	C-pentosyl-apigenin O-p-coumaroylhexoside	putatively annotated	Flavonoid	0	GRMZM2G085054	0.1	2568	8e-143	AT5G05900.1	UDP-Glycosyltransferase superfamily protein
mr808	All	6	3183527	sf0603183527	1e-06	0.14	0.2023	128	LOC_Os06g06980	150	caffeoyl-CoA O-methyltransferase, putative, expressed	homologous to CCoAOMT1 (82% identities); highly expressed in hull	Caffeic acid	standard	Polyphenol	n0907	SYNGENTA0813	6	79194582	A/G	0.307471	2.13e-09	339	11.8172	Caffeic acid	standard	Polyphenol	0	GRMZM2G127948	3	3660	2e-163	AT4G34050.1	S-adenosyl-L-methionine-dependent methyltransferases superfamily protein
mr1425	Ind	8	2256337	sf0802256337	1.5e-06	0.07	0.061	0	LOC_Os08g04540 (OsTDC1)	100	decarboxylase, putative, expressed	Kang et. al (2007); highly expressed in endosperm	Tryptamine	standard	Amino acid	n0671	PZE-110043443	10	82850420	A/C	0.31	1.52e-17	339	26.56	Tryptamine		Amino acid	0	GRMZM2G021277	0.3	5115	0	AT2G20340.1	Pyridoxal phosphate (PLP)-dependent transferases superfamily protein
mr422	All	1	30643809	sf0130643809	7.33e-14	0.01	0.14	2	LOC_Os01g53330 (OsUGT-3)	500	anthocyanidin 5,3-O-glucosyltransferase, putative, expressed	Kim et. al (2009)	Apigenin 7-O-glucoside	standard	Flavonoid	n1533	chr3.S_200219661	3	200219661	A/G	0.35	7.12e-08	339	8.52	3’, 4’, 5’-Tricetin O-hexoside	putatively annotated (by GM)	Flavonoid	-26	GRMZM2G381025	0.3	393	5e-137	AT3G16520.3	UDP-glucosyl transferase 88A1
mr695	Ind	1	23644140	sf0123644140	3.13e-07	0.12	0.08	-187	LOC_Os01g41430 (RUGT-5)	100	UDP-glucoronosyl and UDP-glucosyl transferase, putative, expressed	Ko et. al (2006)	Chrysoeriol	standard	Flavonoid	n1263	chr3.S_215786480	3	215786480	A/G	0.12	1.16e-06	339	7.16	Tricin 4'-O-(β-guaiacylglyceryl) ether O-hexoside	putatively annotated (by GM)	Flavonoid	0	GRMZM5G888620	0.1	1775	0	AT2G15480.2	UDP-glucosyl transferase 73B5
mr542	All	3	10460421	sf0310460421	4.18e-07	0.01	0.41	245	LOC_Os03g19120	450	MYB family transcription factor, putative, expressed	homologous to OsC1 (36% identities)	Chrysoeriol 7-O-rutinoside	putatively annotated (by GM)	Flavonoid	n1240	chr1.S_47991072	1	47991072	A/G	0.32	2.47e-14	335	17.63	di-C,C-hexosyl-chrysoeriol	putatively annotated	Flavonoid	15	GRMZM2G129872	4	4568	2e-51	AT2G47460.1	myb domain protein 12
mr422	Jap	1	30669939	sf0130669939	5.05e-16	0.2	0.37	-13	LOC_Os01g53350	500	anthocyanidin 5,3-O-glucosyltransferase, putative, expressed	homologous to UGT72B3 (35% identities); highly expressed in hull	Apigenin 7-O-glucoside	standard	Flavonoid	n1533	chr3.S_200219661	3	200219661	A/G	0.35	7.12e-08	339	8.52	3’, 4’, 5’-Tricetin O-hexoside	putatively annotated (by GM)	Flavonoid	0	GRMZM2G122072	1	5468	0	AT3G16520.3	UDP-glucosyl transferase 88A1
mr422	All	3	34415071	sf0334415071	2.52e-13	0.01	0.09	214	LOC_Os03g60960	50	cytokinin-N-glucosyltransferase 1, putative, expressed	homologous to UGT76E11 (38% identities); highly expressed in endosperm	Apigenin 7-O-glucoside	standard	Flavonoid	n1268	chr4.S_3210771	4	3210771	C/G	0.48	3.28e-07	339	7.74	C-pentosyl-apigenin O-p-coumaroylhexoside	putatively annotated	Flavonoid	0	GRMZM2G085054	0.1	1379	3e-137	AT5G05900.1	UDP-Glycosyltransferase superfamily protein
mr695	Ind	1	23644140	sf0123644140	3.13e-07	0.12	0.08	-179	LOC_Os01g41450	100	UDP-glucoronosyl and UDP-glucosyl transferase domain containing protein, expressed	homologous to RUGT-5	Chrysoeriol	standard	Flavonoid	n1263	chr3.S_215786480	3	215786480	A/G	0.12	1.16e-06	339	7.16	Tricin 4'-O-(β-guaiacylglyceryl) ether O-hexoside	putatively annotated (by GM)	Flavonoid	0	GRMZM5G888620	0.1	1878	0	AT2G15480.2	UDP-glucosyl transferase 73B5
mr542	All	1	30643809	sf0130643809	6.2e-12	0.01	0.14	-46	LOC_Os01g53250	450	NADPH reductase, putative, expressed		Chrysoeriol 7-O-rutinoside	putatively annotated (by GM)	Flavonoid	n0401	chr3.S_200426834	3	200426834	A/C	0.08	8.69e-08	339	8.13	C-hexosyl-methylchrysoeriol	putatively annotated	Flavonoid	0	GRMZM2G069865	5	8632	0	AT3G24710.1
mr078	All	3	925498	sf0300925498	1.19e-06	0	0.16	-201	LOC_Os03g02170	150	transmembrane and coiled-coil domain-containing protein 4, putative, expressed		Tricin 4'-O-(β-guaiacylglyceryl) ether O-hexoside	putatively annotated (by GM)	Flavonoid	n1111	chr9.S_154385306	9	154385306	T/C	0.06	6.2e-07	335	7.39	Apigenin 6-C-glucoside	standard	Flavonoid	-1	GRMZM2G092776	8	6060	0	AT4G36210.3	Protein of unknown function (DUF726)
mr071	All	3	12359782	sf0312359782	6.16e-07	0	0.06	91	LOC_Os03g21800	150	bZIP transcription factor family protein, putative, expressed	highly expressed in endosperm	di-C,C-hexosyl-apigenin	putatively annotated (by GM)	Flavonoid	n1109	chr1.S_56220879	1	56220879	C/G	0.4	1.54e-06	335	6.96	Apigenin 7-O-glucoside	standard	Flavonoid	0	GRMZM2G062391	10	8166	3e-159	AT2G40620.1	Basic-leucine zipper (bZIP) transcription factor family protein
mr013	All	3	25202729	sf0325202729	5.54e-10	0.02	0.09	-153	LOC_Os03g44500	200	serine/threonine protein phosphatase, putative, expressed		Trigonelline	standard	Alkaloid	n0897	chr1.S_250440790	1	250440790	C/G	0.14	8.93e-07	339	7.37	Trigonelline	standard	Alkaloid	0	GRMZM2G070323	1	4967	0	AT2G27210.1	BRI1 suppressor 1 (BSU1)-like 3
mr422	All	4	34959685	sf0434959685	1.2e-15	0.02	0.08	-53	LOC_Os04g58990	500	CAMK_CAMK_like_ULKh_APGy.3 - CAMK includes calcium/calmodulin depedent protein kinases, expressed		Apigenin 7-O-glucoside	standard	Flavonoid	n1027	chr10.S_148931648	10	148931648	A/C	0.2	1.5e-06	339	7.08	Tricin	standard	Flavonoid	40	GRMZM2G104658	2	12231	2e-155	AT1G49180.1	protein kinase family protein
mr239	All	5	3352758	sf0503352758	9.65e-08	0.15	0.07	293	LOC_Os05g06970	50	peroxidase precursor, putative, expressed		Choline	standard	Vitamin	n0967	chr6.S_125156568	6	125156568	A/G	0.08	8.31e-07	339	7.35	Thiamin	standard	Vitamin	0	GRMZM2G450233	0.4	1459	1e-169	AT1G05260.1	Peroxidase superfamily protein
mr496	All	7	409408	sf0700409408	2.31e-07	0.16	0.24	14	LOC_Os07g01710	100	phytosulfokine receptor precursor, putative, expressed	highly expressed in endosperm	N-Feruloyl putrescine	putatively annotated	Polyamine	n0130	chr7.S_1285082	7	1285082	C/G	0.17	1.77e-06	339	7.02	N-Feruloyl putrescine	putatively annotated	Polyamine	7	GRMZM2G120574	2	18345	0	AT5G53890.1	phytosylfokine-alpha receptor 2
mr013	Jap	7	29449852	sf0729449852	7.26e-08	0.25	0.07	-80	LOC_Os07g49040	300	protein phosphotase protein, putative, expressed	highly expressed in panicle	Trigonelline	standard	Alkaloid	n0897	chr7.S_174534668	7	174534668	A/G	0.1	1.26e-06	335	7.29	Trigonelline	standard	Alkaloid	0	GRMZM2G113016	5	3015	0	AT1G09160.1	Protein phosphatase 2C family protein
mr695	Ind	12	17669375	sf1217669375	2.63e-07	0.15	0.07	-210	LOC_Os12g29400	5	GRAM domain containing protein, expressed	highly expressed in endosperm	Chrysoeriol	standard	Flavonoid	n1109	chr10.S_14302583	10	14302583	A/C	0.08	1.33e-07	335	8.45	Apigenin 7-O-glucoside	standard	Flavonoid	0	GRMZM2G106622	0	1482	3e-148	AT5G13200.1	GRAM domain family protein
aThe distance between candidate gene and lead SNP of maize sequence.
bThe total alignment scores from all alignment segments.
cA BLAST expected value used to describe the random background noise.
dThe homologous gene LOC in Arabidopsis.
eThe homologous gene annotation in Arabidopsis.
