# Supplementary material for: Comparative and parallel genome-wide association studies for metabolic and agronomic traits in cereals
Source: Nat Commun. 2016 Oct 4;7:12767. doi: 10.1038/ncomms12767 (PMC5059443; doi:10.1038/ncomms12767)
Supplement: Supplementary Data 20 — New loci and candidate genes for phenotypic traits. [file ncomms12767-s21.xlsx]

## Sheet: Supplementary Data 20
Supplementary Data 20. The list of new loci and candidate genes for phenotypic traits.
P-trait	P-Chr.	P-position	P-Lead SNP	P-P Value	Candidate genes	Annotation	Validation information
1000GW	2	2330667	sf0202330667	5.87e-10	Os02g04680	OsSPL3	highly expressed in panicle
1000GW	6	30825116	sf0630825116	2.07e-09	Os06g51110	cyclin	highly expressed in panicle
1000GW	7	2.20664e+07	sf0722066422	5.94e-08	Os07g37010	cyclin	highly expressed in panicle
GL	3	1.48249e+07	sf0314824850	5.59e-09	Os03g25869	amino acid permease	highly expressed in hull
GT	5	23434993	sf0523434993	9.75e-11	Os05g41390	cyclin	highly expressed in panicle
GT	8	27601272	sf0827601272	5.2e-09	Os08g43480	zinc finger	homologous to BB2 (53% identities); highly expressed in endosperm
Seed color	7	6686370	sf0706686370	6.1285e-11	Os07g11970	cytochrome P450	homologous to TT7 (32% identities)
Seed color	7	10895043	sf0710895043	8.21626e-09	Os07g18560	OsFBLD6	highly expressed in panicle
Seed color	11	8820955	sf1108820955	2.00303e-09	Os11g15620	OsFBX420	highly expressed in endosperm
Seed color	12	1632400	sf1201632400	1.61855e-09	Os12g04000	auxin efflux carrier component	highly expressed in panicle
