# Supplementary material for: Comparative and parallel genome-wide association studies for metabolic and agronomic traits in cereals
Source: Nat Commun. 2016 Oct 4;7:12767. doi: 10.1038/ncomms12767 (PMC5059443; doi:10.1038/ncomms12767)
Supplement: Supplementary Data 21 — Correlation between phenotypic traits and metabolites. [file ncomms12767-s22.xlsx]

## Sheet: Supplementary Data 21
Supplementary Data 21. The correlation between phenotypic traits and metabolites.
P-trait	Correlation	P-value	Peak number	Compound	Identification	Class
GW	0.403183	0	mr013	Trigonelline	standard	Alkaloid
GW	0.381609	0	mr656	Pyridoxine	standard	Vitamin
GW	0.375932	0	mr802	1-Methylnicotinamide	putatively annotated	Vitamin
hull_color	0.5835	0	mr063	Delphinidin 3-O-glucoside	putatively annotated (by GM)	Anthocyanin
hull_color	0.62112	0	mr232	Delphinidin O-rutinoside	putatively annotated (by GM)	Anthocyanin
hull_color	0.641154	0	mr502	O-methylQuercetin O-hexoside	putatively annotated (by GM)	Flavonoid
hull_color	0.334941	2.04e-14	mr543	C-hexosyl-chrysoeriol O-hexoside	putatively annotated	Flavonoid
seed_color	0.913661	0	mr002	Catechin	standard	Polyphenol
seed_color	0.642033	0	mr041	Naringenin 7-O-glucoside	standard (by GGM and GM)	Flavonoid
seed_color	0.669646	0	mr413	O-methylnaringenin C-pentoside	putatively annotated	Flavonoid
seed_color	0.860751	0	mr730	Di-Catechin	putatively annotated (by GGM)	Polyphenol
1000GW	0.0634479	0.159117	mr001
1000GW	-0.118551	0.00835056	mr002	Catechin	standard	Polyphenol
1000GW	0.29172	3.8e-11	mr003
1000GW	-0.129558	0.00392112	mr004	di-C,C-pentosyl-apigenin	putatively annotated (by GM)	Flavonoid
1000GW	-0.114948	0.010562	mr005	C-pentosyl-apigenin O-hexoside	putatively annotated (by GM)	Flavonoid
1000GW	0.1319	0.00331365	mr006	Guanine derivative	putatively annotated	Nucleic acid derivative
1000GW	-0.178236	6.79e-05	mr007
1000GW	0.13515	0.00261183	mr008
1000GW	-0.0220408	0.625054	mr009	IAA-Asp-N-Glc	putatively annotated (by GM)	Phytohormone
1000GW	-0.0694337	0.12327	mr010
1000GW	0.17859	6.57e-05	mr011	Feruloyl quinate	putatively annotated	Polyphenol
1000GW	0.130262	0.00372864	mr012
1000GW	0.175739	8.61e-05	mr013	Trigonelline	standard	Alkaloid
1000GW	0.0262997	0.559785	mr014	N-p-Coumaroylputrescine	putatively annotated	Polyamine
1000GW	0.081225	0.0712747	mr016
1000GW	-0.16038	0.000345189	mr017	Tricin	standard	Flavonoid
1000GW	-0.0903438	0.0447485	mr018	Pelargonidin O-hexoside	putatively annotated (by GM)	Anthocyanin
1000GW	-0.278037	3.21e-10	mr019	O-methylapigenin C-hexoside	putatively annotated (by GM)	Flavonoid
1000GW	-0.0227725	0.61361	mr020	Cyanidin 3-O-glucoside	standard	Anthocyanin
1000GW	-0.0702172	0.119085	mr021	Chrysoeriol 5-O-hexoside	putatively annotated (by GM)	Flavonoid
1000GW	0.120381	0.00739374	mr022	Delphinidin O-hexoside derivative	putatively annotated	Anthocyanin
1000GW	-0.10436	0.0203417	mr023	Tricin 4'-O-(threo-β-4-hydroxyphenylglyceryl) ether	putatively annotated	Flavonoid
1000GW	-0.0844446	0.0607278	mr024	Tricin 4'-O-(syringyl alcohol)ether	putatively annotated	Flavonoid
1000GW	-0.11178	0.0129213	mr025	3’, 4’, 5’-Tricetin O-hexoside	putatively annotated (by GM)	Flavonoid
1000GW	-0.134525	0.00273518	mr027	Tricin 4'-O-(β-guaiacylglyceryl) ether	putatively annotated	Flavonoid
1000GW	-0.107214	0.0171356	mr028	Tricin O-malonylhexoside	putatively annotated (by GM)	Flavonoid
1000GW	-0.0673563	0.134921	mr029	Tricetin 5-O-hexosyl-O-hexoside	putatively annotated (by GM)	Flavonoid
1000GW	-0.144405	0.00128947	mr030	Tricin O-rhamnosyl-O-malonylhexoside	putatively annotated (by GM)	Flavonoid
1000GW	-0.0647971	0.15042	mr031	C-pentosyl-apeignin O-feruloylhexoside	putatively annotated (by GM)	Flavonoid
1000GW	0.00416837	0.92637	mr032	Progesterone	putatively annotated	Terpenoid
1000GW	0.142753	0.00146717	mr033
1000GW	0.0311983	0.489044	mr035
1000GW	0.094157	0.0364303	mr036
1000GW	-0.00565088	0.900302	mr037	1-oleoylglycerol (1-monoolein)	putatively annotated	Fatty acid
1000GW	-0.0745443	0.0979377	mr039
1000GW	0.186917	2.9e-05	mr040
1000GW	-0.0933502	0.0380713	mr041	Naringenin 7-O-glucoside	standard (by GGM and GM)	Flavonoid
1000GW	0.113018	0.0119489	mr042	Petunidin 3-O-rutinoside	putatively annotated (by GM)	Anthocyanin
1000GW	0.04354	0.334179	mr043
1000GW	0.176412	8.08e-05	mr044
1000GW	0.09775	0.0298328	mr045	Diosmetinidin O-hexoside	putatively annotated	Anthocyanin
1000GW	0.068184	0.130181	mr046	Peonidin 3-O-glcoside	standard	Anthocyanin
1000GW	0.013908	0.757814	mr048	Cyanidin 3,5-di-O-hexoside	putatively annotated	Anthocyanin
1000GW	0.0897672	0.0461359	mr049	Esculetin	putatively annotated	Polyphenol
1000GW	-0.198935	8.39e-06	mr050	Apigenin	standard	Flavonoid
1000GW	0.065089	0.148587	mr051	Tricetin	putatively annotated	Flavonoid
1000GW	0.178012	6.94e-05	mr052	N2, N2-Dimethyguanosine	putatively annotated	Nucleic acid
1000GW	0.101474	0.0241027	mr053	Momilactone A	standard	Terpenoid
1000GW	0.100408	0.0256369	mr055	Tricalysiamide B	putatively annotated	Terpenoid
1000GW	-0.0436852	0.332568	mr056	Kolavic acid	putatively annotated	Terpenoid
1000GW	0.0641867	0.154309	mr057	Methyl di-alpha-L-rhamnoside	putatively annotated	Others
1000GW	-0.0691796	0.124651	mr059	Apigenin 6-C-glucoside	standard	Flavonoid
1000GW	0.0720498	0.10973	mr061	Luteolin 7-O-glucoside	standard	Flavonoid
1000GW	-0.0488896	0.278134	mr062	Chrysoeriol C-hexoside	putatively annotated (by GM)	Flavonoid
1000GW	0.161426	0.000315246	mr063	Delphinidin 3-O-glucoside	putatively annotated (by GM)	Anthocyanin
1000GW	-0.0604079	0.180097	mr064
1000GW	-0.0630514	0.161744	mr065	Tricin 5-O-hexoside	putatively annotated (by GM)	Flavonoid
1000GW	0.137152	0.00225005	mr067
1000GW	-0.0257599	0.567873	mr068	Apigenin 7-O-rutinoside	standard	Flavonoid
1000GW	-0.0124661	0.782255	mr069	C-hexosyl-apigenin O-hexoside	putatively annotated (by GM)	Flavonoid
1000GW	0.0693291	0.123838	mr070	Cyanidin O-rutinoside	standard	Anthocyanin
1000GW	0.0219552	0.626399	mr071	di-C,C-hexosyl-apigenin	putatively annotated (by GM)	Flavonoid
1000GW	0.0754852	0.0937609	mr072	C-hexosyl-luteolin O-hexoside	putatively annotated	Flavonoid
1000GW	0.092092	0.0407553	mr074	Luteolin C-feruloylhexoside	putatively annotated	Flavonoid
1000GW	-0.128776	0.00414519	mr075	3’,4’,5’-Tricetin O-rutinoside	putatively annotated	Flavonoid
1000GW	0.0635147	0.158678	mr076	Tricin O-hexosyl-O-hexoside	putatively annotated	Flavonoid
1000GW	-0.053251	0.237443	mr077	Tricin 4'-O-(syringyl alcohol)ether O-hexoside	putatively annotated (by GM)	Flavonoid
1000GW	-0.0213553	0.635859	mr078	Tricin 4'-O-(β-guaiacylglyceryl) ether O-hexoside	putatively annotated (by GM)	Flavonoid
1000GW	-0.0325477	0.470438	mr079	Tricin 4'-O-(β-guaiacylglyceryl) ether O-hexoside	putatively annotated (by GM)	Flavonoid
1000GW	-0.00575682	0.898443	mr080	C-pentosyl-apigenin O-rutinoside	putatively annotated	Flavonoid
1000GW	0.0668983	0.1376	mr081
1000GW	0.0755384	0.0935293	mr082	C-hexosyl-apigenin O-feruloylhexoside	putatively annotated (by GM)	Flavonoid
1000GW	0.0282717	0.530722	mr083	N-Feruloyltyramine	putatively annotated	Amino acid derivative
1000GW	0.0387535	0.390075	mr084
1000GW	0.0945864	0.0355818	mr086
1000GW	-0.124141	0.00572951	mr088	Peonidin O-rutinoside	putatively annotated	Anthocyanin
1000GW	-0.0586085	0.193444	mr090	Tricin 4'-O-(β-guaiacylglyceryl) ether-O-rutinoside	putatively annotated	Flavonoid
1000GW	-0.0285476	0.526719	mr091
1000GW	-0.00429104	0.92421	mr092
1000GW	-0.116028	0.00985008	mr093
1000GW	-0.0939642	0.0368169	mr095
1000GW	0.1298	0.00385397	mr096
1000GW	-0.0244586	0.587595	mr097
1000GW	0.0666643	0.138985	mr100
1000GW	0.0676801	0.133052	mr1000
1000GW	-0.0612012	0.174435	mr1001	LPC(1-acyl 16:2)	putatively annotated	Fatty acid
1000GW	0.0363216	0.420527	mr102
1000GW	0.0633377	0.159844	mr103
1000GW	0.135579	0.00253003	mr104	Momilactone B	putatively annotated	Terpenoid
1000GW	0.00032269	0.994292	mr105
1000GW	0.0700372	0.120036	mr106	Gibberellin A53	putatively annotated	Terpenoid
1000GW	0.0517656	0.250802	mr107
1000GW	0.144101	0.00132058	mr108
1000GW	0.0534222	0.235936	mr109
1000GW	-0.0671613	0.136057	mr110
1000GW	0.096419	0.0321464	mr111
1000GW	0.0105529	0.815014	mr112	Lysine butyrate	putatively annotated	Amino acid derivative
1000GW	-0.0470374	0.296769	mr118
1000GW	0.0858273	0.0566122	mr119
1000GW	0.0877578	0.0512555	mr122	9-Hydroxy-(10E,12Z,15Z)-octadecatrienoic acid	putatively annotated	Fatty acid
1000GW	-0.0377082	0.402996	mr123
1000GW	0.0148439	0.742077	mr124
1000GW	0.0423396	0.347689	mr130
1000GW	-0.0027611	0.95119	mr131
1000GW	0.186211	3.12e-05	mr134	Feruloyl putrescine O-hexoside	putatively annotated (by GGM)	Polyamine
1000GW	0.0628665	0.16298	mr136
1000GW	0.00756405	0.866823	mr140	LPC(1-acyl 16:1)	putatively annotated	Fatty acid
1000GW	0.0724032	0.107994	mr141
1000GW	0.0593652	0.187746	mr142
1000GW	0.202524	5.71e-06	mr143
1000GW	-0.0738438	0.101142	mr145
1000GW	0.0483366	0.283613	mr146
1000GW	0.0528125	0.241333	mr152
1000GW	0.137943	0.00212002	mr156
1000GW	0.0651238	0.148369	mr158	Chrysoeriol O-hexosyl-O-rutinoside	putatively annotated (by GM)	Flavonoid
1000GW	0.0954874	0.0338556	mr160	Kaempferol derivative	putatively annotated (by GM)	Flavonoid
1000GW	0.0850397	0.0589272	mr162
1000GW	0.0179203	0.691131	mr163
1000GW	0.0613938	0.173079	mr169	Betaine	standard	Alkaloid
1000GW	0.0274418	0.54286	mr171	Niacinamide	standard	Vitamin
1000GW	0.000288118	0.994904	mr172	Homoproline	standard	Amino acid
1000GW	-0.139564	0.00187511	mr173	Asparagine	standard	Amino acid
1000GW	-0.173595	0.0001053	mr175	Ornithine	putatively annotated (by GGM)	Amino acid
1000GW	0.0155859	0.729676	mr176	beta-Homothreonine	putatively annotated	Amino acid
1000GW	0.0850045	0.0590324	mr180	beta-Homoisoleucine	putatively annotated (by GGM)	Amino acid
1000GW	0.0516207	0.252133	mr181	Lysine	standard	Amino acid
1000GW	-0.00805261	0.858309	mr182
1000GW	0.0693187	0.123894	mr183
1000GW	0.0888607	0.0483896	mr186
1000GW	-0.0773471	0.0859164	mr191
1000GW	-0.0207436	0.645566	mr194
1000GW	0.0708787	0.115639	mr195
1000GW	0.141312	0.00164013	mr197
1000GW	0.0191003	0.671939	mr198
1000GW	-0.0187775	0.677169	mr199
1000GW	-0.00825996	0.8547	mr200	Cystathionine	putatively annotated (by GM)	Amino acid derivative
1000GW	0.160174	0.000351386	mr201
1000GW	0.00777878	0.863079	mr202
1000GW	0.0239238	0.595792	mr204	2'-Deoxyadenosine monohydrate	putatively annotated	Nucleic acid derivative
1000GW	0.112778	0.0121323	mr208	Saccharopine	standard (by GGM)	Amino acid derivative
1000GW	0.00203701	0.96398	mr209	4beta-Hydroxy-11-O-(2'-pyrolylcarboxy)epilupinine	putatively annotated	Alkaloid
1000GW	0.122373	0.00646469	mr210	5'-Deoxy-5'-(methylthio)adenosine	putatively annotated	Nucleic acid derivative
1000GW	0.0129097	0.774711	mr212
1000GW	-0.0461588	0.305893	mr215	Fructose 1, 6-diphosphate	putatively annotated	Saccharides
1000GW	0.169205	0.00015776	mr217
1000GW	-0.0285246	0.527051	mr220
1000GW	0.000373959	0.993385	mr221	1-Decanoyl-2-hydroxy-sn-glycero-3-phosphocholine	putatively annotated	Fatty acid
1000GW	0.0885467	0.0491915	mr222	Cyanidin 3-O-arabinopyranoside	putatively annotated (by GM)	Anthocyanin
1000GW	-0.0982412	0.0290157	mr223
1000GW	0.0818218	0.0692139	mr225	LPC(1-acyl 12:1)	putatively annotated	Fatty acid
1000GW	-0.0912237	0.0426994	mr229	Luteolin O-malonylhexoside	putatively annotated	Flavonoid
1000GW	0.0601685	0.181833	mr230	Diosmetinidin O-rutinoside	putatively annotated (by GM)	Anthocyanin
1000GW	-0.111339	0.0132842	mr231	Pelargonin O-hexosyl-O-hexoside	putatively annotated	Anthocyanin
1000GW	0.15593	0.000504721	mr232	Delphinidin O-rutinoside	putatively annotated (by GM)	Anthocyanin
1000GW	0.0761257	0.091	mr233
1000GW	-0.00468226	0.917324	mr234	Selgin O-hexosyl-O-hexoside	putatively annotated	Flavonoid
1000GW	0.192205	1.7e-05	mr237	Alanine	standard	Amino acid
1000GW	0.177872	7.03e-05	mr239	Choline	standard	Vitamin
1000GW	0.000260725	0.995388	mr241	Proline	standard	Amino acid
1000GW	-0.0286423	0.525347	mr242
1000GW	0.0241666	0.592064	mr243	Valine	standard	Amino acid
1000GW	0.114536	0.0108456	mr246	Benzamidine	standard	Others
1000GW	0.15912	0.000384782	mr248	1-Amino-1-cyclopentanecarboxylic acid	putatively annotated (by GGM)	Amino acid derivative
1000GW	0.115207	0.0103878	mr250	Isoleucine	standard	Amino acid
1000GW	0.0657313	0.144613	mr254	4-Guanidinobutanoate	putatively annotated	Amino acid derivative
1000GW	-0.00774246	0.863711	mr258	Vanillin	putatively annotated	Polyphenol
1000GW	0.0957388	0.033387	mr259	Histidine	standard	Amino acid
1000GW	0.000118419	0.997905	mr261
1000GW	0.133681	0.00291025	mr262	Phenylalanine	standard	Amino acid
1000GW	0.0159546	0.723539	mr263	Arginine	standard	Amino acid
1000GW	-0.0872314	0.0526723	mr265	Serotonin	standard	Amino acid derivative
1000GW	-0.0495039	0.272132	mr266	N-hydroxy tryptamine	putatively annotated (by GGM)	Amino acid derivative
1000GW	0.00412104	0.927204	mr268	Tyrosine	standard	Amino acid
1000GW	0.0430049	0.340158	mr270
1000GW	0.0946328	0.0354911	mr271
1000GW	0.046737	0.299868	mr272	Scopoletin	putatively annotated	Polyphenol
1000GW	-0.0591384	0.189441	mr279	Tryptophan	standard	Amino acid
1000GW	0.177957	6.98e-05	mr280
1000GW	-0.0155303	0.730602	mr281
1000GW	0.153796	0.000603468	mr284
1000GW	-0.0123468	0.784286	mr289
1000GW	-0.00617888	0.891042	mr294
1000GW	0.10323	0.0217486	mr299
1000GW	0.0502713	0.264761	mr301	Cytidine	standard	Nucleic acid
1000GW	0.0430463	0.339693	mr302
1000GW	-0.0360895	0.423503	mr305
1000GW	0.12725	0.00461662	mr306	Nicotinate ribonucleoside	putatively annotated	Others
1000GW	0.0335992	0.456213	mr309
1000GW	0.0497772	0.269491	mr311	Thiamin	standard	Vitamin
1000GW	0.0361362	0.422903	mr315
1000GW	-0.0329369	0.465144	mr319
1000GW	0.0558277	0.215473	mr324	Linoleic?acid	standard	Fatty acid
1000GW	-0.0484018	0.282963	mr327
1000GW	0.0195134	0.665269	mr330
1000GW	-0.1199	0.00763526	mr332	[1,2,4]triazolo[1,5-a]pyrimidine-7-carboxamide, 4,5,6,7-tetrahydro-N-(2-methoxy-5-methylphenyl)-5-oxo-	putatively annotated (by GGM)	Nucleic acid derivative
1000GW	0.093712	0.0373279	mr334
1000GW	0.233998	1.43e-07	mr335
1000GW	0.0130139	0.772942	mr338
1000GW	-0.000668739	0.988171	mr339
1000GW	0.16299	0.00027496	mr340
1000GW	-0.179772	5.86e-05	mr345
1000GW	-0.0308191	0.494344	mr346
1000GW	-0.0123726	0.783847	mr347
1000GW	-0.027965	0.535192	mr348
1000GW	0.104983	0.0196009	mr356
1000GW	0.0460343	0.307201	mr359
1000GW	0.044865	0.319663	mr361
1000GW	0.111372	0.0132561	mr365	Cocamidopropyl betaine	putatively annotated	Others
1000GW	-0.0469132	0.298047	mr367
1000GW	-0.0517701	0.250761	mr371	Gentiopicrin	putatively annotated	Polyphenol
1000GW	-0.0804468	0.0740369	mr375
1000GW	-0.0228442	0.612493	mr376
1000GW	0.0231203	0.608202	mr378
1000GW	0.0174008	0.699644	mr382
1000GW	0.131453	0.0034224	mr387	Succinyladenosine	putatively annotated	Nucleic acid derivative
1000GW	0.0115477	0.797937	mr388
1000GW	-0.0930297	0.0387403	mr393
1000GW	0.0135874	0.763228	mr394
1000GW	0.0103587	0.818358	mr395
1000GW	-0.00940553	0.83482	mr397
1000GW	0.164485	0.000241	mr398	Leucine derivative	putatively annotated (by GGM)	Amino acid derivative
1000GW	-0.130485	0.00366961	mr401	Apigenin C-pentoside	putatively annotated (by GM)	Flavonoid
1000GW	-0.104064	0.0207027	mr404	Tricin derivative	putatively annotated	Flavonoid
1000GW	-0.0250472	0.578635	mr408	Threonyl carbamoyl adenosine	putatively annotated	Nucleic acid derivative
1000GW	0.0146792	0.744839	mr410
1000GW	-0.232444	1.74e-07	mr411	Daidzein O-hexoside	putatively annotated	Flavonoid
1000GW	-0.0659318	0.143389	mr412	O-methylapigenin C-pentoside	putatively annotated (by GM)	Flavonoid
1000GW	-0.0582474	0.196208	mr413	O-methylnaringenin C-pentoside	putatively annotated	Flavonoid
1000GW	-0.0791613	0.0787901	mr414	(2S,3R)-2-{[{9-[(2R,3R,4S,5R)-3,4-Dihydroxy-5-(hydroxymethyl)tetrahydro-2-furanyl]-9H-purin-6-yl}(methyl)carbamoyl]amino}-3-hydroxybutanoic acid (non-preferred name)	putatively annotated	Nucleic acid derivative
1000GW	-0.0268338	0.551838	mr415
1000GW	0.181573	4.92e-05	mr416
1000GW	-0.0248894	0.581032	mr417
1000GW	0.0271485	0.547182	mr418
1000GW	0.209771	2.56e-06	mr419
1000GW	-0.0756782	0.0929222	mr422	Apigenin 7-O-glucoside	standard	Flavonoid
1000GW	0.0217697	0.629319	mr423
1000GW	0.0400672	0.374197	mr424
1000GW	0.0423476	0.347598	mr430	Luteolin 6-C-glucoside	standard	Flavonoid
1000GW	-0.0323151	0.473616	mr434
1000GW	0.0320035	0.477895	mr437
1000GW	-0.137336	0.00221911	mr438	C-hexosyl-methylchrysoeriol	putatively annotated	Flavonoid
1000GW	-0.123821	0.00585672	mr440
1000GW	0.0974473	0.030346	mr441
1000GW	-0.136726	0.00232295	mr444	methylLuteolin C-hexoside	putatively annotated	Flavonoid
1000GW	-0.0556577	0.216876	mr446	Chrysoeriol 7-O-hexoside	putatively annotated (by GM)	Flavonoid
1000GW	0.10841	0.0159288	mr447
1000GW	0.041371	0.358839	mr449
1000GW	-0.00755645	0.866955	mr451
1000GW	-0.0136989	0.761345	mr453
1000GW	-0.151857	0.000708447	mr454
1000GW	-0.0364604	0.418752	mr457
1000GW	0.163282	0.000267999	mr458
1000GW	-0.0590831	0.189856	mr460
1000GW	0.0243087	0.589887	mr461
1000GW	-0.00226561	0.95994	mr462	O-methylChrysoeriol O-hexoside	putatively annotated (by GM)	Flavonoid
1000GW	-0.0279658	0.53518	mr463
1000GW	-0.0566105	0.209097	mr465
1000GW	-0.0482955	0.284022	mr467
1000GW	-0.0597247	0.185082	mr469	Tricin 7-O-hexoside	putatively annotated	Flavonoid
1000GW	-0.0663107	0.141098	mr470
1000GW	-0.0649141	0.149682	mr471
1000GW	-0.0848845	0.0593924	mr473
1000GW	0.0169522	0.707026	mr475
1000GW	0.170619	0.000138644	mr477	Phellodensin F	putatively annotated	Flavonoid
1000GW	-0.0139556	0.757011	mr479
1000GW	-0.109606	0.0147975	mr480	Limocitrin O-hexoside	putatively annotated	Flavonoid
1000GW	0.0473857	0.293202	mr484
1000GW	0.0435307	0.334282	mr485
1000GW	-0.121191	0.00700259	mr488	2'', 6''-O-Diacetyloninin	putatively annotated	Flavonoid
1000GW	0.0602984	0.180889	mr490	Pipecolinic acid	standard	Others
1000GW	-0.0250306	0.578887	mr491
1000GW	0.00250708	0.955675	mr492	Tricin O-caffeoyl-4'-O-(coniferyl alcohol) ether	putatively annotated (by GGM)	Flavonoid
1000GW	0.0773576	0.0858738	mr495	Dodecyl (dimethyl) amine oxide	putatively annotated	Others
1000GW	0.108105	0.0162293	mr496	N-Feruloyl putrescine	putatively annotated	Polyamine
1000GW	0.150506	0.000791297	mr497	Oryzalexin?C	putatively annotated	Terpenoid
1000GW	0.0246657	0.584436	mr502	O-methylQuercetin O-hexoside	putatively annotated (by GM)	Flavonoid
1000GW	0.0903275	0.0447873	mr503	Selgin O-hexoside	putatively annotated	Flavonoid
1000GW	-0.0390576	0.386364	mr504	Tricin 4'-O-(syringyl alcohol)ether	putatively annotated	Flavonoid
1000GW	-0.12678	0.0047712	mr505	Tricin 4'-O-(syringyl alcohol)ether	putatively annotated (by GGM)	Flavonoid
1000GW	0.0888938	0.0483058	mr506
1000GW	0.020039	0.656822	mr507
1000GW	0.131384	0.00343949	mr508
1000GW	0.0807266	0.0730337	mr512	Chrysoeriol C-hexoside derivative	putatively annotated	Flavonoid
1000GW	0.0492628	0.274477	mr513
1000GW	0.039683	0.3788	mr514
1000GW	-0.131122	0.00350524	mr516	Tricin O-glucoside derivative	putatively annotated	Flavonoid
1000GW	0.098009	0.0293996	mr517
1000GW	-0.0829712	0.0653825	mr518
1000GW	0.128756	0.00415122	mr519
1000GW	0.0304457	0.499592	mr520
1000GW	-0.12413	0.00573368	mr522	di-C,C-pentosyl-luteolin	putatively annotated (by GM)	Flavonoid
1000GW	0.00374062	0.933908	mr523	Tricin 4'-O-(β-guaiacylglyceryl) ether derivative	putatively annotated	Flavonoid
1000GW	0.0840248	0.0620254	mr524	Tricin 4'-O-(β-guaiacylglyceryl) ether derivative	putatively annotated (by GM)	Flavonoid
1000GW	0.0159174	0.724158	mr526
1000GW	-0.0376526	0.403691	mr527	C-hexosyl-C-pentosyl-apigenin	putatively annotated (by GM)	Flavonoid
1000GW	-0.020782	0.644954	mr528
1000GW	-0.066916	0.137496	mr529	Tricin O-hexoside derivative	putatively annotated (by GGM)	Flavonoid
1000GW	-0.0176459	0.695623	mr530
1000GW	0.0264868	0.556996	mr531	Tricin derivative	putatively annotated	Flavonoid
1000GW	-0.0302754	0.501995	mr533	C-hexosyl-luteolin O-pentoside	putatively annotated	Flavonoid
1000GW	-0.0468411	0.298791	mr534	Methylisohaenkeanoside	putatively annotated	Flavonoid
1000GW	-0.0112078	0.80376	mr538
1000GW	0.0739901	0.100466	mr539
1000GW	0.0132786	0.768455	mr540
1000GW	0.0210981	0.639933	mr541
1000GW	-0.00484278	0.9145	mr542	Chrysoeriol 7-O-rutinoside	putatively annotated (by GM)	Flavonoid
1000GW	0.19999	7.5e-06	mr543	C-hexosyl-chrysoeriol O-hexoside	putatively annotated	Flavonoid
1000GW	-0.037413	0.406691	mr547
1000GW	0.000526659	0.990684	mr548
1000GW	-0.135866	0.00247684	mr551	Tricin O-rutinoside	putatively annotated	Flavonoid
1000GW	-0.0651769	0.148037	mr552	Tricin O-hexoside derivative	putatively annotated	Flavonoid
1000GW	0.0465276	0.302041	mr553	Tricin O-hexosyl-O-hexoside	putatively annotated	Flavonoid
1000GW	-0.0781265	0.0827938	mr554	Tricin O-hexosyl-O-hexoside	putatively annotated (by GM)	Flavonoid
1000GW	-0.040654	0.367235	mr555	Tricin O-hexosyl-O-hexoside	putatively annotated (by GM)	Flavonoid
1000GW	0.0074686	0.868488	mr556	Tricin O-caffeoyl-4'-O-(coniferyl alcohol)ether	putatively annotated (by GGM)	Flavonoid
1000GW	0.0346587	0.442127	mr557
1000GW	0.0348465	0.439655	mr559	Tricin 4'-O-(syringyl alcohol)ether O-hexoside	putatively annotated	Flavonoid
1000GW	-0.0130007	0.773167	mr562	Tricin O-hexoside derivative	putatively annotated	Flavonoid
1000GW	0.0301403	0.503907	mr563
1000GW	0.0672299	0.135657	mr564
1000GW	-0.00169536	0.970018	mr567	Tricin 4'-O-(β-guaiacylglyceryl) ether O-hexoside	putatively annotated	Flavonoid
1000GW	0.000955006	0.983108	mr568
1000GW	-0.0328469	0.466365	mr569
1000GW	0.0196	0.663875	mr570
1000GW	0.107941	0.0163934	mr572	Denin	putatively annotated	Others
1000GW	-0.0195119	0.665294	mr575
1000GW	0.0458457	0.309189	mr577	C-pentosyl-apigenin O-p-coumaroylhexoside	putatively annotated	Flavonoid
1000GW	0.0941961	0.0363524	mr579	C-pentosyl-apigenin O-caffeoylhexoside	putatively annotated	Flavonoid
1000GW	-0.0162798	0.718141	mr580
1000GW	-0.011962	0.790852	mr581
1000GW	0.180515	5.46e-05	mr582	C-hexosyl-apigenin O-p-coumaroylhexoside	putatively annotated	Flavonoid
1000GW	0.0863736	0.0550511	mr583
1000GW	0.0472377	0.294714	mr584	C-hexosyl-luteolin O-p-coumaroylhexoside	putatively annotated	Flavonoid
1000GW	0.0340086	0.450739	mr586	C-hexosyl-apigenin O-hexosyl-O-hexoside	putatively annotated	Flavonoid
1000GW	0.0353084	0.433613	mr587	C-hexosyl-naringenin O-hexosyl-O-hexoside	putatively annotated	Flavonoid
1000GW	0.142633	0.00148079	mr591	C-hexosyl-chrysoeriol O-feruloylhexoside	putatively annotated (by GM)	Flavonoid
1000GW	0.04145	0.357921	mr595
1000GW	-0.0309519	0.492485	mr596
1000GW	-0.137762	0.00214917	mr597
1000GW	-0.0186266	0.679618	mr598
1000GW	-0.00368694	0.934854	mr599
1000GW	-0.0287051	0.524439	mr600
1000GW	-0.0250289	0.578913	mr604	C-pentosyl-luteolin O-hexoside	putatively annotated	Flavonoid
1000GW	0.06356	0.15838	mr609	Vanillactic acid	putatively annotated	Others
1000GW	-0.010155	0.82187	mr610	4, 7, 10-Trioxa-1,13-tridecanediamine	putatively annotated	Others
1000GW	0.070094	0.119736	mr612	Guanosine	standard	Nucleic acid
1000GW	0.0969194	0.0312593	mr613
1000GW	-0.126539	0.00485237	mr614
1000GW	0.0416818	0.355237	mr616	DIMBOA glucoside	putatively annotated	Terpenoid
1000GW	0.0615858	0.171737	mr617	Vitamin B2	standard	Vitamin
1000GW	0.092513	0.0398399	mr619
1000GW	-0.00744913	0.868827	mr621	Rhodomyrtone	putatively annotated	Others
1000GW	-0.043405	0.335681	mr622
1000GW	0.00702164	0.876293	mr623
1000GW	0.0498214	0.269066	mr624
1000GW	0.00895559	0.842616	mr628	Tricin O-sinapoylpentoside	putatively annotated	Flavonoid
1000GW	0.0507688	0.260055	mr629	Tricin O-glucuronide-O-hexoside	putatively annotated	Flavonoid
1000GW	0.0590876	0.189822	mr630	Tricin O-hexoside derivative	putatively annotated	Flavonoid
1000GW	0.151166	0.00074977	mr631
1000GW	0.0527126	0.242226	mr634
1000GW	0.0152021	0.736081	mr636
1000GW	0.08142	0.070596	mr638
1000GW	0.140987	0.00168161	mr649	Xanthine	standard	Nucleic acid
1000GW	-0.023896	0.596219	mr650	3-Indoleacetonitrile	putatively annotated (by GGM)	Phytohormone
1000GW	-0.0358314	0.426828	mr653	Tryptamine	standard	Amino acid
1000GW	-0.0768384	0.0880052	mr654
1000GW	0.150137	0.000815412	mr656	Pyridoxine	standard	Vitamin
1000GW	-0.118607	0.00831975	mr660
1000GW	-0.0591232	0.189554	mr661	Coniferyl aldehyde	putatively annotated	Polyphenol
1000GW	0.166619	0.000199264	mr664	N-Acetyl-DL-glutamic acid	putatively annotated	Amino acid derivative
1000GW	-0.0284721	0.527812	mr667	2-(5-hydroxy-1H-indol-3-yl)acetic acid	putatively annotated	Others
1000GW	0.00723919	0.872492	mr668
1000GW	-0.0494889	0.272278	mr669
1000GW	0.106123	0.0183049	mr670
1000GW	-0.000788513	0.986053	mr672	Methoxy indoleacetic acid	putatively annotated (by GGM)	Phytohormone
1000GW	-0.0897864	0.0460891	mr673	Xanthurenic acid	putatively annotated (by GGM)	Amino acid derivative
1000GW	0.175334	8.95e-05	mr676	Nicotinoylcholine	putatively annotated (by GGM)	Vitamin derivative
1000GW	0.109233	0.0151431	mr677	Kynurenine	standard	Amino acid derivative
1000GW	-0.0528513	0.240987	mr680
1000GW	0.0335122	0.457381	mr682	Cinnamoyl choline	putatively annotated	Vitamin derivative
1000GW	0.0238363	0.597137	mr683
1000GW	-0.023299	0.605433	mr684
1000GW	-0.0197803	0.660974	mr686
1000GW	0.178981	6.33e-05	mr687
1000GW	0.0050672	0.910554	mr688
1000GW	0.0523726	0.245281	mr692	Punicic acid	putatively annotated	Fatty acid
1000GW	0.0590253	0.19029	mr693	Xanthosine	standard	Nucleic acid
1000GW	0.00807115	0.857986	mr694
1000GW	-0.124195	0.00570819	mr695	Chrysoeriol	standard	Flavonoid
1000GW	-0.0381418	0.397606	mr696
1000GW	-0.0425497	0.345299	mr697
1000GW	0.137574	0.00217986	mr698	N-p-Coumaroyltryptamine	putatively annotated (by GGM)	Amino acid derivative
1000GW	0.0375559	0.404901	mr699	Sinapoylcholine	putatively annotated (by GGM)	Vitamin derivative
1000GW	-0.162854	0.000278271	mr700
1000GW	0.0545471	0.226202	mr703
1000GW	0.0719675	0.110137	mr704	12-Hydroxyarachidonic acid	putatively annotated	Fatty acid
1000GW	0.0257594	0.56788	mr705	N-p-Coumaroylserotonin	putatively annotated (by GGM)	Amino acid derivative
1000GW	0.0270849	0.548121	mr707	N-Feruloyltryptamine	putatively annotated (by GGM)	Amino acid derivative
1000GW	-0.0179266	0.691027	mr708
1000GW	0.044088	0.328125	mr710
1000GW	-0.00133621	0.976367	mr711	Strychnine N-Oxide	putatively annotated	Others
1000GW	-0.00282319	0.950093	mr712	N-Feruloylserotonin	putatively annotated (by GGM)	Amino acid derivative
1000GW	0.0227343	0.614205	mr713
1000GW	-0.0431141	0.338933	mr715
1000GW	0.00218951	0.961285	mr716	Biflorin	putatively annotated	Polyphenol
1000GW	0.0478291	0.288704	mr718
1000GW	0.138154	0.00208664	mr720	Digitoxigenine	putatively annotated	Terpenoid
1000GW	-0.0674374	0.134451	mr722	trans-zeatin N-glucoside	putatively annotated	Nucleic acid derivative
1000GW	-0.0892269	0.0474683	mr723
1000GW	0.0985274	0.0285486	mr725
1000GW	0.09767	0.0299678	mr727
1000GW	-0.119644	0.00776658	mr728	Epicatechin O-hexoside derivative	putatively annotated	Polyphenol
1000GW	-0.117357	0.00903306	mr730	Di-Catechin	putatively annotated (by GGM)	Polyphenol
1000GW	0.165441	0.000221376	mr731	Luteolin O-rahmnosyl-O-rutinoside	putatively annotated	Flavonoid
1000GW	0.0411537	0.361371	mr732
1000GW	-0.0284711	0.527828	mr733
1000GW	0.0444833	0.323802	mr734
1000GW	0.0947148	0.0353311	mr736	4-Coumaric acid	standard	Polyphenol
1000GW	-0.0560599	0.213568	mr738	N-Hydroxy-L-tryptophan	putatively annotated (by GGM)	Amino acid derivative
1000GW	0.025633	0.569782	mr739
1000GW	0.108604	0.0157409	mr740	Feruloyl putrescine derivative	putatively annotated (by GGM)	Polyamine
1000GW	0.0694951	0.122938	mr743
1000GW	0.0522869	0.246055	mr744
1000GW	-0.0468474	0.298726	mr747
1000GW	0.0112751	0.802608	mr748
1000GW	0.00343936	0.93922	mr750
1000GW	-0.0466281	0.300997	mr751
1000GW	0.124198	0.00570688	mr753
1000GW	0.0776071	0.0848641	mr756
1000GW	0.25247	1.27e-08	mr758
1000GW	-0.204496	4.6e-06	mr759
1000GW	0.187948	2.62e-05	mr761
1000GW	0.00207134	0.963373	mr764
1000GW	0.0244129	0.588293	mr765
1000GW	0.033883	0.452415	mr766
1000GW	-0.0881725	0.0501616	mr767
1000GW	0.045385	0.314081	mr768
1000GW	-0.0125131	0.781454	mr771	Carnitine	putatively annotated	Others
1000GW	0.0825406	0.0667968	mr772
1000GW	0.0676231	0.133379	mr773	alpha,epsilon-Diaminopimelic acid	putatively annotated	Others
1000GW	0.0154487	0.731964	mr774
1000GW	0.0139101	0.757779	mr775
1000GW	0.124554	0.00556884	mr776
1000GW	0.0704316	0.117959	mr778
1000GW	0.0307834	0.494845	mr780
1000GW	0.0580624	0.197635	mr781	N-acetylneuraminic acid	putatively annotated	Others
1000GW	0.101849	0.023583	mr783
1000GW	0.0150309	0.738945	mr787
1000GW	0.10291	0.0221627	mr789
1000GW	0.000850375	0.984959	mr791
1000GW	0.0851719	0.0585332	mr792
1000GW	0.0384058	0.394345	mr793
1000GW	0.0152289	0.735634	mr794	N-Caffeoylspermidine	putatively annotated	Polyamine
1000GW	0.218835	9.05e-07	mr795	Feruloyl putrescine O-hexoside	putatively annotated (by GGM)	Polyamine
1000GW	-0.00462988	0.918245	mr798	Cysteine	standard	Amino acid
1000GW	0.0932367	0.038307	mr800	Agmatine	standard	Polyamine
1000GW	0.120612	0.00728019	mr801	Adenine	standard	Nucleic acid derivative
1000GW	0.138445	0.00204117	mr802	1-Methylnicotinamide	putatively annotated	Vitamin
1000GW	-0.0178738	0.691891	mr804	Guanine	standard	Nucleic acid
1000GW	0.0141777	0.753269	mr805	Glucosamine	putatively annotated	Others
1000GW	0.00743555	0.869064	mr806	Ethyl 3,4-dihydroxybenzoate	putatively annotated	Polyphenol
1000GW	0.199963	7.52e-06	mr807	O-Phosphocholine	standard	Vitamin
1000GW	-0.150622	0.000783817	mr808	Caffeic acid	standard	Polyphenol
1000GW	0.0764737	0.0895278	mr811
1000GW	-0.00435635	0.92306	mr812	β-cryptoxanthin	standard	Vitamin
1000GW	-0.0148332	0.742255	mr814	LPC(1-acyl 18:1)	standard	Fatty acid
1000GW	-0.107454	0.0168867	mr820
1000GW	-0.00211347	0.962629	mr822
1000GW	-0.0674037	0.134646	mr823
1000GW	0.0359337	0.425508	mr824
1000GW	-0.0992804	0.0273503	mr826
1000GW	0.132605	0.00314833	mr827
1000GW	0.105169	0.0193845	mr829
1000GW	0.0594037	0.187459	mr830	C-hexosyl-luteolin O-feruloylhexoside	putatively annotated (by GM)	Flavonoid
1000GW	-0.108505	0.0158367	mr831
1000GW	-0.0982527	0.0289969	mr832
1000GW	-0.00993159	0.825726	mr833
1000GW	0.210501	2.36e-06	mr835	C-pentosyl-chrysoeriol O-hexoside	putatively annotated (by GM)	Flavonoid
1000GW	0.139278	0.00191631	mr836
1000GW	0.0264922	0.556915	mr837
1000GW	0.175686	8.65e-05	mr838	Chrysoeriol O-feruloylhexosyl-O-hexoside	putatively annotated	Flavonoid
1000GW	-0.0446162	0.322357	mr839	Eriodictyol O-malonylhexoside	putatively annotated	Flavonoid
1000GW	0.014838	0.742176	mr841
1000GW	-0.0838239	0.0626542	mr842
1000GW	-0.0511766	0.256242	mr843	Selgin O-hexoside derivative	putatively annotated	Flavonoid
1000GW	0.00969993	0.829728	mr844	Tricin O-sinapoylhexoside	putatively annotated	Flavonoid
1000GW	0.14223	0.00152786	mr845
1000GW	-0.0341205	0.449251	mr846
1000GW	0.125038	0.00538584	mr847
1000GW	-0.147549	0.00100491	mr848
1000GW	-0.0101119	0.822613	mr849
1000GW	0.0668549	0.137856	mr850
1000GW	0.125428	0.00524236	mr851
1000GW	0.0362182	0.421851	mr852	Tricin O-caffeoyl-4'-O-(syringyl alcohol)ether	putatively annotated (by GGM)	Flavonoid
1000GW	0.052741	0.241972	mr853
1000GW	-0.0650746	0.148677	mr854	Tricin O-caffeoyl-4'-O-(3-(4-Hydroxy-3,5-dimethoxyphenyl)propanoic acid)ether	putatively annotated (by GGM)	Flavonoid
1000GW	0.0520961	0.247786	mr855
1000GW	0.0505155	0.262443	mr856
1000GW	0.0228492	0.612415	mr857
1000GW	-0.114747	0.0107	mr858
1000GW	-0.12833	0.00427832	mr860
1000GW	0.193542	1.48e-05	mr861
1000GW	0.0917164	0.0415869	mr863
1000GW	0.0150511	0.738606	mr864
1000GW	-0.00350919	0.937989	mr868
1000GW	0.0745262	0.0980192	mr869	N-Acetyl-L-leucine	putatively annotated (by GGM)	Amino acid derivative
1000GW	0.107009	0.0173505	mr872
1000GW	-0.111339	0.0132838	mr873
1000GW	0.120892	0.00714471	mr875
1000GW	0.00720701	0.873054	mr876	N-Acetyltryptamine	putatively annotated (by GGM)	Amino acid derivative
1000GW	0.00815356	0.856551	mr882	Lycoperodine	putatively annotated	Others
1000GW	-0.0184695	0.682173	mr884
1000GW	-0.0287689	0.523517	mr885	Ergothioneine	putatively annotated	Amino acid
1000GW	0.00570131	0.899417	mr886
1000GW	0.0687001	0.127292	mr887
1000GW	-0.0361054	0.423299	mr893
1000GW	0.00241001	0.95739	mr894
1000GW	0.0636695	0.157664	mr895
1000GW	0.0675899	0.13357	mr896	N-Benzoyltryptamine	putatively annotated	Amino acid derivative
1000GW	0.0481948	0.285029	mr897
1000GW	0.121248	0.0069757	mr898
1000GW	-0.00159384	0.971812	mr900	Gamma-glutamyl Glutamine	putatively annotated (by GGM)	Amino acid derivative
1000GW	0.0538078	0.232567	mr902
1000GW	0.103663	0.0212004	mr903	N-Benzoylserotonin	putatively annotated (by GGM)	Amino acid derivative
1000GW	0.033308	0.460127	mr904	N-Cinnamoyltryptamine	putatively annotated (by GGM)	Amino acid derivative
1000GW	0.182034	4.71e-05	mr905
1000GW	0.0703067	0.118614	mr906
1000GW	0.0815444	0.0701655	mr908	N-Salicyloylserotonin	putatively annotated (by GGM)	Amino acid derivative
1000GW	0.00615678	0.891429	mr910
1000GW	0.0281873	0.531951	mr915
1000GW	0.0195046	0.665412	mr917
1000GW	0.0285519	0.526657	mr918
1000GW	0.0488537	0.278487	mr919
1000GW	0.138571	0.00202182	mr920
1000GW	0.0104633	0.816557	mr922
1000GW	0.108204	0.0161316	mr923	Phytocassane C	putatively annotated	Terpenoid
1000GW	0.132847	0.00309332	mr926	Phytocassane D	standard	Terpenoid
1000GW	0.14233	0.00151604	mr927	Phytocassane E	putatively annotated	Terpenoid
1000GW	0.139669	0.0018602	mr928
1000GW	-0.0356334	0.42939	mr929
1000GW	0.0710603	0.114707	mr930
1000GW	-0.0397808	0.377625	mr931
1000GW	0.0689722	0.125788	mr933
1000GW	0.125256	0.00530535	mr934
1000GW	0.0883839	0.0496117	mr936
1000GW	-0.178396	6.69e-05	mr938
1000GW	0.0148381	0.742174	mr941
1000GW	0.0367453	0.415123	mr942
1000GW	0.0112949	0.802268	mr943
1000GW	-0.0172965	0.701358	mr945
1000GW	0.0297684	0.509186	mr946	6-Prenylnaringenin	putatively annotated	Flavonoid
1000GW	0.0370485	0.411282	mr947
1000GW	-0.0189091	0.675034	mr948
1000GW	0.0926654	0.0395128	mr949	Tianshic acid	putatively annotated	Fatty acid
1000GW	0.051163	0.256368	mr951
1000GW	-0.00302339	0.946559	mr953
1000GW	0.106703	0.0176754	mr954
1000GW	0.123395	0.00602984	mr955
1000GW	-0.0209213	0.642739	mr956
1000GW	-0.0432294	0.337641	mr957
1000GW	0.0536655	0.233807	mr958	Ferulic acid O-hexoside	putatively annotated	Polyphenol
1000GW	0.0412582	0.360152	mr959
1000GW	0.142521	0.00149382	mr960
1000GW	0.0791691	0.0787605	mr961
1000GW	-0.207902	3.16e-06	mr964
1000GW	0.0303501	0.50094	mr965
1000GW	-0.0937125	0.0373269	mr967
1000GW	0.00404198	0.928597	mr969	Cholesterol	putatively annotated	Fatty acid
1000GW	0.0313097	0.487494	mr972
1000GW	-0.162021	0.00029932	mr974
1000GW	-0.000961196	0.982999	mr975
1000GW	0.0619656	0.169104	mr976
1000GW	0.0469192	0.297986	mr978	4'-O-Methylpuerarin	putatively annotated	Flavonoid
1000GW	-0.034131	0.449111	mr979
1000GW	-0.153483	0.000619355	mr980
1000GW	-0.0804538	0.0740114	mr981	Putrescine derivative	putatively annotated	Polyamine
1000GW	0.0803887	0.0742464	mr982
1000GW	0.0708982	0.115538	mr983
1000GW	0.0612111	0.174364	mr985
1000GW	-0.000597971	0.989423	mr986
1000GW	0.227058	3.39e-07	mr987
1000GW	-0.0330948	0.463006	mr988
1000GW	0.0124114	0.783187	mr990
1000GW	-0.0667546	0.13845	mr992
1000GW	-0.131317	0.00345641	mr993
1000GW	-0.0923737	0.0401409	mr996
1000GW	0.0360142	0.424472	mr998
GL	0.0946092	0.0355371	mr001
GL	-0.246396	2.88e-08	mr002	Catechin	standard	Polyphenol
GL	-0.0956381	0.0335739	mr003
GL	0.165991	0.000210793	mr004	di-C,C-pentosyl-apigenin	putatively annotated (by GM)	Flavonoid
GL	0.182941	4.31e-05	mr005	C-pentosyl-apigenin O-hexoside	putatively annotated (by GM)	Flavonoid
GL	0.123408	0.0060246	mr006	Guanine derivative	putatively annotated	Nucleic acid derivative
GL	0.168684	0.000165407	mr007
GL	0.156657	0.000474677	mr008
GL	0.195313	1.23e-05	mr009	IAA-Asp-N-Glc	putatively annotated (by GM)	Phytohormone
GL	0.247029	2.65e-08	mr010
GL	-0.0871932	0.0527764	mr011	Feruloyl quinate	putatively annotated	Polyphenol
GL	0.128278	0.00429411	mr012
GL	-0.254412	9.76e-09	mr013	Trigonelline	standard	Alkaloid
GL	-0.0280999	0.533223	mr014	N-p-Coumaroylputrescine	putatively annotated	Polyamine
GL	0.257191	6.64e-09	mr016
GL	0.0584754	0.194459	mr017	Tricin	standard	Flavonoid
GL	-0.0418588	0.353196	mr018	Pelargonidin O-hexoside	putatively annotated (by GM)	Anthocyanin
GL	0.157919	0.000426438	mr019	O-methylapigenin C-hexoside	putatively annotated (by GM)	Flavonoid
GL	-0.0715061	0.112443	mr020	Cyanidin 3-O-glucoside	standard	Anthocyanin
GL	0.111714	0.0129749	mr021	Chrysoeriol 5-O-hexoside	putatively annotated (by GM)	Flavonoid
GL	-0.0417335	0.35464	mr022	Delphinidin O-hexoside derivative	putatively annotated	Anthocyanin
GL	0.171379	0.000129291	mr023	Tricin 4'-O-(threo-β-4-hydroxyphenylglyceryl) ether	putatively annotated	Flavonoid
GL	0.199126	8.22e-06	mr024	Tricin 4'-O-(syringyl alcohol)ether	putatively annotated	Flavonoid
GL	0.212618	1.86e-06	mr025	3’, 4’, 5’-Tricetin O-hexoside	putatively annotated (by GM)	Flavonoid
GL	0.111867	0.0128509	mr027	Tricin 4'-O-(β-guaiacylglyceryl) ether	putatively annotated	Flavonoid
GL	0.118549	0.00835152	mr028	Tricin O-malonylhexoside	putatively annotated (by GM)	Flavonoid
GL	0.0279879	0.534858	mr029	Tricetin 5-O-hexosyl-O-hexoside	putatively annotated (by GM)	Flavonoid
GL	0.171954	0.000122619	mr030	Tricin O-rhamnosyl-O-malonylhexoside	putatively annotated (by GM)	Flavonoid
GL	0.115826	0.00997981	mr031	C-pentosyl-apeignin O-feruloylhexoside	putatively annotated (by GM)	Flavonoid
GL	0.282951	1.51e-10	mr032	Progesterone	putatively annotated	Terpenoid
GL	0.122688	0.00632779	mr033
GL	0.155945	0.000504099	mr035
GL	0.118077	0.00861559	mr036
GL	-0.13579	0.00249075	mr037	1-oleoylglycerol (1-monoolein)	putatively annotated	Fatty acid
GL	-0.305951	3.65e-12	mr039
GL	0.177997	6.95e-05	mr040
GL	-0.180859	5.28e-05	mr041	Naringenin 7-O-glucoside	standard (by GGM and GM)	Flavonoid
GL	0.045285	0.31515	mr042	Petunidin 3-O-rutinoside	putatively annotated (by GM)	Anthocyanin
GL	0.224162	4.81e-07	mr043
GL	-0.135111	0.00261939	mr044
GL	-0.000968329	0.982873	mr045	Diosmetinidin O-hexoside	putatively annotated	Anthocyanin
GL	-0.0223731	0.619845	mr046	Peonidin 3-O-glcoside	standard	Anthocyanin
GL	0.00647598	0.885838	mr048	Cyanidin 3,5-di-O-hexoside	putatively annotated	Anthocyanin
GL	0.0557175	0.216382	mr049	Esculetin	putatively annotated	Polyphenol
GL	-0.08628	0.055316	mr050	Apigenin	standard	Flavonoid
GL	-0.0255194	0.571495	mr051	Tricetin	putatively annotated	Flavonoid
GL	0.148565	0.000926096	mr052	N2, N2-Dimethyguanosine	putatively annotated	Nucleic acid
GL	0.0599347	0.183539	mr053	Momilactone A	standard	Terpenoid
GL	0.0632894	0.160163	mr055	Tricalysiamide B	putatively annotated	Terpenoid
GL	0.0373767	0.407147	mr056	Kolavic acid	putatively annotated	Terpenoid
GL	0.0255296	0.57134	mr057	Methyl di-alpha-L-rhamnoside	putatively annotated	Others
GL	-0.162124	0.000296646	mr059	Apigenin 6-C-glucoside	standard	Flavonoid
GL	-0.123057	0.00617085	mr061	Luteolin 7-O-glucoside	standard	Flavonoid
GL	-0.091141	0.0428885	mr062	Chrysoeriol C-hexoside	putatively annotated (by GM)	Flavonoid
GL	-0.0403972	0.370273	mr063	Delphinidin 3-O-glucoside	putatively annotated (by GM)	Anthocyanin
GL	-0.15177	0.000713522	mr064
GL	-0.00886698	0.844154	mr065	Tricin 5-O-hexoside	putatively annotated (by GM)	Flavonoid
GL	-0.0902129	0.0450604	mr067
GL	-0.083827	0.0626446	mr068	Apigenin 7-O-rutinoside	standard	Flavonoid
GL	0.137807	0.00214185	mr069	C-hexosyl-apigenin O-hexoside	putatively annotated (by GM)	Flavonoid
GL	-0.092894	0.0390267	mr070	Cyanidin O-rutinoside	standard	Anthocyanin
GL	0.137735	0.00215352	mr071	di-C,C-hexosyl-apigenin	putatively annotated (by GM)	Flavonoid
GL	0.1582	0.000416313	mr072	C-hexosyl-luteolin O-hexoside	putatively annotated	Flavonoid
GL	-0.176456	8.05e-05	mr074	Luteolin C-feruloylhexoside	putatively annotated	Flavonoid
GL	0.198086	9.18e-06	mr075	3’,4’,5’-Tricetin O-rutinoside	putatively annotated	Flavonoid
GL	0.0361464	0.422772	mr076	Tricin O-hexosyl-O-hexoside	putatively annotated	Flavonoid
GL	0.198811	8.5e-06	mr077	Tricin 4'-O-(syringyl alcohol)ether O-hexoside	putatively annotated (by GM)	Flavonoid
GL	0.15174	0.000715251	mr078	Tricin 4'-O-(β-guaiacylglyceryl) ether O-hexoside	putatively annotated (by GM)	Flavonoid
GL	0.136129	0.00242877	mr079	Tricin 4'-O-(β-guaiacylglyceryl) ether O-hexoside	putatively annotated (by GM)	Flavonoid
GL	0.217095	1.11e-06	mr080	C-pentosyl-apigenin O-rutinoside	putatively annotated	Flavonoid
GL	0.242827	4.62e-08	mr081
GL	0.127913	0.00440621	mr082	C-hexosyl-apigenin O-feruloylhexoside	putatively annotated (by GM)	Flavonoid
GL	-0.0945745	0.0356049	mr083	N-Feruloyltyramine	putatively annotated	Amino acid derivative
GL	-0.0292379	0.516767	mr084
GL	0.0835587	0.0634926	mr086
GL	-0.116906	0.00930302	mr088	Peonidin O-rutinoside	putatively annotated	Anthocyanin
GL	0.150004	0.000824337	mr090	Tricin 4'-O-(β-guaiacylglyceryl) ether-O-rutinoside	putatively annotated	Flavonoid
GL	0.20767	3.24e-06	mr091
GL	0.181631	4.9e-05	mr092
GL	0.00418738	0.926036	mr093
GL	0.194991	1.27e-05	mr095
GL	0.0721233	0.109367	mr096
GL	-0.109288	0.0150915	mr097
GL	0.129911	0.00382346	mr100
GL	-0.0695756	0.122504	mr1000
GL	-0.0800865	0.0753449	mr1001	LPC(1-acyl 16:2)	putatively annotated	Fatty acid
GL	0.0870613	0.0531372	mr102
GL	0.243771	4.08e-08	mr103
GL	0.0168066	0.709427	mr104	Momilactone B	putatively annotated	Terpenoid
GL	-0.0213404	0.636094	mr105
GL	0.0892981	0.0472908	mr106	Gibberellin A53	putatively annotated	Terpenoid
GL	-0.00720064	0.873166	mr107
GL	0.114043	0.0111936	mr108
GL	-0.069503	0.122895	mr109
GL	-0.147653	0.000996592	mr110
GL	-0.10779	0.0165444	mr111
GL	0.0416539	0.35556	mr112	Lysine butyrate	putatively annotated	Amino acid derivative
GL	-0.0255628	0.570841	mr118
GL	-0.157857	0.000428705	mr119
GL	-0.0499044	0.268268	mr122	9-Hydroxy-(10E,12Z,15Z)-octadecatrienoic acid	putatively annotated	Fatty acid
GL	0.074525	0.0980248	mr123
GL	0.171539	0.000127407	mr124
GL	0.0996848	0.0267249	mr130
GL	0.0695749	0.122507	mr131
GL	0.204924	4.39e-06	mr134	Feruloyl putrescine O-hexoside	putatively annotated (by GGM)	Polyamine
GL	-0.175418	8.88e-05	mr136
GL	-0.087311	0.052456	mr140	LPC(1-acyl 16:1)	putatively annotated	Fatty acid
GL	-0.115855	0.00996158	mr141
GL	-0.0363744	0.419851	mr142
GL	0.0431886	0.338099	mr143
GL	0.0617096	0.170876	mr145
GL	0.0438532	0.33071	mr146
GL	0.0382708	0.39601	mr152
GL	0.194654	1.32e-05	mr156
GL	0.0444261	0.324426	mr158	Chrysoeriol O-hexosyl-O-rutinoside	putatively annotated (by GM)	Flavonoid
GL	-0.0173238	0.700909	mr160	Kaempferol derivative	putatively annotated (by GM)	Flavonoid
GL	0.0970315	0.0310633	mr162
GL	-0.052746	0.241927	mr163
GL	0.00429473	0.924145	mr169	Betaine	standard	Alkaloid
GL	-0.0823708	0.0673614	mr171	Niacinamide	standard	Vitamin
GL	-0.0767018	0.0885732	mr172	Homoproline	standard	Amino acid
GL	-0.118243	0.00852201	mr173	Asparagine	standard	Amino acid
GL	-0.16265	0.000283302	mr175	Ornithine	putatively annotated (by GGM)	Amino acid
GL	-0.0264823	0.557062	mr176	beta-Homothreonine	putatively annotated	Amino acid
GL	-0.0225433	0.617185	mr180	beta-Homoisoleucine	putatively annotated (by GGM)	Amino acid
GL	-0.0486008	0.280986	mr181	Lysine	standard	Amino acid
GL	-0.0923643	0.0401611	mr182
GL	0.0904162	0.0445768	mr183
GL	-0.0288037	0.523015	mr186
GL	-0.0904201	0.0445676	mr191
GL	0.0230964	0.608573	mr194
GL	0.129719	0.00387629	mr195
GL	0.164631	0.000237913	mr197
GL	0.137137	0.00225244	mr198
GL	0.0656312	0.145227	mr199
GL	-0.0230909	0.608659	mr200	Cystathionine	putatively annotated (by GM)	Amino acid derivative
GL	0.0775782	0.0849808	mr201
GL	0.0748074	0.0967549	mr202
GL	0.0277725	0.538007	mr204	2'-Deoxyadenosine monohydrate	putatively annotated	Nucleic acid derivative
GL	0.115665	0.0100848	mr208	Saccharopine	standard (by GGM)	Amino acid derivative
GL	-0.179157	6.22e-05	mr209	4beta-Hydroxy-11-O-(2'-pyrolylcarboxy)epilupinine	putatively annotated	Alkaloid
GL	-0.0209217	0.642734	mr210	5'-Deoxy-5'-(methylthio)adenosine	putatively annotated	Nucleic acid derivative
GL	-0.061839	0.169979	mr212
GL	-0.0320634	0.477071	mr215	Fructose 1, 6-diphosphate	putatively annotated	Saccharides
GL	0.13561	0.00252422	mr217
GL	-0.0776412	0.0847272	mr220
GL	0.0739612	0.100599	mr221	1-Decanoyl-2-hydroxy-sn-glycero-3-phosphocholine	putatively annotated	Fatty acid
GL	0.0901372	0.0452415	mr222	Cyanidin 3-O-arabinopyranoside	putatively annotated (by GM)	Anthocyanin
GL	0.0700222	0.120116	mr223
GL	0.0854589	0.0576854	mr225	LPC(1-acyl 12:1)	putatively annotated	Fatty acid
GL	0.0587819	0.192128	mr229	Luteolin O-malonylhexoside	putatively annotated	Flavonoid
GL	-0.0345959	0.442954	mr230	Diosmetinidin O-rutinoside	putatively annotated (by GM)	Anthocyanin
GL	-0.156846	0.000467135	mr231	Pelargonin O-hexosyl-O-hexoside	putatively annotated	Anthocyanin
GL	-0.0577377	0.200158	mr232	Delphinidin O-rutinoside	putatively annotated (by GM)	Anthocyanin
GL	-0.191679	1.79e-05	mr233
GL	-0.0282232	0.531428	mr234	Selgin O-hexosyl-O-hexoside	putatively annotated	Flavonoid
GL	0.0404854	0.369227	mr237	Alanine	standard	Amino acid
GL	0.0283809	0.529135	mr239	Choline	standard	Vitamin
GL	-0.205668	4.05e-06	mr241	Proline	standard	Amino acid
GL	-0.089659	0.0464001	mr242
GL	-0.0297076	0.510052	mr243	Valine	standard	Amino acid
GL	-0.0359196	0.42569	mr246	Benzamidine	standard	Others
GL	0.0234672	0.60283	mr248	1-Amino-1-cyclopentanecarboxylic acid	putatively annotated (by GGM)	Amino acid derivative
GL	0.0980109	0.0293964	mr250	Isoleucine	standard	Amino acid
GL	0.155451	0.000525476	mr254	4-Guanidinobutanoate	putatively annotated	Amino acid derivative
GL	0.0634934	0.158818	mr258	Vanillin	putatively annotated	Polyphenol
GL	-0.0661935	0.141803	mr259	Histidine	standard	Amino acid
GL	0.123258	0.00608674	mr261
GL	0.00158059	0.972047	mr262	Phenylalanine	standard	Amino acid
GL	-0.16218	0.000295176	mr263	Arginine	standard	Amino acid
GL	-0.0915759	0.0419015	mr265	Serotonin	standard	Amino acid derivative
GL	-0.0590998	0.18973	mr266	N-hydroxy tryptamine	putatively annotated (by GGM)	Amino acid derivative
GL	-0.14996	0.000827261	mr268	Tyrosine	standard	Amino acid
GL	0.0406968	0.36673	mr270
GL	-0.00249752	0.955844	mr271
GL	-0.0721071	0.109447	mr272	Scopoletin	putatively annotated	Polyphenol
GL	-0.173096	0.000110299	mr279	Tryptophan	standard	Amino acid
GL	0.0368361	0.413971	mr280
GL	0.0483025	0.283952	mr281
GL	-0.149181	0.000881206	mr284
GL	-0.0399325	0.375806	mr289
GL	0.0307204	0.495728	mr294
GL	0.0110573	0.806344	mr299
GL	0.0471577	0.295534	mr301	Cytidine	standard	Nucleic acid
GL	0.123986	0.00579074	mr302
GL	0.0281251	0.532856	mr305
GL	0.173313	0.000108101	mr306	Nicotinate ribonucleoside	putatively annotated	Others
GL	0.120685	0.00724455	mr309
GL	0.147876	0.00097887	mr311	Thiamin	standard	Vitamin
GL	-0.130355	0.00370399	mr315
GL	0.0415495	0.356767	mr319
GL	0.132742	0.00311704	mr324	Linoleic?acid	standard	Fatty acid
GL	0.00643806	0.886502	mr327
GL	0.0935307	0.0376988	mr330
GL	-0.0852636	0.0582612	mr332	[1,2,4]triazolo[1,5-a]pyrimidine-7-carboxamide, 4,5,6,7-tetrahydro-N-(2-methoxy-5-methylphenyl)-5-oxo-	putatively annotated (by GGM)	Nucleic acid derivative
GL	0.0981961	0.02909	mr334
GL	-0.0681073	0.130615	mr335
GL	-0.0961574	0.0326188	mr338
GL	0.136716	0.00232465	mr339
GL	0.105445	0.0190667	mr340
GL	-0.120162	0.00750295	mr345
GL	-0.187426	2.76e-05	mr346
GL	0.159957	0.000358033	mr347
GL	0.0387864	0.389673	mr348
GL	-0.0855034	0.057555	mr356
GL	0.0961362	0.0326574	mr359
GL	0.0346697	0.441981	mr361
GL	0.175712	8.63e-05	mr365	Cocamidopropyl betaine	putatively annotated	Others
GL	0.014853	0.741923	mr367
GL	-0.00959961	0.831462	mr371	Gentiopicrin	putatively annotated	Polyphenol
GL	-0.0205991	0.647868	mr375
GL	0.0353198	0.433464	mr376
GL	-0.0410816	0.362213	mr378
GL	0.218632	9.27e-07	mr382
GL	0.00616245	0.89133	mr387	Succinyladenosine	putatively annotated	Nucleic acid derivative
GL	-0.118274	0.00850457	mr388
GL	-0.103943	0.0208515	mr393
GL	0.113793	0.0113741	mr394
GL	0.110826	0.013717	mr395
GL	0.11525	0.0103585	mr397
GL	0.115321	0.0103117	mr398	Leucine derivative	putatively annotated (by GGM)	Amino acid derivative
GL	-0.237507	9.19e-08	mr401	Apigenin C-pentoside	putatively annotated (by GM)	Flavonoid
GL	0.15523	0.000535318	mr404	Tricin derivative	putatively annotated	Flavonoid
GL	0.101948	0.0234471	mr408	Threonyl carbamoyl adenosine	putatively annotated	Nucleic acid derivative
GL	0.239016	7.57e-08	mr410
GL	0.0519187	0.249402	mr411	Daidzein O-hexoside	putatively annotated	Flavonoid
GL	0.0228617	0.61222	mr412	O-methylapigenin C-pentoside	putatively annotated (by GM)	Flavonoid
GL	-0.261585	3.58e-09	mr413	O-methylnaringenin C-pentoside	putatively annotated	Flavonoid
GL	0.0643622	0.153183	mr414	(2S,3R)-2-{[{9-[(2R,3R,4S,5R)-3,4-Dihydroxy-5-(hydroxymethyl)tetrahydro-2-furanyl]-9H-purin-6-yl}(methyl)carbamoyl]amino}-3-hydroxybutanoic acid (non-preferred name)	putatively annotated	Nucleic acid derivative
GL	0.250026	1.77e-08	mr415
GL	0.0780132	0.0832418	mr416
GL	0.0581403	0.197033	mr417
GL	0.0706447	0.116849	mr418
GL	0.0180221	0.689466	mr419
GL	-0.0911006	0.0429812	mr422	Apigenin 7-O-glucoside	standard	Flavonoid
GL	-0.0113646	0.801072	mr423
GL	0.217987	1e-06	mr424
GL	-0.0274122	0.543295	mr430	Luteolin 6-C-glucoside	standard	Flavonoid
GL	0.0367978	0.414457	mr434
GL	-0.0571543	0.20475	mr437
GL	0.117059	0.00921045	mr438	C-hexosyl-methylchrysoeriol	putatively annotated	Flavonoid
GL	0.100839	0.0250071	mr440
GL	-0.0614312	0.172818	mr441
GL	0.16236	0.000290581	mr444	methylLuteolin C-hexoside	putatively annotated	Flavonoid
GL	-0.0539577	0.231266	mr446	Chrysoeriol 7-O-hexoside	putatively annotated (by GM)	Flavonoid
GL	-0.0701373	0.119507	mr447
GL	0.128773	0.00414629	mr449
GL	0.039387	0.382368	mr451
GL	0.0737128	0.10175	mr453
GL	-0.109554	0.014845	mr454
GL	-0.107976	0.0163582	mr457
GL	0.0859068	0.0563828	mr458
GL	0.0471853	0.295251	mr460
GL	-0.0392532	0.383989	mr461
GL	0.129654	0.00389437	mr462	O-methylChrysoeriol O-hexoside	putatively annotated (by GM)	Flavonoid
GL	0.0668756	0.137734	mr463
GL	-0.000995762	0.982387	mr465
GL	-0.171476	0.000128152	mr467
GL	-0.197082	1.02e-05	mr469	Tricin 7-O-hexoside	putatively annotated	Flavonoid
GL	-0.33398	2.45e-14	mr470
GL	-0.200289	7.26e-06	mr471
GL	-0.184045	3.86e-05	mr473
GL	0.0180378	0.68921	mr475
GL	-0.0511762	0.256245	mr477	Phellodensin F	putatively annotated	Flavonoid
GL	0.304893	4.36e-12	mr479
GL	0.0484666	0.282318	mr480	Limocitrin O-hexoside	putatively annotated	Flavonoid
GL	0.110481	0.0140156	mr484
GL	0.0261398	0.562175	mr485
GL	0.150094	0.000818325	mr488	2'', 6''-O-Diacetyloninin	putatively annotated	Flavonoid
GL	-0.0421498	0.349856	mr490	Pipecolinic acid	standard	Others
GL	-0.126787	0.00476901	mr491
GL	0.141849	0.00157354	mr492	Tricin O-caffeoyl-4'-O-(coniferyl alcohol) ether	putatively annotated (by GGM)	Flavonoid
GL	0.147617	0.000999475	mr495	Dodecyl (dimethyl) amine oxide	putatively annotated	Others
GL	0.0695956	0.122396	mr496	N-Feruloyl putrescine	putatively annotated	Polyamine
GL	0.233726	1.48e-07	mr497	Oryzalexin?C	putatively annotated	Terpenoid
GL	-0.149973	0.000826412	mr502	O-methylQuercetin O-hexoside	putatively annotated (by GM)	Flavonoid
GL	-0.0666924	0.138819	mr503	Selgin O-hexoside	putatively annotated	Flavonoid
GL	0.140851	0.0016993	mr504	Tricin 4'-O-(syringyl alcohol)ether	putatively annotated	Flavonoid
GL	0.143916	0.00133987	mr505	Tricin 4'-O-(syringyl alcohol)ether	putatively annotated (by GGM)	Flavonoid
GL	0.0739594	0.100608	mr506
GL	0.0513654	0.254489	mr507
GL	0.0883038	0.0498194	mr508
GL	0.0241838	0.591801	mr512	Chrysoeriol C-hexoside derivative	putatively annotated	Flavonoid
GL	0.0820984	0.0682756	mr513
GL	0.0795187	0.0774442	mr514
GL	0.0927985	0.0392292	mr516	Tricin O-glucoside derivative	putatively annotated	Flavonoid
GL	-0.0872814	0.0525362	mr517
GL	0.125182	0.00533248	mr518
GL	-0.0428197	0.342245	mr519
GL	-0.121481	0.00686681	mr520
GL	0.0134822	0.765008	mr522	di-C,C-pentosyl-luteolin	putatively annotated (by GM)	Flavonoid
GL	0.278018	3.22e-10	mr523	Tricin 4'-O-(β-guaiacylglyceryl) ether derivative	putatively annotated	Flavonoid
GL	0.163431	0.000264504	mr524	Tricin 4'-O-(β-guaiacylglyceryl) ether derivative	putatively annotated (by GM)	Flavonoid
GL	0.103092	0.0219265	mr526
GL	-0.235071	1.25e-07	mr527	C-hexosyl-C-pentosyl-apigenin	putatively annotated (by GM)	Flavonoid
GL	0.0420503	0.350996	mr528
GL	0.182283	4.59e-05	mr529	Tricin O-hexoside derivative	putatively annotated (by GGM)	Flavonoid
GL	0.0346919	0.441689	mr530
GL	0.149764	0.000840537	mr531	Tricin derivative	putatively annotated	Flavonoid
GL	-0.0101213	0.822452	mr533	C-hexosyl-luteolin O-pentoside	putatively annotated	Flavonoid
GL	-0.0189926	0.673683	mr534	Methylisohaenkeanoside	putatively annotated	Flavonoid
GL	-0.0909254	0.0433849	mr538
GL	0.137759	0.00214967	mr539
GL	0.0571105	0.205097	mr540
GL	0.110571	0.0139373	mr541
GL	-0.143905	0.00134101	mr542	Chrysoeriol 7-O-rutinoside	putatively annotated (by GM)	Flavonoid
GL	0.0827782	0.0660134	mr543	C-hexosyl-chrysoeriol O-hexoside	putatively annotated	Flavonoid
GL	-0.0942561	0.036233	mr547
GL	0.109421	0.014968	mr548
GL	-0.0548222	0.223866	mr551	Tricin O-rutinoside	putatively annotated	Flavonoid
GL	0.0472312	0.294781	mr552	Tricin O-hexoside derivative	putatively annotated	Flavonoid
GL	-0.117723	0.00881853	mr553	Tricin O-hexosyl-O-hexoside	putatively annotated	Flavonoid
GL	0.115424	0.0102427	mr554	Tricin O-hexosyl-O-hexoside	putatively annotated (by GM)	Flavonoid
GL	-0.0204368	0.650457	mr555	Tricin O-hexosyl-O-hexoside	putatively annotated (by GM)	Flavonoid
GL	0.0987453	0.0281974	mr556	Tricin O-caffeoyl-4'-O-(coniferyl alcohol)ether	putatively annotated (by GGM)	Flavonoid
GL	0.107636	0.0167007	mr557
GL	-0.0591877	0.189071	mr559	Tricin 4'-O-(syringyl alcohol)ether O-hexoside	putatively annotated	Flavonoid
GL	-0.134896	0.00266134	mr562	Tricin O-hexoside derivative	putatively annotated	Flavonoid
GL	0.111474	0.0131716	mr563
GL	-0.157289	0.00044991	mr564
GL	-0.0231317	0.608025	mr567	Tricin 4'-O-(β-guaiacylglyceryl) ether O-hexoside	putatively annotated	Flavonoid
GL	0.0413914	0.358601	mr568
GL	0.040313	0.371271	mr569
GL	0.0568659	0.207047	mr570
GL	0.130238	0.00373515	mr572	Denin	putatively annotated	Others
GL	0.107858	0.0164767	mr575
GL	0.0490254	0.276799	mr577	C-pentosyl-apigenin O-p-coumaroylhexoside	putatively annotated	Flavonoid
GL	-0.10412	0.0206338	mr579	C-pentosyl-apigenin O-caffeoylhexoside	putatively annotated	Flavonoid
GL	0.0466878	0.300377	mr580
GL	0.0463863	0.303513	mr581
GL	-0.0304869	0.499011	mr582	C-hexosyl-apigenin O-p-coumaroylhexoside	putatively annotated	Flavonoid
GL	0.103307	0.0216506	mr583
GL	-0.0163279	0.717344	mr584	C-hexosyl-luteolin O-p-coumaroylhexoside	putatively annotated	Flavonoid
GL	0.147025	0.00104793	mr586	C-hexosyl-apigenin O-hexosyl-O-hexoside	putatively annotated	Flavonoid
GL	0.0994988	0.0270109	mr587	C-hexosyl-naringenin O-hexosyl-O-hexoside	putatively annotated	Flavonoid
GL	0.0612878	0.173824	mr591	C-hexosyl-chrysoeriol O-feruloylhexoside	putatively annotated (by GM)	Flavonoid
GL	-0.00682232	0.879778	mr595
GL	0.0326868	0.468542	mr596
GL	0.110579	0.0139298	mr597
GL	0.0723791	0.108112	mr598
GL	-0.0408615	0.364793	mr599
GL	0.0361607	0.422589	mr600
GL	-0.171058	0.000133178	mr604	C-pentosyl-luteolin O-hexoside	putatively annotated	Flavonoid
GL	-0.121608	0.00680839	mr609	Vanillactic acid	putatively annotated	Others
GL	0.0916075	0.0418306	mr610	4, 7, 10-Trioxa-1,13-tridecanediamine	putatively annotated	Others
GL	-0.0771191	0.0868476	mr612	Guanosine	standard	Nucleic acid
GL	0.0665032	0.139945	mr613
GL	0.0167752	0.709945	mr614
GL	0.119295	0.00794915	mr616	DIMBOA glucoside	putatively annotated	Terpenoid
GL	-0.0226825	0.615013	mr617	Vitamin B2	standard	Vitamin
GL	-0.0359246	0.425626	mr619
GL	0.116248	0.00971047	mr621	Rhodomyrtone	putatively annotated	Others
GL	0.195889	1.16e-05	mr622
GL	0.184123	3.83e-05	mr623
GL	0.150713	0.00077803	mr624
GL	-0.198127	9.14e-06	mr628	Tricin O-sinapoylpentoside	putatively annotated	Flavonoid
GL	0.118837	0.00819388	mr629	Tricin O-glucuronide-O-hexoside	putatively annotated	Flavonoid
GL	0.0307233	0.495688	mr630	Tricin O-hexoside derivative	putatively annotated	Flavonoid
GL	0.0319904	0.478074	mr631
GL	-0.00133625	0.976367	mr634
GL	0.0361711	0.422455	mr636
GL	-0.0693164	0.123906	mr638
GL	0.00396945	0.929875	mr649	Xanthine	standard	Nucleic acid
GL	-0.119881	0.00764479	mr650	3-Indoleacetonitrile	putatively annotated (by GGM)	Phytohormone
GL	-0.15614	0.000495862	mr653	Tryptamine	standard	Amino acid
GL	-0.0599523	0.183411	mr654
GL	-0.193122	1.54e-05	mr656	Pyridoxine	standard	Vitamin
GL	-0.105855	0.0186024	mr660
GL	0.0626885	0.164177	mr661	Coniferyl aldehyde	putatively annotated	Polyphenol
GL	0.00897619	0.842259	mr664	N-Acetyl-DL-glutamic acid	putatively annotated	Amino acid derivative
GL	-0.178562	6.59e-05	mr667	2-(5-hydroxy-1H-indol-3-yl)acetic acid	putatively annotated	Others
GL	-0.17859	6.57e-05	mr668
GL	0.0188349	0.676237	mr669
GL	0.102054	0.023302	mr670
GL	-0.139537	0.0018789	mr672	Methoxy indoleacetic acid	putatively annotated (by GGM)	Phytohormone
GL	-0.0924096	0.040063	mr673	Xanthurenic acid	putatively annotated (by GGM)	Amino acid derivative
GL	0.0192182	0.670033	mr676	Nicotinoylcholine	putatively annotated (by GGM)	Vitamin derivative
GL	0.0596403	0.185705	mr677	Kynurenine	standard	Amino acid derivative
GL	0.00562085	0.900829	mr680
GL	0.19945	7.94e-06	mr682	Cinnamoyl choline	putatively annotated	Vitamin derivative
GL	-0.00427214	0.924543	mr683
GL	0.225195	4.25e-07	mr684
GL	-0.250645	1.63e-08	mr686
GL	0.122171	0.00655384	mr687
GL	0.122168	0.00655535	mr688
GL	-0.16082	0.000332276	mr692	Punicic acid	putatively annotated	Fatty acid
GL	-0.1076	0.0167377	mr693	Xanthosine	standard	Nucleic acid
GL	-0.0443834	0.324891	mr694
GL	-0.0450113	0.318086	mr695	Chrysoeriol	standard	Flavonoid
GL	-0.131407	0.0034339	mr696
GL	-0.0281821	0.532026	mr697
GL	-0.0924755	0.0399207	mr698	N-p-Coumaroyltryptamine	putatively annotated (by GGM)	Amino acid derivative
GL	-0.117307	0.00906227	mr699	Sinapoylcholine	putatively annotated (by GGM)	Vitamin derivative
GL	-0.0448697	0.319613	mr700
GL	-0.0570848	0.205301	mr703
GL	-0.0245286	0.586527	mr704	12-Hydroxyarachidonic acid	putatively annotated	Fatty acid
GL	-0.0831384	0.06484	mr705	N-p-Coumaroylserotonin	putatively annotated (by GGM)	Amino acid derivative
GL	-0.0821848	0.0679847	mr707	N-Feruloyltryptamine	putatively annotated (by GGM)	Amino acid derivative
GL	0.00680599	0.880063	mr708
GL	-0.0871492	0.0528965	mr710
GL	-0.0613677	0.173263	mr711	Strychnine N-Oxide	putatively annotated	Others
GL	-0.136739	0.00232059	mr712	N-Feruloylserotonin	putatively annotated (by GGM)	Amino acid derivative
GL	-0.0180923	0.688321	mr713
GL	0.0447363	0.321055	mr715
GL	0.0484352	0.28263	mr716	Biflorin	putatively annotated	Polyphenol
GL	-0.0852642	0.0582596	mr718
GL	0.137011	0.00227396	mr720	Digitoxigenine	putatively annotated	Terpenoid
GL	0.0864188	0.0549236	mr722	trans-zeatin N-glucoside	putatively annotated	Nucleic acid derivative
GL	0.03581	0.427105	mr723
GL	0.104931	0.0196618	mr725
GL	-0.312264	1.24e-12	mr727
GL	0.106602	0.0177836	mr728	Epicatechin O-hexoside derivative	putatively annotated	Polyphenol
GL	-0.229443	2.53e-07	mr730	Di-Catechin	putatively annotated (by GGM)	Polyphenol
GL	-0.0677182	0.132833	mr731	Luteolin O-rahmnosyl-O-rutinoside	putatively annotated	Flavonoid
GL	0.116767	0.0093877	mr732
GL	-0.0378945	0.400675	mr733
GL	-0.175635	8.7e-05	mr734
GL	0.063667	0.15768	mr736	4-Coumaric acid	standard	Polyphenol
GL	-0.0767716	0.0882826	mr738	N-Hydroxy-L-tryptophan	putatively annotated (by GGM)	Amino acid derivative
GL	0.0379057	0.400536	mr739
GL	0.243741	4.1e-08	mr740	Feruloyl putrescine derivative	putatively annotated (by GGM)	Polyamine
GL	0.0965896	0.0318417	mr743
GL	0.12604	0.00502426	mr744
GL	0.0104285	0.817156	mr747
GL	0.0374875	0.405758	mr748
GL	-0.0974681	0.0303105	mr750
GL	0.0510638	0.257293	mr751
GL	0.0248611	0.581462	mr753
GL	-0.169873	0.000148447	mr756
GL	0.2086	2.92e-06	mr758
GL	-0.171255	0.000130782	mr759
GL	-0.243014	4.51e-08	mr761
GL	0.0979584	0.0294838	mr764
GL	-0.135232	0.00259603	mr765
GL	0.00578213	0.897999	mr766
GL	0.0713438	0.113263	mr767
GL	0.12735	0.00458445	mr768
GL	0.154008	0.000592915	mr771	Carnitine	putatively annotated	Others
GL	0.187952	2.62e-05	mr772
GL	-0.00794044	0.860262	mr773	alpha,epsilon-Diaminopimelic acid	putatively annotated	Others
GL	0.131645	0.00337544	mr774
GL	0.259953	4.51e-09	mr775
GL	0.065921	0.143455	mr776
GL	0.0831762	0.0647178	mr778
GL	0.118962	0.00812646	mr780
GL	0.0200912	0.655985	mr781	N-acetylneuraminic acid	putatively annotated	Others
GL	-0.0754071	0.094102	mr783
GL	-0.119308	0.00794207	mr787
GL	0.200109	7.4e-06	mr789
GL	0.0317309	0.481654	mr791
GL	-0.122156	0.00656053	mr792
GL	-0.0146201	0.745831	mr793
GL	-0.0300268	0.505514	mr794	N-Caffeoylspermidine	putatively annotated	Polyamine
GL	0.188968	2.36e-05	mr795	Feruloyl putrescine O-hexoside	putatively annotated (by GGM)	Polyamine
GL	-0.0702103	0.119122	mr798	Cysteine	standard	Amino acid
GL	-0.0359763	0.42496	mr800	Agmatine	standard	Polyamine
GL	-0.0353373	0.433237	mr801	Adenine	standard	Nucleic acid derivative
GL	-0.172766	0.000113738	mr802	1-Methylnicotinamide	putatively annotated	Vitamin
GL	-0.0569279	0.206552	mr804	Guanine	standard	Nucleic acid
GL	0.0351825	0.435254	mr805	Glucosamine	putatively annotated	Others
GL	0.264945	2.22e-09	mr806	Ethyl 3,4-dihydroxybenzoate	putatively annotated	Polyphenol
GL	0.0492168	0.274926	mr807	O-Phosphocholine	standard	Vitamin
GL	-0.0172968	0.701353	mr808	Caffeic acid	standard	Polyphenol
GL	-0.137256	0.00223245	mr811
GL	0.0401717	0.372952	mr812	β-cryptoxanthin	standard	Vitamin
GL	0.0294711	0.513427	mr814	LPC(1-acyl 18:1)	standard	Fatty acid
GL	-0.134907	0.00265917	mr820
GL	-0.0141326	0.754027	mr822
GL	0.229975	2.37e-07	mr823
GL	0.145978	0.00113896	mr824
GL	0.00325114	0.94254	mr826
GL	-0.0749612	0.0960688	mr827
GL	-0.0226491	0.615534	mr829
GL	0.0985731	0.0284747	mr830	C-hexosyl-luteolin O-feruloylhexoside	putatively annotated (by GM)	Flavonoid
GL	0.135623	0.00252182	mr831
GL	0.000890821	0.984243	mr832
GL	0.128358	0.00427008	mr833
GL	-0.0567571	0.207919	mr835	C-pentosyl-chrysoeriol O-hexoside	putatively annotated (by GM)	Flavonoid
GL	-0.10214	0.023185	mr836
GL	0.295051	2.22e-11	mr837
GL	-0.0364186	0.419285	mr838	Chrysoeriol O-feruloylhexosyl-O-hexoside	putatively annotated	Flavonoid
GL	0.046076	0.306762	mr839	Eriodictyol O-malonylhexoside	putatively annotated	Flavonoid
GL	0.011149	0.804769	mr841
GL	-0.0858642	0.0565055	mr842
GL	0.230354	2.26e-07	mr843	Selgin O-hexoside derivative	putatively annotated	Flavonoid
GL	-0.244742	3.59e-08	mr844	Tricin O-sinapoylhexoside	putatively annotated	Flavonoid
GL	0.103686	0.0211711	mr845
GL	0.14368	0.00136478	mr846
GL	0.112975	0.0119816	mr847
GL	0.111657	0.0130213	mr848
GL	0.0931232	0.0385441	mr849
GL	0.194343	1.36e-05	mr850
GL	0.112768	0.0121397	mr851
GL	0.190472	2.03e-05	mr852	Tricin O-caffeoyl-4'-O-(syringyl alcohol)ether	putatively annotated (by GGM)	Flavonoid
GL	0.124464	0.00560355	mr853
GL	0.194637	1.32e-05	mr854	Tricin O-caffeoyl-4'-O-(3-(4-Hydroxy-3,5-dimethoxyphenyl)propanoic acid)ether	putatively annotated (by GGM)	Flavonoid
GL	0.135336	0.00257617	mr855
GL	0.0993946	0.0271724	mr856
GL	0.111286	0.0133282	mr857
GL	-0.0971414	0.0308724	mr858
GL	0.0495737	0.271456	mr860
GL	0.203555	5.1e-06	mr861
GL	0.135198	0.00260255	mr863
GL	0.0589252	0.191044	mr864
GL	0.123168	0.00612438	mr868
GL	0.0313121	0.48746	mr869	N-Acetyl-L-leucine	putatively annotated (by GGM)	Amino acid derivative
GL	-0.0632814	0.160216	mr872
GL	-0.093841	0.0370656	mr873
GL	0.058735	0.192483	mr875
GL	-0.229152	2.62e-07	mr876	N-Acetyltryptamine	putatively annotated (by GGM)	Amino acid derivative
GL	0.00212894	0.962355	mr882	Lycoperodine	putatively annotated	Others
GL	0.167728	0.000180355	mr884
GL	-0.171182	0.000131659	mr885	Ergothioneine	putatively annotated	Amino acid
GL	-0.0566719	0.208603	mr886
GL	-0.127816	0.00443634	mr887
GL	0.0132743	0.768528	mr893
GL	-0.162202	0.000294617	mr894
GL	0.0660511	0.142664	mr895
GL	-0.175661	8.68e-05	mr896	N-Benzoyltryptamine	putatively annotated	Amino acid derivative
GL	0.116005	0.00986494	mr897
GL	-0.0292204	0.517018	mr898
GL	0.081257	0.0711629	mr900	Gamma-glutamyl Glutamine	putatively annotated (by GGM)	Amino acid derivative
GL	0.0692216	0.124423	mr902
GL	-0.12728	0.00460697	mr903	N-Benzoylserotonin	putatively annotated (by GGM)	Amino acid derivative
GL	-0.140832	0.00170185	mr904	N-Cinnamoyltryptamine	putatively annotated (by GGM)	Amino acid derivative
GL	0.0205608	0.648478	mr905
GL	0.0456537	0.311221	mr906
GL	-0.134221	0.00279719	mr908	N-Salicyloylserotonin	putatively annotated (by GGM)	Amino acid derivative
GL	0.229183	2.61e-07	mr910
GL	0.111314	0.0133045	mr915
GL	-0.147584	0.0010021	mr917
GL	-0.0239563	0.595293	mr918
GL	0.21845	9.47e-07	mr919
GL	0.0861708	0.0556263	mr920
GL	-0.0423007	0.348132	mr922
GL	0.200212	7.32e-06	mr923	Phytocassane C	putatively annotated	Terpenoid
GL	0.240559	6.2e-08	mr926	Phytocassane D	standard	Terpenoid
GL	0.220926	7.08e-07	mr927	Phytocassane E	putatively annotated	Terpenoid
GL	-0.0867267	0.0540612	mr928
GL	0.120179	0.00749419	mr929
GL	-0.0347197	0.441323	mr930
GL	-0.111354	0.0132716	mr931
GL	-0.266426	1.79e-09	mr933
GL	0.0386592	0.391231	mr934
GL	-0.0609111	0.17649	mr936
GL	0.215572	1.32e-06	mr938
GL	-0.115298	0.010327	mr941
GL	0.0250124	0.579164	mr942
GL	0.267595	1.51e-09	mr943
GL	0.209426	2.66e-06	mr945
GL	0.0347997	0.440271	mr946	6-Prenylnaringenin	putatively annotated	Flavonoid
GL	0.093534	0.037692	mr947
GL	-0.0101463	0.82202	mr948
GL	-0.098731	0.0282202	mr949	Tianshic acid	putatively annotated	Fatty acid
GL	-0.0371479	0.410027	mr951
GL	0.0557048	0.216487	mr953
GL	-0.219574	8.3e-07	mr954
GL	0.0949558	0.0348652	mr955
GL	0.0800547	0.0754613	mr956
GL	-0.0806975	0.0731377	mr957
GL	-0.148763	0.000911458	mr958	Ferulic acid O-hexoside	putatively annotated	Polyphenol
GL	0.103425	0.0215003	mr959
GL	0.0544002	0.227457	mr960
GL	-0.187298	2.8e-05	mr961
GL	0.0311317	0.489974	mr964
GL	-0.201989	6.05e-06	mr965
GL	-0.143853	0.00134644	mr967
GL	0.0138422	0.758925	mr969	Cholesterol	putatively annotated	Fatty acid
GL	0.0720466	0.109745	mr972
GL	0.162747	0.00028088	mr974
GL	0.129613	0.00390575	mr975
GL	-0.0129923	0.773308	mr976
GL	0.292176	3.53e-11	mr978	4'-O-Methylpuerarin	putatively annotated	Flavonoid
GL	0.131236	0.00347656	mr979
GL	0.158748	0.000397273	mr980
GL	0.00774543	0.86366	mr981	Putrescine derivative	putatively annotated	Polyamine
GL	0.146857	0.00106204	mr982
GL	-0.0612877	0.173825	mr983
GL	-0.0732094	0.104115	mr985
GL	-0.00429619	0.924119	mr986
GL	-0.0402318	0.372236	mr987
GL	0.0291572	0.517925	mr988
GL	-0.00607534	0.892857	mr990
GL	0.0467943	0.299275	mr992
GL	-0.128125	0.00434069	mr993
GL	0.043927	0.329896	mr996
GL	0.175707	8.64e-05	mr998
GT	0.0333656	0.459351	mr001
GT	0.039789	0.377526	mr002	Catechin	standard	Polyphenol
GT	0.43262	0	mr003
GT	-0.277288	3.59e-10	mr004	di-C,C-pentosyl-apigenin	putatively annotated (by GM)	Flavonoid
GT	-0.279257	2.66e-10	mr005	C-pentosyl-apigenin O-hexoside	putatively annotated (by GM)	Flavonoid
GT	0.0749187	0.0962581	mr006	Guanine derivative	putatively annotated	Nucleic acid derivative
GT	-0.340262	7.44e-15	mr007
GT	0.0477562	0.28944	mr008
GT	-0.211642	2.08e-06	mr009	IAA-Asp-N-Glc	putatively annotated (by GM)	Phytohormone
GT	-0.361959	9.74e-17	mr010
GT	0.220006	7.89e-07	mr011	Feruloyl quinate	putatively annotated	Polyphenol
GT	0.0870497	0.0531688	mr012
GT	0.376552	0	mr013	Trigonelline	standard	Alkaloid
GT	0.0527527	0.241868	mr014	N-p-Coumaroylputrescine	putatively annotated	Polyamine
GT	-0.155256	0.000534174	mr016
GT	-0.327206	8.62e-14	mr017	Tricin	standard	Flavonoid
GT	-0.0464077	0.30329	mr018	Pelargonidin O-hexoside	putatively annotated (by GM)	Anthocyanin
GT	-0.436417	2.18e-24	mr019	O-methylapigenin C-hexoside	putatively annotated (by GM)	Flavonoid
GT	0.00497265	0.912216	mr020	Cyanidin 3-O-glucoside	standard	Anthocyanin
GT	-0.265496	2.05e-09	mr021	Chrysoeriol 5-O-hexoside	putatively annotated (by GM)	Flavonoid
GT	0.150658	0.000781565	mr022	Delphinidin O-hexoside derivative	putatively annotated	Anthocyanin
GT	-0.387428	3.87e-19	mr023	Tricin 4'-O-(threo-β-4-hydroxyphenylglyceryl) ether	putatively annotated	Flavonoid
GT	-0.372683	1.01e-17	mr024	Tricin 4'-O-(syringyl alcohol)ether	putatively annotated	Flavonoid
GT	-0.419558	1.75e-22	mr025	3’, 4’, 5’-Tricetin O-hexoside	putatively annotated (by GM)	Flavonoid
GT	-0.357216	2.59e-16	mr027	Tricin 4'-O-(β-guaiacylglyceryl) ether	putatively annotated	Flavonoid
GT	-0.278696	2.9e-10	mr028	Tricin O-malonylhexoside	putatively annotated (by GM)	Flavonoid
GT	-0.176721	7.85e-05	mr029	Tricetin 5-O-hexosyl-O-hexoside	putatively annotated (by GM)	Flavonoid
GT	-0.359362	1.67e-16	mr030	Tricin O-rhamnosyl-O-malonylhexoside	putatively annotated (by GM)	Flavonoid
GT	-0.156698	0.000473016	mr031	C-pentosyl-apeignin O-feruloylhexoside	putatively annotated (by GM)	Flavonoid
GT	-0.237757	8.9e-08	mr032	Progesterone	putatively annotated	Terpenoid
GT	0.103692	0.0211645	mr033
GT	-0.0963383	0.0322916	mr035
GT	-0.0525034	0.244103	mr036
GT	0.123191	0.00611475	mr037	1-oleoylglycerol (1-monoolein)	putatively annotated	Fatty acid
GT	0.292337	3.44e-11	mr039
GT	0.0969361	0.03123	mr040
GT	0.00175481	0.968967	mr041	Naringenin 7-O-glucoside	standard (by GGM and GM)	Flavonoid
GT	0.0187554	0.677527	mr042	Petunidin 3-O-rutinoside	putatively annotated (by GM)	Anthocyanin
GT	-0.245234	3.36e-08	mr043
GT	0.313448	1.01e-12	mr044
GT	0.0555766	0.217547	mr045	Diosmetinidin O-hexoside	putatively annotated	Anthocyanin
GT	0.0168376	0.708916	mr046	Peonidin 3-O-glcoside	standard	Anthocyanin
GT	0.0201367	0.655257	mr048	Cyanidin 3,5-di-O-hexoside	putatively annotated	Anthocyanin
GT	-0.0546843	0.225035	mr049	Esculetin	putatively annotated	Polyphenol
GT	-0.240955	5.89e-08	mr050	Apigenin	standard	Flavonoid
GT	0.0357728	0.427586	mr051	Tricetin	putatively annotated	Flavonoid
GT	0.0890579	0.0478917	mr052	N2, N2-Dimethyguanosine	putatively annotated	Nucleic acid
GT	0.0176212	0.696027	mr053	Momilactone A	standard	Terpenoid
GT	0.0479571	0.287413	mr055	Tricalysiamide B	putatively annotated	Terpenoid
GT	-0.0287927	0.523173	mr056	Kolavic acid	putatively annotated	Terpenoid
GT	0.0451991	0.31607	mr057	Methyl di-alpha-L-rhamnoside	putatively annotated	Others
GT	-0.0595488	0.186382	mr059	Apigenin 6-C-glucoside	standard	Flavonoid
GT	0.184345	3.75e-05	mr061	Luteolin 7-O-glucoside	standard	Flavonoid
GT	-0.0383799	0.394665	mr062	Chrysoeriol C-hexoside	putatively annotated (by GM)	Flavonoid
GT	0.158215	0.000415797	mr063	Delphinidin 3-O-glucoside	putatively annotated (by GM)	Anthocyanin
GT	0.0680172	0.131126	mr064
GT	-0.119094	0.00805559	mr065	Tricin 5-O-hexoside	putatively annotated (by GM)	Flavonoid
GT	0.217959	1e-06	mr067
GT	0.0121719	0.787268	mr068	Apigenin 7-O-rutinoside	standard	Flavonoid
GT	-0.241732	5.33e-08	mr069	C-hexosyl-apigenin O-hexoside	putatively annotated (by GM)	Flavonoid
GT	0.0969049	0.0312847	mr070	Cyanidin O-rutinoside	standard	Anthocyanin
GT	-0.190181	2.09e-05	mr071	di-C,C-hexosyl-apigenin	putatively annotated (by GM)	Flavonoid
GT	-0.0962799	0.032397	mr072	C-hexosyl-luteolin O-hexoside	putatively annotated	Flavonoid
GT	0.231367	1.99e-07	mr074	Luteolin C-feruloylhexoside	putatively annotated	Flavonoid
GT	-0.438289	1.32e-24	mr075	3’,4’,5’-Tricetin O-rutinoside	putatively annotated	Flavonoid
GT	-0.0267754	0.552704	mr076	Tricin O-hexosyl-O-hexoside	putatively annotated	Flavonoid
GT	-0.260645	4.09e-09	mr077	Tricin 4'-O-(syringyl alcohol)ether O-hexoside	putatively annotated (by GM)	Flavonoid
GT	-0.178867	6.4e-05	mr078	Tricin 4'-O-(β-guaiacylglyceryl) ether O-hexoside	putatively annotated (by GM)	Flavonoid
GT	-0.162413	0.000289222	mr079	Tricin 4'-O-(β-guaiacylglyceryl) ether O-hexoside	putatively annotated (by GM)	Flavonoid
GT	-0.292366	3.42e-11	mr080	C-pentosyl-apigenin O-rutinoside	putatively annotated	Flavonoid
GT	-0.216019	1.26e-06	mr081
GT	-0.0589916	0.190543	mr082	C-hexosyl-apigenin O-feruloylhexoside	putatively annotated (by GM)	Flavonoid
GT	0.0264102	0.558137	mr083	N-Feruloyltyramine	putatively annotated	Amino acid derivative
GT	-0.0246929	0.584021	mr084
GT	0.00961935	0.831121	mr086
GT	-0.0952384	0.0343253	mr088	Peonidin O-rutinoside	putatively annotated	Anthocyanin
GT	-0.278041	3.2e-10	mr090	Tricin 4'-O-(β-guaiacylglyceryl) ether-O-rutinoside	putatively annotated	Flavonoid
GT	-0.304227	4.88e-12	mr091
GT	-0.0675152	0.134001	mr092
GT	-0.244998	3.47e-08	mr093
GT	-0.405376	5.81e-21	mr095
GT	0.0798102	0.0763606	mr096
GT	0.13053	0.0036576	mr097
GT	0.0171249	0.70418	mr100
GT	0.121501	0.00685755	mr1000
GT	-0.0642185	0.154104	mr1001	LPC(1-acyl 16:2)	putatively annotated	Fatty acid
GT	0.0405079	0.368961	mr102
GT	-0.165812	0.00021419	mr103
GT	0.177635	7.2e-05	mr104	Momilactone B	putatively annotated	Terpenoid
GT	0.0960865	0.0327478	mr105
GT	-0.0463257	0.304146	mr106	Gibberellin A53	putatively annotated	Terpenoid
GT	0.118743	0.00824497	mr107
GT	0.114572	0.0108204	mr108
GT	0.107681	0.0166554	mr109
GT	-0.0547462	0.22451	mr110
GT	0.190525	2.02e-05	mr111
GT	0.00472298	0.916607	mr112	Lysine butyrate	putatively annotated	Amino acid derivative
GT	-0.102993	0.0220553	mr118
GT	0.263595	2.69e-09	mr119
GT	0.100357	0.0257123	mr122	9-Hydroxy-(10E,12Z,15Z)-octadecatrienoic acid	putatively annotated	Fatty acid
GT	-0.129912	0.00382336	mr123
GT	-0.206266	3.79e-06	mr124
GT	-0.0777189	0.0844151	mr130
GT	-0.0854858	0.0576065	mr131
GT	0.0699978	0.120246	mr134	Feruloyl putrescine O-hexoside	putatively annotated (by GGM)	Polyamine
GT	0.210566	2.34e-06	mr136
GT	0.0108826	0.809344	mr140	LPC(1-acyl 16:1)	putatively annotated	Fatty acid
GT	0.228094	2.98e-07	mr141
GT	0.179145	6.23e-05	mr142
GT	0.0883378	0.049731	mr143
GT	-0.232871	1.65e-07	mr145
GT	-0.0517469	0.250974	mr146
GT	0.00162204	0.971314	mr152
GT	-0.102164	0.0231529	mr156
GT	0.0507993	0.259769	mr158	Chrysoeriol O-hexosyl-O-rutinoside	putatively annotated (by GM)	Flavonoid
GT	0.0607548	0.177605	mr160	Kaempferol derivative	putatively annotated (by GM)	Flavonoid
GT	-0.00142117	0.974865	mr162
GT	0.035311	0.433579	mr163
GT	0.0766985	0.0885869	mr169	Betaine	standard	Alkaloid
GT	0.0472107	0.294991	mr171	Niacinamide	standard	Vitamin
GT	0.055228	0.220451	mr172	Homoproline	standard	Amino acid
GT	-0.0810661	0.0718316	mr173	Asparagine	standard	Amino acid
GT	-0.0373223	0.407831	mr175	Ornithine	putatively annotated (by GGM)	Amino acid
GT	0.0345175	0.443989	mr176	beta-Homothreonine	putatively annotated	Amino acid
GT	0.117389	0.00901376	mr180	beta-Homoisoleucine	putatively annotated (by GGM)	Amino acid
GT	0.124729	0.00550217	mr181	Lysine	standard	Amino acid
GT	0.0447654	0.32074	mr182
GT	-0.0720771	0.109595	mr183
GT	0.154214	0.000582828	mr186
GT	0.0477675	0.289326	mr191
GT	-0.102661	0.022489	mr194
GT	-0.108659	0.0156876	mr195
GT	0.0200711	0.656308	mr197
GT	-0.171357	0.000129555	mr198
GT	-0.0511246	0.256726	mr199
GT	0.0813239	0.0709297	mr200	Cystathionine	putatively annotated (by GM)	Amino acid derivative
GT	0.0674617	0.13431	mr201
GT	-0.108784	0.015567	mr202
GT	-0.144822	0.0012479	mr204	2'-Deoxyadenosine monohydrate	putatively annotated	Nucleic acid derivative
GT	-0.0209161	0.642822	mr208	Saccharopine	standard (by GGM)	Amino acid derivative
GT	0.187855	2.64e-05	mr209	4beta-Hydroxy-11-O-(2'-pyrolylcarboxy)epilupinine	putatively annotated	Alkaloid
GT	0.12599	0.00504159	mr210	5'-Deoxy-5'-(methylthio)adenosine	putatively annotated	Nucleic acid derivative
GT	0.0335045	0.457484	mr212
GT	0.0305431	0.498221	mr215	Fructose 1, 6-diphosphate	putatively annotated	Saccharides
GT	-0.106466	0.0179304	mr217
GT	0.031459	0.48542	mr220
GT	-0.16673	0.000197286	mr221	1-Decanoyl-2-hydroxy-sn-glycero-3-phosphocholine	putatively annotated	Fatty acid
GT	-0.0277891	0.537763	mr222	Cyanidin 3-O-arabinopyranoside	putatively annotated (by GM)	Anthocyanin
GT	-0.160389	0.000344928	mr223
GT	-0.0504909	0.262676	mr225	LPC(1-acyl 12:1)	putatively annotated	Fatty acid
GT	-0.2532	1.15e-08	mr229	Luteolin O-malonylhexoside	putatively annotated	Flavonoid
GT	0.0444004	0.324706	mr230	Diosmetinidin O-rutinoside	putatively annotated (by GM)	Anthocyanin
GT	0.0140158	0.755997	mr231	Pelargonin O-hexosyl-O-hexoside	putatively annotated	Anthocyanin
GT	0.206125	3.85e-06	mr232	Delphinidin O-rutinoside	putatively annotated (by GM)	Anthocyanin
GT	0.271122	9.02e-10	mr233
GT	-0.0453525	0.314428	mr234	Selgin O-hexosyl-O-hexoside	putatively annotated	Flavonoid
GT	0.13648	0.00236594	mr237	Alanine	standard	Amino acid
GT	0.17988	5.8e-05	mr239	Choline	standard	Vitamin
GT	0.206774	3.58e-06	mr241	Proline	standard	Amino acid
GT	0.0597337	0.185016	mr242
GT	0.0335655	0.456665	mr243	Valine	standard	Amino acid
GT	0.126136	0.00499086	mr246	Benzamidine	standard	Others
GT	0.162171	0.000295417	mr248	1-Amino-1-cyclopentanecarboxylic acid	putatively annotated (by GGM)	Amino acid derivative
GT	-0.0193419	0.668035	mr250	Isoleucine	standard	Amino acid
GT	-0.176373	8.11e-05	mr254	4-Guanidinobutanoate	putatively annotated	Amino acid derivative
GT	-0.151811	0.000711099	mr258	Vanillin	putatively annotated	Polyphenol
GT	0.237873	8.77e-08	mr259	Histidine	standard	Amino acid
GT	-0.155533	0.000521887	mr261
GT	0.087019	0.0532531	mr262	Phenylalanine	standard	Amino acid
GT	0.203195	5.3e-06	mr263	Arginine	standard	Amino acid
GT	0.0421431	0.349933	mr265	Serotonin	standard	Amino acid derivative
GT	0.0380475	0.398774	mr266	N-hydroxy tryptamine	putatively annotated (by GGM)	Amino acid derivative
GT	0.131305	0.00345936	mr268	Tyrosine	standard	Amino acid
GT	-0.0406802	0.366926	mr270
GT	0.09458	0.0355943	mr271
GT	0.158198	0.000416411	mr272	Scopoletin	putatively annotated	Polyphenol
GT	0.123779	0.00587359	mr279	Tryptophan	standard	Amino acid
GT	0.090888	0.0434715	mr280
GT	-0.105695	0.0187828	mr281
GT	0.26104	3.87e-09	mr284
GT	-0.00448305	0.92083	mr289
GT	-0.0514132	0.254047	mr294
GT	0.0726945	0.10658	mr299
GT	-0.0570399	0.205658	mr301	Cytidine	standard	Nucleic acid
GT	-0.161488	0.000313552	mr302
GT	-0.0933265	0.0381205	mr305
GT	-0.0993323	0.0272694	mr306	Nicotinate ribonucleoside	putatively annotated	Others
GT	-0.0685767	0.127978	mr309
GT	-0.0779571	0.0834644	mr311	Thiamin	standard	Vitamin
GT	0.194081	1.4e-05	mr315
GT	-0.0744031	0.098577	mr319
GT	-0.141979	0.00155786	mr324	Linoleic?acid	standard	Fatty acid
GT	-0.0964826	0.0320326	mr327
GT	-0.137069	0.00226409	mr330
GT	-0.102628	0.0225324	mr332	[1,2,4]triazolo[1,5-a]pyrimidine-7-carboxamide, 4,5,6,7-tetrahydro-N-(2-methoxy-5-methylphenyl)-5-oxo-	putatively annotated (by GGM)	Nucleic acid derivative
GT	-0.00911936	0.839777	mr334
GT	0.300615	8.91e-12	mr335
GT	0.0591847	0.189094	mr338
GT	-0.143556	0.00137816	mr339
GT	0.0270316	0.54891	mr340
GT	-0.0572768	0.203779	mr345
GT	0.162619	0.000284056	mr346
GT	-0.173103	0.000110229	mr347
GT	-0.116876	0.00932151	mr348
GT	0.0724553	0.10774	mr356
GT	-0.10054	0.0254427	mr359
GT	0.0196944	0.662355	mr361
GT	-0.135435	0.0025572	mr365	Cocamidopropyl betaine	putatively annotated	Others
GT	-0.084524	0.0604849	mr367
GT	-0.117642	0.00886559	mr371	Gentiopicrin	putatively annotated	Polyphenol
GT	-0.0810074	0.0720383	mr375
GT	-0.082598	0.066607	mr376
GT	0.101058	0.0246922	mr378
GT	-0.265525	2.04e-09	mr382
GT	0.143536	0.00138027	mr387	Succinyladenosine	putatively annotated	Nucleic acid derivative
GT	0.112525	0.0123283	mr388
GT	-0.0740921	0.0999966	mr393
GT	-0.165987	0.000210857	mr394
GT	-0.115767	0.0100186	mr395
GT	-0.152309	0.000682571	mr397
GT	0.0290482	0.519492	mr398	Leucine derivative	putatively annotated (by GGM)	Amino acid derivative
GT	0.0928711	0.039075	mr401	Apigenin C-pentoside	putatively annotated (by GM)	Flavonoid
GT	-0.323913	1.57e-13	mr404	Tricin derivative	putatively annotated	Flavonoid
GT	-0.157538	0.000440499	mr408	Threonyl carbamoyl adenosine	putatively annotated	Nucleic acid derivative
GT	-0.270311	1.02e-09	mr410
GT	-0.2572	6.63e-09	mr411	Daidzein O-hexoside	putatively annotated	Flavonoid
GT	-0.105362	0.019161	mr412	O-methylapigenin C-pentoside	putatively annotated (by GM)	Flavonoid
GT	0.113088	0.011896	mr413	O-methylnaringenin C-pentoside	putatively annotated	Flavonoid
GT	-0.23666	1.02e-07	mr414	(2S,3R)-2-{[{9-[(2R,3R,4S,5R)-3,4-Dihydroxy-5-(hydroxymethyl)tetrahydro-2-furanyl]-9H-purin-6-yl}(methyl)carbamoyl]amino}-3-hydroxybutanoic acid (non-preferred name)	putatively annotated	Nucleic acid derivative
GT	-0.252815	1.21e-08	mr415
GT	0.188039	2.6e-05	mr416
GT	-0.127001	0.00469813	mr417
GT	-0.0688648	0.12638	mr418
GT	0.148625	0.000921634	mr419
GT	-0.0240768	0.593442	mr422	Apigenin 7-O-glucoside	standard	Flavonoid
GT	0.0329563	0.464881	mr423
GT	-0.126121	0.00499586	mr424
GT	0.0219343	0.626727	mr430	Luteolin 6-C-glucoside	standard	Flavonoid
GT	-0.146589	0.00108494	mr434
GT	0.000459634	0.99187	mr437
GT	-0.255151	8.81e-09	mr438	C-hexosyl-methylchrysoeriol	putatively annotated	Flavonoid
GT	-0.227804	3.09e-07	mr440
GT	0.109855	0.0145711	mr441
GT	-0.286441	8.77e-11	mr444	methylLuteolin C-hexoside	putatively annotated	Flavonoid
GT	-0.0880988	0.0503547	mr446	Chrysoeriol 7-O-hexoside	putatively annotated (by GM)	Flavonoid
GT	0.117982	0.00866972	mr447
GT	-0.125374	0.00526195	mr449
GT	-0.0811185	0.0716476	mr451
GT	-0.112626	0.0122495	mr453
GT	-0.12769	0.0044759	mr454
GT	0.102844	0.0222488	mr457
GT	0.163492	0.00026309	mr458
GT	-0.136306	0.00239688	mr460
GT	0.0823834	0.0673196	mr461
GT	-0.11713	0.00916784	mr462	O-methylChrysoeriol O-hexoside	putatively annotated (by GM)	Flavonoid
GT	-0.155671	0.000515859	mr463
GT	-0.151368	0.000737458	mr465
GT	0.0553274	0.219621	mr467
GT	0.0492503	0.274599	mr469	Tricin 7-O-hexoside	putatively annotated	Flavonoid
GT	0.26243	3.18e-09	mr470
GT	0.145667	0.00116734	mr471
GT	0.0831193	0.0649016	mr473
GT	0.00192495	0.96596	mr475
GT	0.203547	5.11e-06	mr477	Phellodensin F	putatively annotated	Flavonoid
GT	-0.268599	1.31e-09	mr479
GT	-0.208032	3.11e-06	mr480	Limocitrin O-hexoside	putatively annotated	Flavonoid
GT	-0.11771	0.00882609	mr484
GT	0.0391939	0.384707	mr485
GT	-0.337361	1.3e-14	mr488	2'', 6''-O-Diacetyloninin	putatively annotated	Flavonoid
GT	0.0758241	0.0922919	mr490	Pipecolinic acid	standard	Others
GT	0.146793	0.00106748	mr491
GT	-0.1509	0.000766212	mr492	Tricin O-caffeoyl-4'-O-(coniferyl alcohol) ether	putatively annotated (by GGM)	Flavonoid
GT	-0.050372	0.263803	mr495	Dodecyl (dimethyl) amine oxide	putatively annotated	Others
GT	-0.000900042	0.98408	mr496	N-Feruloyl putrescine	putatively annotated	Polyamine
GT	-0.0287086	0.524389	mr497	Oryzalexin?C	putatively annotated	Terpenoid
GT	0.0973802	0.0304609	mr502	O-methylQuercetin O-hexoside	putatively annotated (by GM)	Flavonoid
GT	0.107648	0.0166887	mr503	Selgin O-hexoside	putatively annotated	Flavonoid
GT	-0.187807	2.66e-05	mr504	Tricin 4'-O-(syringyl alcohol)ether	putatively annotated	Flavonoid
GT	-0.356217	3.17e-16	mr505	Tricin 4'-O-(syringyl alcohol)ether	putatively annotated (by GGM)	Flavonoid
GT	-0.0695302	0.122748	mr506
GT	-0.0583699	0.195267	mr507
GT	-0.0693171	0.123902	mr508
GT	0.0662189	0.14165	mr512	Chrysoeriol C-hexoside derivative	putatively annotated	Flavonoid
GT	-0.0760286	0.0914146	mr513
GT	-0.0367834	0.414639	mr514
GT	-0.349882	1.13e-15	mr516	Tricin O-glucoside derivative	putatively annotated	Flavonoid
GT	0.140409	0.00175784	mr517
GT	-0.33402	2.44e-14	mr518
GT	0.101547	0.0240003	mr519
GT	0.152441	0.000675176	mr520
GT	-0.174605	9.58e-05	mr522	di-C,C-pentosyl-luteolin	putatively annotated (by GM)	Flavonoid
GT	-0.263706	2.65e-09	mr523	Tricin 4'-O-(β-guaiacylglyceryl) ether derivative	putatively annotated	Flavonoid
GT	-0.0696361	0.122178	mr524	Tricin 4'-O-(β-guaiacylglyceryl) ether derivative	putatively annotated (by GM)	Flavonoid
GT	-0.142892	0.00145135	mr526
GT	0.170784	0.000136567	mr527	C-hexosyl-C-pentosyl-apigenin	putatively annotated (by GM)	Flavonoid
GT	-0.110461	0.0140329	mr528
GT	-0.313901	9.31e-13	mr529	Tricin O-hexoside derivative	putatively annotated (by GGM)	Flavonoid
GT	-0.11615	0.00977239	mr530
GT	-0.183067	4.25e-05	mr531	Tricin derivative	putatively annotated	Flavonoid
GT	-0.0425311	0.34551	mr533	C-hexosyl-luteolin O-pentoside	putatively annotated	Flavonoid
GT	-0.0455704	0.312107	mr534	Methylisohaenkeanoside	putatively annotated	Flavonoid
GT	-0.0150222	0.739091	mr538
GT	-0.152326	0.000681572	mr539
GT	-0.0756203	0.0931732	mr540
GT	-0.148565	0.000926155	mr541
GT	0.0791088	0.0789894	mr542	Chrysoeriol 7-O-rutinoside	putatively annotated (by GM)	Flavonoid
GT	0.0734584	0.102941	mr543	C-hexosyl-chrysoeriol O-hexoside	putatively annotated	Flavonoid
GT	0.00225354	0.960154	mr547
GT	-0.143481	0.00138618	mr548
GT	-0.140409	0.00175794	mr551	Tricin O-rutinoside	putatively annotated	Flavonoid
GT	-0.214817	1.44e-06	mr552	Tricin O-hexoside derivative	putatively annotated	Flavonoid
GT	0.13668	0.0023309	mr553	Tricin O-hexosyl-O-hexoside	putatively annotated	Flavonoid
GT	-0.257689	6.2e-09	mr554	Tricin O-hexosyl-O-hexoside	putatively annotated (by GM)	Flavonoid
GT	-0.0659467	0.143298	mr555	Tricin O-hexosyl-O-hexoside	putatively annotated (by GM)	Flavonoid
GT	-0.148334	0.000943493	mr556	Tricin O-caffeoyl-4'-O-(coniferyl alcohol)ether	putatively annotated (by GGM)	Flavonoid
GT	-0.143059	0.00143262	mr557
GT	0.0681333	0.130468	mr559	Tricin 4'-O-(syringyl alcohol)ether O-hexoside	putatively annotated	Flavonoid
GT	0.0651036	0.148495	mr562	Tricin O-hexoside derivative	putatively annotated	Flavonoid
GT	-0.166559	0.000200341	mr563
GT	0.240162	6.53e-08	mr564
GT	-0.0260941	0.56286	mr567	Tricin 4'-O-(β-guaiacylglyceryl) ether O-hexoside	putatively annotated	Flavonoid
GT	-0.0824045	0.067249	mr568
GT	-0.11751	0.00894283	mr569
GT	-0.0575341	0.201752	mr570
GT	-0.0239802	0.594925	mr572	Denin	putatively annotated	Others
GT	-0.171136	0.000132215	mr575
GT	-0.000155314	0.997253	mr577	C-pentosyl-apigenin O-p-coumaroylhexoside	putatively annotated	Flavonoid
GT	0.0887086	0.0487767	mr579	C-pentosyl-apigenin O-caffeoylhexoside	putatively annotated	Flavonoid
GT	-0.114197	0.0110839	mr580
GT	-0.0906424	0.044044	mr581
GT	0.168339	0.000170666	mr582	C-hexosyl-apigenin O-p-coumaroylhexoside	putatively annotated	Flavonoid
GT	-0.0253368	0.574251	mr583
GT	0.0956085	0.0336291	mr584	C-hexosyl-luteolin O-p-coumaroylhexoside	putatively annotated	Flavonoid
GT	-0.16832	0.000170949	mr586	C-hexosyl-apigenin O-hexosyl-O-hexoside	putatively annotated	Flavonoid
GT	-0.130986	0.00353982	mr587	C-hexosyl-naringenin O-hexosyl-O-hexoside	putatively annotated	Flavonoid
GT	0.0577124	0.200355	mr591	C-hexosyl-chrysoeriol O-feruloylhexoside	putatively annotated (by GM)	Flavonoid
GT	0.00195594	0.965412	mr595
GT	-0.111106	0.013479	mr596
GT	-0.370644	1.56e-17	mr597
GT	-0.136605	0.00234403	mr598
GT	-0.0280959	0.533282	mr599
GT	-0.104943	0.019647	mr600
GT	0.141512	0.0016151	mr604	C-pentosyl-luteolin O-hexoside	putatively annotated	Flavonoid
GT	0.131947	0.00330233	mr609	Vanillactic acid	putatively annotated	Others
GT	-0.115393	0.0102634	mr610	4, 7, 10-Trioxa-1,13-tridecanediamine	putatively annotated	Others
GT	0.10696	0.017402	mr612	Guanosine	standard	Nucleic acid
GT	-0.0244788	0.587287	mr613
GT	-0.262003	3.38e-09	mr614
GT	-0.0478191	0.288805	mr616	DIMBOA glucoside	putatively annotated	Terpenoid
GT	0.019456	0.666195	mr617	Vitamin B2	standard	Vitamin
GT	0.120416	0.0073763	mr619
GT	-0.144064	0.00132448	mr621	Rhodomyrtone	putatively annotated	Others
GT	-0.32567	1.14e-13	mr622
GT	-0.237228	9.52e-08	mr623
GT	-0.152691	0.000661349	mr624
GT	0.130428	0.00368454	mr628	Tricin O-sinapoylpentoside	putatively annotated	Flavonoid
GT	-0.146357	0.00110519	mr629	Tricin O-glucuronide-O-hexoside	putatively annotated	Flavonoid
GT	-0.0280427	0.534058	mr630	Tricin O-hexoside derivative	putatively annotated	Flavonoid
GT	0.0943247	0.0360968	mr631
GT	0.0537139	0.233384	mr634
GT	-0.0681716	0.130251	mr636
GT	0.10133	0.0243059	mr638
GT	0.124279	0.00567529	mr649	Xanthine	standard	Nucleic acid
GT	0.0744872	0.0981955	mr650	3-Indoleacetonitrile	putatively annotated (by GGM)	Phytohormone
GT	0.106899	0.0174659	mr653	Tryptamine	standard	Amino acid
GT	-0.0261803	0.56157	mr654
GT	0.281808	1.8e-10	mr656	Pyridoxine	standard	Vitamin
GT	0.0332804	0.4605	mr660
GT	-0.274063	5.83e-10	mr661	Coniferyl aldehyde	putatively annotated	Polyphenol
GT	0.108403	0.0159356	mr664	N-Acetyl-DL-glutamic acid	putatively annotated	Amino acid derivative
GT	0.0769137	0.0876934	mr667	2-(5-hydroxy-1H-indol-3-yl)acetic acid	putatively annotated	Others
GT	0.188767	2.41e-05	mr668
GT	-0.136872	0.00229767	mr669
GT	0.0329695	0.464703	mr670
GT	0.102359	0.0228911	mr672	Methoxy indoleacetic acid	putatively annotated (by GGM)	Phytohormone
GT	0.0388249	0.389203	mr673	Xanthurenic acid	putatively annotated (by GGM)	Amino acid derivative
GT	0.18781	2.66e-05	mr676	Nicotinoylcholine	putatively annotated (by GGM)	Vitamin derivative
GT	0.138298	0.00206408	mr677	Kynurenine	standard	Amino acid derivative
GT	-0.123324	0.00605936	mr680
GT	-0.242866	4.59e-08	mr682	Cinnamoyl choline	putatively annotated	Vitamin derivative
GT	0.0105688	0.81474	mr683
GT	-0.161771	0.00030592	mr684
GT	0.172767	0.000113729	mr686
GT	0.0374977	0.40563	mr687
GT	-0.193447	1.49e-05	mr688
GT	0.252497	1.27e-08	mr692	Punicic acid	putatively annotated	Fatty acid
GT	0.116665	0.00945093	mr693	Xanthosine	standard	Nucleic acid
GT	-0.0142591	0.751898	mr694
GT	-0.212724	1.84e-06	mr695	Chrysoeriol	standard	Flavonoid
GT	0.0924564	0.039962	mr696
GT	0.029133	0.518274	mr697
GT	0.139355	0.00190509	mr698	N-p-Coumaroyltryptamine	putatively annotated (by GGM)	Amino acid derivative
GT	0.218878	9.01e-07	mr699	Sinapoylcholine	putatively annotated (by GGM)	Vitamin derivative
GT	-0.216769	1.15e-06	mr700
GT	0.0731431	0.10443	mr703
GT	0.177149	7.54e-05	mr704	12-Hydroxyarachidonic acid	putatively annotated	Fatty acid
GT	0.0425481	0.345317	mr705	N-p-Coumaroylserotonin	putatively annotated (by GGM)	Amino acid derivative
GT	0.0770814	0.0870022	mr707	N-Feruloyltryptamine	putatively annotated (by GGM)	Amino acid derivative
GT	-0.0880633	0.0504476	mr708
GT	0.0710485	0.114767	mr710
GT	0.135092	0.00262307	mr711	Strychnine N-Oxide	putatively annotated	Others
GT	0.0522291	0.246579	mr712	N-Feruloylserotonin	putatively annotated (by GGM)	Amino acid derivative
GT	0.12567	0.00515499	mr713
GT	-0.146923	0.00105642	mr715
GT	-0.0607996	0.177284	mr716	Biflorin	putatively annotated	Polyphenol
GT	0.00435786	0.923033	mr718
GT	0.0808197	0.0727026	mr720	Digitoxigenine	putatively annotated	Terpenoid
GT	-0.14659	0.00108485	mr722	trans-zeatin N-glucoside	putatively annotated	Nucleic acid derivative
GT	-0.253101	1.17e-08	mr723
GT	0.102214	0.0230852	mr725
GT	0.429342	0	mr727
GT	-0.347038	1.99e-15	mr728	Epicatechin O-hexoside derivative	putatively annotated	Polyphenol
GT	0.022024	0.625317	mr730	Di-Catechin	putatively annotated (by GGM)	Polyphenol
GT	0.196079	1.13e-05	mr731	Luteolin O-rahmnosyl-O-rutinoside	putatively annotated	Flavonoid
GT	-0.102176	0.0231363	mr732
GT	-0.0658697	0.143767	mr733
GT	0.134425	0.00275554	mr734
GT	-0.0304912	0.498951	mr736	4-Coumaric acid	standard	Polyphenol
GT	0.0377312	0.40271	mr738	N-Hydroxy-L-tryptophan	putatively annotated (by GGM)	Amino acid derivative
GT	-0.001072	0.981039	mr739
GT	-0.119728	0.00772336	mr740	Feruloyl putrescine derivative	putatively annotated (by GGM)	Polyamine
GT	-0.070258	0.11887	mr743
GT	-0.107894	0.0164403	mr744
GT	-0.0250546	0.578524	mr747
GT	-0.101193	0.0244995	mr748
GT	0.0687504	0.127013	mr750
GT	-0.113375	0.011681	mr751
GT	0.106588	0.0177983	mr753
GT	0.201133	6.63e-06	mr756
GT	0.0202929	0.652756	mr758
GT	-0.112452	0.0123851	mr759
GT	0.41186	0	mr761
GT	-0.142094	0.00154405	mr764
GT	0.0634224	0.159285	mr765
GT	-0.00474362	0.916244	mr766
GT	-0.259765	4.63e-09	mr767
GT	-0.151681	0.000718768	mr768
GT	-0.234225	1.39e-07	mr771	Carnitine	putatively annotated	Others
GT	-0.137818	0.0021402	mr772
GT	0.125982	0.00504467	mr773	alpha,epsilon-Diaminopimelic acid	putatively annotated	Others
GT	-0.160759	0.000334046	mr774
GT	-0.17334	0.00010783	mr775
GT	0.0224039	0.619363	mr776
GT	-0.133361	0.00297926	mr778
GT	-0.116503	0.00955074	mr780
GT	0.000899526	0.984089	mr781	N-acetylneuraminic acid	putatively annotated	Others
GT	0.142476	0.00149901	mr783
GT	0.106486	0.0179084	mr787
GT	-0.177421	7.34e-05	mr789
GT	-0.0725514	0.107273	mr791
GT	0.134062	0.00283006	mr792
GT	-0.00614676	0.891605	mr793
GT	-0.0174225	0.699288	mr794	N-Caffeoylspermidine	putatively annotated	Polyamine
GT	0.128386	0.00426148	mr795	Feruloyl putrescine O-hexoside	putatively annotated (by GGM)	Polyamine
GT	0.0760194	0.0914538	mr798	Cysteine	standard	Amino acid
GT	0.190855	1.95e-05	mr800	Agmatine	standard	Polyamine
GT	0.111238	0.0133682	mr801	Adenine	standard	Nucleic acid derivative
GT	0.285194	1.07e-10	mr802	1-Methylnicotinamide	putatively annotated	Vitamin
GT	0.00302102	0.946601	mr804	Guanine	standard	Nucleic acid
GT	-0.0689849	0.125718	mr805	Glucosamine	putatively annotated	Others
GT	-0.286927	8.13e-11	mr806	Ethyl 3,4-dihydroxybenzoate	putatively annotated	Polyphenol
GT	0.197677	9.59e-06	mr807	O-Phosphocholine	standard	Vitamin
GT	-0.16061	0.000338385	mr808	Caffeic acid	standard	Polyphenol
GT	0.209947	2.51e-06	mr811
GT	-0.0818803	0.0690147	mr812	β-cryptoxanthin	standard	Vitamin
GT	-0.0993702	0.0272104	mr814	LPC(1-acyl 18:1)	standard	Fatty acid
GT	0.060763	0.177546	mr820
GT	0.0290047	0.520117	mr822
GT	-0.290347	4.73e-11	mr823
GT	-0.188789	2.41e-05	mr824
GT	-0.176609	7.93e-05	mr826
GT	0.11916	0.00802075	mr827
GT	0.0841775	0.0615509	mr829
GT	-0.0500061	0.267292	mr830	C-hexosyl-luteolin O-feruloylhexoside	putatively annotated (by GM)	Flavonoid
GT	-0.272512	7.34e-10	mr831
GT	-0.198587	8.71e-06	mr832
GT	-0.206306	3.77e-06	mr833
GT	0.27162	8.38e-10	mr835	C-pentosyl-chrysoeriol O-hexoside	putatively annotated (by GM)	Flavonoid
GT	0.210036	2.49e-06	mr836
GT	-0.159617	0.000368697	mr837
GT	0.257562	6.31e-09	mr838	Chrysoeriol O-feruloylhexosyl-O-hexoside	putatively annotated	Flavonoid
GT	-0.17031	0.00014263	mr839	Eriodictyol O-malonylhexoside	putatively annotated	Flavonoid
GT	-0.0601835	0.181724	mr841
GT	-0.0972367	0.0307076	mr842
GT	-0.369026	2.2e-17	mr843	Selgin O-hexoside derivative	putatively annotated	Flavonoid
GT	0.190707	1.98e-05	mr844	Tricin O-sinapoylhexoside	putatively annotated	Flavonoid
GT	0.0352548	0.434312	mr845
GT	-0.259526	4.79e-09	mr846
GT	0.0932753	0.0382267	mr847
GT	-0.375504	5.47e-18	mr848
GT	-0.0691479	0.124825	mr849
GT	-0.151759	0.000714164	mr850
GT	-0.107798	0.0165371	mr851
GT	-0.244337	3.79e-08	mr852	Tricin O-caffeoyl-4'-O-(syringyl alcohol)ether	putatively annotated (by GGM)	Flavonoid
GT	-0.162822	0.00027906	mr853
GT	-0.352074	7.32e-16	mr854	Tricin O-caffeoyl-4'-O-(3-(4-Hydroxy-3,5-dimethoxyphenyl)propanoic acid)ether	putatively annotated (by GGM)	Flavonoid
GT	-0.160674	0.000336516	mr855
GT	-0.0514489	0.253717	mr856
GT	-0.171211	0.000131316	mr857
GT	-0.0058137	0.897445	mr858
GT	-0.202113	5.97e-06	mr860
GT	0.00398387	0.929621	mr861
GT	-0.108875	0.0154803	mr863
GT	-0.153187	0.000634781	mr864
GT	-0.173624	0.00010501	mr868
GT	-0.0277224	0.538741	mr869	N-Acetyl-L-leucine	putatively annotated (by GGM)	Amino acid derivative
GT	0.125617	0.00517396	mr872
GT	-0.0970568	0.0310194	mr873
GT	0.0971231	0.0309042	mr875
GT	0.289356	5.54e-11	mr876	N-Acetyltryptamine	putatively annotated (by GGM)	Amino acid derivative
GT	-0.0360522	0.423983	mr882	Lycoperodine	putatively annotated	Others
GT	-0.270092	1.05e-09	mr884
GT	0.190249	2.07e-05	mr885	Ergothioneine	putatively annotated	Amino acid
GT	0.0199939	0.657545	mr886
GT	0.263339	2.79e-09	mr887
GT	-0.0372167	0.40916	mr893
GT	0.244681	3.62e-08	mr894
GT	0.0525054	0.244084	mr895
GT	0.297578	1.47e-11	mr896	N-Benzoyltryptamine	putatively annotated	Amino acid derivative
GT	0.0346377	0.442403	mr897
GT	0.100981	0.0248018	mr898
GT	-0.115589	0.0101346	mr900	Gamma-glutamyl Glutamine	putatively annotated (by GGM)	Amino acid derivative
GT	0.0176154	0.696122	mr902
GT	0.284521	1.18e-10	mr903	N-Benzoylserotonin	putatively annotated (by GGM)	Amino acid derivative
GT	0.152963	0.000646649	mr904	N-Cinnamoyltryptamine	putatively annotated (by GGM)	Amino acid derivative
GT	0.194355	1.36e-05	mr905
GT	-0.0492205	0.27489	mr906
GT	0.250584	1.65e-08	mr908	N-Salicyloylserotonin	putatively annotated (by GGM)	Amino acid derivative
GT	-0.210364	2.4e-06	mr910
GT	-0.02811	0.533077	mr915
GT	0.243277	4.35e-08	mr917
GT	-0.0558555	0.215245	mr918
GT	-0.157712	0.000434011	mr919
GT	0.0196151	0.663632	mr920
GT	0.0282857	0.530519	mr922
GT	-0.0639754	0.155673	mr923	Phytocassane C	putatively annotated	Terpenoid
GT	-0.0676124	0.13344	mr926	Phytocassane D	standard	Terpenoid
GT	-0.078203	0.0824922	mr927	Phytocassane E	putatively annotated	Terpenoid
GT	0.291253	4.09e-11	mr928
GT	-0.172699	0.000114448	mr929
GT	0.138562	0.00202325	mr930
GT	0.106313	0.0180965	mr931
GT	0.367129	0	mr933
GT	0.115081	0.0104724	mr934
GT	0.15505	0.000543472	mr936
GT	-0.399986	2.11e-20	mr938
GT	0.204964	4.37e-06	mr941
GT	-0.0620916	0.168238	mr942
GT	-0.2157	1.3e-06	mr943
GT	-0.217292	1.08e-06	mr945
GT	-0.0965063	0.0319902	mr946	6-Prenylnaringenin	putatively annotated	Flavonoid
GT	-0.0386093	0.391843	mr947
GT	-0.0287857	0.523275	mr948
GT	0.123703	0.00590407	mr949	Tianshic acid	putatively annotated	Fatty acid
GT	0.0859797	0.056173	mr951
GT	-0.20471	4.5e-06	mr953
GT	0.320038	3.15e-13	mr954
GT	-0.0917754	0.0414553	mr955
GT	-0.190972	1.93e-05	mr956
GT	-0.0699367	0.12057	mr957
GT	0.157546	0.0004402	mr958	Ferulic acid O-hexoside	putatively annotated	Polyphenol
GT	-0.0165406	0.713822	mr959
GT	4.27e-05	0.999244	mr960
GT	0.278108	3.17e-10	mr961
GT	-0.295254	2.15e-11	mr964
GT	0.130169	0.00375343	mr965
GT	0.0307164	0.495784	mr967
GT	-0.0965252	0.0319565	mr969	Cholesterol	putatively annotated	Fatty acid
GT	-0.0833384	0.0641961	mr972
GT	-0.390667	1.85e-19	mr974
GT	-0.159039	0.000387467	mr975
GT	0.0111056	0.805515	mr976
GT	-0.262574	3.11e-09	mr978	4'-O-Methylpuerarin	putatively annotated	Flavonoid
GT	-0.176487	8.02e-05	mr979
GT	-0.413447	8.08e-22	mr980
GT	-0.103718	0.0211316	mr981	Putrescine derivative	putatively annotated	Polyamine
GT	-0.0521452	0.24734	mr982
GT	0.0534058	0.23608	mr983
GT	0.133798	0.00288545	mr985
GT	-0.0012099	0.978601	mr986
GT	0.213869	1.61e-06	mr987
GT	-0.0335736	0.456556	mr988
GT	-0.0506855	0.260839	mr990
GT	-0.20133	6.49e-06	mr992
GT	7.81e-05	0.998618	mr993
GT	-0.231554	1.95e-07	mr996
GT	-0.26396	2.55e-09	mr998
GW	-0.0531363	0.238456	mr001
GW	0.0788542	0.0799614	mr002	Catechin	standard	Polyphenol
GW	0.48737	0	mr003
GW	-0.325642	1.15e-13	mr004	di-C,C-pentosyl-apigenin	putatively annotated (by GM)	Flavonoid
GW	-0.339125	9.25e-15	mr005	C-pentosyl-apigenin O-hexoside	putatively annotated (by GM)	Flavonoid
GW	0.0550706	0.221771	mr006	Guanine derivative	putatively annotated	Nucleic acid derivative
GW	-0.388889	2.77e-19	mr007
GW	0.0263604	0.55888	mr008
GW	-0.220561	7.39e-07	mr009	IAA-Asp-N-Glc	putatively annotated (by GM)	Phytohormone
GW	-0.319483	3.48e-13	mr010
GW	0.307976	2.59e-12	mr011	Feruloyl quinate	putatively annotated	Polyphenol
GW	0.067692	0.132983	mr012
GW	0.130224	0.0037388	mr014	N-p-Coumaroylputrescine	putatively annotated	Polyamine
GW	-0.216135	1.24e-06	mr016
GW	-0.23243	1.74e-07	mr017	Tricin	standard	Flavonoid
GW	0.00728137	0.871756	mr018	Pelargonidin O-hexoside	putatively annotated (by GM)	Anthocyanin
GW	-0.493443	1.12e-31	mr019	O-methylapigenin C-hexoside	putatively annotated (by GM)	Flavonoid
GW	0.0747053	0.0972127	mr020	Cyanidin 3-O-glucoside	standard	Anthocyanin
GW	-0.219199	8.67e-07	mr021	Chrysoeriol 5-O-hexoside	putatively annotated (by GM)	Flavonoid
GW	0.249414	1.93e-08	mr022	Delphinidin O-hexoside derivative	putatively annotated	Anthocyanin
GW	-0.307262	2.92e-12	mr023	Tricin 4'-O-(threo-β-4-hydroxyphenylglyceryl) ether	putatively annotated	Flavonoid
GW	-0.316393	6.01e-13	mr024	Tricin 4'-O-(syringyl alcohol)ether	putatively annotated	Flavonoid
GW	-0.354748	4.27e-16	mr025	3’, 4’, 5’-Tricetin O-hexoside	putatively annotated (by GM)	Flavonoid
GW	-0.237756	8.9e-08	mr027	Tricin 4'-O-(β-guaiacylglyceryl) ether	putatively annotated	Flavonoid
GW	-0.335082	1.99e-14	mr028	Tricin O-malonylhexoside	putatively annotated (by GM)	Flavonoid
GW	-0.120665	0.00725417	mr029	Tricetin 5-O-hexosyl-O-hexoside	putatively annotated (by GM)	Flavonoid
GW	-0.40325	9.68e-21	mr030	Tricin O-rhamnosyl-O-malonylhexoside	putatively annotated (by GM)	Flavonoid
GW	-0.204208	4.75e-06	mr031	C-pentosyl-apeignin O-feruloylhexoside	putatively annotated (by GM)	Flavonoid
GW	-0.317593	4.87e-13	mr032	Progesterone	putatively annotated	Terpenoid
GW	0.0846854	0.059994	mr033
GW	-0.132543	0.00316258	mr035
GW	0.0121681	0.787334	mr036
GW	0.136146	0.00242577	mr037	1-oleoylglycerol (1-monoolein)	putatively annotated	Fatty acid
GW	0.259269	4.97e-09	mr039
GW	0.0491524	0.275555	mr040
GW	0.09799	0.0294312	mr041	Naringenin 7-O-glucoside	standard (by GGM and GM)	Flavonoid
GW	0.0959592	0.0329806	mr042	Petunidin 3-O-rutinoside	putatively annotated (by GM)	Anthocyanin
GW	-0.234164	1.4e-07	mr043
GW	0.334854	2.09e-14	mr044
GW	0.126738	0.00478518	mr045	Diosmetinidin O-hexoside	putatively annotated	Anthocyanin
GW	0.11386	0.0113258	mr046	Peonidin 3-O-glcoside	standard	Anthocyanin
GW	0.00469609	0.91708	mr048	Cyanidin 3,5-di-O-hexoside	putatively annotated	Anthocyanin
GW	0.0151073	0.737666	mr049	Esculetin	putatively annotated	Polyphenol
GW	-0.138434	0.00204293	mr050	Apigenin	standard	Flavonoid
GW	0.155294	0.000532479	mr051	Tricetin	putatively annotated	Flavonoid
GW	0.088502	0.0493065	mr052	N2, N2-Dimethyguanosine	putatively annotated	Nucleic acid
GW	0.0972634	0.0306616	mr053	Momilactone A	standard	Terpenoid
GW	0.072318	0.108411	mr055	Tricalysiamide B	putatively annotated	Terpenoid
GW	-0.0500867	0.266521	mr056	Kolavic acid	putatively annotated	Terpenoid
GW	0.0838889	0.0624502	mr057	Methyl di-alpha-L-rhamnoside	putatively annotated	Others
GW	0.115834	0.00997474	mr059	Apigenin 6-C-glucoside	standard	Flavonoid
GW	0.250586	1.64e-08	mr061	Luteolin 7-O-glucoside	standard	Flavonoid
GW	0.0604917	0.179493	mr062	Chrysoeriol C-hexoside	putatively annotated (by GM)	Flavonoid
GW	0.266546	1.76e-09	mr063	Delphinidin 3-O-glucoside	putatively annotated (by GM)	Anthocyanin
GW	0.12072	0.00722743	mr064
GW	-0.0815149	0.0702674	mr065	Tricin 5-O-hexoside	putatively annotated (by GM)	Flavonoid
GW	0.268272	1.37e-09	mr067
GW	0.0769188	0.0876723	mr068	Apigenin 7-O-rutinoside	standard	Flavonoid
GW	-0.137546	0.00218432	mr069	C-hexosyl-apigenin O-hexoside	putatively annotated (by GM)	Flavonoid
GW	0.154989	0.000546231	mr070	Cyanidin O-rutinoside	standard	Anthocyanin
GW	-0.0893083	0.0472656	mr071	di-C,C-hexosyl-apigenin	putatively annotated (by GM)	Flavonoid
GW	-0.0987805	0.0281409	mr072	C-hexosyl-luteolin O-hexoside	putatively annotated	Flavonoid
GW	0.296072	1.88e-11	mr074	Luteolin C-feruloylhexoside	putatively annotated	Flavonoid
GW	-0.338939	9.59e-15	mr075	3’,4’,5’-Tricetin O-rutinoside	putatively annotated	Flavonoid
GW	0.0183345	0.684371	mr076	Tricin O-hexosyl-O-hexoside	putatively annotated	Flavonoid
GW	-0.264422	2.39e-09	mr077	Tricin 4'-O-(syringyl alcohol)ether O-hexoside	putatively annotated (by GM)	Flavonoid
GW	-0.197265	1e-05	mr078	Tricin 4'-O-(β-guaiacylglyceryl) ether O-hexoside	putatively annotated (by GM)	Flavonoid
GW	-0.199627	7.79e-06	mr079	Tricin 4'-O-(β-guaiacylglyceryl) ether O-hexoside	putatively annotated (by GM)	Flavonoid
GW	-0.202583	5.67e-06	mr080	C-pentosyl-apigenin O-rutinoside	putatively annotated	Flavonoid
GW	-0.184735	3.61e-05	mr081
GW	-0.0461714	0.305761	mr082	C-hexosyl-apigenin O-feruloylhexoside	putatively annotated (by GM)	Flavonoid
GW	0.123769	0.00587745	mr083	N-Feruloyltyramine	putatively annotated	Amino acid derivative
GW	0.0113673	0.801026	mr084
GW	0.05389	0.231852	mr086
GW	-0.0458317	0.309337	mr088	Peonidin O-rutinoside	putatively annotated	Anthocyanin
GW	-0.191158	1.89e-05	mr090	Tricin 4'-O-(β-guaiacylglyceryl) ether-O-rutinoside	putatively annotated	Flavonoid
GW	-0.249702	1.85e-08	mr091
GW	-0.14887	0.000903656	mr092
GW	-0.126139	0.00498982	mr093
GW	-0.333938	2.47e-14	mr095
GW	0.0984464	0.0286803	mr096
GW	0.118039	0.00863701	mr097
GW	-0.043154	0.338486	mr100
GW	0.0746823	0.0973158	mr1000
GW	-0.0775969	0.0849055	mr1001	LPC(1-acyl 16:2)	putatively annotated	Fatty acid
GW	0.0308825	0.493456	mr102
GW	-0.2112	2.18e-06	mr103
GW	0.12797	0.0043886	mr104	Momilactone B	putatively annotated	Terpenoid
GW	0.0902129	0.0450605	mr105
GW	0.0420526	0.35097	mr106	Gibberellin A53	putatively annotated	Terpenoid
GW	0.120711	0.00723219	mr107
GW	0.0911727	0.0428158	mr108
GW	0.131397	0.00343631	mr109
GW	-0.024782	0.582665	mr110
GW	0.241967	5.17e-08	mr111
GW	0.0409514	0.363738	mr112	Lysine butyrate	putatively annotated	Amino acid derivative
GW	0.0112787	0.802546	mr118
GW	0.31057	1.66e-12	mr119
GW	0.240253	6.45e-08	mr122	9-Hydroxy-(10E,12Z,15Z)-octadecatrienoic acid	putatively annotated	Fatty acid
GW	-0.118995	0.00810864	mr123
GW	-0.202238	5.89e-06	mr124
GW	-0.0594746	0.186933	mr130
GW	-0.0763157	0.090194	mr131
GW	0.0775291	0.0851791	mr134	Feruloyl putrescine O-hexoside	putatively annotated (by GGM)	Polyamine
GW	0.278674	2.91e-10	mr136
GW	0.0588114	0.191904	mr140	LPC(1-acyl 16:1)	putatively annotated	Fatty acid
GW	0.228857	2.72e-07	mr141
GW	0.0873449	0.052364	mr142
GW	0.137113	0.0022565	mr143
GW	-0.183109	4.24e-05	mr145
GW	0.00770753	0.864321	mr146
GW	0.011512	0.798548	mr152
GW	-0.104251	0.0204742	mr156
GW	0.0199122	0.658855	mr158	Chrysoeriol O-hexosyl-O-rutinoside	putatively annotated (by GM)	Flavonoid
GW	0.143164	0.00142094	mr160	Kaempferol derivative	putatively annotated (by GM)	Flavonoid
GW	-0.0151843	0.736379	mr162
GW	0.054331	0.22805	mr163
GW	0.0980064	0.029404	mr169	Betaine	standard	Alkaloid
GW	0.129205	0.00402095	mr171	Niacinamide	standard	Vitamin
GW	0.104695	0.0199408	mr172	Homoproline	standard	Amino acid
GW	-0.0804954	0.0738616	mr173	Asparagine	standard	Amino acid
GW	-0.0666821	0.13888	mr175	Ornithine	putatively annotated (by GGM)	Amino acid
GW	0.0729723	0.105245	mr176	beta-Homothreonine	putatively annotated	Amino acid
GW	0.123064	0.00616773	mr180	beta-Homoisoleucine	putatively annotated (by GGM)	Amino acid
GW	0.140627	0.00172881	mr181	Lysine	standard	Amino acid
GW	0.0736622	0.101986	mr182
GW	-0.0356426	0.42927	mr183
GW	0.143855	0.00134625	mr186
GW	-0.0116898	0.795504	mr191
GW	-0.0567776	0.207754	mr194
GW	-0.10128	0.0243758	mr195
GW	0.00917948	0.838735	mr197
GW	-0.135446	0.00255527	mr198
GW	-0.081361	0.0708008	mr199
GW	0.0660728	0.142533	mr200	Cystathionine	putatively annotated (by GM)	Amino acid derivative
GW	0.131344	0.00344967	mr201
GW	-0.0434807	0.334838	mr202
GW	-0.0128982	0.774906	mr204	2'-Deoxyadenosine monohydrate	putatively annotated	Nucleic acid derivative
GW	-0.0178476	0.69232	mr208	Saccharopine	standard (by GGM)	Amino acid derivative
GW	0.249594	1.88e-08	mr209	4beta-Hydroxy-11-O-(2'-pyrolylcarboxy)epilupinine	putatively annotated	Alkaloid
GW	0.236716	1.02e-07	mr210	5'-Deoxy-5'-(methylthio)adenosine	putatively annotated	Nucleic acid derivative
GW	0.0871673	0.0528469	mr212
GW	0.020598	0.647885	mr215	Fructose 1, 6-diphosphate	putatively annotated	Saccharides
GW	0.0239307	0.595685	mr217
GW	0.0758245	0.0922902	mr220
GW	-0.214909	1.43e-06	mr221	1-Decanoyl-2-hydroxy-sn-glycero-3-phosphocholine	putatively annotated	Fatty acid
GW	0.0219376	0.626676	mr222	Cyanidin 3-O-arabinopyranoside	putatively annotated (by GM)	Anthocyanin
GW	-0.205582	4.08e-06	mr223
GW	-0.116698	0.00943026	mr225	LPC(1-acyl 12:1)	putatively annotated	Fatty acid
GW	-0.159509	0.000372128	mr229	Luteolin O-malonylhexoside	putatively annotated	Flavonoid
GW	0.112363	0.0124554	mr230	Diosmetinidin O-rutinoside	putatively annotated (by GM)	Anthocyanin
GW	0.0799701	0.0757715	mr231	Pelargonin O-hexosyl-O-hexoside	putatively annotated	Anthocyanin
GW	0.28686	8.21e-11	mr232	Delphinidin O-rutinoside	putatively annotated (by GM)	Anthocyanin
GW	0.365415	0	mr233
GW	0.0202051	0.654162	mr234	Selgin O-hexosyl-O-hexoside	putatively annotated	Flavonoid
GW	0.190156	2.09e-05	mr237	Alanine	standard	Amino acid
GW	0.256133	7.69e-09	mr239	Choline	standard	Vitamin
GW	0.285079	1.09e-10	mr241	Proline	standard	Amino acid
GW	0.0645322	0.152098	mr242
GW	0.112299	0.0125057	mr243	Valine	standard	Amino acid
GW	0.217225	1.09e-06	mr246	Benzamidine	standard	Others
GW	0.181739	4.84e-05	mr248	1-Amino-1-cyclopentanecarboxylic acid	putatively annotated (by GGM)	Amino acid derivative
GW	0.023477	0.602679	mr250	Isoleucine	standard	Amino acid
GW	-0.102655	0.0224973	mr254	4-Guanidinobutanoate	putatively annotated	Amino acid derivative
GW	-0.0940393	0.0366659	mr258	Vanillin	putatively annotated	Polyphenol
GW	0.198626	8.67e-06	mr259	Histidine	standard	Amino acid
GW	-0.0992382	0.0274164	mr261
GW	0.20772	3.22e-06	mr262	Phenylalanine	standard	Amino acid
GW	0.21952	8.35e-07	mr263	Arginine	standard	Amino acid
GW	0.0674676	0.134276	mr265	Serotonin	standard	Amino acid derivative
GW	0.0662641	0.141378	mr266	N-hydroxy tryptamine	putatively annotated (by GGM)	Amino acid derivative
GW	0.228178	2.95e-07	mr268	Tyrosine	standard	Amino acid
GW	-0.0716899	0.111519	mr270
GW	0.189153	2.32e-05	mr271
GW	0.153094	0.000639688	mr272	Scopoletin	putatively annotated	Polyphenol
GW	0.182197	4.63e-05	mr279	Tryptophan	standard	Amino acid
GW	0.179193	6.2e-05	mr280
GW	-0.00486196	0.914163	mr281
GW	0.389329	0	mr284
GW	-0.0212979	0.636766	mr289
GW	0.0170618	0.70522	mr294
GW	0.178777	6.45e-05	mr299
GW	-0.0257561	0.56793	mr301	Cytidine	standard	Nucleic acid
GW	-0.135803	0.00248847	mr302
GW	0.00489182	0.913638	mr305
GW	-0.0290109	0.520029	mr306	Nicotinate ribonucleoside	putatively annotated	Others
GW	-0.0641446	0.15458	mr309
GW	-0.173094	0.000110327	mr311	Thiamin	standard	Vitamin
GW	0.291176	4.14e-11	mr315
GW	-0.0564487	0.210404	mr319
GW	-0.124416	0.00562188	mr324	Linoleic?acid	standard	Fatty acid
GW	-0.000832748	0.98527	mr327
GW	-0.0408127	0.365366	mr330
GW	-0.0940353	0.0366738	mr332	[1,2,4]triazolo[1,5-a]pyrimidine-7-carboxamide, 4,5,6,7-tetrahydro-N-(2-methoxy-5-methylphenyl)-5-oxo-	putatively annotated (by GGM)	Nucleic acid derivative
GW	-0.0326826	0.468599	mr334
GW	0.310201	1.77e-12	mr335
GW	0.118588	0.00832982	mr338
GW	-0.147185	0.0010346	mr339
GW	0.118306	0.00848679	mr340
GW	-0.095367	0.0340819	mr345
GW	0.200371	7.2e-06	mr346
GW	-0.126095	0.00500505	mr347
GW	-0.0246088	0.585303	mr348
GW	0.204147	4.78e-06	mr356
GW	-0.0266415	0.554694	mr359
GW	0.0503526	0.263988	mr361
GW	-0.144219	0.0013084	mr365	Cocamidopropyl betaine	putatively annotated	Others
GW	-0.000103437	0.99817	mr367
GW	0.0257985	0.567293	mr371	Gentiopicrin	putatively annotated	Polyphenol
GW	0.0177618	0.693723	mr375
GW	0.0105073	0.8158	mr376
GW	0.0609358	0.176314	mr378
GW	-0.261265	3.75e-09	mr382
GW	0.242869	4.59e-08	mr387	Succinyladenosine	putatively annotated	Nucleic acid derivative
GW	0.159994	0.000356914	mr388
GW	-0.0158812	0.724759	mr393
GW	-0.12145	0.00688149	mr394
GW	-0.110948	0.0136131	mr395
GW	-0.130226	0.00373818	mr397
GW	0.0333072	0.460139	mr398	Leucine derivative	putatively annotated (by GGM)	Amino acid derivative
GW	0.131869	0.003321	mr401	Apigenin C-pentoside	putatively annotated (by GM)	Flavonoid
GW	-0.270641	9.68e-10	mr404	Tricin derivative	putatively annotated	Flavonoid
GW	-0.168459	0.000168814	mr408	Threonyl carbamoyl adenosine	putatively annotated	Nucleic acid derivative
GW	-0.236514	1.04e-07	mr410
GW	-0.373713	8.07e-18	mr411	Daidzein O-hexoside	putatively annotated	Flavonoid
GW	-0.102031	0.0233339	mr412	O-methylapigenin C-pentoside	putatively annotated (by GM)	Flavonoid
[truncated: 1,524 more rows]
