# Supplementary material for: Comparative and parallel genome-wide association studies for metabolic and agronomic traits in cereals
Source: Nat Commun. 2016 Oct 4;7:12767. doi: 10.1038/ncomms12767 (PMC5059443; doi:10.1038/ncomms12767)
Supplement: Supplementary Data 22 — Source datasets information. [file ncomms12767-s23.xlsx]

## Sheet: Supplementary Data 22
Supplementary Data 22. The source datasets information.
Reference name	Table number	Table name	Table Link
Chen et al., Nat Genet, 46: 714-721	Supplementary Table 3	Scheduled MRM (multiple reaction monitoring) transitions for widely targeted metabolite analysis in rice leaf	http://www.nature.com/ng/journal/v46/n7/extref/ng.3007-S4.xlsx
Chen et al., Nat Genet, 46: 714-721	Supplementary Table 8	The list of total 2,947 significant SNPs detected in at least one of the populations	http://www.nature.com/ng/journal/v46/n7/extref/ng.3007-S7.xlsx
Chen et al., Nat Genet, 46: 714-721	Supplementary Table 9	The list of 634 loci detected in at least one of the populations	http://www.nature.com/ng/journal/v46/n7/extref/ng.3007-S8.xlsx
Chen et al., Nat Genet, 46: 714-721	Supplementary Table 19	The full list of identified or annotated metabolites that were supported by GWAS	http://www.nature.com/ng/journal/v46/n7/extref/ng.3007-S18.xlsx
Chen et al., Nat Genet, 46: 714-721	Supplementary Table 20	The full list of candidate genes	http://www.nature.com/ng/journal/v46/n7/extref/ng.3007-S19.xlsx
Wen et al., 2014 Nat Commun, 5: 3438	Supplementary Data 2	List and detailed information of 983 metabolite features detected in this study	http://www.nature.com/ncomms/2014/140317/ncomms4438/extref/ncomms4438-s3.xlsx
Wen et al., 2014 Nat Commun, 5: 3438	Supplementary Data 3	Significant loci associated with metabolic traits identified by GWAS across three environments	http://www.nature.com/ncomms/2014/140317/ncomms4438/extref/ncomms4438-s4.xlsx
