# Supplementary material for: Comparative and parallel genome-wide association studies for metabolic and agronomic traits in cereals
Source: Nat Commun. 2016 Oct 4;7:12767. doi: 10.1038/ncomms12767 (PMC5059443; doi:10.1038/ncomms12767)
Supplement: Supplementary Data 23 — Primers used in this study. [file ncomms12767-s24.xlsx]

## Sheet: Supplementary Data 23
Supplementary Data 23. Primers used in this study.
Primer name	Sequence	Purpose
Os02g57760-OXF	5'-attB1-GAGTGAGTAAGAGTTTGGAAAATGG-3'	Vector construction
Os02g57760-OXR	5'-attB2-GCATGAATGAATGACTACTACTTGG-3'	Vector construction
Os02g57760-RNAiF	5'-attB1-ACTACGGCAAGGACAGGGAG-3'	Vector construction
Os02g57760-RNAiR	5'-attB2-GCCTTGTGGCAGTTGCTCAG-3'	Vector construction
Os06g18670-OXF	5'-attB1-CACATATGCCAACGCTCTTATCAG-3'	Vector construction
Os06g18670-OXR	5'-attB2-ACACGAGAGAGAATGCTTAAGTTGC-3'	Vector construction
Os06g18790-OXF	5'-attB1-CTACAAAGGGTTTCTCCACCAGTG-3'	Vector construction
Os06g18790-OXR	5'-attB2-ATTAAGCAGCCTTGAGCTTTGC-3'	Vector construction
Os11g42370-OXF	5'-attB1-CATTTCTCTACCTATCTCCGCTCTC-3'	Vector construction
Os11g42370-OXR	5'-attB2-GCCAACCCAGGTAGTTTATTTATG-3'	Vector construction
Os11g25454-F	5'-attB1-ATGCGTCTCAGTCACACACATCT-3'	Vector construction
Os11g25454-R	5'-attB2-TCTAGGACGACTTGATAAAGTCAAC-3'	Vector construction
oja703	5'-CCTTCATACGCTATTTATTTGCTTG-3'	Positive test
JA29	5'-CTTCGCAAGACCCTTCCTCT-3'	Positive test
Os02g57760-F	5'-TCCGGTGATGCCATCTTCAT-3'	Expression analysis
Os02g57760-R	5'-CTTGTGGCAGTTGCTCAGGA-3'	Expression analysis
Os06g18670-F	5'-CACGTGCTGTACGTCTCCTC-3'	Expression analysis
Os06g18670-R	5'-GCATCCTTGTTGTCGAGGTA-3'	Expression analysis
Os06g18790-F	5'-AAGGTGAAGGAGATGATGGC-3'	Expression analysis
Os06g18790-R	5'-GAGCTTTGCAACAAACTCCA-3'	Expression analysis
Os11g42370-F	5'-GAGGCATTCAGCGTTCCGT-3'	Expression analysis
Os11g42370-R	5'-CGCTGGATTTATTACCTACCTTGAAC-3'	Expression analysis
